# Supplementary material for: Pre-mitotic genome re-organisation bookends the B cell differentiation process
Source: Nat Commun. 2021 Feb 26;12:1344. doi: 10.1038/s41467-021-21536-2 (PMC7910489; doi:10.1038/s41467-021-21536-2)
Supplement: Supplementary file 4 — Supplementary Data 1 [file 41467_2021_21536_MOESM4_ESM.xlsx]

## Sheet: Sheet1
	Pairs							Same restriction fragment		Chimeras
Library	Total	Duplicates marked	Duplicated	Filtered	Mapped	Mapped (%)	Valid pairs	Dangling ends	self.circle	total	mapped	multi	invalid
Naïve B cells	193183525	3851226	0.0273263	44923977	145065939	0.750923	113013629	1494546	62446	63337407	43666528	29230387	923335
Naïve B cells	159979424	2907212	0.0273263	37788363	119795384	0.748817	137387949	1134844	59916	56190704	38793970	26084780	810259
3 hr activated	126935166	3468668	0.0273263	30777188	93309873	0.735099	88439698	1581791	48720	43878855	29786176	19760467	769708
3 hr activated	245098895	13747895	0.0560912	54992922	177595406	0.724587	169917376	1760067	88306	79511847	52706306	35343277	1073050
10 hr activated	170519917	5694811	0.0333967	40556194	125358723	0.735156	116609234	2263576	69979	57177937	39022115	26194419	695725
10 hr activated	220921402	9084164	0.0411194	51351338	161946060	0.733048	152788851	2062466	81753	73781635	49827929	33458022	1027411
Imminent Division	265872531	15884337	0.0597442	63549439	188849620	0.710301	179759465	1641782	86269	81909768	53424399	35262381	1861000
Imminent Division	308092897	12348289	0.0400798	70909758	227078685	0.737046	218321110	1256037	96135	98629818	66791496	44378836	2644197
Pre-S	229061945	52419792	0.228845	58971840	122961123	0.536803	116988933	2027558	58965	68571766	33631361	21927445	99195
Pre-S	240463204	74870904	0.311361	62254928	110685645	0.460302	104641205	2128094	56613	70210954	29190926	19056348	896091
Expanded	229435945	3922592	0.0170967	53136792	173168815	0.754759	165589344	1314203	68302	79628190	55384525	37036490	1731447
Expanded	186737105	3150501	0.0168713	45121289	139144450	0.745136	132259811	1234127	56694	62730944	43078734	28598045	1210966
Plasmablast	173349774	3078348	0.017758	46582998	124376401	0.717488	117058926	1629162	62469	83906614	55616572	40122308	847087
Plasmablast	200351265	3483672	0.0173878	50314534	147336661	0.735392	139363171	1938600	69039	83234676	56197826	39557180	893699
