# Supplementary material for: Pre-mitotic genome re-organisation bookends the B cell differentiation process
Source: Nat Commun. 2021 Feb 26;12:1344. doi: 10.1038/s41467-021-21536-2 (PMC7910489; doi:10.1038/s41467-021-21536-2)
Supplement: Supplementary file 5 — Supplementary Data 2 [file 41467_2021_21536_MOESM5_ESM.xlsx]

## Sheet: Sheet5
	B03 versus MB	B10 versus B03	B33 versus B10	ActB versus B33	PB versus ActB
Down	3196	1835	557	439	1466
NotSig	7087	8962	11048	11554	9585
Up	2642	2128	1320	932	1874

## Sheet: 190722_B10_B03_DEGenesT1p5
GeneID	Symbol	Synonyms	description	chromosome	type_of_gene	Start	End	Length	Strand	logFC	unshrunk.logFC	logCPM	PValue	FDR
13660	Ehd1	AA409636|Past1|RME-1	EH-domain containing 1	19	protein-coding	6276896;6281218;6294214;6297533;6298074	6277378;6281315;6294626;6297697;6300096	3182	+;+;+;+;+	-2.76493	-2.76495	9.08201	4.18225e-13	2.3184e-09
19414	Rasa3	AI326412|C86362|E130011G04|GAPIII|hlb381|scat	RAS p21 protein activator 3	8	protein-coding	13567218;13570239;13576337;13577360;13577807;13578608;13580034;13581251;13582299;13583750;13584913;13585674;13586874;13587952;13588864;13590202;13592004;13595335;13595809;13598214;13605862;13614534;13631775;13677393	13568766;13570422;13576440;13577568;13577889;13578714;13580107;13581328;13582376;13583856;13585036;13585748;13586988;13588100;13589020;13590306;13592080;13595407;13595889;13598290;13605956;13614637;13631892;13677587	4118	-;-;-;-;-;-;-;-;-;-;-;-;-;-;-;-;-;-;-;-;-;-;-;-	-4.43027	-4.43045	8.14492	5.63731e-13	2.3184e-09
66895	Pxdc1	1300014I06Rik	PX domain containing 1	13	protein-coding	34627841;34630351;34638165;34639007;34652180	34628888;34630462;34638282;34639098;34652681	1872	-;-;-;-;-	-3.05297	-3.05326	6.12465	6.40472e-13	2.3184e-09
19073	Srgn	Prg|Prg1|Sgc	serglycin	10	protein-coding	62494428;62497779;62507642	62495106;62497923;62507755	938	-;-;-	-2.95523	-2.95525	9.11669	1.09306e-12	2.3184e-09
14961	H2-Ab1	AI845868|Abeta|H-2Ab|H2-Ab|I-Abeta|IAb|Ia-2|Ia2|Rmcs1	histocompatibility 2, class II antigen A, beta 1	17	protein-coding	34263227;34264761;34267336;34267923;34268461;34269095	34263405;34265033;34267617;34268033;34268484;34269418	1193	+;+;+;+;+;+	-3.4429	-3.44291	11.4027	1.09776e-12	2.3184e-09
14360	Fyn	AI448320|AW552119	Fyn proto-oncogene	10	protein-coding	39369799;39395005;39455066;39511739;39515573;39522754;39525401;39526781;39529437;39529919;39532016;39533634;39533809;39551387;39563764	39370190;39395044;39455135;39511996;39515669;39522852;39525504;39526930;39529601;39530074;39532195;39533710;39533962;39551518;39565381	3692	+;+;+;+;+;+;+;+;+;+;+;+;+;+;+	-3.31506	-3.31521	6.8062	1.11901e-12	2.3184e-09
20849	Stat4	-	signal transducer and activator of transcription 4	1	protein-coding	52008244;52011783;52013790;52065315;52068746;52071861;52074677;52076533;52078494;52079741;52082518;52082862;52082978;52084079;52096785;52098387;52100324;52101852;52102117;52102481;52102848;52105206;52105668;52106910	52008728;52011911;52013934;52065413;52068838;52071939;52074762;52076684;52078652;52079833;52082577;52082879;52083071;52084123;52096868;52098485;52100459;52101901;52102211;52102617;52103039;52105272;52105776;52107184	2981	+;+;+;+;+;+;+;+;+;+;+;+;+;+;+;+;+;+;+;+;+;+;+;+	-2.9919	-2.99201	6.61108	1.25561e-12	2.3184e-09
70025	Acot7	2410041A17Rik|Ach1|Act|Bach|CTE-IIa|Cte-II|Lach1	acyl-CoA thioesterase 7	4	protein-coding	152178100;152186134;152199844;152206764;152217736;152223071;152229775;152237680;152253149;152260846;152271474	152178340;152186385;152199957;152206881;152217892;152223162;152229889;152237766;152253265;152261030;152271855	1860	+;+;+;+;+;+;+;+;+;+;+	3.5112	3.51183	5.62736	1.79401e-12	2.89845e-09
56696	Gpr132	G2a	G protein-coupled receptor 132	12	protein-coding	112850876;112855815;112860870	112853176;112855905;112860916	2439	-;-;-	-2.33354	-2.33362	6.45401	2.70422e-12	3.67181e-09
71648	Optn	4930441O07Rik|FIP2|HYPL|NRP	optineurin	2	protein-coding	5020642;5021323;5024067;5027114;5031260;5033131;5034154;5034968;5036671;5040139;5042447;5045987;5052988;5054540;5063907	5021228;5021481;5024149;5027244;5031418;5033224;5034303;5035083;5036770;5040273;5042520;5046199;5053190;5054716;5063938	2413	-;-;-;-;-;-;-;-;-;-;-;-;-;-;-	-2.90898	-2.90938	5.12771	2.89487e-12	3.67181e-09
30841	Kdm2b	Cxxc2|Fbl10|Fbxl10|Jhdm1b|PCCX2	lysine (K)-specific demethylase 2B	5	protein-coding	122870668;122878435;122879245;122879489;122880173;122881020;122881637;122881964;122882402;122883319;122888530;122900149;122921385;122932467;122934733;122940953;122947727;122949070;122961013;122961410;122982777;122984462;122987662;122988467;122988868	122871897;122878653;122879406;122879652;122880852;122881058;122881750;122882224;122882488;122883462;122888754;122900350;122921471;122932951;122934859;122941068;122947880;122949163;122961119;122961588;122982823;122984540;122987806;122988533;122989092	5439	-;-;-;-;-;-;-;-;-;-;-;-;-;-;-;-;-;-;-;-;-;-;-;-;-	-2.32502	-2.32505	7.9401	3.12494e-12	3.67181e-09
217830	Dglucy	9030617O03Rik	D-glutamate cyclase	12	protein-coding	100779123;100829599;100835185;100838500;100841371;100842643;100844730;100850113;100853214;100856921;100859533;100867104;100871304	100779310;100829725;100835335;100838698;100841521;100842765;100844930;100850373;100853313;100857069;100859652;100867255;100872610	3229	+;+;+;+;+;+;+;+;+;+;+;+;+	6.2198	6.22842	4.12128	3.88877e-12	4.18853e-09
21803	Tgfb1	TGF-beta1|TGFbeta1|Tgfb|Tgfb-1	transforming growth factor, beta 1	7	protein-coding	25687002;25692377;25694223;25696918;25697125;25704125;25704784	25688223;25692537;25694340;25696995;25697272;25704278;25704996	2094	+;+;+;+;+;+;+	-2.79684	-2.79687	8.71296	4.47109e-12	4.19359e-09
227753	Gsn	ADF	gelsolin	2	protein-coding	35256359;35266744;35282380;35283905;35284674;35290333;35292587;35293478;35294935;35296125;35296366;35298795;35301466;35302491;35303168;35304264;35304581;35306546;35307497	35256473;35266903;35282601;35284109;35284828;35290494;35292736;35293567;35295067;35296213;35296581;35298928;35301556;35302661;35303342;35304388;35304658;35306606;35307902	2938	+;+;+;+;+;+;+;+;+;+;+;+;+;+;+;+;+;+;+	-3.89518	-3.89667	5.77096	4.68418e-12	4.19359e-09
16184	Il2ra	CD25|Il2r|Ly-43	interleukin 2 receptor, alpha chain	2	protein-coding	11642792;11674295;11676827;11680210;11681931;11683054;11684377;11689758	11643064;11674471;11676940;11680425;11682002;11683125;11684443;11693194	4428	+;+;+;+;+;+;+;+	-2.67567	-2.67571	7.36623	5.12703e-12	4.19359e-09
14960	H2-Aa	Aalpha|H-2Aa|H2Aa|I-Aalpha|IAalpha|Ia-1|Ia1	histocompatibility 2, class II antigen A, alpha	17	protein-coding	34282751;34283155;34283575;34284288;34287682	34283023;34283329;34283856;34284536;34287771	1069	-;-;-;-;-	-3.58521	-3.58522	11.7082	5.34307e-12	4.19359e-09
217353	Tmc6	D11Ertd204e|EVER1	transmembrane channel-like gene family 6	11	protein-coding	117765985;117767566;117768922;117769106;117769393;117770469;117770691;117772673;117772947;117773363;117774222;117775008;117775357;117776054;117776238;117778244;117778705;117778933;117779163;117780536	117766333;117767633;117769000;117769282;117769526;117770544;117770786;117772852;117773098;117773518;117774366;117775198;117775846;117776150;117776343;117778402;117778800;117779048;117779291;117780683	3144	-;-;-;-;-;-;-;-;-;-;-;-;-;-;-;-;-;-;-;-	-2.39231	-2.39249	6.27094	5.56014e-12	4.19359e-09
15894	Icam1	CD54|Icam-1|Ly-47|MALA-2	intercellular adhesion molecule 1	9	protein-coding	21015960;21018919;21025544;21026312;21027078;21027432;21027771	21016101;21019179;21025858;21026599;21027335;21027680;21028797	2540	+;+;+;+;+;+;+	-3.27764	-3.27768	7.99813	5.952e-12	4.19359e-09
17118	Marcks	Macs|PKCSL	myristoylated alanine rich protein kinase C substrate	10	protein-coding	37133243;37138434	37136935;37138926	4186	-;-	-2.17243	-2.17246	7.34185	6.28303e-12	4.19359e-09
22350	Ezr	AW146364|R75297|Vil2|p81	ezrin	17	protein-coding	6738131;6739630;6740963;6741421;6742354;6742690;6747264;6752983;6753986;6754611;6755848;6759479;6782632	6739467;6739881;6741055;6741581;6742484;6742853;6747360;6753129;6754069;6754885;6755943;6759562;6782780	3070	-;-;-;-;-;-;-;-;-;-;-;-;-	-2.32934	-2.32935	10.0572	6.48911e-12	4.19359e-09
432763	Prr7	XM_484263	proline rich 7 (synaptic)	13	protein-coding	55464267;55471788;55472593	55464414;55472436;55473155	1360	+;+;+	-5.27108	-5.27464	3.51601	8.50441e-12	5.23426e-09
321019	Gpr183	Ebi2	G protein-coupled receptor 183	14	protein-coding	121952331;121965053	121955131;121965193	2942	-;-	-3.62904	-3.62916	7.09069	1.08008e-11	6.34547e-09
23912	Rhof	AI845056|AV026554|Arhf|Ifld1|Rif	ras homolog family member F (in filopodia)	5	protein-coding	123118180;123120296;123120511;123131867;123132235	123119594;123120430;123120620;123131954;123132629	2143	-;-;-;-;-	-2.12808	-2.12811	7.48236	1.43158e-11	8.04486e-09
14706	Gng4	-	guanine nucleotide binding protein (G protein), gamma 4	13	protein-coding	13784539;13803599;13806061;13825247	13784643;13803702;13806170;13827895	2968	+;+;+;+	-5.688	-5.69138	3.70788	1.521e-11	8.10743e-09
76117	Arhgap15	5830480G12Rik	Rho GTPase activating protein 15	2	protein-coding	43748824;43780617;43828695;43844750;43856806;43890428;44063762;44064984;44116594;44142250;44176371;44243105;44322676;44386301	43748899;43780794;43828763;43844811;43856893;43891773;44063860;44065107;44116716;44142348;44176448;44243239;44322781;44387623	3906	+;+;+;+;+;+;+;+;+;+;+;+;+;+	-2.77571	-2.77597	6.37377	1.56817e-11	8.10743e-09
80288	Bcl9l	B9L|BC003321|BCL9-2|DLNB11	B cell CLL/lymphoma 9-like	9	protein-coding	44499136;44499448;44500745;44501802;44505053;44505416;44505584;44508153;44508696	44499273;44499549;44501130;44501921;44505263;44505500;44507870;44508434;44510423	5339	+;+;+;+;+;+;+;+;+	-2.97383	-2.97394	6.65474	1.67141e-11	8.30882e-09
22323	Vasp	-	vasodilator-stimulated phosphoprotein	7	protein-coding	19256929;19257862;19258803;19258974;19259232;19259416;19260581;19260824;19261176;19261975;19264405;19264654;19271514	19257754;19257919;19258893;19259019;19259265;19259467;19260681;19261065;19261213;19262059;19264570;19264825;19271854	2252	-;-;-;-;-;-;-;-;-;-;-;-;-	-2.33669	-2.33671	8.89973	1.78269e-11	8.5338e-09
17133	Maff	-	v-maf musculoaponeurotic fibrosarcoma oncogene family, protein F (avian)	15	protein-coding	79347678;79356967;79357421	79347754;79357033;79359076	1800	+;+;+	-4.32268	-4.32577	3.04865	1.96392e-11	8.73702e-09
270076	Gcdh	9030411L18|AI266902|D17825|GCD	glutaryl-Coenzyme A dehydrogenase	8	protein-coding	84886387;84888527;84889262;84889582;84890711;84891013;84892402;84892831;84893021;84893448;84893555	84887053;84888687;84889387;84889685;84890927;84891142;84892572;84892893;84893164;84893474;84893921	2177	-;-;-;-;-;-;-;-;-;-;-	3.28997	3.2914	4.84314	2.00022e-11	8.73702e-09
320292	Rasgef1b	4732452O09Rik|GPIgamma4|Gpig4	RasGEF domain family, member 1B	5	protein-coding	99217420;99221361;99222318;99222940;99227988;99229321;99232091;99232302;99233915;99234476;99240823;99241409;99243064;99252714	99218798;99221433;99222441;99223035;99228083;99229400;99232193;99232397;99233989;99234691;99240960;99241531;99243246;99252927	2996	-;-;-;-;-;-;-;-;-;-;-;-;-;-	-4.02098	-4.02131	6.12738	2.02793e-11	8.73702e-09
17357	Marcksl1	AL022768|AW215397|AW536807|D4Bc1|F52|MacMARCKS|Macs2|Macs3|Mlp|Mrp	MARCKS-like 1	4	protein-coding	129513581;129514717	129513916;129515981	1601	+;+	-3.07212	-3.07213	9.32339	2.49021e-11	1.03826e-08
80859	Nfkbiz	AA408868|INAP|Mail	nuclear factor of kappa light polypeptide gene enhancer in B cells inhibitor, zeta	16	protein-coding	55811377;55813950;55814241;55815640;55816068;55816317;55816831;55817729;55818748;55818992;55819567;55821768;55836321;55838461	55812783;55814117;55814351;55815809;55816131;55816463;55816936;55818534;55818851;55819022;55819706;55822138;55836392;55838641	3878	-;-;-;-;-;-;-;-;-;-;-;-;-;-	-2.52901	-2.52903	8.82178	3.18567e-11	1.28671e-08
320183	Msrb3	D430026P16Rik|I-8-23|MsrB2	methionine sulfoxide reductase B3	10	protein-coding	120781100;120791402;120825108;120849976;120851984;120871035;120898833	120784238;120791499;120825136;120850053;120852092;120871151;120898971	3709	-;-;-;-;-;-;-	-7.96767	-8.03187	2.03937	3.30117e-11	1.29296e-08
13822	Epb41l2	4.1G|AW555191|D10Ertd398e|Epb4.1l2|NBL2	erythrocyte membrane protein band 4.1 like 2	10	protein-coding	25359798;25408368;25441573;25443742;25460792;25468096;25469196;25471419;25473076;25479009;25479668;25484208;25488951;25493567;25495445;25501824;25504137;25506175;25507777;25512973;25522297	25359981;25408442;25442057;25443954;25460896;25468138;25469271;25471637;25473163;25479161;25479765;25484380;25489093;25493629;25495591;25502387;25504259;25506273;25507857;25513081;25523519	4464	+;+;+;+;+;+;+;+;+;+;+;+;+;+;+;+;+;+;+;+;+	-1.95814	-1.95817	7.52449	4.02183e-11	1.51808e-08
66540	Fam107b	3110001A13Rik|AA589595|AA959793|AI132312	family with sequence similarity 107, member B	2	protein-coding	3713458;3772796;3778418;3779501	3713636;3772979;3778568;3782134	3148	+;+;+;+	-2.40242	-2.40243	9.24958	4.11085e-11	1.51808e-08
207728	Pde2a	CGS-PDE|cGSPDE	phosphodiesterase 2A, cGMP-stimulated	7	protein-coding	101421691;101450520;101451252;101461480;101481371;101484542;101494571;101495637;101500388;101500977;101501610;101501854;101502014;101502534;101502812;101503287;101503824;101503972;101504378;101504571;101504957;101505919;101507096;101507677;101508007;101508442;101508692;101509717;101509935;101510306;101510929;101511114;101511456	101421995;101450728;101451468;101461541;101481460;101484630;101494680;101495692;101500447;101501118;101501662;101501928;101502055;101502602;101502942;101503410;101503863;101504035;101504450;101504748;101505069;101505996;101507218;101507747;101508129;101508529;101508739;101509791;101510034;101510418;101510967;101511220;101512829	4641	+;+;+;+;+;+;+;+;+;+;+;+;+;+;+;+;+;+;+;+;+;+;+;+;+;+;+;+;+;+;+;+;+	-4.04608	-4.04639	6.76526	4.39271e-11	1.5771e-08
12521	Cd82	AA682076|AL023070|C33|IA4|Kai1|Tspan27	CD82 antigen	2	protein-coding	93419112;93420240;93420555;93421827;93429945;93430131;93433861;93437388;93443369;93462330;93462910	93419942;93420323;93420755;93421928;93430019;93430255;93433933;93437470;93443444;93462496;93462946	1854	-;-;-;-;-;-;-;-;-;-;-	-2.14646	-2.14649	7.78984	4.65174e-11	1.62496e-08
217154	Stac2	24b2|24b2/STAC2|AW240854	SH3 and cysteine rich domain 2	11	protein-coding	98036624;98039619;98040098;98040422;98041139;98041304;98041467;98042529;98042757;98043480;98052893	98038070;98039756;98040149;98040519;98041200;98041376;98041579;98042619;98042854;98043786;98053462	3049	-;-;-;-;-;-;-;-;-;-;-	-3.10757	-3.10863	5.88675	4.88759e-11	1.66242e-08
14969	H2-Eb1	Eb|H-2Eb|H2Eb|Ia-4|Ia4	histocompatibility 2, class II antigen E beta	17	protein-coding	34305867;34309591;34314170;34315043;34315556;34315874	34306047;34309860;34314451;34315153;34315579;34316674	1669	+;+;+;+;+;+	-3.24121	-3.24122	11.3323	5.41246e-11	1.79375e-08
16178	Il1r2	CD121b|Il1r-2	interleukin 1 receptor, type II	1	protein-coding	40084768;40102389;40105264;40111955;40115024;40117955;40120909;40123122;40125041	40084819;40102537;40105522;40112135;40115198;40118017;40121044;40123264;40125225	1343	+;+;+;+;+;+;+;+;+	-4.38834	-4.39075	3.10071	5.80406e-11	1.84034e-08
100040018	Gmfg-ps	Gm9835	glia maturation factor, gamma, pseudogene	6	pseudo	4893352;4894826;4898006;4900199;4903048	4893777;4894912;4898036;4900291;4903214	804	-;-;-;-;-	-2.60951	-2.6099	5.75311	5.83784e-11	1.84034e-08
286940	Flnb	AL024016|Fln-b	filamin, beta	14	protein-coding	7817957;7867537;7869780;7873345;7881583;7882207;7883760;7884550;7887537;7889135;7890730;7892080;7892873;7893744;7894134;7894527;7896090;7896386;7901884;7904462;7905378;7907153;7908522;7909609;7912955;7915261;7915947;7917194;7919110;7922675;7923455;7924173;7926383;7927346;7929001;7929759;7930763;7931024;7933714;7934564;7935934;7939047;7942045;7945795;7948444;7950305	7818443;7867785;7869877;7873492;7881701;7882284;7883922;7884747;7887674;7889261;7890866;7892273;7892986;7893887;7894257;7894687;7896180;7896555;7902001;7904724;7905975;7907326;7908684;7909769;7913122;7915384;7916103;7917383;7919357;7922713;7923557;7924313;7926511;7927519;7929159;7929962;7930915;7931146;7933980;7934701;7936049;7939179;7942221;7946013;7948647;7951588	9067	+;+;+;+;+;+;+;+;+;+;+;+;+;+;+;+;+;+;+;+;+;+;+;+;+;+;+;+;+;+;+;+;+;+;+;+;+;+;+;+;+;+;+;+;+;+	-2.33027	-2.33036	6.73192	6.27238e-11	1.93025e-08
246710	Rhobtb2	Dbc2|E130206H14Rik|mKIAA0717	Rho-related BTB domain containing 2	14	protein-coding	69784990;69787858;69788632;69793904;69795900;69796274;69798139;69799678;69800618;69805037	69787735;69787963;69788720;69794054;69796018;69797292;69798324;69799781;69800819;69805545	5231	-;-;-;-;-;-;-;-;-;-	2.11692	2.11717	6.45724	7.09433e-11	2.12473e-08
223697	Sun2	B230369L08Rik|C030011B15|Unc84b	Sad1 and UNC84 domain containing 2	15	protein-coding	79724068;79726542;79726791;79727051;79727516;79727863;79728416;79729033;79729481;79730090;79734108;79735846;79737066;79737473;79738520;79738820;79739721;79742339	79725560;79726634;79726958;79727166;79727600;79728084;79728581;79729076;79729558;79730344;79734235;79735925;79737159;79737568;79738660;79739010;79739881;79742536	3809	-;-;-;-;-;-;-;-;-;-;-;-;-;-;-;-;-;-	-2.52087	-2.52089	8.51914	7.53322e-11	2.12473e-08
27280	Phlda3	Tih1	pleckstrin homology like domain, family A, member 3	1	protein-coding	135766085;135768478	135766894;135769134	1467	+;+	6.64697	6.65835	3.97475	7.58139e-11	2.12473e-08
55948	Sfn	Er|Mme1|Ywhas	stratifin	4	protein-coding	133600556	133602168	1613	-	-2.72071	-2.7208	7.03703	7.68231e-11	2.12473e-08
12145	Cxcr5	Blr1|CXC-R5|CXCR-5|Gpcr6|MDR15	chemokine (C-X-C motif) receptor 5	9	protein-coding	44511787;44526322	44514301;44526421	2615	-;-	-2.01486	-2.01487	10.0185	7.75303e-11	2.12473e-08
20230	Satb1	2610306G12Rik|AW413156	special AT-rich sequence binding protein 1	17	protein-coding	51736187;51742646;51767892;51775206;51782612;51785529;51803431;51804314;51805197;51809043;51811768;51826434;51832470;51833163	51740413;51742849;51768047;51775418;51783066;51785640;51803554;51804440;51805373;51809287;51812054;51826588;51832647;51833290	6788	-;-;-;-;-;-;-;-;-;-;-;-;-;-	-3.15711	-3.1572	7.19009	7.93017e-11	2.12473e-08
11534	Adk	2310026J05Rik|5033405D03Rik|AI255373|AI987814|Ak	adenosine kinase	14	protein-coding	21052574;21076152;21092367;21103820;21169800;21234833;21240463;21318013;21369071;21381503;21423503;21447814	21052700;21076321;21092441;21103873;21169878;21235005;21240571;21318183;21369106;21381617;21423589;21448569	1952	+;+;+;+;+;+;+;+;+;+;+;+	2.77297	2.77339	5.65869	8.05508e-11	2.12473e-08
17869	Myc	AU016757|Myc2|Niard|Nird|bHLHe39	myelocytomatosis oncogene	15	protein-coding	61985341;61987507;61989346	61985951;61988278;61990361	2399	+;+;+	-2.50313	-2.50315	8.78946	9.37984e-11	2.42469e-08
18226	Nup62	D7Ertd649e|Nupc1|p62	nucleoporin 62	7	protein-coding	44816420;44828487	44816483;44830807	2385	+;+	-1.79124	-1.79126	8.01371	9.5834e-11	2.42873e-08
217151	Arl5c	Arl12|BC065791	ADP-ribosylation factor-like 5C	11	protein-coding	97989578;97992282;97993425;97994338;97995067;97995818	97990339;97992433;97993508;97994485;97995127;97996173	1563	-;-;-;-;-;-	-3.01175	-3.01192	6.52584	9.83402e-11	2.44432e-08
67710	Polr2g	2410046K11Rik|A230108L04Rik|C76415|RBP7|Rpo2-7l	polymerase (RNA) II (DNA directed) polypeptide G	19	protein-coding	8793129;8793626;8794136;8794302;8794480;8797236;8798224;8798459	8793404;8793659;8794207;8794367;8794530;8797395;8798333;8798557	868	-;-;-;-;-;-;-;-	2.12808	2.12827	6.12082	1.02569e-10	2.50132e-08
217692	Sipa1l1	4931426N11Rik|AW213287|Spar|mKIAA0440	signal-induced proliferation-associated 1 like 1	12	protein-coding	82170016;82234463;82265957;82311349;82340662;82357233;82362943;82372368;82384651;82387555;82396193;82397346;82402910;82416904;82420538;82422375;82425013;82432753;82433689;82437688;82440815;82446817;82449310;82449901	82170076;82234528;82266025;82311409;82342499;82357363;82363131;82372542;82384754;82387712;82396766;82397620;82403179;82417050;82420662;82422493;82425455;82432992;82433854;82437934;82440961;82446931;82449404;82451786	7701	+;+;+;+;+;+;+;+;+;+;+;+;+;+;+;+;+;+;+;+;+;+;+;+	-2.44542	-2.4455	6.80987	1.0851e-10	2.59721e-08
58231	Stk4	AI447339|AU020804|Kas-2|Mst1|Ysk3	serine/threonine kinase 4	2	protein-coding	164074178;164079513;164083630;164086495;164088841;164096739;164098439;164099697;164100410;164117969;164151673	164074247;164079593;164083758;164086609;164089005;164096906;164098576;164099825;164100596;164118126;164155521	5189	+;+;+;+;+;+;+;+;+;+;+	-2.06353	-2.06354	9.09074	1.12013e-10	2.6323e-08
18124	Nr4a3	AI573420|CHN|CSMF|MINOR|NOR-1|Nor1|TEC	nuclear receptor subfamily 4, group A, member 3	4	protein-coding	48051248;48055930;48056534;48067663;48070990;48083105	48052201;48056059;48056706;48067862;48071168;48083352	1884	+;+;+;+;+;+	-5.40278	-5.40464	4.33654	1.17754e-10	2.68835e-08
57916	Tnfrsf13b	1200009E08Rik|Taci	tumor necrosis factor receptor superfamily, member 13b	11	protein-coding	61140835;61141261;61146841;61147416	61140949;61141491;61147017;61147642	750	+;+;+;+	2.44975	2.44983	7.8264	1.18558e-10	2.68835e-08
13732	Emp3	H-4|H4|HNMP-1|MI-35|Ymp	epithelial membrane protein 3	7	protein-coding	45918023;45919318;45919935;45920289;45920636;45921242	45918235;45919458;45920037;45920404;45920849;45921426	972	-;-;-;-;-;-	-2.48683	-2.48695	6.68169	1.20788e-10	2.69171e-08
387609	Zhx2	Afr-1|Afr1|Raf|mKIAA0854	zinc fingers and homeoboxes 2	15	protein-coding	57694667;57762646;57821032;57838591	57695004;57762719;57823751;57839832	4374	+;+;+;+	-3.25161	-3.25169	6.86579	1.27859e-10	2.77459e-08
16653	Kras	AI929937|K-Ras|K-Ras 2|K-ras|Ki-ras|Kras-2|Kras2|c-K-ras|c-Ki-ras|p21B|ras	Kirsten rat sarcoma viral oncogene homolog	6	protein-coding	145216699;145232095;145234248;145246695;145250049	145220724;145232254;145234426;145246816;145250231	4670	-;-;-;-;-	-2.09775	-2.09778	7.33037	1.28801e-10	2.77459e-08
16149	Cd74	CLIP|DHLAG|HLADG|Ia-GAMMA|Ii	CD74 antigen (invariant polypeptide of major histocompatibility complex, class II antigen-associated)	18	protein-coding	60803849;60807908;60808232;60809028;60809982;60810328;60811294;60811859;60812152	60804010;60808077;60808311;60809090;60810074;60810418;60811485;60811921;60812652	1415	+;+;+;+;+;+;+;+;+	-2.36684	-2.36685	13.7828	1.42781e-10	3.02531e-08
227541	Camk1d	A630059D12Rik|CKLiK|CaMKIdelta|E030025C11Rik|mCKLiK	calcium/calmodulin-dependent protein kinase ID	2	protein-coding	5293457;5301496;5303291;5310992;5313089;5339182;5354669;5361989;5445070;5565649;5714146	5299101;5301613;5303378;5311070;5313201;5339257;5354795;5362127;5445144;5565780;5714664	7111	-;-;-;-;-;-;-;-;-;-;-	-2.08535	-2.08546	6.18824	1.51985e-10	3.13386e-08
104099	Itga9	(alpha)9|2610002H11Rik|6720458D17Rik|AI461869|D130073C02|D9Ertd428e	integrin alpha 9	9	protein-coding	118606709;118626448;118628139;118636503;118652497;118658466;118661348;118663870;118668612;118671699;118672810;118680936;118681735;118689270;118698314;118711692;118769092;118784102;118807165;118832734;118834296;118841093;118843489;118850699;118869291;118871821;118877122;118887764;118897234	118607115;118626575;118628245;118636626;118652564;118658595;118661433;118663938;118668749;118671804;118672904;118681026;118681780;118689424;118698474;118711781;118769241;118784178;118807315;118832820;118834375;118841182;118843597;118850806;118869416;118871940;118877223;118887883;118901003	7091	+;+;+;+;+;+;+;+;+;+;+;+;+;+;+;+;+;+;+;+;+;+;+;+;+;+;+;+;+	-6.26948	-6.30694	1.18208	1.52753e-10	3.13386e-08
72349	Dusp3	2210015O03Rik|5031436O03Rik|T-DSP11|VHR	dual specificity phosphatase 3 (vaccinia virus phosphatase VH1-related)	11	protein-coding	101971143;101981617;101984612	101974939;101981843;101984791	4204	-;-;-	-2.81142	-2.81243	4.71296	1.5619e-10	3.15431e-08
20515	Slc20a1	AI607883|Glvr-1|Glvr1	solute carrier family 20, member 1	2	protein-coding	129198773;129199449;129200183;129200500;129204059;129204246;129206367;129207610;129207981;129209041;129209872;129210684	129198992;129200064;129200323;129200585;129204155;129205104;129206486;129207876;129208539;129209223;129209956;129211615	4165	+;+;+;+;+;+;+;+;+;+;+;+	-1.9129	-1.91298	6.1753	1.59962e-10	3.18078e-08
269951	Idh2	E430004F23|IDPm|Idh-2	isocitrate dehydrogenase 2 (NADP+), mitochondrial	7	protein-coding	80094846;80095621;80095799;80096023;80097804;80098136;80098771;80098998;80100743;80103122;80115162	80095203;80095713;80095896;80096135;80097955;80098272;80098914;80099158;80100908;80103213;80115350	1703	-;-;-;-;-;-;-;-;-;-;-	2.5468	2.54759	5.73923	1.71451e-10	3.32266e-08
14999	H2-DMb1	AI385589|H-2Mb1|H2-Mb1	histocompatibility 2, class II, locus Mb1	17	protein-coding	34153191;34155433;34157246;34159344;34159629;34159929	34153453;34155714;34157530;34159460;34159664;34160229	1284	+;+;+;+;+;+	-2.43089	-2.43113	6.17268	1.72239e-10	3.32266e-08
108902	B4gat1	1500032M01Rik|B3gnt1|B3gnt6|BETA3GNT1|iGAT|iGNT	beta-1,4-glucuronyltransferase 1	19	protein-coding	5038826;5040307	5040032;5041134	2035	+;+	3.5852	3.59073	3.70069	1.84775e-10	3.51208e-08
66922	Rras2	2610016H24Rik|C86394|TC21	related RAS viral (r-ras) oncogene 2	7	protein-coding	114046782;114050301;114058540;114058927;114060332;114117396	114048251;114050419;114058648;114059029;114060419;114117781	2275	-;-;-;-;-;-	-2.11178	-2.11181	7.53468	2.01924e-10	3.78242e-08
71602	Myo1e	2310020N23Rik|9130023P14Rik|AA407778|myosin-1e|myr 3	myosin IE	9	protein-coding	70207350;70286912;70297267;70301693;70316592;70320069;70322392;70324833;70327144;70335115;70337729;70338717;70341281;70341982;70343044;70346687;70353260;70359285;70362223;70367616;70368669;70370357;70376504;70378211;70378721;70383804;70395776;70398722	70207703;70287055;70297356;70301787;70316679;70320158;70322523;70324967;70327276;70335311;70337809;70338803;70341367;70342149;70343129;70346768;70353366;70359383;70362367;70367730;70368838;70370502;70376650;70378368;70378810;70384005;70395945;70400067	4944	+;+;+;+;+;+;+;+;+;+;+;+;+;+;+;+;+;+;+;+;+;+;+;+;+;+;+;+	-1.76806	-1.76808	8.35501	2.05581e-10	3.79591e-08
17127	Smad3	AU022421|Madh3	SMAD family member 3	9	protein-coding	63646767;63652481;63654686;63655551;63663665;63666148;63667475;63667729;63757472	63650385;63652625;63654823;63655763;63663715;63666222;63667606;63667922;63757994	5090	-;-;-;-;-;-;-;-;-	-2.27556	-2.27568	6.27868	2.12454e-10	3.86755e-08
76448	Ppp1r18	2310014H01Rik|AA407849|AI450394	protein phosphatase 1, regulatory subunit 18	17	protein-coding	35865595;35866128;35866615;35873726;35874797	35865694;35866228;35868785;35873939;35875596	3386	+;+;+;+;+	-2.81908	-2.81913	8.0548	2.2399e-10	4.02093e-08
16796	Lasp1	AA408629|Def-4|LASP-1|MLN 50|SH3P6|Tg(Col1a1-lacZ)1Ngma	LIM and SH3 protein 1	11	protein-coding	97799672;97806825;97815698;97824842;97833546;97834084;97836072	97799862;97806919;97815782;97824949;97833702;97834187;97838764	3433	+;+;+;+;+;+;+	-2.48713	-2.48719	7.43834	2.37259e-10	4.20078e-08
21815	Tgif1	AA959811|AI462167|Tgif	TGFB-induced factor homeobox 1	17	protein-coding	70844205;70846172;70849640;70850872;70851310;70853448	70845272;70846777;70849790;70851210;70851734;70853532	2674	-;-;-;-;-;-	-2.10372	-2.10375	7.06387	2.41803e-10	4.22338e-08
16792	Laptm5	E3|Stra13	lysosomal-associated protein transmembrane 5	4	protein-coding	130913334;130926105;130926771;130928637;130929420;130930771;130932017;130934461	130913434;130926198;130926847;130928762;130929542;130930866;130932109;130936148	2398	+;+;+;+;+;+;+;+	-1.86374	-1.86374	11.2937	2.76673e-10	4.69218e-08
230393	Focad	-	focadhesin	4	protein-coding	88094630;88121270;88124588;88128898;88154637;88169907;88174613;88178082;88182584;88185880;88196759;88229323;88229833;88230452;88232656;88274098;88278209;88279220;88296984;88303445;88309792;88326143;88330969;88336168;88339185;88342203;88344579;88348804;88355368;88357444;88359247;88359827;88360517;88368673;88370755;88391959;88393533;88396975;88397842;88401017;88403311;88407113;88408921;88410617	88094675;88121358;88124662;88129052;88154741;88170008;88174817;88178288;88182671;88186082;88197016;88229427;88229934;88230582;88232782;88274232;88278259;88279303;88297101;88303630;88309913;88326235;88331057;88336212;88339293;88342319;88344817;88348893;88355515;88357563;88359369;88359904;88360588;88368775;88370835;88392087;88393648;88397235;88397931;88401194;88403408;88407364;88408996;88411011	5796	+;+;+;+;+;+;+;+;+;+;+;+;+;+;+;+;+;+;+;+;+;+;+;+;+;+;+;+;+;+;+;+;+;+;+;+;+;+;+;+;+;+;+;+	2.78499	2.78549	5.37967	2.85308e-10	4.69218e-08
20973	Syngr2	Clast2|cellugyrin	synaptogyrin 2	11	protein-coding	117809667;117812459;117813046;117813278	117809803;117812696;117813185;117814286	1524	+;+;+;+	-1.70205	-1.70206	8.54575	2.8554e-10	4.69218e-08
12522	Cd83	-	CD83 antigen	13	protein-coding	43785107;43785346;43797533;43799602;43801557	43785250;43785467;43797728;43799708;43803132	2145	+;+;+;+;+	-2.98086	-2.98087	9.76138	2.87979e-10	4.69218e-08
20481	Ski	2310012I02Rik|2610001A11Rik|AA062172|AA589460|BC004088	ski sarcoma viral oncogene homolog (avian)	4	protein-coding	155154075;155157946;155159288;155159696;155160580;155160834;155221552	155157529;155158176;155159580;155159958;155160695;155160956;155222535	5465	-;-;-;-;-;-;-	-2.25951	-2.25958	6.62752	2.88567e-10	4.69218e-08
15000	H2-DMb2	H-2Mb2|H2-Mb2	histocompatibility 2, class II, locus Mb2	17	protein-coding	34145416;34147651;34148551;34150506;34150790;34151085	34145470;34147932;34148835;34150622;34150825;34151095	786	+;+;+;+;+;+	-2.50305	-2.50313	7.90981	2.90425e-10	4.69218e-08
16452	Jak2	Fd17	Janus kinase 2	19	protein-coding	29251828;29252437;29262183;29271351;29275002;29276750;29282317;29283542;29284837;29286301;29287901;29288674;29291167;29294856;29295642;29296510;29298293;29298588;29299479;29300909;29301612;29301899;29309595;29310928;29311741	29252118;29252519;29262433;29271474;29275119;29276895;29282638;29283661;29284994;29286412;29288087;29288801;29291301;29294943;29295769;29296648;29298444;29298738;29299615;29301098;29301736;29302071;29309712;29311041;29313080	5030	+;+;+;+;+;+;+;+;+;+;+;+;+;+;+;+;+;+;+;+;+;+;+;+;+	-1.99894	-1.999	6.73664	3.05959e-10	4.88212e-08
207839	Galnt6	4632410F13|AW047994|GalNAc-T6	polypeptide N-acetylgalactosaminyltransferase 6	15	protein-coding	100689915;100694570;100696547;100697119;100697778;100699117;100703348;100704111;100714096;100715928;100720015;100720407;100729303	100693466;100694722;100696648;100697250;100697978;100699234;100703582;100704260;100714268;100716514;100720235;100720477;100729376	5769	-;-;-;-;-;-;-;-;-;-;-;-;-	-2.44932	-2.4498	4.66636	3.17228e-10	4.94689e-08
74096	Hvcn1	0610039P13Rik|AI450555|BTS|HV1|Vsop.|mVSOP	hydrogen voltage-gated channel 1	5	protein-coding	122209737;122210298;122216232;122233420;122237681;122238406;122240214;122240607	122209921;122210392;122216363;122233692;122237785;122238637;122240326;122242297	2826	+;+;+;+;+;+;+;+	-2.25478	-2.2548	9.41681	3.18832e-10	4.94689e-08
18584	Pde8a	AI551852|Pde8	phosphodiesterase 8A	7	protein-coding	81213804;81281178;81282823;81292237;81293132;81295678;81300640;81302155;81306695;81308805;81308939;81315110;81316962;81317286;81319068;81319323;81320652;81324016;81326251;81328028;81332870;81333416	81214088;81281234;81283013;81292293;81293186;81295766;81300718;81302292;81306783;81308856;81308981;81315187;81317032;81317447;81319116;81319458;81320850;81324233;81326380;81328195;81332999;81333622	2683	+;+;+;+;+;+;+;+;+;+;+;+;+;+;+;+;+;+;+;+;+;+	-2.90591	-2.90657	4.4356	3.215e-10	4.94689e-08
72258	Kcnk10	1700024D23Rik|3010005K24Rik|Trek2	potassium channel, subfamily K, member 10	12	protein-coding	98433994;98436192;98440592;98489905;98496193;98518498;98577786	98435427;98436334;98440778;98490065;98496310;98518832;98577940	2533	-;-;-;-;-;-;-	-3.51011	-3.51159	2.79617	3.473e-10	5.281e-08
11540	Adora2a	A2AAR|A2aR|AA2AR|ARA2A	adenosine A2a receptor	10	protein-coding	75316943;75325785;75333027	75317147;75326351;75334788	2534	+;+;+	-2.4559	-2.4561	5.03017	3.63847e-10	5.46829e-08
29875	Iqgap1	AA682088|D7Ertd237e|D7Ertd257e|mKIAA0051	IQ motif containing GTPase activating protein 1	7	protein-coding	80711583;80717011;80720869;80722962;80723779;80725587;80725966;80726739;80727953;80728849;80730069;80730242;80733986;80735474;80736262;80738114;80738673;80738833;80738995;80739790;80743036;80743793;80744118;80748824;80751326;80751869;80752190;80756180;80757404;80758174;80759758;80760815;80762498;80765295;80766885;80768309;80799850;80803141	80713945;80717119;80720991;80723128;80723991;80725674;80726101;80726841;80728085;80729081;80730153;80730382;80734210;80735637;80736417;80738322;80738742;80738904;80739078;80739960;80743178;80743960;80744208;80748987;80751450;80752029;80752353;80756264;80757567;80758258;80759936;80760928;80762565;80765371;80766962;80768465;80799949;80803331	7359	-;-;-;-;-;-;-;-;-;-;-;-;-;-;-;-;-;-;-;-;-;-;-;-;-;-;-;-;-;-;-;-;-;-;-;-;-;-	-1.74363	-1.74364	10.3521	3.77733e-10	5.61172e-08
433586	Maml3	AV234550|BC049812|Mam-2|mKIAA1816	mastermind like transcriptional coactivator 3	3	protein-coding	51687611;51692196;51697565;51855499;52103679	51690854;51692280;51697843;51857076;52105006	6514	-;-;-;-;-	-2.59366	-2.59445	4.02409	3.85848e-10	5.66714e-08
27218	Slamf1	4933415F16|AA177906|CD150|CDw150|ESTM51|IPO-3|Slam	signaling lymphocytic activation molecule family member 1	1	protein-coding	171767132;171774783;171777082;171787940;171792295;171798143;171799573	171767302;171775124;171777378;171788035;171792368;171798238;171801184	2688	+;+;+;+;+;+;+	-2.83046	-2.83092	4.85873	4.15757e-10	5.9226e-08
268721	Zswim8	2310021P13Rik|4832404P21Rik|Kiaa0913|mKIAA0913	zinc finger SWIM-type containing 8	14	protein-coding	20707552;20710637;20711028;20711458;20711791;20712037;20712242;20712976;20713330;20713883;20715952;20716222;20716499;20716910;20717868;20718427;20718760;20718997;20719380;20719813;20721171;20721870;20722143;20722460;20722828;20723139	20708056;20710790;20711122;20711630;20711898;20712118;20712362;20713177;20713505;20714867;20716083;20716401;20716682;20717008;20717992;20718667;20718918;20719225;20719672;20720036;20721659;20722029;20722319;20722579;20723006;20723619	6073	+;+;+;+;+;+;+;+;+;+;+;+;+;+;+;+;+;+;+;+;+;+;+;+;+;+	-2.48523	-2.48534	6.38345	4.16148e-10	5.9226e-08
74732	Stx11	5830405C08Rik	syntaxin 11	10	protein-coding	12939983;12944152;12964000	12941983;12944286;12964259	2396	-;-;-	-2.15642	-2.15662	5.24117	4.16988e-10	5.9226e-08
74440	Cmip	4933407C03Rik|5830471E12Rik|AI314065|AI464126	c-Maf inducing protein	8	protein-coding	117257019;117349170;117377075;117384958;117411261;117416215;117422845;117426490;117429713;117431194;117436566;117445316;117447071;117447400;117449030;117452160;117453080;117453823;117454900;117455639;117456887;117459329	117257401;117349375;117377200;117385008;117411422;117416256;117422907;117426570;117429816;117431298;117436919;117445381;117447097;117447448;117449137;117452276;117453220;117453870;117455046;117455744;117456957;117461506	4735	+;+;+;+;+;+;+;+;+;+;+;+;+;+;+;+;+;+;+;+;+;+	-2.21218	-2.21221	7.98165	4.31231e-10	6.05833e-08
66734	Map1lc3a	1010001H21Rik|4922501H04Rik|LC3|LC3a	microtubule-associated protein 1 light chain 3 alpha	2	protein-coding	155276444;155276958;155277098;155277475	155276646;155277013;155277204;155278073	965	+;+;+;+	-3.28049	-3.28165	4.08217	4.4073e-10	6.12521e-08
114716	Spred2	C79158	sprouty-related EVH1 domain containing 2	11	protein-coding	19924442;19998120;20005782;20008413;20018052;20020791	19924956;19998297;20005950;20008477;20018189;20022597	2872	+;+;+;+;+;+	-4.03975	-4.0484	3.34592	4.68403e-10	6.44054e-08
69617	Pitrm1	2310012C15Rik|AA410010|MP-1|MP1|Ntup1|PreP|mKIAA1104	pitrilysin metallepetidase 1	13	protein-coding	6548157;6549580;6552634;6553182;6555354;6555552;6556542;6557762;6558156;6559355;6560030;6560602;6561953;6563376;6564991;6567350;6568664;6568899;6569200;6570602;6573041;6574360;6575017;6577390;6578441;6579418;6579650	6548229;6549682;6552740;6553333;6555468;6555648;6556702;6557888;6558244;6559483;6560143;6560698;6562087;6563514;6565107;6567482;6568784;6568975;6569365;6570702;6573161;6574431;6575129;6577515;6578586;6579520;6580158	3543	+;+;+;+;+;+;+;+;+;+;+;+;+;+;+;+;+;+;+;+;+;+;+;+;+;+;+	2.27129	2.27134	7.78751	4.79501e-10	6.52374e-08
22401	Zmat3	Wig1	zinc finger matrin type 3	3	protein-coding	32334792;32343334;32343552;32345458;32360890;32365504	32341695;32343434;32343718;32345580;32361216;32365665	7784	-;-;-;-;-;-	2.98783	2.98869	4.9939	4.86336e-10	6.54781e-08
74123	Foxp4	1200010K03Rik|2310007G05Rik|mFKHLA	forkhead box P4	17	protein-coding	47867133;47869104;47869725;47871230;47874635;47875355;47875520;47875840;47877141;47877928;47878284;47878607;47880263;47880770;47888125;47904296;47924206	47868803;47869273;47869791;47871351;47874736;47875431;47875724;47875923;47877228;47878032;47878497;47878754;47880349;47880892;47888220;47904534;47924632	4025	-;-;-;-;-;-;-;-;-;-;-;-;-;-;-;-;-	-2.24594	-2.24596	7.95432	5.42861e-10	7.23348e-08
268566	Gphn	5730552E08Rik|AI662856|BC027112|C230040D23|GPH|GPHRYN|geph	gephyrin	12	protein-coding	78226655;78343352;78376360;78412341;78454757;78481299;78492038;78493950;78504617;78522898;78532657;78562856;78590534;78609145;78612972;78623304;78626134;78627107;78637458;78654807;78664491;78669824;78680291;78682718;78683778	78226841;78343430;78376417;78412433;78454851;78481365;78492310;78494057;78504751;78522954;78532698;78562898;78590671;78609237;78613027;78623423;78626192;78627260;78637579;78654894;78664564;78669888;78680394;78682814;78684772	3402	+;+;+;+;+;+;+;+;+;+;+;+;+;+;+;+;+;+;+;+;+;+;+;+;+	2.04857	2.04877	5.50352	5.54765e-10	7.31667e-08
240168	Rasgrp3	BC066069|Gm327	RAS, guanyl releasing protein 3	17	protein-coding	75435905;75465538;75488817;75491758;75494147;75496382;75496940;75498384;75500059;75500640;75503114;75509745;75511979;75514078;75516330;75524149;75524466;75524891;75526843	75436168;75465660;75488949;75491960;75494249;75496444;75497071;75498531;75500232;75500756;75503389;75509822;75512095;75514193;75516477;75524185;75524591;75525252;75529054	4932	+;+;+;+;+;+;+;+;+;+;+;+;+;+;+;+;+;+;+	1.70882	1.70885	8.27146	5.72112e-10	7.46924e-08
12048	Bcl2l1	Bcl(X)L|Bcl-XL|Bcl2l|BclX|bcl-x|bcl2-L-1	BCL2-like 1	2	protein-coding	152780668;152829427;152831603	152782282;152830102;152831682	2371	-;-;-	-3.10281	-3.10285	7.99167	6.00707e-10	7.76414e-08
16416	Itgb3	CD61|GP3A|INGRB3	integrin beta 3	11	protein-coding	104608000;104623411;104632174;104633398;104637052;104637823;104640292;104641001;104642184;104643576;104658723;104660036;104662329;104665466;104667080	104608164;104623496;104632369;104633650;104637214;104637984;104640387;104641090;104642318;104644005;104658945;104660136;104662448;104665632;104670473	5781	+;+;+;+;+;+;+;+;+;+;+;+;+;+;+	-2.54515	-2.54565	5.1175	6.11341e-10	7.82334e-08
63955	Cables1	Cables|ik3-1	CDK5 and Abl enzyme substrate 1	18	protein-coding	11839274;11882714;11888737;11905925;11923360;11924815;11926261;11939719;11941180;11944461	11840533;11882785;11888829;11906002;11923456;11924971;11926364;11939825;11941387;11945627	3343	+;+;+;+;+;+;+;+;+;+	-4.31189	-4.31931	1.19049	6.31624e-10	7.92256e-08
14269	Fnbp1	1110057E06Rik|2210010H06Rik|FBP1|Fbp17	formin binding protein 1	2	protein-coding	31026206;31033030;31036118;31036542;31037156;31040405;31044882;31052985;31053235;31055428;31058889;31082974;31084023;31096027;31096401;31097094;31105242;31141779	31028883;31033188;31036257;31036663;31037288;31040514;31044896;31053167;31054218;31055574;31059017;31083078;31084085;31096174;31096500;31097150;31105357;31142008	5619	-;-;-;-;-;-;-;-;-;-;-;-;-;-;-;-;-;-	-1.79958	-1.79959	8.85137	6.35406e-10	7.92256e-08
23945	Mgll	AA589436|Magl|Mgl	monoglyceride lipase	6	protein-coding	88724412;88724704;88725701;88764596;88766232;88808011;88809336;88818574;88823191;88825651	88724571;88725178;88725845;88764702;88766708;88808147;88809446;88818663;88823406;88828360	4628	+;+;+;+;+;+;+;+;+;+	-3.07489	-3.07518	4.92605	6.37483e-10	7.92256e-08
14415	Gad1	EP10|Gad-1	glutamate decarboxylase 1	2	protein-coding	70562164;70563768;70567186;70572706;70574069;70579111;70585834;70587123;70587323;70587634;70589773;70591106;70593432;70594624;70597162;70599609;70600623	70562332;70563910;70567248;70572864;70574311;70579201;70585946;70587238;70587402;70587688;70589889;70591170;70593510;70594773;70597269;70599698;70602012	3231	+;+;+;+;+;+;+;+;+;+;+;+;+;+;+;+;+	-6.07152	-6.08407	2.25171	6.85594e-10	8.43933e-08
212285	Arap2	Centd1|Gm148|mKIAA0580	ArfGAP with RhoGAP domain, ankyrin repeat and PH domain 2	5	protein-coding	62602445;62606075;62611704;62613994;62615004;62621839;62630133;62635952;62638962;62641328;62642795;62646183;62649689;62654046;62668789;62669027;62669880;62670936;62675952;62676512;62677102;62677945;62683355;62685561;62698241;62706608;62714733;62730521;62732970;62733900;62734988;62748776;62765894	62604656;62606209;62611767;62614029;62615086;62621966;62630261;62636069;62639036;62641396;62642942;62646288;62649901;62654209;62668852;62669225;62669982;62671080;62676086;62676686;62677284;62678030;62683554;62685676;62698419;62706728;62714802;62730874;62733061;62733976;62735046;62749816;62766177	7363	-;-;-;-;-;-;-;-;-;-;-;-;-;-;-;-;-;-;-;-;-;-;-;-;-;-;-;-;-;-;-;-;-	-2.30024	-2.3003	6.76392	7.19078e-10	8.70447e-08
229905	Kyat3	Ccbl2|KATIII|Kat3	kynurenine aminotransferase 3	3	protein-coding	142701080;142706689;142718376;142720361;142723115;142725421;142725964;142726182;142729759;142731202;142734474;142737772;142738225;142744071	142701175;142706795;142718434;142720505;142723264;142725507;142726089;142726302;142729835;142731291;142734660;142737845;142738311;142744910	2246	+;+;+;+;+;+;+;+;+;+;+;+;+;+	3.69868	3.70318	4.14731	7.20602e-10	8.70447e-08
320365	Fry	13CDNA73|9330186A19Rik|AF346502|AI462658|C87180|D930046M03|cg003|mKIAA4143	FRY microtubule binding protein	5	protein-coding	150259930;150310270;150326131;150340353;150345553;150345851;150346046;150354474;150358799;150358990;150361115;150369469;150370127;150372522;150378809;150380798;150381616;150385985;150388773;150390636;150393978;150394988;150395743;150398198;150399199;150399532;150400793;150401600;150403442;150404943;150405250;150413184;150414504;150416188;150418462;150422710;150426201;150427028;150428053;150429726…	150260338;150310469;150326184;150340492;150345643;150345930;150346126;150354642;150358891;150359088;150361216;150369572;150370235;150372608;150378980;150380930;150381723;150386243;150388955;150390722;150394237;150395177;150395867;150398255;150399290;150399704;150400953;150401710;150403596;150405042;150405421;150413440;150414650;150416356;150418552;150422792;150426351;150427131;150428238;150429924…	10730	+;+;+;+;+;+;+;+;+;+;+;+;+;+;+;+;+;+;+;+;+;+;+;+;+;+;+;+;+;+;+;+;+;+;+;+;+;+;+;+;+;+;+;+;+;+;+;+;+;+;+;+;+;+;+;+;+;+;+;+;+	-4.12407	-4.13211	3.51755	7.48312e-10	8.9555e-08
12226	Btg1	AI426953|AW546738	B cell translocation gene 1, anti-proliferative	10	protein-coding	96617001;96618276	96617472;96622813	5010	+;+	-2.39211	-2.39213	8.85598	7.55876e-10	8.96303e-08
170439	Elovl6	C77826|FAE|LCE	ELOVL family member 6, elongation of long chain fatty acids (yeast)	3	protein-coding	129532386;129532648;129605041;129628283;129633060	129532495;129532768;129605172;129628434;129638495	5951	+;+;+;+;+	3.01223	3.01576	3.88114	7.78175e-10	9.14355e-08
18754	Prkce	5830406C15Rik|PKC[e]|PKCepsilon|Pkce|R75156	protein kinase C, epsilon	17	protein-coding	86167785;86353555;86474317;86475515;86476806;86482120;86488160;86490751;86493221;86495938;86559151;86619892;86625325;86630061;86654541	86168940;86353618;86474476;86475549;86476891;86482249;86488302;86490847;86493420;86496111;86559305;86620030;86625513;86630207;86657919	6254	+;+;+;+;+;+;+;+;+;+;+;+;+;+;+	-1.9985	-1.9986	6.4061	7.97044e-10	9.2809e-08
66616	Snx9	2700073N08Rik|SDP1|SH3PX1	sorting nexin 9	17	protein-coding	5841380;5886997;5890075;5891774;5899327;5902364;5904889;5908354;5908582;5918380;5920071;5920570;5922130;5924605;5926072;5927206;5928205;5930570	5841546;5887083;5890149;5891899;5899495;5902514;5904973;5908479;5908699;5918510;5920174;5920673;5922207;5924681;5926161;5927320;5928296;5930711	2037	+;+;+;+;+;+;+;+;+;+;+;+;+;+;+;+;+;+	-1.79734	-1.79736	7.81017	8.14048e-10	9.34094e-08
12505	Cd44	AU023126|AW121933|AW146109|HERMES|Ly-24|Pgp-1	CD44 antigen	2	protein-coding	102811141;102822208;102824261;102828542;102831330;102832483;102834234;102837813;102839358;102842261;102842836;102845285;102846403;102848657;102853015;102855899;102861560;102865281;102901268	102814337;102822286;102824332;102828610;102831536;102832572;102834335;102837938;102839477;102842377;102842949;102845410;102846519;102848782;102853236;102855967;102861696;102865446;102901665	5654	-;-;-;-;-;-;-;-;-;-;-;-;-;-;-;-;-;-;-	-2.35751	-2.35753	8.20596	8.18455e-10	9.34094e-08
665113	Tnik	1500031A17Rik|4831440I19Rik|AI451411|C530008O15Rik|C630040K21Rik	TRAF2 and NCK interacting kinase	3	protein-coding	28263214;28358991;28493967;28505753;28532888;28539414;28541968;28554928;28557039;28564075;28570867;28577369;28594022;28594907;28596072;28604176;28607138;28611863;28620935;28623011;28625199;28630431;28638388;28646597;28649143;28650027;28651783;28654167;28661687;28663919;28665680;28666089;28667899	28263699;28359056;28494023;28505878;28532998;28539504;28542098;28554982;28557117;28564250;28570933;28577573;28594132;28594993;28596260;28604340;28607377;28611969;28621098;28623108;28625222;28630615;28638517;28646761;28649254;28650197;28651926;28654301;28661787;28664068;28665839;28666449;28670585	7336	+;+;+;+;+;+;+;+;+;+;+;+;+;+;+;+;+;+;+;+;+;+;+;+;+;+;+;+;+;+;+;+;+	-3.30613	-3.30867	3.04378	8.23882e-10	9.34094e-08
13007	Csrp1	AA408841|AA959891|AW545626|CRP1|Csrp	cysteine and glycine-rich protein 1	1	protein-coding	135729197;135739400;135745259;135746720;135750565;135751044	135729274;135739512;135745427;135746849;135750658;135752229	1770	+;+;+;+;+;+	-2.25678	-2.25696	6.8467	8.41318e-10	9.44495e-08
26949	Vat1	VAT-1	vesicle amine transport 1	11	protein-coding	101458748;101460377;101462198;101462390;101462909;101465708	101460276;101460618;101462287;101462560;101463116;101466199	2732	-;-;-;-;-;-	-2.11011	-2.11028	5.81677	8.47671e-10	9.44495e-08
111175	Pecr	2400003B18Rik|TERP	peroxisomal trans-2-enoyl-CoA reductase	1	protein-coding	72259172;72261952;72267407;72270277;72274886;72276166;72277287;72284093	72259433;72262063;72267517;72270373;72274967;72276331;72277420;72284314	1186	-;-;-;-;-;-;-;-	3.04245	3.04432	4.4859	8.58277e-10	9.4814e-08
53893	Nudt5	-	nudix (nucleoside diphosphate linked moiety X)-type motif 5	2	protein-coding	5845034;5854816;5855980;5861027;5862301;5863579;5864347;5866233;5866354;5868089	5845385;5854918;5856047;5861076;5862408;5863674;5864448;5866241;5866407;5868736	1590	+;+;+;+;+;+;+;+;+;+	2.27607	2.27626	6.30009	8.95488e-10	9.76838e-08
21452	Tcn2	AW208754|Tcn-2	transcobalamin 2	11	protein-coding	3917077;3919290;3922011;3923396;3923702;3924941;3926000;3927390;3931393;3931927;3931976	3917709;3919405;3922176;3923582;3923874;3925102;3926169;3927582;3931587;3931961;3932078	2133	-;-;-;-;-;-;-;-;-;-;-	-2.85605	-2.85728	3.88576	8.99371e-10	9.76838e-08
12902	Cr2	C3DR|CD21|CD35|Cr-1|Cr-2|Cr1	complement receptor 2	1	protein-coding	195136811;195141175;195149972;195150923;195151572;195154132;195155125;195155884;195156280;195157137;195158060;195158412;195158578;195159416;195160270;195160596;195160779;195163198;195176553	195139798;195141283;195150044;195150946;195151757;195154317;195155517;195155966;195156358;195157544;195158136;195158502;195158754;195159823;195160352;195160695;195160967;195163587;195176715	6207	-;-;-;-;-;-;-;-;-;-;-;-;-;-;-;-;-;-;-	-2.04502	-2.04506	8.00297	9.07618e-10	9.7758e-08
14421	B4galnt1	4933429D13Rik|Gal-NAc-T|GalNAc-T|GalNAcT|Galgt1|Ggm-2|Ggm2	beta-1,4-N-acetyl-galactosaminyl transferase 1	10	protein-coding	127165156;127165831;127166718;127166999;127167502;127167701;127169744;127169978;127170591;127170919;127171616	127165519;127166222;127166882;127167105;127167542;127168523;127169842;127170168;127170731;127171159;127172340	3289	+;+;+;+;+;+;+;+;+;+;+	-1.89492	-1.89494	8.66163	9.17524e-10	9.80082e-08
20249	Scd1	AA589638|AI265570|Scd|Scd-1|ab	stearoyl-Coenzyme A desaturase 1	19	protein-coding	44394450;44400142;44401693;44403165;44406487;44407386	44398118;44400374;44401898;44403295;44406760;44407709	4837	-;-;-;-;-;-	-2.00757	-2.00757	10.5638	9.26502e-10	9.8156e-08
18033	Nfkb1	NF-KB1|NF-kappaB|NF-kappaB1|p105|p50|p50/p105	nuclear factor of kappa light polypeptide gene enhancer in B cells 1, p105	3	protein-coding	135584655;135589327;135590316;135590780;135591554;135593831;135594209;135594865;135601426;135603710;135605057;135606572;135608152;135612414;135613651;135613907;135615272;135618804;135626595;135655500;135659028;135662915;135667753;135669270;135691123	135585515;135589504;135590488;135590846;135591678;135593933;135594378;135595066;135601540;135603851;135605245;135606661;135608295;135612552;135613742;135614011;135615430;135618967;135626743;135655598;135659065;135662993;135667792;135669339;135691547	4118	-;-;-;-;-;-;-;-;-;-;-;-;-;-;-;-;-;-;-;-;-;-;-;-;-	-1.55039	-1.5504	9.56408	9.4783e-10	9.95992e-08
16889	Lipa	AA960673|Lal|Lip-1|Lip1	lysosomal acid lipase A	19	protein-coding	34492316;34495060;34500097;34501503;34507009;34508989;34510823;34523422;34524738;34527366	34494213;34495131;34500168;34501649;34507145;34509098;34511021;34523539;34524846;34527474	2971	-;-;-;-;-;-;-;-;-;-	1.84532	1.84559	5.66738	9.69417e-10	1.01046e-07
19009	Pou6f1	2310038G18Rik|C79593|Emb|cns-1	POU domain, class 6, transcription factor 1	15	protein-coding	100575318;100579876;100580810;100583228;100584031;100585736	100578618;100580044;100580951;100583431;100584159;100586365	4575	-;-;-;-;-;-	-2.47165	-2.47204	4.54118	9.83816e-10	1.01727e-07
13421	Dnase1l3	DNasegamma|Dhp2|Lsd	deoxyribonuclease 1-like 3	14	protein-coding	7965187;7968088;7973971;7977124;7983055;7984076;7987304;7993830	7967875;7968184;7974128;7977236;7983167;7984165;7987392;7994182	3702	-;-;-;-;-;-;-;-	-2.63098	-2.63128	4.63604	1.01842e-09	1.04469e-07
15901	Id1	AI323524|D2Wsu140e|Idb1|bHLHb24	inhibitor of DNA binding 1, HLH protein	2	protein-coding	152736274;152736972	152736745;152737410	911	+;+	-4.43702	-4.44655	0.839725	1.04582e-09	1.06435e-07
140559	Igsf8	ESTM34|EWI-2|KCT-4|PGRL	immunoglobulin superfamily, member 8	1	protein-coding	172312407;172316151;172317355;172318037;172318554;172319293;172319584	172312593;172316528;172317816;172318444;172318967;172319423;172319837	2234	+;+;+;+;+;+;+	2.59261	2.59446	4.82323	1.05742e-09	1.06774e-07
19713	Ret	PTC|RET51|RET9|c-Ret	ret proto-oncogene	6	protein-coding	118151748;118163188;118164723;118165910;118167896;118168122;118169122;118169833;118173415;118174237;118175007;118175723;118176178;118178465;118179272;118180218;118181825;118184177;118197061	118155435;118163287;118164860;118165980;118168018;118168336;118169229;118169980;118173668;118174356;118175117;118175848;118176436;118178667;118179467;118180462;118182112;118184440;118197744	7341	-;-;-;-;-;-;-;-;-;-;-;-;-;-;-;-;-;-;-	-4.85703	-4.88641	0.979345	1.07324e-09	1.07065e-07
19395	Rasgrp2	CDC25L|CalDAG-GEFI|Caldaggef1	RAS, guanyl releasing protein 2	19	protein-coding	6400583;6401721;6402472;6403024;6403432;6404300;6404654;6404938;6407041;6408171;6408448;6408839;6413085;6413428;6413865;6414792;6414994	6400651;6401863;6402574;6403086;6403563;6404450;6404827;6405054;6407322;6408248;6408570;6408954;6413226;6413464;6414041;6414854;6415216	2193	+;+;+;+;+;+;+;+;+;+;+;+;+;+;+;+;+	-2.43171	-2.43188	6.40504	1.07686e-09	1.07065e-07
225182	Rbbp8	9930104E21Rik|CtIP|RBBP-8|RIM|SAE2	retinoblastoma binding protein 8, endonuclease	18	protein-coding	11633276;11657349;11660735;11672582;11677595;11693012;11696743;11705692;11715734;11718833;11720510;11721640;11722604;11725407;11727173;11732190;11734476;11738573;11740926;11742616	11633524;11657692;11660941;11672624;11677690;11693124;11696809;11705867;11715838;11718930;11720657;11722525;11722730;11725495;11727284;11732330;11734545;11738669;11741067;11743207	3902	+;+;+;+;+;+;+;+;+;+;+;+;+;+;+;+;+;+;+;+	-1.9628	-1.96296	5.57899	1.08546e-09	1.07096e-07
243834	Zfp324	A930002M05|D430030K24Rik|ZF5128	zinc finger protein 324	7	protein-coding	12965864;12968795;12969364;12970214	12966299;12968921;12969480;12973822	4289	+;+;+;+	2.44282	2.44455	4.41035	1.10747e-09	1.0844e-07
72147	Zbtb46	2610019F01Rik|4933406L05Rik|BZEL|Btbd4	zinc finger and BTB domain containing 46	2	protein-coding	181390886;181395450;181410545;181423419;181459256	181391468;181395625;181411980;181424388;181459426	3336	-;-;-;-;-	-4.14798	-4.14916	3.69113	1.18575e-09	1.15231e-07
60533	Cd274	A530045L16Rik|B7h1|Pdcd1l1|Pdcd1lg1|Pdl1	CD274 antigen	19	protein-coding	29367438;29372454;29373558;29380304;29382476;29384084;29385390	29367506;29372519;29373899;29380588;29382586;29384143;29388095	3639	+;+;+;+;+;+;+	-2.01073	-2.01085	5.39124	1.24084e-09	1.19685e-07
57785	Rangrf	2400006H24Rik|Mog1|Rangnrf	RAN guanine nucleotide release factor	11	protein-coding	68972487;68972943;68973117;68973441;68973642	68972741;68973028;68973273;68973557;68973820	794	-;-;-;-;-	3.137	3.14076	2.39189	1.26298e-09	1.20918e-07
23854	Def8	AI449518|D8Ertd713e|DEF-8	differentially expressed in FDCP 8	8	protein-coding	123442956;123443259;123446098;123447317;123447788;123449301;123452745;123454229;123455414;123456406;123456671;123458351;123459517;123459817;123461464	123443051;123443445;123446184;123447363;123447912;123449398;123452894;123454370;123455578;123456533;123456784;123458431;123459657;123459926;123463899	4107	+;+;+;+;+;+;+;+;+;+;+;+;+;+;+	1.90334	1.9038	4.91056	1.28832e-09	1.22437e-07
70701	Nipal1	3830408G10Rik|Npal1	NIPA-like domain containing 1	5	protein-coding	72647796;72658682;72660756;72663534;72666776;72667588	72647933;72658948;72660812;72663624;72666936;72671078	4205	+;+;+;+;+;+	-5.72388	-5.77938	-0.360618	1.31588e-09	1.24144e-07
73739	Cby1	1110014P06Rik|CBY|PGEA14|Pgea1|arb1	chibby family member 1, beta catenin antagonist	15	protein-coding	79659227;79661371;79665646;79665831;79666988	79659293;79661524;79665751;79665949;79667660	1119	+;+;+;+;+	3.37476	3.38008	3.62439	1.35885e-09	1.27269e-07
228836	Dlgap4	AI225853|BC024558|DAP-4|DAP4|SAPAP-4|Sapap4|WBP16	DLG associated protein 4	2	protein-coding	156660728;156664796;156700606;156704410;156705856;156707078;156711021;156720985;156721279;156745835;156748332;156748944;156760851;156761773;156762685	156660755;156664983;156701674;156704654;156705970;156707128;156711261;156721087;156722102;156746196;156748420;156749356;156760942;156761928;156764363	5655	+;+;+;+;+;+;+;+;+;+;+;+;+;+;+	-2.03868	-2.03878	5.83564	1.43465e-09	1.33402e-07
63986	Gmfg	0610039G16Rik|2310057N07Rik|AI324845	glia maturation factor, gamma	7	protein-coding	28437447;28440937;28441434;28441669;28443220;28444853;28445917;28446372	28437574;28441041;28441530;28441718;28443269;28444935;28445990;28446895	1111	+;+;+;+;+;+;+;+	-2.7101	-2.71187	3.72112	1.4547e-09	1.343e-07
68709	Cilp2	1110031K21Rik|AA407300|CLIP-2	cartilage intermediate layer protein 2	8	protein-coding	69880366;69883300;69883991;69884287;69885388;69885996;69886434;69887288	69883208;69883457;69884099;69884565;69885543;69886268;69886532;69887392	4022	-;-;-;-;-;-;-;-	-6.54031	-6.57043	1.2923	1.49482e-09	1.37025e-07
26912	Gcat	AI526977|Kbl	glycine C-acetyltransferase (2-amino-3-ketobutyrate-coenzyme A ligase)	15	protein-coding	79030874;79033931;79034960;79035257;79035777;79036020;79036267;79036753;79037143;79041928	79031120;79034061;79035061;79035403;79035931;79036102;79036438;79036874;79038356;79042531	2977	+;+;+;+;+;+;+;+;+;+	3.19793	3.20069	4.85395	1.53441e-09	1.39664e-07
66834	Acot13	0610006O17Rik|Them2	acyl-CoA thioesterase 13	13	protein-coding	24817955;24820715;24831226	24818191;24820899;24831489	686	-;-;-	2.34729	2.34844	3.9841	1.55582e-09	1.40622e-07
22166	Txn1	ADF|AW550880|Trx1|Txn	thioredoxin 1	4	protein-coding	57943373;57945147;57950839;57951797;57956187	57943967;57945212;57950898;57951901;57956411	1051	-;-;-;-;-	2.05884	2.05894	7.57223	1.57554e-09	1.40664e-07
21938	Tnfrsf1b	CD120b|TNF-R-II|TNF-R2|TNF-R75|TNF-alphaR2|TNFBR|TNFR80|TNFRII|TNFalpha-R2|Tnfr-1|Tnfr2|p75	tumor necrosis factor receptor superfamily, member 1b	4	protein-coding	145212368;145219729;145222954;145223503;145224252;145224812;145225330;145227468;145229004;145246724	145216100;145219936;145222988;145223580;145224484;145224905;145225482;145227596;145229106;145246870	4913	-;-;-;-;-;-;-;-;-;-	-1.67997	-1.68001	6.74447	1.57805e-09	1.40664e-07
380728	Kcnh4	BEC2	potassium voltage-gated channel, subfamily H (eag-related), member 4	11	protein-coding	100740378;100741293;100744124;100745236;100745615;100746165;100746745;100747563;100749609;100750232;100752245;100755134;100755670;100756860;100757079;100757567;100759530	100740621;100741998;100744200;100745342;100745967;100746203;100746989;100747812;100749808;100750426;100752452;100755291;100755913;100756987;100757225;100757800;100759778	3784	-;-;-;-;-;-;-;-;-;-;-;-;-;-;-;-;-	-3.14774	-3.14903	2.6158	1.62913e-09	1.44223e-07
11641	Akap2	AA959716|AI649048|Akap-2|Akap-kl|B230340M18Rik|Prka2	A kinase (PRKA) anchor protein 2	4	protein-coding	57845248;57854562;57883024;57886289;57892869	57845306;57857037;57883202;57886327;57896984	6869	+;+;+;+;+	-2.01696	-2.01709	5.65332	1.73225e-09	1.51424e-07
68066	Slc25a39	3010027G13Rik|D11Ertd333e	solute carrier family 25, member 39	11	protein-coding	102402969;102403633;102403791;102404031;102404452;102404795;102405012;102405693;102406206;102406362;102406555;102407390	102403535;102403713;102403872;102404140;102404625;102404919;102405079;102405826;102406250;102406421;102406654;102407517	1674	-;-;-;-;-;-;-;-;-;-;-;-	1.60036	1.60041	7.31974	1.73391e-09	1.51424e-07
107932	Chd4	9530019N15Rik|AA617397|BC005710|D6Ertd380e|Mi-2beta|mKIAA4075	chromodomain helicase DNA binding protein 4	6	protein-coding	125096163;125097087;125100468;125100799;125101218;125101453;125101882;125102163;125102432;125102793;125104867;125105176;125106409;125106640;125107468;125108281;125108659;125109052;125109292;125109779;125110011;125110253;125113465;125113900;125114291;125120205;125120470;125120644;125120840;125121273;125121516;125121932;125122123;125122477;125122818;125123340;125123549;125128792;125129820	125096260;125097265;125100589;125100993;125101336;125101694;125102009;125102298;125102610;125103032;125105070;125105381;125106540;125106736;125107659;125108481;125108796;125109173;125109465;125109920;125110142;125110370;125113589;125114137;125114466;125120385;125120556;125120732;125120973;125121417;125121681;125122029;125122282;125122548;125122955;125123448;125123681;125128987;125130514	6438	+;+;+;+;+;+;+;+;+;+;+;+;+;+;+;+;+;+;+;+;+;+;+;+;+;+;+;+;+;+;+;+;+;+;+;+;+;+;+	-1.87764	-1.87764	10.3174	1.82347e-09	1.58177e-07
30949	Lcmt1	AL033290|LCMT-1|Lcmt	leucine carboxyl methyltransferase 1	7	protein-coding	123377982;123400438;123401444;123402835;123404423;123410724;123418218;123421538;123422707;123428094;123430133	123378255;123400529;123401565;123402911;123404484;123410826;123418338;123421639;123422798;123428191;123430358	1369	+;+;+;+;+;+;+;+;+;+;+	2.18957	2.19054	4.38717	1.84722e-09	1.58379e-07
72049	Tnfrsf13c	2010006P15Rik|BAFF-R|Baffr|Bcmd|Bcmd-1|Bcmd1|Lvis22	tumor necrosis factor receptor superfamily, member 13c	15	protein-coding	82221744;82223719;82224168	82223276;82223922;82224336	1906	-;-;-	-1.66453	-1.66454	9.24571	1.86241e-09	1.58379e-07
107652	Uap1	AA420407|AA437972|AGX-1|AGX-2|AGX1|AgX|ESTM38|SPAG2	UDP-N-acetylglucosamine pyrophosphorylase 1	1	protein-coding	170142003;170143397;170147996;170149271;170150312;170150943;170156924;170158751;170161367;170166626;170174750	170142572;170143463;170148043;170149459;170150452;170151136;170157096;170158926;170161571;170166948;170174946	2283	-;-;-;-;-;-;-;-;-;-;-	-1.98349	-1.98364	5.9993	1.86257e-09	1.58379e-07
67059	Ola1	2510025G09Rik|2810405J23Rik|2810409H07Rik|Gtpbp9|PTD004	Obg-like ATPase 1	2	protein-coding	73092801;73097145;73099292;73100074;73137527;73141898;73142308;73156738;73199401;73203325;73212860;73214286	73093724;73097267;73099388;73100214;73137655;73141995;73142388;73156913;73199528;73203468;73212960;73214447	2304	-;-;-;-;-;-;-;-;-;-;-;-	1.71747	1.71754	6.85358	1.91237e-09	1.61216e-07
11816	Apoe	AI255918|Apo-E	apolipoprotein E	7	protein-coding	19696244;19697479;19698188;19699011	19697103;19697647;19698253;19699166	1251	-;-;-;-	-4.54714	-4.54736	7.43506	1.92291e-09	1.61216e-07
20893	Bhlhe40	Bhlhb2|C130042M06Rik|CR8|Clast5|Dec1|Sharp2|Stra13|Stra14	basic helix-loop-helix family, member e40	6	protein-coding	108660629;108661161;108661505;108662521;108664479	108660992;108661230;108661612;108662644;108666925	3113	+;+;+;+;+	-2.46202	-2.46205	7.52557	1.93334e-09	1.61216e-07
12290	Cacna1e	A430040I15|BII|Cach6|Cacnl1a6|Cav2.3|Cchra1|alpha1E	calcium channel, voltage-dependent, R type, alpha 1E subunit	1	protein-coding	154392519;154401983;154403678;154407712;154412064;154412443;154413051;154413976;154416061;154421028;154425837;154426526;154432431;154436418;154437267;154441495;154442132;154443801;154444872;154445500;154448846;154450846;154465719;154466946;154467684;154468946;154471338;154472060;154473857;154477766;154479251;154481552;154482551;154483075;154483517;154485663;154486498;154488044;154488785;154493302…	154398935;154402173;154403858;154407823;154412170;154412543;154413158;154414081;154416157;154421155;154426002;154426617;154432496;154436543;154437350;154441605;154442296;154444002;154445009;154445660;154448942;154450857;154465825;154467005;154467813;154469108;154471651;154472713;154473913;154477863;154479318;154481669;154482623;154483206;154483629;154485775;154486707;154488133;154488838;154493417…	12697	-;-;-;-;-;-;-;-;-;-;-;-;-;-;-;-;-;-;-;-;-;-;-;-;-;-;-;-;-;-;-;-;-;-;-;-;-;-;-;-;-;-;-;-;-;-;-	-3.04481	-3.04797	4.45881	1.97693e-09	1.63794e-07
12450	Ccng1	AI314029	cyclin G1	11	protein-coding	40748552;40751261;40751440;40752104;40753808;40755001	40751059;40751359;40751518;40752357;40754068;40755286	3487	-;-;-;-;-;-	2.15965	2.15969	8.46943	2.02263e-09	1.66312e-07
329693	Fcrl5	Fcrh3|mBXMH2	Fc receptor-like 5	3	protein-coding	87435782;87440188;87442005;87443534;87444057;87446245;87448159;87454624;87455752;87457108;87457370;87457784;87466995;87499669	87435948;87440208;87442268;87443794;87444341;87446526;87448437;87454731;87455779;87457190;87457432;87457853;87467524;87500678	3451	+;+;+;+;+;+;+;+;+;+;+;+;+;+	2.66348	2.66371	6.60049	2.03305e-09	1.66312e-07
59043	Wsb2	AA673511|Swip2|WSB-2	WD repeat and SOCS box-containing 2	5	protein-coding	117357305;117363591;117370691;117371089;117374113;117375769;117376497;117376691;117377390	117357473;117363759;117370935;117371220;117374213;117375941;117376607;117376798;117378589	2408	+;+;+;+;+;+;+;+;+	-1.63979	-1.6399	6.25393	2.19736e-09	1.78622e-07
56198	Heyl	Hey3|Hrt3|bHLHb33|hesr3	hairy/enhancer-of-split related with YRPW motif-like	4	protein-coding	123233556;123240131;123241363;123243024;123245963	123233946;123240197;123241446;123243105;123249870	4532	+;+;+;+;+	-3.89876	-3.90462	1.02189	2.31001e-09	1.86605e-07
107869	Cth	0610010I13Rik|AI314617|BC019483|CSE|Cys3	cystathionase (cystathionine gamma-lyase)	3	protein-coding	157894248;157897192;157905145;157906183;157907320;157908899;157910883;157913600;157918426;157920017;157920955;157924866	157894827;157897330;157905197;157906304;157907472;157908976;157910940;157913731;157918535;157920112;157921036;157925063	1801	-;-;-;-;-;-;-;-;-;-;-;-	4.60354	4.62552	2.12178	2.36403e-09	1.89783e-07
230738	Zc3h12a	BC036563|MCPIP|MCPIP-1|Mcpip1|Reg1	zinc finger CCCH type containing 12A	4	protein-coding	125118414;125120326;125120872;125122254;125126606;125127767	125120144;125120432;125121106;125122393;125127082;125127881	2805	-;-;-;-;-;-	-2.17388	-2.17391	7.51057	2.60631e-09	2.07353e-07
70024	Mcm10	2410041F14Rik|AU018508|C330019M07Rik|C79164	minichromosome maintenance 10 replication initiation factor	2	protein-coding	4990724;4992095;4992878;4993743;4994570;4995721;4997104;4998534;4998730;4999680;5000860;5001264;5004008;5004946;5006344;5007067;5007328;5008480;5010689;5012705	4991476;4992137;4993023;4993856;4994682;4995865;4997332;4998642;4998840;4999780;5001056;5001380;5004175;5005111;5006578;5007201;5007432;5008812;5010775;5012791	3494	-;-;-;-;-;-;-;-;-;-;-;-;-;-;-;-;-;-;-;-	2.63314	2.63462	6.03641	2.6424e-09	2.07353e-07
208228	Mob3a	5330417K06Rik|A630029F06|AV218468|Mobkl2a	MOB kinase activator 3A	10	protein-coding	80685253;80689852;80691069;80701797	80687173;80690054;80691567;80701820	2647	-;-;-;-	-1.56036	-1.56038	7.90354	2.64322e-09	2.07353e-07
14904	Gtpbp1	AL022987|AW045683|C85212|GP-1|Gtpbp	GTP binding protein 1	15	protein-coding	79690896;79694156;79706992;79707695;79712096;79713364;79715847;79716086;79716983;79717595;79719028;79720010	79691098;79694267;79707172;79708043;79712219;79713478;79715991;79716268;79717118;79717773;79719228;79721479	3398	+;+;+;+;+;+;+;+;+;+;+;+	-1.64542	-1.64545	7.73944	2.64706e-09	2.07353e-07
11796	Birc3	AW107670|Api1|Api2|Birc2|C-IAP2|HIAP2|IAP1|IAP2|MIAP1|MIAP2|MIHB|MIHC|RNF49|cIAP-1|cIAP-2|cIAP1|cIAP2	baculoviral IAP repeat-containing 3	9	protein-coding	7848699;7849672;7850920;7854367;7857390;7858701;7860263;7860463;7872823	7849456;7849713;7851171;7854606;7857438;7858779;7860362;7861407;7873170	2813	-;-;-;-;-;-;-;-;-	-1.68225	-1.68226	8.01459	2.67628e-09	2.08379e-07
17259	Mef2b	AI451606	myocyte enhancer factor 2B	8	protein-coding	70152778;70164229;70165048;70165530;70166046;70166293;70166614;70166819;70167066	70152844;70164304;70165251;70165664;70166175;70166426;70166698;70166906;70167488	1342	+;+;+;+;+;+;+;+;+	3.06644	3.06732	6.09282	2.71763e-09	2.10332e-07
240672	Dusp5	Gm337	dual specificity phosphatase 5	19	protein-coding	53529318;53533826;53537457;53540916	53529696;53533974;53537676;53541322	1155	+;+;+;+	-4.4423	-4.44322	4.98886	2.77734e-09	2.13674e-07
238871	Pde4d	9630011N22Rik|Dpde3	phosphodiesterase 4D, cAMP specific	13	protein-coding	108654177;108860075;109032468;109740387;109757577;109769534;109772631;109903577;109933868;109935306;109936677;109937967;109939262;109948240;109949414;109950209;109950931	108654265;108860207;109032697;109740578;109757613;109769607;109772680;109903689;109933961;109935478;109936775;109938131;109939361;109948394;109949536;109950391;109955969	7049	+;+;+;+;+;+;+;+;+;+;+;+;+;+;+;+;+	-3.55964	-3.56095	3.2288	2.88928e-09	2.2097e-07
109305	Orai1	D730049H07Rik|Tmem142a|orai-1	ORAI calcium release-activated calcium modulator 1	5	protein-coding	123015074;123029075	123015566;123030452	1871	+;+	-2.04474	-2.04484	5.91434	2.91172e-09	2.21376e-07
13136	Cd55	Daf|Daf-GPI|Daf1|GPI-DAF	CD55 molecule, decay accelerating factor for complement	1	protein-coding	130439029;130447619;130448328;130449417;130452384;130456821;130458087;130459582;130461822;130462570	130440379;130447639;130448408;130449563;130452575;130456906;130458186;130459773;130462007;130462740	2527	-;-;-;-;-;-;-;-;-;-	-2.00815	-2.00826	6.62078	2.98666e-09	2.25746e-07
13353	Dgcr6	-	DiGeorge syndrome critical region gene 6	16	protein-coding	18052860;18065053;18066696;18069424;18070091;18070878	18053121;18065184;18066856;18069524;18070231;18071342	1262	+;+;+;+;+;+	2.11806	2.11889	4.40051	3.06775e-09	2.30527e-07
100678	Psph	AI480570|PSP|PSPase	phosphoserine phosphatase	5	protein-coding	129765558;129766419;129769239;129770606;129771476;129779022;129779362;129786955	129765898;129766567;129769384;129770740;129771632;129779248;129779444;129787253	1537	-;-;-;-;-;-;-;-	2.49567	2.49646	5.47987	3.08813e-09	2.30717e-07
21753	Tes	D6Ertd352e|TESS|Tes1|Tes2|testin2	testis derived transcript	6	protein-coding	17065149;17086137;17096128;17097261;17099704;17100282;17104593	17065313;17086222;17096380;17097590;17099919;17100440;17105825	2442	+;+;+;+;+;+;+	-1.85842	-1.85848	6.42304	3.10823e-09	2.30884e-07
56463	Snd1	AL033314|Tudor-SN	staphylococcal nuclease and tudor domain containing 1	6	protein-coding	28480348;28512835;28520145;28523727;28526053;28526909;28527577;28528913;28531409;28545485;28626100;28668558;28707034;28724909;28745185;28795829;28874861;28880197;28883258;28884188;28884956;28886414;28888079;28888235	28480642;28512984;28520265;28523805;28526213;28527000;28527735;28529019;28531499;28545598;28626189;28668658;28707144;28724981;28745326;28795938;28875049;28880338;28883381;28884257;28885069;28886617;28888123;28888832	3482	+;+;+;+;+;+;+;+;+;+;+;+;+;+;+;+;+;+;+;+;+;+;+;+	1.56393	1.56395	8.91228	3.19598e-09	2.36046e-07
67885	Mtln	1500011K16Rik|Moxi	mitoregulin	2	ncRNA	127791377;127792134	127791832;127792488	811	-;-	2.55625	2.55724	3.44982	3.3984e-09	2.49084e-07
72519	Pip4p2	2610319K07Rik|AI315591|AV001360|Tmem55a	phosphatidylinositol-4,5-bisphosphate 4-phosphatase 2	4	protein-coding	14864219;14886534;14892393;14893501;14902487;14912432;14913724	14864437;14886682;14892499;14893624;14902539;14912522;14915260	2280	+;+;+;+;+;+;+	2.83605	2.84101	3.25205	3.41105e-09	2.49084e-07
16500	Kcnb1	Kcr1-1|Kv2.1|Shab	potassium voltage gated channel, Shab-related subfamily, member 1	2	protein-coding	167095969;167188057	167106359;167188818	11153	-;-	-2.40932	-2.40991	4.05619	3.47197e-09	2.52108e-07
73728	Psd	1110007H17Rik|A930015K15|Efa6|Efa6a|Psdl|mKIAA2011	pleckstrin and Sec7 domain containing	19	protein-coding	46312087;46313302;46313654;46314176;46314463;46314613;46316033;46319474;46319658;46320251;46320527;46320769;46322056;46323128;46323914;46324276;46326167;46327084	46312929;46313445;46313798;46314333;46314533;46314803;46316076;46319563;46319716;46320363;46320607;46320963;46322496;46323482;46324016;46325013;46326222;46327156	3900	-;-;-;-;-;-;-;-;-;-;-;-;-;-;-;-;-;-	-2.0285	-2.02857	6.22438	3.54952e-09	2.56299e-07
101540	Prkd2	AI325941|PKD2	protein kinase D2	7	protein-coding	16842902;16843065;16845819;16847601;16848725;16848981;16850025;16850194;16853255;16853951;16855695;16856260;16856826;16857751;16858379;16863941;16865687;16869488;16869823	16843033;16843863;16845957;16847732;16848879;16849206;16850102;16850347;16853372;16854028;16855953;16856312;16856898;16857857;16858540;16864039;16865954;16869573;16870461	3757	+;+;+;+;+;+;+;+;+;+;+;+;+;+;+;+;+;+;+	-1.72749	-1.72752	8.17118	3.68279e-09	2.64445e-07
64011	Nrgn	0710001B06Rik|AI838505|NG|NG/RC3|Pss1|R75334|RC3	neurogranin	9	protein-coding	37544493;37545700;37545948;37552537	37545331;37545717;37546174;37552745	1293	-;-;-;-	-4.29127	-4.30341	2.50333	3.841e-09	2.73805e-07
21672	Prdx2	AL022839|Band-8|NkefB|PRP|PrxII|TDX1|TPx|TPx-B|TR|TSA|Tdpx1|Torin	peroxiredoxin 2	8	protein-coding	84969648;84970240;84970436;84971287;84971562;84974000	84969762;84970344;84970589;84971409;84971692;84974313	942	+;+;+;+;+;+	1.50614	1.50622	6.97279	3.85552e-09	2.73805e-07
194655	Klf11	9830142A17|D12Ertd427e|Tieg2|Tieg2b|Tieg3	Kruppel-like factor 11	12	protein-coding	24651371;24653559;24654843;24660183	24651566;24653810;24655776;24662782	3982	+;+;+;+	-2.74798	-2.74986	3.26961	4.00108e-09	2.8259e-07
69186	Tmem256	1810027O10Rik|3110009M16Rik	transmembrane protein 256	11	protein-coding	69838525;69838920;69839188;69839366	69838649;69838951;69839268;69839558	431	+;+;+;+	1.92939	1.93015	4.49856	4.19228e-09	2.93099e-07
70435	Inf2	2610204M08Rik|AA589465|AW125550|EG629699	inverted formin, FH2 and WH2 domain containing	12	protein-coding	112588784;112599994;112601329;112601523;112602178;112603081;112603712;112604014;112605373;112605794;112606244;112606973;112607495;112608329;112608477;112608848;112609673;112610119;112610462;112610695;112611410;112612548;112614895	112588895;112600393;112601444;112601682;112602211;112603222;112603853;112604862;112605518;112605855;112606346;112607058;112607595;112608399;112608584;112608918;112609793;112610283;112610564;112610856;112612036;112612604;112615557	4601	+;+;+;+;+;+;+;+;+;+;+;+;+;+;+;+;+;+;+;+;+;+;+	-2.0798	-2.07985	7.25636	4.21744e-09	2.93099e-07
272551	Gins2	2210013I18Rik|4833427B12Rik|AI323585|Pfs2	GINS complex subunit 2 (Psf2 homolog)	8	protein-coding	120581266;120582082;120586093;120588725;120588926	120581811;120582208;120586192;120588839;120589075	1038	-;-;-;-;-	2.67354	2.67601	4.68929	4.22092e-09	2.93099e-07
244895	Peak1	1110049L02Rik|9530046P14|AA690169|BE132841|C230081A13Rik|SGK269|mKIAA2002	pseudopodium-enriched atypical kinase 1	9	protein-coding	56201126;56227102;56241160;56257527;56318663;56374376;56417941	56207611;56227844;56241344;56260762;56318820;56374439;56418050	10982	-;-;-;-;-;-;-	-2.13553	-2.13565	5.75769	4.24059e-09	2.93099e-07
243219	2900026A02Rik	8430408O14Rik|A530094D01|AW539426|Gm449|Kiaa1671|mKIAA1671	RIKEN cDNA 2900026A02 gene	5	protein-coding	113086323;113092415;113093102;113093966;113095590;113097598;113101459;113163058	113091024;113092497;113093244;113094084;113095764;113097838;113101577;113163313	5838	-;-;-;-;-;-;-;-	-3.82444	-3.83169	2.06523	4.2633e-09	2.93102e-07
12569	Cdk5r1	Cdk5r|D11Bwg0379e|p25|p35	cyclin-dependent kinase 5, regulatory subunit 1 (p35)	11	protein-coding	80477046	80481179	4134	+	-2.85712	-2.85725	5.93534	4.302e-09	2.94197e-07
67623	Tm7sf3	2010003B14Rik|NARP1	transmembrane 7 superfamily member 3	6	protein-coding	146602276;146606128;146607579;146609816;146610874;146613378;146618534;146619840;146621875;146623564;146626096;146634386	146604021;146606290;146607676;146609968;146610954;146613464;146618711;146620011;146621995;146623714;146626250;146634592	3312	-;-;-;-;-;-;-;-;-;-;-;-	2.19252	2.194	4.00067	4.34889e-09	2.95839e-07
100043314	Tigit	Vstm3	T cell immunoreceptor with Ig and ITIM domains	16	protein-coding	43648861;43659439;43661976;43664024	43649234;43659536;43662305;43664184	963	-;-;-;-	3.70544	3.71232	4.07792	4.45785e-09	3.01663e-07
328365	Zmiz1	BC065120|E330020C23|Gm10397|I920194n01|Rai17|Zimp10	zinc finger, MIZ-type containing 1	14	protein-coding	25459185;25502655;25536745;25572020;25576131;25581568;25635873;25643558;25644656;25645659;25646717;25649668;25650525;25651219;25651847;25653323;25654499;25655097;25656023;25656324;25656746;25658107;25661267;25662940	25459556;25502759;25536824;25572128;25576244;25581673;25636017;25643672;25644873;25645857;25647007;25649850;25650605;25651393;25651988;25653533;25654604;25655257;25656090;25656392;25656990;25658273;25661521;25666747	7525	+;+;+;+;+;+;+;+;+;+;+;+;+;+;+;+;+;+;+;+;+;+;+;+	-1.63458	-1.63466	6.69069	4.51225e-09	3.03755e-07
66259	Camk2n1	1810006K23Rik|AI848599|AI891706	calcium/calmodulin-dependent protein kinase II inhibitor 1	4	protein-coding	138455148;138456718	138455351;138460126	3613	+;+	-4.63869	-4.64579	1.69511	4.5478e-09	3.04561e-07
102545	Cmtm7	AI481279|Cklfsf7|LNV	CKLF-like MARVEL transmembrane domain containing 7	9	protein-coding	114756836;114758805;114761907;114763219;114781668	114757291;114758886;114762005;114763392;114781993	1137	-;-;-;-;-	-1.68995	-1.69	7.14862	4.63546e-09	3.08832e-07
53313	Atp2a3	SERCA3b|Serca3	ATPase, Ca++ transporting, ubiquitous	11	protein-coding	72961169;72970596;72970848;72972145;72972403;72972822;72972994;72975186;72977138;72977345;72978216;72978680;72980127;72980439;72981728;72982624;72983460;72987974;72988463;72988970;72989475;72991689	72961471;72970613;72970930;72972249;72972541;72972902;72973079;72975650;72977226;72977447;72978347;72978805;72980345;72980774;72981948;72982826;72983545;72988107;72988580;72989087;72989560;72993043	4606	+;+;+;+;+;+;+;+;+;+;+;+;+;+;+;+;+;+;+;+;+;+	-1.67726	-1.67728	9.64503	4.66232e-09	3.09028e-07
214901	Chtf18	6030457M03Rik|CTF18|Chl12	CTF18, chromosome transmission fidelity factor 18	17	protein-coding	25719030;25719368;25719652;25719865;25720600;25720824;25721059;25722091;25722646;25722844;25723220;25723403;25723643;25724003;25724529;25725496;25725742;25725880;25726375;25726701;25726941;25727247	25719284;25719425;25719783;25720009;25720730;25720973;25721283;25722238;25722776;25722942;25723313;25723551;25723766;25724100;25724738;25725634;25725794;25725972;25726549;25726848;25727120;25727415	3106	-;-;-;-;-;-;-;-;-;-;-;-;-;-;-;-;-;-;-;-;-;-	2.25079	2.25191	4.99645	4.80478e-09	3.15246e-07
77862	Thyn1	D730042P09Rik|HSPC144|MDS012|MY105|Thy28	thymocyte nuclear protein 1	9	protein-coding	26999677;26999951;27003597;27005146;27005557;27006352;27006801;27007158	26999765;27000056;27003778;27005214;27005649;27006447;27006951;27007334	963	+;+;+;+;+;+;+;+	2.8307	2.83203	3.69583	4.80491e-09	3.15246e-07
329154	Ankrd44	4930444A19Rik|A130096K20|E130014H08Rik|PP6-ARS-B	ankyrin repeat domain 44	1	protein-coding	54645340;54651669;54653743;54655080;54655661;54657616;54658919;54661001;54662654;54663899;54667372;54681120;54723014;54727490;54729734;54732928;54734996;54736230;54743314;54752890;54762261;54763645;54766350;54766784;54778287;54792453;54828612;54926140	54648335;54651760;54653825;54655162;54655806;54657699;54659006;54661217;54662771;54663986;54667573;54681191;54723125;54727570;54729874;54732996;54735059;54736312;54743428;54752968;54762473;54763787;54766437;54766984;54778357;54792531;54828695;54926387	6140	-;-;-;-;-;-;-;-;-;-;-;-;-;-;-;-;-;-;-;-;-;-;-;-;-;-;-;-	-1.8704	-1.87049	6.88108	4.83755e-09	3.15784e-07
20303	Ccl4	AT744.1|Act-2|MIP-1B|Mip1b|Scya4	chemokine (C-C motif) ligand 4	11	protein-coding	83662584;83663459;83664294	83662738;83663573;83664683	660	+;+;+	-3.90594	-3.90894	2.546	4.88487e-09	3.1663e-07
327766	Tmem26	3230401A06|AI195372	transmembrane protein 26	10	protein-coding	68723746;68740919;68748376;68751108;68775308;68778439	68724090;68740997;68748489;68751328;68775384;68782654	5052	+;+;+;+;+;+	-3.23728	-3.23805	4.11683	4.89949e-09	3.1663e-07
60504	Il21r	NILR	interleukin 21 receptor	7	protein-coding	125603429;125622868;125625265;125626883;125628044;125628866;125629738;125630705;125632269	125603852;125622930;125625367;125627082;125628198;125629043;125629834;125630789;125633570	2607	+;+;+;+;+;+;+;+;+	-1.9283	-1.92831	8.95778	5.16275e-09	3.31472e-07
233328	Lrrk1	AW319595|C230002E15Rik|D130026O16Rik|mKIAA1790	leucine-rich repeat kinase 1	7	protein-coding	66258745;66261738;66262046;66265425;66266491;66269738;66270727;66272817;66274776;66278523;66279194;66281628;66282174;66285235;66287440;66289084;66289613;66290728;66292257;66294794;66295413;66296121;66300862;66302655;66305393;66306845;66307105;66308661;66330669;66332279;66333115;66342762;66381452;66388220	66260093;66261839;66262896;66265541;66266608;66269889;66270921;66273094;66274973;66278689;66279443;66281767;66282337;66285406;66287716;66289243;66289733;66290900;66292421;66295008;66295525;66296250;66300938;66302767;66305530;66307008;66307232;66308887;66330817;66332458;66333286;66342925;66381666;66388341	7456	-;-;-;-;-;-;-;-;-;-;-;-;-;-;-;-;-;-;-;-;-;-;-;-;-;-;-;-;-;-;-;-;-;-	1.8671	1.86728	6.23187	5.20316e-09	3.31472e-07
56149	Grasp	tamalin	GRP1 (general receptor for phosphoinositides 1)-associated scaffold protein	15	protein-coding	101224207;101226914;101228832;101228991;101230534;101230725;101230985;101231517	101224544;101226963;101228886;101229093;101230627;101230791;101231051;101232756	2014	+;+;+;+;+;+;+;+	-2.38213	-2.3826	3.53405	5.2061e-09	3.31472e-07
74158	Josd1	1300006C06Rik|mKIAA0063	Josephin domain containing 1	15	protein-coding	79674250;79677097;79677399;79686733	79676179;79677291;79677527;79687872	3394	-;-;-;-	-1.78953	-1.78959	6.67154	5.31204e-09	3.36559e-07
69551	2310022B05Rik	-	RIKEN cDNA 2310022B05 gene	8	protein-coding	124635756;124639091;124651371;124662848	124637964;124639615;124651421;124663369	3307	-;-;-;-	-2.0462	-2.04642	4.70023	5.53135e-09	3.48745e-07
106957	Slc39a6	Ermelin|Zip6	solute carrier family 39 (metal ion transporter), member 6	18	protein-coding	24579881;24582317;24584020;24585126;24589747;24596266;24597743;24599230;24600815;24603287	24581077;24582507;24584100;24585503;24589852;24596484;24597912;24599413;24601639;24603817	3882	-;-;-;-;-;-;-;-;-;-	-1.58216	-1.58221	6.70343	5.60972e-09	3.51969e-07
66497	Cmss1	1110001A06Rik|2610528E23Rik|4930572F24Rik|AV099812|AV122629	cms small ribosomal subunit 1	16	protein-coding	57302000;57303680;57306826;57307369;57311253;57312658;57316162;57317906;57323464;57606666	57302282;57303768;57306913;57307429;57311355;57312717;57316291;57317980;57323543;57606867	1171	-;-;-;-;-;-;-;-;-;-	2.4428	2.44335	4.86157	5.72838e-09	3.57678e-07
12238	Commd3	AW550818|Bup|D2Ertd542e	COMM domain containing 3	2	protein-coding	18672462;18673895;18674125;18674281;18674656;18674809;18674950;18675867	18672603;18674006;18674188;18674315;18674716;18674865;18675009;18676216	881	+;+;+;+;+;+;+;+	1.86735	1.8675	6.07463	5.83583e-09	3.62635e-07
110168	Gpr18	-	G protein-coupled receptor 18	14	protein-coding	121911434;121915677	121912645;121915774	1310	-;-	-1.79802	-1.79808	6.90931	5.90641e-09	3.65265e-07
67946	Spata6	1700062C23Rik|AI790763|Hash|KRP|Mash	spermatogenesis associated 6	4	protein-coding	111720010;111746141;111747755;111767663;111768716;111774799;111779000;111780755;111784803;111799070;111805931;111822741;111828186	111720257;111746278;111747803;111767704;111768840;111774879;111779293;111780842;111784843;111799254;111806030;111822832;111829137	2435	+;+;+;+;+;+;+;+;+;+;+;+;+	-2.29792	-2.2991	3.86821	6.04086e-09	3.71801e-07
56323	Dnajb5	1110058L06Rik|AI462558|Hsc40|Hsp40-3	DnaJ heat shock protein family (Hsp40) member B5	4	protein-coding	42953094;42956526;42957318	42953385;42957127;42958732	2309	+;+;+	-1.9021	-1.90244	4.14019	6.24768e-09	3.81657e-07
12515	Cd69	5830438K24Rik|AI452015|AIM|VEA	CD69 antigen	6	protein-coding	129267325;129269576;129269989;129271335;129275222	129268369;129269679;129270188;129271457;129275369	1620	-;-;-;-;-	-3.09694	-3.09704	6.80358	6.26005e-09	3.81657e-07
12143	Blk	-	B lymphoid kinase	14	protein-coding	63372837;63374191;63375896;63378468;63379623;63380702;63381184;63382636;63383929;63384839;63386420;63387722;63416769	63373597;63374322;63376046;63378544;63379802;63380854;63381330;63382739;63384027;63384932;63386471;63387827;63417187	2475	-;-;-;-;-;-;-;-;-;-;-;-;-	-1.69963	-1.69966	7.93972	6.37125e-09	3.86612e-07
27221	Chaf1a	AL023013|AL024058|CAF-1|Cac1p	chromatin assembly factor 1, subunit A (p150)	17	protein-coding	56040416;56044062;56046823;56056421;56057718;56058984;56059258;56062085;56062551;56062811;56063328;56064001;56064974;56067407	56040551;56044112;56047634;56056477;56057920;56059065;56059326;56062311;56062719;56062891;56063420;56064256;56065425;56068026	3308	+;+;+;+;+;+;+;+;+;+;+;+;+;+	2.08079	2.08122	6.65328	6.47887e-09	3.91306e-07
20852	Stat6	-	signal transducer and activator of transcription 6	10	protein-coding	127642986;127646891;127647685;127648106;127650696;127650953;127651157;127651950;127652191;127652985;127653207;127654926;127655297;127656924;127657108;127657556;127658197;127658357;127658629;127659433;127659589;127659795	127643249;127647027;127647823;127648189;127650834;127651005;127651305;127652081;127652379;127653072;127653329;127655018;127655503;127657018;127657244;127657702;127658260;127658461;127658700;127659498;127659717;127660987	3805	+;+;+;+;+;+;+;+;+;+;+;+;+;+;+;+;+;+;+;+;+;+	-1.77243	-1.77244	8.5358	6.59887e-09	3.967e-07
231931	Gimap6	4833419H03Rik|Ian6|mFLJ00102	GTPase, IMAP family member 6	6	protein-coding	48701583;48704422;48707959	48702823;48704506;48708244	1612	-;-;-	-1.75213	-1.75215	8.88391	6.66386e-09	3.98752e-07
26416	Mapk14	CSBP2|Crk1|Csbp1|Mxi2|PRKM14|PRKM15|p38|p38-alpha|p38MAPK|p38a|p38alpha	mitogen-activated protein kinase 14	17	protein-coding	28691342;28692568;28692756;28713774;28715383;28724744;28725493;28725797;28728357;28728904;28737011;28740680;28741788;28744983;28746271	28691855;28692682;28692800;28713903;28715441;28724855;28725522;28725844;28728471;28728975;28737090;28740759;28741866;28745156;28748405	3788	+;+;+;+;+;+;+;+;+;+;+;+;+;+;+	1.66718	1.66732	6.47809	6.80998e-09	4.04049e-07
216850	Kdm6b	1700064E03Rik|BC038313|Jmjd3	KDM1 lysine (K)-specific demethylase 6B	11	protein-coding	69398508;69399940;69400196;69400707;69400993;69401263;69401515;69401759;69401917;69402076;69403578;69403790;69404006;69406259;69406697;69406984;69407236;69407425;69407741;69408026;69408258;69408664;69413533	69399849;69400110;69400322;69400848;69401180;69401377;69401663;69401830;69401981;69402281;69403683;69403916;69406173;69406609;69406900;69407145;69407328;69407644;69407839;69408167;69408401;69408781;69413675	6654	-;-;-;-;-;-;-;-;-;-;-;-;-;-;-;-;-;-;-;-;-;-;-	-2.92052	-2.92054	8.28748	6.81491e-09	4.04049e-07
101497	Plekhg2	AI194308|Clg|Cslg	pleckstrin homology domain containing, family G (with RhoGef domain) member 2	7	protein-coding	28359604;28361808;28362826;28364298;28364471;28364585;28364725;28364917;28365282;28365453;28367635;28367974;28368291;28368679;28368821;28370061;28370238;28371115;28371860	28361261;28362708;28362999;28364314;28364509;28364632;28364826;28364950;28365368;28365545;28367835;28368111;28368441;28368725;28368887;28370161;28370497;28371245;28372662	5052	-;-;-;-;-;-;-;-;-;-;-;-;-;-;-;-;-;-;-	-2.32316	-2.32335	6.23488	7.11898e-09	4.1842e-07
67905	Ppm1m	2810423O19Rik|AW610647|C77250|PP2Ceta	protein phosphatase 1M	9	protein-coding	106194953;106195787;106196050;106196368;106196593;106196804;106197227;106197742;106198101;106198672;106198970	106195470;106195938;106196157;106196431;106196711;106196888;106197339;106197996;106198224;106198939;106199233	2070	-;-;-;-;-;-;-;-;-;-;-	1.73255	1.7328	6.11754	7.12204e-09	4.1842e-07
56320	Dbn1	-	drebrin 1	13	protein-coding	55473428;55474456;55474860;55476146;55476636;55477551;55477777;55481349;55481539;55481913;55482151;55482413;55482692;55483387;55487863	55474293;55474561;55475536;55476316;55476773;55477680;55477836;55481412;55481690;55481990;55482297;55482487;55482804;55483442;55488076	3047	-;-;-;-;-;-;-;-;-;-;-;-;-;-;-	-4.33781	-4.35856	0.614112	7.20361e-09	4.21297e-07
69917	Nabp2	2610036N15Rik|Obfc2b|SSB1	nucleic acid binding protein 2	10	protein-coding	128401395;128408154;128408316;128408535;128408698;128409247;128409736	128401923;128408220;128408397;128408606;128408836;128409348;128409796	1052	-;-;-;-;-;-;-	1.80724	1.80743	5.75363	7.36471e-09	4.27553e-07
12916	Crem	ICER|ICERI	cAMP responsive element modulator	18	protein-coding	3266354;3273422;3276694;3281688;3287904;3294166;3295322;3299162;3299450;3325361;3327494;3337380	3268129;3273578;3276729;3281747;3288092;3295182;3295416;3299308;3299478;3325478;3327591;3337589	3932	-;-;-;-;-;-;-;-;-;-;-;-	-2.37342	-2.37383	4.67464	7.37674e-09	4.27553e-07
22379	Fmnl3	2700073B04Rik|FBP11|Wbp3|mKIAA2014	formin-like 3	15	protein-coding	99317222;99318918;99319131;99319562;99319985;99320353;99321036;99321255;99321434;99321631;99322195;99322603;99322812;99323320;99324741;99325241;99325643;99325854;99327515;99327821;99328058;99329280;99331987;99334854;99335688;99337630;99370177	99318372;99319017;99319254;99319654;99320086;99320513;99321165;99321335;99321502;99321865;99322397;99322727;99322880;99323599;99324842;99325390;99325753;99325928;99327608;99327897;99328166;99329432;99332070;99334930;99335768;99337713;99370466	4410	-;-;-;-;-;-;-;-;-;-;-;-;-;-;-;-;-;-;-;-;-;-;-;-;-;-;-	-1.7079	-1.70794	6.99482	7.47326e-09	4.31214e-07
171580	Mical1	MICAL|MICAL-1|Nical	microtubule associated monooxygenase, calponin and LIM domain containing 1	10	protein-coding	41476314;41478010;41478428;41478963;41479395;41479619;41480285;41481134;41481590;41481901;41482208;41482604;41483441;41483717;41484165;41484376;41484733;41484985;41485395;41485766;41486028;41486372;41486594;41486758	41476540;41478314;41478635;41479067;41479499;41479774;41480385;41481391;41481705;41482027;41482289;41482748;41483631;41483802;41484254;41484532;41484809;41485255;41485495;41485879;41486121;41486471;41486667;41487030	3563	+;+;+;+;+;+;+;+;+;+;+;+;+;+;+;+;+;+;+;+;+;+;+;+	-1.77655	-1.77666	6.83664	7.6012e-09	4.36647e-07
18103	Nme2	NM23-H2|NM23B|nm23-M2	NME/NM23 nucleoside diphosphate kinase 2	11	protein-coding	93949815;93951900;93952800;93955495;93955826	93950046;93952012;93952901;93955688;93956007	823	-;-;-;-;-	1.43061	1.43066	7.39341	7.65756e-09	4.37938e-07
14204	Il4i1	Fig1|Fig1-ps|H-4|H-46|H4|H46|LAAO|LAO	interleukin 4 induced 1	7	protein-coding	44836288;44836504;44836631;44837376;44837989;44839151;44839324;44839583	44836316;44836537;44836866;44837488;44838190;44839219;44839460;44840809	2047	+;+;+;+;+;+;+;+	-3.70136	-3.70174	5.21481	7.75502e-09	4.41558e-07
20848	Stat3	1110034C02Rik|AW109958|Aprf	signal transducer and activator of transcription 3	11	protein-coding	100886810;100889478;100889886;100893074;100893665;100893891;100894164;100894701;100895064;100896323;100898451;100898608;100898794;100902737;100903422;100903604;100904907;100905204;100905593;100905833;100907991;100908660;100911234;100939256	100888760;100889590;100889928;100893286;100893804;100893985;100894216;100894836;100895162;100896406;100898498;100898701;100898823;100902796;100903514;100903762;100905058;100905298;100905674;100905928;100908089;100908804;100911384;100939511	4487	-;-;-;-;-;-;-;-;-;-;-;-;-;-;-;-;-;-;-;-;-;-;-;-	-1.5835	-1.58352	8.11541	7.87238e-09	4.46274e-07
67138	Herc6	1700121D12Rik|2510038N07Rik|4930427L17Rik|AI451296|CEB1|Herc5	hect domain and RLD 6	6	protein-coding	57580992;57583173;57584550;57598429;57599965;57604073;57607042;57607634;57610803;57611775;57618613;57619445;57625896;57646127;57647065;57652032;57654389;57658009;57659676;57660091;57662066;57662343;57662700	57581232;57583332;57584626;57598656;57600059;57604200;57607178;57607707;57610921;57611834;57618706;57619634;57626050;57646231;57647172;57652169;57654532;57658175;57659739;57660161;57662249;57662445;57665136	5279	+;+;+;+;+;+;+;+;+;+;+;+;+;+;+;+;+;+;+;+;+;+;+	3.20004	3.20178	4.6732	7.97418e-09	4.49651e-07
12649	Chek1	C85740|Chk1|rad27	checkpoint kinase 1	9	protein-coding	36708482;36712042;36713321;36713683;36714425;36716426;36718331;36719504;36722604;36722761;36723797;36725797;36726563	36710430;36712143;36713452;36713860;36714533;36716521;36718435;36719692;36722673;36722825;36724020;36725878;36726658	3397	-;-;-;-;-;-;-;-;-;-;-;-;-	2.66904	2.67063	4.52371	8.00153e-09	4.49651e-07
67938	Myl12b	1500001M02Rik|C77744|Mylc2b|RLC-B	myosin, light chain 12B, regulatory	17	protein-coding	70973963;70975459;70977048;70990473	70974496;70975620;70977246;70990516	939	-;-;-;-	-1.58961	-1.58974	6.65929	8.21073e-09	4.5941e-07
53416	Stk39	AW227544|AW556857|DCHT|RF005|Rnl5|SPAK	serine/threonine kinase 39	2	protein-coding	68210447;68220904;68263235;68267039;68307041;68308992;68314364;68314481;68358814;68358986;68366074;68368397;68368996;68390914;68392111;68398424;68410029;68471634	68211993;68220968;68263303;68267091;68307108;68309054;68314393;68314603;68358879;68359034;68366207;68368498;68369105;68390969;68392252;68398532;68410141;68471981	3247	-;-;-;-;-;-;-;-;-;-;-;-;-;-;-;-;-;-	4.99715	5.01752	3.07004	8.27929e-09	4.61249e-07
66214	Rgcc	1190002H23Rik|Rgc-32|Rgc32	regulator of cell cycle	14	protein-coding	79288750;79290244;79291671;79300715;79301449	79289119;79290306;79291778;79300900;79301635	914	-;-;-;-;-	2.98703	2.99218	3.87982	8.38267e-09	4.65004e-07
93747	Echs1	C80529|SCEH	enoyl Coenzyme A hydratase, short chain, 1, mitochondrial	7	protein-coding	140105723;140108084;140109987;140110539;140111696;140112419;140112936;140116307	140106377;140108151;140110106;140110643;140111795;140112546;140113133;140116423	1491	-;-;-;-;-;-;-;-	1.71025	1.71051	4.90848	8.95091e-09	4.92644e-07
210992	Lpcat1	2900035H07Rik|Aytl2|BB137372|BC005662|C87117|LPCAT|LPCAT-1|lysoPAFAT|mLPCAT1|rd11	lysophosphatidylcholine acyltransferase 1	13	protein-coding	73467383;73484261;73488887;73494802;73496180;73499299;73501356;73503041;73505502;73509996;73510848;73511300;73513820;73514354	73467517;73484403;73489101;73494914;73496240;73499357;73501390;73503095;73505584;73510121;73511001;73511398;73513961;73514538	1605	+;+;+;+;+;+;+;+;+;+;+;+;+;+	-1.76496	-1.765	6.88621	8.95716e-09	4.92644e-07
12507	Cd5	Ly-1|Ly-12|Ly-A|Lyt-1	CD5 antigen	19	protein-coding	10718143;10719535;10720218;10721266;10721949;10723043;10725013;10725830;10726297;10730216;10738795	10718595;10719626;10720337;10721319;10722074;10723333;10725354;10725892;10726605;10730254;10738974	2069	-;-;-;-;-;-;-;-;-;-;-	-3.24484	-3.25465	1.49461	9.14827e-09	5.01023e-07
14775	Gpx1	AI195024|AL033363|CGPx|GPx-1|GSHPx-1|Gpx	glutathione peroxidase 1	9	protein-coding	108339080;108339777	108339558;108340342	1045	+;+	1.74033	1.74041	8.13046	9.2309e-09	5.01428e-07
69816	Mzb1	2010001M09Rik|AV064572|PACAP|pERp1	marginal zone B and B1 cell-specific protein 1	18	protein-coding	35647265;35647824;35648259;35649160	35647726;35647934;35648383;35649367	906	-;-;-;-	2.33609	2.33615	10.8512	9.23327e-09	5.01428e-07
75454	Phpt1	1700008C22Rik|PHP|Php14	phosphohistidine phosphatase 1	2	protein-coding	25573431;25574188;25574683	25573699;25574312;25574871	583	-;-;-	1.97539	1.97592	4.55066	9.27981e-09	5.01847e-07
381511	Pdp1	Gm1024|Ppm2c	pyruvate dehyrogenase phosphatase catalytic subunit 1	4	protein-coding	11958185;11965614;11966302	11962233;11965713;11966450	4298	-;-;-	-2.20338	-2.20383	3.65817	9.4053e-09	5.06391e-07
547431	Btnl2	BTL-II|BTLN2|Btl2|Gm315|NG9	butyrophilin-like 2	17	protein-coding	34354822;34356217;34357952;34360922;34362659;34363192;34365183;34366384;34368643	34355070;34356300;34358299;34361203;34362679;34363539;34365461;34366485;34369492	2563	+;+;+;+;+;+;+;+;+	-2.85346	-2.85701	2.19928	9.44219e-09	5.06391e-07
246177	Myo1g	E430002D17Rik	myosin IG	11	protein-coding	6506548;6506907;6507869;6508190;6509325;6510148;6510868;6511483;6512161;6512463;6514467;6514752;6515094;6515849;6516079;6516748;6517087;6517570;6517852;6518734;6518979;6520742	6506832;6507061;6507982;6508294;6509469;6510371;6511075;6511649;6512293;6512537;6514537;6514922;6515208;6515994;6516303;6516864;6517197;6517623;6518017;6518827;6519187;6520958	3307	-;-;-;-;-;-;-;-;-;-;-;-;-;-;-;-;-;-;-;-;-;-	-2.49088	-2.4909	8.61279	9.87902e-09	5.2763e-07
70083	Metrn	1810034B16Rik|EyeLinc16|Hyrac	meteorin, glial cell differentiation regulator	17	protein-coding	25794571;25795374;25796241;25796865	25795291;25795433;25796641;25797045	1363	-;-;-;-	1.96307	1.96379	4.82364	9.94704e-09	5.29076e-07
14824	Grn	GP88|PCDGF|PEPI|Pgrn|epithelin	granulin	11	protein-coding	102430322;102432965;102433225;102433486;102433936;102434142;102434400;102434703;102435059;102435246;102435709;102436024;102436335	102430540;102433109;102433350;102433570;102434045;102434277;102434509;102434826;102435156;102435491;102435942;102436248;102436809	2333	+;+;+;+;+;+;+;+;+;+;+;+;+	1.9907	1.99073	8.30931	1.00039e-08	5.29918e-07
16780	Lamb3	-	laminin, beta 3	1	protein-coding	193301994;193303488;193304436;193320432;193321053;193323737;193325560;193325889;193327894;193328635;193330040;193330748;193331296;193332123;193334180;193334416;193334849;193335357;193338806;193339389;193339885;193340748;193343374	193302141;193303547;193304590;193320546;193321126;193323928;193325623;193326073;193328014;193328823;193330195;193330944;193331407;193332501;193334340;193334633;193335046;193335501;193339013;193339530;193340061;193340901;193343878	4055	+;+;+;+;+;+;+;+;+;+;+;+;+;+;+;+;+;+;+;+;+;+;+	-2.48447	-2.48523	3.67742	1.00484e-08	5.30104e-07
103733	Tubg1	1500010O08Rik|AI451582|AI503389|GCP-1|Tubg	tubulin, gamma 1	11	protein-coding	101120131;101120547;101120831;101122673;101123414;101123913;101124233;101124423;101124970;101125203;101126032	101120242;101120659;101120998;101122741;101123493;101124039;101124319;101124572;101125122;101125364;101126419	1609	+;+;+;+;+;+;+;+;+;+;+	1.96355	1.96396	5.65044	1.0121e-08	5.31764e-07
109050	Inka2	6530418L21Rik|Fam212b	inka box actin regulator 2	3	protein-coding	105704599;105705458;105716369	105704825;105705537;105720842	4781	+;+;+	4.8913	4.90038	2.59501	1.04254e-08	5.45541e-07
12380	Cast	-	calpastatin	13	protein-coding	74694286;74695891;74699105;74700624;74701216;74702558;74704101;74713646;74720932;74721177;74724778;74725364;74727275;74728340;74731079;74732094;74735230;74736745;74736936;74737590;74738218;74739837;74741349;74744630;74745991;74746583;74748205;74754311;74780503;74798656;74807819	74694833;74695952;74699173;74700716;74701251;74702650;74704205;74713744;74721003;74721227;74724861;74725465;74727370;74728429;74731126;74732177;74735331;74736834;74737022;74737628;74738298;74739935;74741417;74744719;74746104;74746636;74748243;74754370;74780574;74798718;74807921	2894	-;-;-;-;-;-;-;-;-;-;-;-;-;-;-;-;-;-;-;-;-;-;-;-;-;-;-;-;-;-;-	-1.73675	-1.73682	6.60337	1.07951e-08	5.62609e-07
66401	Nudt2	2310051L06Rik|AA939917|APAH1	nudix (nucleoside diphosphate linked moiety X)-type motif 2	4	protein-coding	41465148;41477514;41480246	41465180;41477647;41480926	848	+;+;+	2.08505	2.08594	3.57748	1.1047e-08	5.73425e-07
20299	Ccl22	ABCD-1|DCBCK|MDC|Scya22	chemokine (C-C motif) ligand 22	8	protein-coding	94745684;94746902;94749805	94745786;94747025;94751388	1811	+;+;+	4.03851	4.0392	4.9277	1.13401e-08	5.83656e-07
14571	Gpd2	AA408484|AI448216|AU021455|AW494132|GPDH|Gdm1|Gpd-m|Gpdh-m|TISP38	glycerol phosphate dehydrogenase 2, mitochondrial	2	protein-coding	57237678;57238382;57267973;57289845;57304361;57305808;57306932;57338847;57340064;57345231;57355460;57355760;57356519;57357655;57364031;57364250;57364505;57367352	57237988;57238567;57268082;57290016;57304485;57305905;57307095;57339011;57340208;57345424;57355594;57355935;57356650;57357813;57364143;57364328;57364603;57370719	5931	+;+;+;+;+;+;+;+;+;+;+;+;+;+;+;+;+;+	-1.64809	-1.64816	6.15079	1.13463e-08	5.83656e-07
12040	Bckdhb	BCKDE1B|BCKDH E1-beta	branched chain ketoacid dehydrogenase E1, beta polypeptide	9	protein-coding	83948781;83952524;83953713;83988776;83989141;83991714;84010254;84012509;84069105;84122234;84123969	83948915;83952601;83953781;83988909;83989296;83991822;84010351;84012619;84069191;84122382;84124240	1398	+;+;+;+;+;+;+;+;+;+;+	2.93743	2.93934	3.1745	1.13796e-08	5.83656e-07
20613	Snai1	Sna|Sna1|Snail|Snail1	snail family zinc finger 1	2	protein-coding	167538227;167538671;167541899	167538371;167539198;167542814	1589	+;+;+	-2.62045	-2.62256	1.71219	1.15496e-08	5.90033e-07
65107	Lrp10	Lrp9	low-density lipoprotein receptor-related protein 10	14	protein-coding	54464147;54464904;54465574;54467460;54467764;54469036;54469265	54464611;54464948;54465709;54467650;54468781;54469165;54470292	3013	+;+;+;+;+;+;+	-1.47328	-1.47329	8.95787	1.17242e-08	5.91865e-07
65972	Ifi30	GILT|IP30	interferon gamma inducible protein 30	8	protein-coding	70762773;70763128;70763727;70764547;70764719;70764920;70766509	70763040;70763181;70763879;70764639;70764794;70765102;70766663	982	-;-;-;-;-;-;-	-1.81949	-1.81951	8.53593	1.17349e-08	5.91865e-07
15528	Hspe1	10kDa|Hsp10|mt-cpn10	heat shock protein 1 (chaperonin 10)	1	protein-coding	55088148;55089051;55090713;55091070	55088412;55089215;55090802;55091317	768	+;+;+;+	1.58853	1.58858	7.26885	1.17375e-08	5.91865e-07
20969	Sdc1	AA408134|AA409076|CD138|Sstn|Synd|Synd1|syn-1	syndecan 1	12	protein-coding	8771396;8789407;8790385;8791291;8791638	8771701;8789488;8790866;8791426;8793688	3057	+;+;+;+;+	-3.66199	-3.66504	5.13765	1.17728e-08	5.91865e-07
29820	Tnfrsf19	AL023044|AW123854|TAJ|TAJ-ALPHA|TRADE|Troy	tumor necrosis factor receptor superfamily, member 19	14	protein-coding	60963834;60970829;60971981;60973502;60974590;60996605;61005075;61024169;61024744;61037850;61046115	60966465;60971231;60972083;60973627;60974754;60996690;61005253;61024279;61024836;61037987;61046855	4777	-;-;-;-;-;-;-;-;-;-;-	-3.04955	-3.05125	2.72412	1.18144e-08	5.91865e-07
68201	Ccdc34	2810027O19Rik|4930522P10Rik|AI596202	coiled-coil domain containing 34	2	protein-coding	110017817;110021882;110032332;110040574;110041261;110044187	110018214;110022014;110032439;110040732;110041402;110045325	2079	+;+;+;+;+;+	2.97651	2.98154	3.92571	1.21845e-08	6.08048e-07
57320	Park7	DJ-1|Dj1	Parkinson disease (autosomal recessive, early onset) 7	4	protein-coding	150897133;150901008;150903815;150905250;150907040;150908318;150909783	150897471;150901094;150903884;150905309;150907141;150908423;150909921	903	-;-;-;-;-;-;-	1.8686	1.86865	7.49502	1.23622e-08	6.14546e-07
320438	Alg6	E230028F23Rik	asparagine-linked glycosylation 6 (alpha-1,3,-glucosyltransferase)	4	protein-coding	99715630;99719031;99726863;99738124;99739214;99741534;99742355;99743755;99744490;99746326;99748686;99750729;99752817;99752993;99761871	99715706;99719233;99726947;99738213;99739302;99741616;99742419;99743940;99744625;99746411;99748770;99750799;99752885;99753191;99763460	3114	+;+;+;+;+;+;+;+;+;+;+;+;+;+;+	2.71889	2.72149	3.95607	1.24662e-08	6.17342e-07
11739	Slc25a4	AU019225|Ant1|mANC1	solute carrier family 25 (mitochondrial carrier, adenine nucleotide translocator), member 4	8	protein-coding	46207339;46208398;46209022;46210812	46207620;46208538;46209508;46211009	1108	-;-;-;-	1.43242	1.43248	7.33775	1.30909e-08	6.45799e-07
75788	Smurf1	4930431E10Rik|mKIAA1625	SMAD specific E3 ubiquitin protein ligase 1	5	protein-coding	144876495;144880625;144881618;144882507;144883569;144884583;144886362;144889699;144891315;144893161;144894474;144896490;144897983;144899147;144899365;144901177;144902540;144965501	144879456;144880709;144881819;144882627;144883706;144884761;144886476;144889802;144891513;144893307;144894558;144896731;144898058;144899212;144899498;144901285;144902578;144965830	5333	-;-;-;-;-;-;-;-;-;-;-;-;-;-;-;-;-;-	-1.80982	-1.81003	4.73981	1.32031e-08	6.4886e-07
67739	Slc48a1	4930570C03Rik	solute carrier family 48 (heme transporter), member 1	15	protein-coding	97784365;97789903;97790587	97784616;97790070;97792692	2526	+;+;+	1.73463	1.73478	6.43872	1.33195e-08	6.52102e-07
231070	Insig1	1810013C12Rik|Insig-1	insulin induced gene 1	5	protein-coding	28071412;28073547;28074482;28075062;28076791	28071795;28073671;28074648;28075161;28078662	2648	+;+;+;+;+	-1.76921	-1.76927	6.97469	1.36199e-08	6.64289e-07
17428	Mnt	Rox|bHLHd3	max binding protein	11	protein-coding	74830924;74836363;74837431;74837612;74842161;74842551	74831401;74836948;74837472;74837723;74842353;74845725	4586	+;+;+;+;+;+	-1.95721	-1.95731	6.16586	1.4144e-08	6.8726e-07
106633	Ift140	AI661311|Tce5|Wdtc2|mKIAA0590	intraflagellar transport 140	17	protein-coding	25016086;25018761;25020518;25025550;25025804;25028804;25032085;25033083;25033886;25035703;25036271;25036958;25045049;25045505;25048400;25050274;25051772;25055558;25086843;25087873;25088529;25088800;25089399;25090642;25090894;25092289;25092768;25093063;25094640;25098729	25016904;25018938;25020739;25025671;25025946;25028979;25032176;25033189;25034031;25035906;25036343;25037049;25045176;25045622;25048530;25050442;25051903;25055757;25087020;25088063;25088624;25088932;25089542;25090770;25091076;25092495;25092980;25093229;25094781;25099499	5806	+;+;+;+;+;+;+;+;+;+;+;+;+;+;+;+;+;+;+;+;+;+;+;+;+;+;+;+;+;+	-2.01049	-2.01052	7.5559	1.42462e-08	6.89634e-07
69743	Casz1	2410019P08Rik|AV096627|BC040081|Cst|D4Ertd432e	castor zinc finger 1	4	protein-coding	148804392;148838266;148890322;148901705;148928997;148932758;148934581;148936166;148936959;148938141;148938475;148941282;148941667;148942903;148943203;148944258;148946023;148946990;148948524;148948793;148951445	148804514;148838420;148890376;148901743;148929482;148933592;148934649;148936256;148937123;148938313;148939322;148941414;148941730;148943057;148943325;148945130;148946221;148947161;148948675;148948934;148954892	8500	+;+;+;+;+;+;+;+;+;+;+;+;+;+;+;+;+;+;+;+;+	-3.34229	-3.34263	5.14783	1.46172e-08	7.04954e-07
108097	Prkab2	5730553K21Rik|AW049591|BB124140	protein kinase, AMP-activated, beta 2 non-catalytic subunit	3	protein-coding	97658212;97658589;97662273;97663582;97663868;97666582;97667359;97669728	97658369;97658766;97662439;97663675;97663988;97666715;97667427;97673083	4277	+;+;+;+;+;+;+;+	-2.15889	-2.1594	3.25119	1.47871e-08	7.10495e-07
19687	Rfc1	140kDa|Alp145|RFC140|Recc1	replication factor C (activator 1) 1	5	protein-coding	65261852;65264243;65266102;65268948;65272141;65272378;65273951;65274375;65275382;65275690;65277357;65278711;65279457;65284849;65287890;65291087;65293658;65295954;65297399;65301933;65302976;65311041;65312958;65319405;65335524	65263146;65264431;65266315;65269093;65272258;65272532;65274049;65274470;65275519;65275781;65277471;65278823;65279814;65284953;65288069;65291194;65293935;65296044;65297476;65302010;65303208;65311163;65313033;65319530;65335639	4720	-;-;-;-;-;-;-;-;-;-;-;-;-;-;-;-;-;-;-;-;-;-;-;-;-	1.34342	1.3435	6.97472	1.49264e-08	7.14532e-07
18792	Plau	u-PA|uPA	plasminogen activator, urokinase	14	protein-coding	20836662;20837049;20837610;20837778;20838513;20839096;20839332;20839775;20840498;20840946;20842274	20836734;20837135;20837640;20837885;20838687;20839187;20839554;20839923;20840638;20841094;20843388	2343	+;+;+;+;+;+;+;+;+;+;+	-5.56159	-5.59876	0.943229	1.51234e-08	7.20496e-07
11628	Aicda	Aid|Arp2	activation-induced cytidine deaminase	6	protein-coding	122553809;122559471;122561041;122561841;122562420	122553909;122559618;122561311;122561956;122564180	2397	+;+;+;+;+	3.63484	3.64851	5.06577	1.51625e-08	7.20496e-07
381091	H2-Eb2	A130038H09Rik|H-2Eb2|Ia-5|Ia5|Iebeta2	histocompatibility 2, class II antigen E beta2	17	protein-coding	34325675;34333283;34334209;34335775;34338808	34325791;34333549;34334490;34335885;34341410	3380	+;+;+;+;+	-1.88702	-1.8871	6.88214	1.54246e-08	7.30269e-07
13610	S1pr3	AI132464|Edg3|Lpb3|S1p3	sphingosine-1-phosphate receptor 3	13	protein-coding	51408618;51418642	51408945;51422797	4484	+;+	-2.43002	-2.43148	3.80611	1.55437e-08	7.30983e-07
18034	Nfkb2	NF-kappaB2|lyt|p49|p49/p100|p50B|p52	nuclear factor of kappa light polypeptide gene enhancer in B cells 2, p49/p100	19	protein-coding	46304737;46305695;46306283;46306486;46306771;46306942;46307364;46307560;46307956;46308173;46308345;46308629;46308865;46309155;46309655;46309843;46310208;46310497;46310724;46311009;46311282;46311581;46311770	46304820;46306024;46306364;46306526;46306869;46307093;46307470;46307718;46308060;46308258;46308483;46308754;46309074;46309296;46309769;46310056;46310377;46310599;46310875;46311078;46311454;46311692;46312090	3292	+;+;+;+;+;+;+;+;+;+;+;+;+;+;+;+;+;+;+;+;+;+;+	-1.47647	-1.47648	8.96088	1.55528e-08	7.30983e-07
66462	Rex1bd	2810428I15Rik	required for excision 1-B domain containing	8	protein-coding	70504296;70504984;70505756;70506497;70506662	70504509;70505060;70505960;70506579;70506739	657	-;-;-;-;-	1.89445	1.89482	5.18192	1.56386e-08	7.3235e-07
14950	H13	1200006O09Rik|4930443L17Rik|5031424B04Rik|AV020344|H-13|Hm13|PSL3|Spp	histocompatibility 13	2	protein-coding	152669461;152677542;152681051;152686098;152688663;152688837;152689844;152691793;152694487;152695482;152700183;152703995;152704622	152669764;152677640;152685146;152686708;152688748;152688962;152689901;152691876;152694523;152695584;152700268;152704194;152708668	9937	+;+;+;+;+;+;+;+;+;+;+;+;+	-1.4973	-1.49731	9.83121	1.57501e-08	7.34909e-07
320782	Tmem154	9930117H01Rik	transmembrane protein 154	3	protein-coding	84666192;84684209;84684552;84689576;84690544;84692495;84701924	84666415;84684463;84684590;84689603;84690629;84692552;84704575	3342	+;+;+;+;+;+;+	3.32	3.32182	7.08312	1.63551e-08	7.59556e-07
13139	Dgka	80kDa|AW146112|Dagk1	diacylglycerol kinase, alpha	10	protein-coding	128720134;128720717;128720952;128721178;128722454;128723185;128723519;128728068;128728256;128729599;128729875;128730191;128730605;128731068;128731324;128732983;128733265;128733565;128734088;128735831;128736141;128736645;128737009;128743796	128720506;128720777;128721072;128721376;128722544;128723249;128723679;128728157;128728341;128729670;128729948;128730259;128730703;128731187;128731412;128733097;128733384;128733639;128734137;128735908;128736276;128736718;128737144;128744056	2815	-;-;-;-;-;-;-;-;-;-;-;-;-;-;-;-;-;-;-;-;-;-;-;-	-2.13395	-2.13412	6.27065	1.64434e-08	7.59556e-07
68099	Fam92a	6720467C03Rik|Fam92a1	family with sequence similarity 92, member A	4	protein-coding	12153722;12155649;12157651;12164088;12165766;12168223;12168965;12170984;12171698	12153978;12155768;12157764;12164192;12165771;12168324;12169033;12171218;12172015	1326	-;-;-;-;-;-;-;-;-	2.23738	2.23921	3.68038	1.65052e-08	7.59556e-07
381990	Zbtb2	Gm1103	zinc finger and BTB domain containing 2	10	protein-coding	4367074;4374570;4387845	4369851;4374754;4388108	3227	-;-;-	-2.02724	-2.02742	5.39675	1.65134e-08	7.59556e-07
21939	Cd40	AI326936|Bp50|GP39|HIGM1|IGM|IMD3|T-BAM|TRAP|Tnfrsf5|p50	CD40 antigen	2	protein-coding	165055636;165062286;165062661;165063022;165063468;165066503;165069629;165070722	165055758;165062364;165062786;165063168;165063561;165066564;165069848;165071654	1784	+;+;+;+;+;+;+;+	-1.40045	-1.40048	6.92117	1.6603e-08	7.60219e-07
56708	Clcf1	BSF-3|Bsf3|CLC|NNT-1	cardiotrophin-like cytokine factor 1	19	protein-coding	4214392;4220178;4222074	4214500;4220344;4222615	818	+;+;+	-2.96688	-2.96763	3.7172	1.66454e-08	7.60219e-07
192786	Rapgef6	A530068K01|AI844632|BB085664|C030018K18Rik|PDZ-GEF2|Pdzgef2|RA-GEF-2|Ragef2|mKIAA4052	Rap guanine nucleotide exchange factor (GEF) 6	11	protein-coding	54522845;54543579;54546373;54552790;54561325;54568353;54596146;54610788;54619886;54622316;54625861;54626585;54631192;54634760;54636012;54639750;54642711;54649182;54651749;54657246;54660803;54664003;54668614;54671655;54676195;54679239;54683892;54690177;54691238;54694270;54696080	54523118;54543649;54546429;54552873;54561394;54568496;54597103;54610919;54620063;54622452;54626019;54626737;54631356;54634867;54638864;54639858;54642951;54649464;54651763;54657486;54661186;54664214;54668737;54671678;54676415;54679427;54684026;54690405;54691740;54694572;54699286	11963	+;+;+;+;+;+;+;+;+;+;+;+;+;+;+;+;+;+;+;+;+;+;+;+;+;+;+;+;+;+;+	-2.01023	-2.01026	7.71444	1.67292e-08	7.60327e-07
56193	Plek	2010300B13Rik	pleckstrin	11	protein-coding	16971206;16981801;16983196;16985529;16987456;16990051;16992888;16994649;16995200;17008557	16974153;16981933;16983265;16985612;16987560;16990235;16992979;16994830;16995355;17008718	4117	-;-;-;-;-;-;-;-;-;-	-1.45305	-1.45307	8.33315	1.67654e-08	7.60327e-07
20868	Stk10	Gek1|Lok|mKIAA4026	serine/threonine kinase 10	11	protein-coding	32533266;32555124;32574499;32577624;32587313;32588756;32589410;32596615;32598439;32600741;32603667;32604121;32610633;32612671;32613462;32614525;32615781;32617849;32622424	32533559;32555288;32574547;32577773;32587385;32588950;32589491;32596749;32598984;32600871;32603790;32604300;32610725;32612800;32613586;32614713;32615906;32617962;32624595	5073	+;+;+;+;+;+;+;+;+;+;+;+;+;+;+;+;+;+;+	-1.65715	-1.65718	7.84421	1.69031e-08	7.6389e-07
109652	Acy1	1110014J22Rik|Acy-1	aminoacylase 1	9	protein-coding	106432996;106433362;106433567;106434530;106434685;106434965;106435096;106435468;106435615;106435784;106436126;106436696;106436889;106437629;106438133	106433245;106433422;106433646;106434598;106434829;106435014;106435169;106435524;106435704;106435860;106436220;106436800;106436953;106437737;106438236	1431	-;-;-;-;-;-;-;-;-;-;-;-;-;-;-	2.37614	2.37657	4.74214	1.71501e-08	7.72352e-07
27056	Irf5	AW491843|mirf5	interferon regulatory factor 5	6	protein-coding	29526625;29529282;29531126;29533952;29534535;29535041;29535253;29535725;29536204;29536540	29526774;29529483;29531331;29534141;29534593;29535074;29535510;29536117;29536322;29537320	2392	+;+;+;+;+;+;+;+;+;+	-1.54635	-1.54636	8.28964	1.72354e-08	7.73497e-07
13400	Dmpk	DM|DMK|Dm15|MDPK|MT-PK	dystrophia myotonica-protein kinase	7	protein-coding	19083849;19085986;19086332;19086489;19086893;19087240;19087494;19088001;19088911;19090929;19091681;19091939;19092208;19092543;19092950	19084154;19086077;19086415;19086584;19087041;19087333;19087700;19088264;19088996;19091040;19091844;19092036;19092254;19092632;19093821	2761	+;+;+;+;+;+;+;+;+;+;+;+;+;+;+	-8.82738	-9.22695	0.61658	1.77177e-08	7.9239e-07
53618	Fut8	-	fucosyltransferase 8	12	protein-coding	77238104;77238739;77277361;77278944;77323845;77331896;77364969;77365197;77388864;77393723;77410141;77412712;77448473;77450100;77464060;77474999	77238199;77239253;77277455;77279032;77323937;77332329;77365084;77365359;77389023;77393837;77410435;77412949;77448719;77450276;77464210;77475996	3982	+;+;+;+;+;+;+;+;+;+;+;+;+;+;+;+	2.15798	2.15824	6.62566	1.81656e-08	8.09621e-07
17999	Nedd4	AA959633|AL023035|AU019897|E430025J12Rik|EG639396|Gm7265|KIAA0093|Nedd4-1|Nedd4a	neural precursor cell expressed, developmentally down-regulated 4	9	protein-coding	72662347;72669951;72671230;72677315;72677493;72686061;72709112;72710478;72712167;72718218;72721301;72721497;72725017;72726411;72730902;72731222;72731378;72732592;72735010;72736667;72736874;72739040;72739455;72740168;72741628;72742653;72743540;72746407;72747126	72662612;72670116;72671303;72677393;72677531;72686114;72709162;72710539;72712266;72718384;72721418;72721661;72725082;72726530;72730973;72731276;72731436;72732657;72735239;72736788;72736944;72739135;72739528;72740228;72741687;72742760;72743636;72746479;72749848	5494	+;+;+;+;+;+;+;+;+;+;+;+;+;+;+;+;+;+;+;+;+;+;+;+;+;+;+;+;+	1.91169	1.91185	6.27437	1.84087e-08	8.16861e-07
12795	Plk3	Cnk|Fnk|PLK-3|PRK	polo like kinase 3	4	protein-coding	117128655;117129286;117129960;117130243;117130508;117130724;117131062;117131373;117131610;117131901;117132727;117132905;117133189;117133395;117133652	117129178;117129399;117130089;117130405;117130591;117130817;117131153;117131499;117131808;117131996;117132814;117133034;117133305;117133502;117133952	2367	-;-;-;-;-;-;-;-;-;-;-;-;-;-;-	-2.00066	-2.00091	4.39677	1.84598e-08	8.16861e-07
18035	Nfkbia	AI462015|Nfkbi	nuclear factor of kappa light polypeptide gene enhancer in B cells inhibitor, alpha	12	protein-coding	55489409;55490406;55490771;55491120;55491670;55492300	55489969;55490666;55490859;55491330;55491778;55492647	1579	-;-;-;-;-;-	-1.83749	-1.8375	8.85436	1.85176e-08	8.16861e-07
11593	Aga	AW060726	aspartylglucosaminidase	8	protein-coding	53511702;53513542;53514237;53515944;53517754;53518916;53520237;53521050;53523176	53511931;53513695;53514349;53516056;53517868;53518991;53520344;53521183;53523422	1290	+;+;+;+;+;+;+;+;+	2.42712	2.4295	3.80775	1.87586e-08	8.24677e-07
15900	Irf8	AI893568|ICSBP|IRF-8|Icsbp1|Myls	interferon regulatory factor 8	8	protein-coding	120736376;120739817;120743706;120745620;120747203;120748299;120753353;120754388;120754999	120736409;120739991;120743889;120745708;120747308;120748346;120753733;120754503;120756694	2829	+;+;+;+;+;+;+;+;+	-1.44067	-1.44067	9.26858	1.88933e-08	8.27784e-07
74241	Chpf	1700028N03Rik|AI414328|D1Bwg1363e	chondroitin polymerizing factor	1	protein-coding	75474569;75476560;75477245;75478270;75478792	75476226;75476739;75477818;75478412;75479471	3235	-;-;-;-;-	-1.5672	-1.56727	6.56219	1.90489e-08	8.31782e-07
231801	Agfg2	A630095P14Rik|Hrbl|RAB-R|RABR	ArfGAP with FG repeats 2	5	protein-coding	137650842;137652430;137653763;137655139;137655330;137655608;137661364;137662810;137664216;137667061;137667681;137684359	137651822;137652515;137653891;137655219;137655412;137655728;137661492;137663604;137664372;137667176;137667774;137684693	3107	-;-;-;-;-;-;-;-;-;-;-;-	1.9345	1.93521	4.61755	2.00712e-08	8.73471e-07
100604	Lrrc8c	AD158|AI326115|E430036I04Rik|fad158	leucine rich repeat containing 8 family, member C	5	protein-coding	105519471;105544200;105579468;105606499	105519630;105544270;105579609;105608954	2829	+;+;+;+	-1.7484	-1.74858	5.61672	2.03305e-08	8.80035e-07
193740	Hspa1a	Hsp70-3|Hsp70.3|Hsp72|hsp68|hsp70A1	heat shock protein 1A	17	protein-coding	34969359	34972156	2798	-	-3.76658	-3.77842	0.626053	2.03927e-08	8.80035e-07
14130	Fcgr2b	AI528646|CD32|F630109E10Rik|Fc[g]RII|FcgRII|Fcgr2|Fcgr2a|Fcr-2|Fcr-3|Ly-17|Ly-m20|LyM-1|Lym-1|fcRII	Fc receptor, IgG, low affinity IIb	1	protein-coding	170960558;170961196;170963325;170965702;170966446;170967980;170969474;170975901	170961100;170961233;170963465;170965824;170966700;170968234;170969494;170976071	1547	-;-;-;-;-;-;-;-	1.65596	1.65606	7.05856	2.04263e-08	8.80035e-07
18826	Lcp1	AW536232|D14Ertd310e|LCP-1|Pls2|pp65	lymphocyte cytosolic protein 1	14	protein-coding	75131123;75136425;75176815;75198077;75199280;75200380;75202636;75204565;75206119;75208420;75210439;75212331;75214485;75215109;75216328;75224071;75226967;75229206	75131711;75136642;75176933;75198163;75199443;75200509;75202768;75204646;75206284;75208562;75210534;75212526;75214563;75215223;75216461;75224194;75227091;75230842	4337	+;+;+;+;+;+;+;+;+;+;+;+;+;+;+;+;+;+	-1.34231	-1.34231	10.7749	2.10634e-08	9.022e-07
338367	Myo1d	9930104H07Rik|AW544947|D11Ertd9e|myosin-1d	myosin ID	11	protein-coding	80482127;80557434;80586847;80592787;80593739;80601583;80637874;80640219;80657393;80663041;80666575;80670849;80674614;80674817;80676051;80676822;80680020;80682382;80684325;80685850;80692881;80779698	80484382;80557588;80586960;80592891;80593883;80601806;80638081;80640385;80657525;80663115;80666645;80671019;80674728;80674962;80676254;80676938;80680115;80682435;80684490;80685943;80693089;80780025	5353	-;-;-;-;-;-;-;-;-;-;-;-;-;-;-;-;-;-;-;-;-;-	-2.4806	-2.48135	3.36374	2.11242e-08	9.022e-07
17135	Mafk	AW061068|NF-E2|Nfe2u	v-maf musculoaponeurotic fibrosarcoma oncogene family, protein K (avian)	5	protein-coding	139791536;139799139;139800085	139791712;139799218;139802652	2825	+;+;+	-1.57819	-1.57824	6.07137	2.11842e-08	9.022e-07
69550	Bst2	2310015I10Rik|Bst-2|C87040|CD317|DAMP-1|GREG	bone marrow stromal cell antigen 2	8	protein-coding	71534259;71534672;71535786;71536359;71537128	71534480;71534792;71535825;71536434;71537437	769	-;-;-;-;-	2.21552	2.21575	6.1731	2.122e-08	9.022e-07
12695	Patj	Cipp|Inadl	PATJ, crumbs cell polarity complex component	4	protein-coding	98395826;98405379;98405535;98409155;98411027;98413004;98416631;98424276;98426013;98428935;98431758;98437330;98441054;98443751;98456130;98465034;98469473;98491538;98495025;98496874;98505682;98513599;98518931;98520743;98523391;98535510;98538959;98546634;98568939;98591933;98611068;98623603;98638691;98650368;98652404;98667576;98674194;98676173;98677241;98681114;98682044;98687333;98688126;98703995;987…	98395924;98405434;98405701;98409349;98411166;98413199;98416759;98424494;98426112;98429026;98431899;98437470;98441142;98443807;98456264;98465195;98469604;98491747;98495138;98497633;98505805;98513773;98519002;98520920;98523501;98535587;98539058;98547004;98569135;98592024;98611140;98623689;98638762;98650485;98652558;98667659;98674387;98676320;98677327;98681222;98682081;98687455;98689011;98704101;987…	8809	+;+;+;+;+;+;+;+;+;+;+;+;+;+;+;+;+;+;+;+;+;+;+;+;+;+;+;+;+;+;+;+;+;+;+;+;+;+;+;+;+;+;+;+;+	-2.24729	-2.24751	4.78906	2.13723e-08	9.05693e-07
76826	Nubpl	2410170E07Rik	nucleotide binding protein-like	12	protein-coding	52097746;52098353;52100467;52143969;52181092;52181217;52271039;52286338;52302681;52305798;52310702	52097891;52098500;52100501;52144059;52181131;52181307;52271132;52286423;52302801;52305880;52310959	1193	+;+;+;+;+;+;+;+;+;+;+	2.2532	2.25457	3.24689	2.17596e-08	9.19095e-07
72823	Pard3b	1810008K04Rik|2010002N16Rik|2810455B10Rik|Als2cr19|PAR3B|PAR3L|PAR3beta	par-3 family cell polarity regulator beta	1	protein-coding	61638824;61767948;62010307;62076385;62144847;62153933;62159435;62161110;62164080;62166354;62198577;62211534;62216423;62230179;62238837;62275883;62343934;62344870;62440011;62479499;62532645;62587737;62637566	61639362;61768049;62010478;62076494;62144935;62154019;62159560;62161468;62164219;62166482;62198762;62211704;62216555;62230278;62238952;62275927;62344140;62345107;62440121;62479795;62532780;62587816;62642284	8392	+;+;+;+;+;+;+;+;+;+;+;+;+;+;+;+;+;+;+;+;+;+;+	2.85482	2.85632	2.91088	2.19108e-08	9.22468e-07
53860	2009-09-01	MSF1|Msf|PNUTL4|Sint1	septin 9	11	protein-coding	117199661;117218875;117266246;117290398;117331715;117332313;117351429;117352149;117352607;117353088;117354810;117356335;117356613;117359419;117360423	117199773;117218931;117266595;117291036;117331853;117332470;117351620;117352277;117352688;117353225;117354927;117356430;117356709;117359470;117362325	4263	+;+;+;+;+;+;+;+;+;+;+;+;+;+;+	3.23608	3.23805	6.40598	2.1985e-08	9.22586e-07
12419	Cbx5	2610029O15Rik|C75991|HP1|Hp1a|Hp1alpha	chromobox 5	15	protein-coding	103191546;103200801;103205492;103213072;103215022;103215268;103239733	103199791;103200901;103205678;103213254;103215121;103215352;103239816	8986	-;-;-;-;-;-;-	1.53566	1.53571	7.53061	2.21529e-08	9.26623e-07
227929	Cytip	A130053M09Rik|AI462064|C80816|Cbp|Cybr|Pscdbp	cytohesin 1 interacting protein	2	protein-coding	58129139;58137859;58145137;58147875;58148166;58151114;58151714;58159882	58134193;58137925;58145206;58147968;58148268;58151168;58151763;58160122	5735	-;-;-;-;-;-;-;-	-1.38712	-1.38714	8.42265	2.26876e-08	9.45927e-07
29812	Ndrg3	4833415O14Rik|AI747193|Ndr3	N-myc downstream regulated gene 3	2	protein-coding	156927342;156929932;156931216;156931430;156934942;156937327;156937486;156938551;156940357;156943987;156944385;156946017;156948242;156950034;156958467;156970037;156991999	156928881;156929970;156931267;156931465;156934989;156937378;156937551;156938654;156940413;156944073;156944445;156946079;156948362;156950139;156958502;156970138;156992111	2683	-;-;-;-;-;-;-;-;-;-;-;-;-;-;-;-;-	1.46777	1.46791	6.00973	2.29322e-08	9.5305e-07
26407	Map3k4	D17Rp17|D17Rp17e|MAPKKK4|MEKK 4|MTK1|Mek4b|Mekk4|RP17|Rp17a|Tas|mKIAA0213	mitogen-activated protein kinase kinase kinase 4	17	protein-coding	12227621;12229517;12232412;12232914;12235051;12235899;12236981;12238039;12239379;12239970;12242650;12243500;12247303;12248053;12248904;12249497;12254082;12254997;12256591;12256762;12257914;12260451;12261244;12263906;12270863;12277921;12318498	12228120;12229696;12232518;12233036;12235210;12236015;12237051;12238230;12239459;12240070;12242805;12243596;12247369;12248131;12249037;12249658;12254231;12255263;12256674;12256861;12258030;12260608;12261390;12264148;12272220;12278111;12318660	5305	-;-;-;-;-;-;-;-;-;-;-;-;-;-;-;-;-;-;-;-;-;-;-;-;-;-;-	1.63503	1.63526	5.67066	2.30383e-08	9.54391e-07
245007	Zbtb38	A930014K01Rik|CIBZ	zinc finger and BTB domain containing 38	9	protein-coding	96685423;96718210;96731292	96689029;96718309;96731675	4091	-;-;-	1.92608	1.92674	5.71181	2.34621e-08	9.6884e-07
16651	Sspn	Krag	sarcospan	6	protein-coding	145934147;145955595;145961130	145934371;145955681;145965225	4408	+;+;+	-5.11049	-5.15065	0.796262	2.36355e-08	9.72896e-07
72017	Cyb5r1	1500005G05Rik|B5R.1|C80155|Nqo3a2	cytochrome b5 reductase 1	1	protein-coding	134405990;134406313;134406599;134407046;134407574;134408404;134409601;134410493;134410907	134406053;134406462;134406671;134407152;134407703;134408487;134409686;134410592;134411738	1626	+;+;+;+;+;+;+;+;+	2.2239	2.22603	3.72199	2.37246e-08	9.73461e-07
114713	Rasa2	5430433H21Rik|AA517451|AU023900|GAP1m	RAS p21 protein activator 2	9	protein-coding	96539300;96544279;96544788;96545589;96546247;96552303;96553113;96557400;96560698;96566016;96568364;96569020;96569691;96570666;96571865;96576286;96577473;96580487;96582743;96591950;96602713;96606093;96611382;96631364	96542475;96544465;96544891;96545797;96546329;96552409;96553186;96557477;96560781;96566122;96568487;96569094;96569805;96570814;96572021;96576387;96577549;96580559;96582826;96592026;96602807;96606196;96611499;96631503	5699	-;-;-;-;-;-;-;-;-;-;-;-;-;-;-;-;-;-;-;-;-;-;-;-	-1.65752	-1.65762	5.7326	2.39478e-08	9.79509e-07
18037	Nfkbie	I-kappa-B-epsilon|IKBE|IkB-E|NF-kappa-BIE|ikB-epsilon	nuclear factor of kappa light polypeptide gene enhancer in B cells inhibitor, epsilon	17	protein-coding	45555716;45558495;45559208;45560124;45560408;45562002	45556314;45558597;45559430;45560212;45560647;45563169	2422	+;+;+;+;+;+	-1.51567	-1.51569	7.57233	2.40248e-08	9.7956e-07
13401	Dmwd	DMR-N9|Dm9	dystrophia myotonica-containing WD repeat motif	7	protein-coding	19076200;19078055;19080042;19081919;19082276	19076701;19078237;19081301;19081993;19082775	2520	+;+;+;+;+	-3.95805	-3.97148	3.40553	2.42533e-08	9.85768e-07
74775	Lmbr1l	1110013E13Rik|AA415653|D15Ertd735e|Limr	limb region 1 like	15	protein-coding	98903921;98904665;98905916;98906244;98907537;98907894;98908520;98908676;98908849;98909203;98909388;98911496;98912144;98912398;98913557;98915137;98917850	98904508;98904826;98905982;98906334;98907610;98907971;98908596;98908759;98908921;98909267;98909456;98911622;98912247;98912537;98913590;98915221;98918098	2167	-;-;-;-;-;-;-;-;-;-;-;-;-;-;-;-;-	-1.8592	-1.85936	5.10267	2.45651e-08	9.95309e-07
18830	Pltp	Bpife|OD107	phospholipid transfer protein	2	protein-coding	164839518;164840114;164840321;164840495;164844435;164844595;164846594;164846740;164851513;164852473;164852617;164854266;164854927;164856704;164856887;164857584	164839828;164840190;164840384;164840537;164844502;164844759;164846653;164846916;164851604;164852536;164852680;164854421;164855055;164856803;164856997;164857708	1806	-;-;-;-;-;-;-;-;-;-;-;-;-;-;-;-	-3.58795	-3.60248	2.31968	2.47145e-08	9.98236e-07
18207	Nthl1	Nth1|Octs3	nth (endonuclease III)-like 1 (E.coli)	17	protein-coding	24632682;24633927;24634725;24635588;24638424;24638608	24632854;24634165;24634895;24635747;24638529;24638838	1080	+;+;+;+;+;+	3.20582	3.2136	1.89864	2.48847e-08	9.99299e-07
72016	Tedc2	1600002H07Rik	tubulin epsilon and delta complex 2	17	protein-coding	24215054;24216250;24217681;24217889;24218170;24219153;24219731;24220252;24220517;24220691	24216005;24216440;24217782;24218000;24218263;24219206;24220133;24220310;24220615;24220769	2145	-;-;-;-;-;-;-;-;-;-	2.44055	2.44356	3.07738	2.48955e-08	9.99299e-07
20740	Sptan1	2610027H02Rik|Spna-2|Spna2	spectrin alpha, non-erythrocytic 1	2	protein-coding	29965560;29978377;29980077;29983160;29983614;29986165;29986395;29986778;29988334;29990942;29991859;29992637;29993613;29993800;29994161;29995396;29996021;29996424;29996737;29998156;29999126;29999914;30001100;30002231;30003315;30003674;30004505;30006623;30007494;30007843;30008074;30010699;30010910;30011186;30013446;30013676;30014158;30015589;30015934;30017198;30018362;30019927;30020428;30021191;300…	29965785;29978616;29980202;29983300;29983760;29986298;29986539;29986932;29988469;29991043;29991996;29992747;29993690;29993955;29994365;29995577;29996264;29996546;29996954;29998248;29999260;30000062;30001159;30002429;30003419;30003697;30004540;30006670;30007585;30007987;30008255;30010798;30011107;30011332;30013549;30013838;30014172;30015720;30016071;30017302;30018570;30020047;30020549;30021323;300…	8081	+;+;+;+;+;+;+;+;+;+;+;+;+;+;+;+;+;+;+;+;+;+;+;+;+;+;+;+;+;+;+;+;+;+;+;+;+;+;+;+;+;+;+;+;+;+;+;+;+;+;+;+;+;+;+;+;+;+	-1.5066	-1.5066	9.31211	2.50944e-08	1.00307e-06
12557	Cdh17	HPT-1|HPT-1/LI	cadherin 17	4	protein-coding	11758157;11767734;11771268;11780092;11781151;11783082;11783336;11784626;11785122;11795485;11797695;11799561;11803877;11807430;11810235;11814611;11814857;11816986	11758281;11767803;11771366;11780226;11781289;11783240;11783535;11784757;11785272;11795700;11797771;11799752;11804121;11807560;11810474;11814727;11814970;11817905	3462	+;+;+;+;+;+;+;+;+;+;+;+;+;+;+;+;+;+	2.62572	2.62796	4.55989	2.51448e-08	1.00307e-06
22701	Zfp41	CTfin92|Zfp-41	zinc finger protein 41	15	protein-coding	75616685;75618044;75623551	75617028;75619691;75625295	3737	+;+;+	2.58411	2.58621	3.4097	2.53198e-08	1.00695e-06
212647	Aldh4a1	A930035F14Rik|Ahd-1|Ahd1|Aldh4|Aldh5a1|E330022C09|P5cd|P5cdh|P5cdhl|P5cdhs|Ssdh1	aldehyde dehydrogenase 4 family, member A1	4	protein-coding	139622894;139633715;139633897;139634664;139635389;139636959;139637186;139638375;139640613;139642077;139642514;139643390;139644112;139644979;139648158	139623197;139633808;139633989;139634711;139635544;139637108;139637260;139638562;139640686;139642273;139642561;139643542;139644233;139645097;139649691	3355	+;+;+;+;+;+;+;+;+;+;+;+;+;+;+	1.85072	1.85099	5.1612	2.55953e-08	1.01478e-06
67326	1700037H04Rik	-	RIKEN cDNA 1700037H04 gene	2	protein-coding	131146325;131147161;131148156;131151618;131153594;131159953	131146975;131147283;131148294;131151760;131153710;131160020	1241	-;-;-;-;-;-	1.73561	1.73583	5.14632	2.63305e-08	1.04074e-06
56520	Nme4	2610027N22Rik|2810024O08Rik|5730493H09Rik|NM23-M4|Nm23M4	NME/NM23 nucleoside diphosphate kinase 4	17	protein-coding	26091745;26093617;26093859;26094137;26095365	26092152;26093729;26093960;26094270;26095470	863	-;-;-;-;-	3.76331	3.77794	1.70568	2.65137e-08	1.04173e-06
18479	Pak1	AW045634|PAK-1|Paka	p21 (RAC1) activated kinase 1	7	protein-coding	97842939;97854436;97865472;97866062;97871575;97883472;97886298;97888957;97893965;97898525;97900340;97903637;97904638;97907808;97911096	97843141;97854649;97865572;97866209;97871612;97883588;97886472;97889020;97894013;97898637;97900457;97903736;97904834;97907945;97912381	3061	+;+;+;+;+;+;+;+;+;+;+;+;+;+;+	-3.18586	-3.19048	1.50212	2.65168e-08	1.04173e-06
16468	Jarid2	Jmj|jumonji	jumonji, AT rich interactive domain 2	13	protein-coding	44730774;44731271;44823380;44848280;44874283;44884704;44896254;44902226;44906233;44907494;44910343;44910537;44911166;44913181;44913651;44914246;44914764;44916417;44919800	44730934;44731916;44823515;44848421;44874452;44884880;44896489;44903258;44906735;44907586;44910461;44910607;44911280;44913286;44913833;44914376;44914947;44916524;44921643	6158	+;+;+;+;+;+;+;+;+;+;+;+;+;+;+;+;+;+;+	-1.53257	-1.53263	6.22937	2.68513e-08	1.0493e-06
14870	Gstp1	GstpiB	glutathione S-transferase, pi 1	19	protein-coding	4035411;4035824;4036688;4037104;4037290;4037585;4037863	4035661;4035931;4036791;4037191;4037396;4037620;4037912	744	-;-;-;-;-;-;-	1.87788	1.87831	5.84464	2.68718e-08	1.0493e-06
58240	Hs1bp3	-	HCLS1 binding protein 3	12	protein-coding	8313433;8317785;8321519;8323870;8336238;8337633;8341832	8313497;8317950;8321726;8324101;8336395;8337768;8343824	2958	+;+;+;+;+;+;+	2.50673	2.50855	3.30115	2.75792e-08	1.07368e-06
56722	Litaf	3222402J11Rik|C85531|N4WBP3|TBX1	LPS-induced TN factor	16	protein-coding	10959273;10963257;10966425;10993046	10961051;10963413;10966649;10993121	2237	-;-;-;-	-2.85695	-2.85716	5.49545	2.7975e-08	1.08405e-06
94279	Sfxn2	C79732|F630107H02Rik	sideroflexin 2	19	protein-coding	46573365;46582484;46582807;46585705;46587935;46588224;46590141;46590484;46591121;46591493;46592300;46594672	46573459;46582663;46582977;46585803;46588010;46588309;46590201;46590550;46591170;46591542;46592347;46596901	3213	+;+;+;+;+;+;+;+;+;+;+;+	2.35776	2.35875	3.68121	2.80276e-08	1.08405e-06
217140	Scrn2	AV001119|D11Moh48|SES2	secernin 2	11	protein-coding	97029952;97030416;97030880;97032089;97032755;97033064;97033319;97033666	97030055;97030589;97031061;97032288;97032970;97033229;97033499;97033960	1518	+;+;+;+;+;+;+;+	2.72511	2.72626	4.05351	2.80972e-08	1.08405e-06
20947	Swap70	70kDa|AV235546	SWA-70 protein	7	protein-coding	110221703;110243384;110255735;110263880;110265836;110267782;110269900;110273260;110274635;110279180;110280567;110281231	110221909;110243524;110255908;110264107;110265982;110267890;110270081;110273367;110274801;110279378;110280663;110283506	4035	+;+;+;+;+;+;+;+;+;+;+;+	-1.40054	-1.40054	10.6634	2.81815e-08	1.08406e-06
108116	Slco3a1	5830414C08Rik|Anr1|MJAM|OATP-D|R75096|Slc21a11	solute carrier organic anion transporter family, member 3a1	7	protein-coding	74275418;74281916;74297221;74303122;74318459;74320485;74327860;74346648;74359821;74504177;74554411	74276088;74284669;74297285;74303297;74318597;74320683;74328024;74346911;74359919;74504642;74554780	5368	-;-;-;-;-;-;-;-;-;-;-	4.91783	4.93222	3.75593	2.858e-08	1.09613e-06
16477	Junb	-	jun B proto-oncogene	8	protein-coding	84976909	84978748	1840	-	-2.55781	-2.55784	8.03472	2.9338e-08	1.12188e-06
16912	Psmb9	Lmp-2|Lmp2	proteasome (prosome, macropain) subunit, beta type 9 (large multifunctional peptidase 2)	17	protein-coding	34182099;34183089;34183615;34184282;34185730;34187250	34182351;34183230;34183744;34184413;34185797;34187330	806	-;-;-;-;-;-	2.05257	2.05277	6.5997	2.96159e-08	1.12916e-06
26364	Adgre5	AA409984|Cd97|TM7LN1	adhesion G protein-coupled receptor E5	8	protein-coding	83723251;83723979;83724192;83724438;83724618;83724769;83725155;83725865;83727745;83728095;83728281;83729057;83729257;83729382;83730111;83731903;83733414;83734009;83734296;83741107	83723902;83724077;83724360;83724529;83724687;83724998;83725346;83726029;83727968;83728211;83728440;83729134;83729303;83729525;83730257;83732037;83733566;83734125;83734352;83741311	3253	-;-;-;-;-;-;-;-;-;-;-;-;-;-;-;-;-;-;-;-	-2.60175	-2.6018	8.24171	3.05819e-08	1.15715e-06
56212	Rhog	2810426G09Rik|Arhg|Sid10750	ras homolog family member G	7	protein-coding	102239123;102250045	102240312;102250118	1264	-;-	-1.49796	-1.49799	7.33803	3.06488e-08	1.15715e-06
69806	Slc39a11	1810074D23Rik|ZIP-11	solute carrier family 39 (metal ion transporter), member 11	11	protein-coding	113244855;113247720;113250468;113305885;113369728;113463951;113523466;113559511;113562006;113565676	113246495;113247878;113250566;113305954;113369898;113464095;113523624;113559549;113562124;113565815	2742	-;-;-;-;-;-;-;-;-;-	1.64821	1.64891	5.07477	3.06663e-08	1.15715e-06
223732	Rtl6	BC058638|Ldoc1l|Mar6|Mart6	retrotransposon Gag like 6	15	protein-coding	84553398	84557823	4426	-	2.12165	2.12206	5.48117	3.07081e-08	1.15715e-06
70599	Itprid2	5730488C15Rik|CS-1|CS1|KRAP|SPAG13|Ssfa2|mKIAA1927	ITPR interacting domain containing 2	2	protein-coding	79635425;79636033;79639257;79640146;79641962;79642091;79643404;79644405;79651388;79655087;79657147;79660233;79660393;79660854;79661639;79662309;79670730;79671759	79635744;79636078;79639306;79640202;79642001;79642189;79643612;79645108;79651460;79655175;79658349;79660310;79660520;79661004;79661704;79662764;79670847;79672966	5095	+;+;+;+;+;+;+;+;+;+;+;+;+;+;+;+;+;+	-1.52276	-1.52288	5.46719	3.09506e-08	1.1629e-06
15370	Nr4a1	GFRP1|Gfrp|Hbr-1|Hbr1|Hmr|N10|NGFI-B|NGFIB|NP10|NUR77-1|NUR77-2|TIS1|TR3|nur77	nuclear receptor subfamily 4, group A, member 1	15	protein-coding	101266846;101270083;101271736;101272153;101272718;101273015;101273996	101266971;101270969;101271865;101272304;101272920;101273193;101274795	2477	+;+;+;+;+;+;+	-5.17643	-5.17661	7.51226	3.11567e-08	1.16571e-06
14190	Fgl2	AI385601|musfiblp	fibrinogen-like protein 2	5	protein-coding	21372673;21375254	21373308;21378386	3769	+;+	4.42957	4.44809	4.8935	3.12058e-08	1.16571e-06
14629	Gclc	D9Wsu168e|GLCL-H|Ggcs-hs|Glclc	glutamate-cysteine ligase, catalytic subunit	9	protein-coding	77754535;77775079;77776126;77779522;77781084;77781234;77785334;77785750;77786711;77787277;77787807;77788188;77791715;77791880;77792053;77793040	77754959;77775191;77776308;77779635;77781142;77781367;77785408;77785866;77786849;77787389;77787899;77788292;77791796;77791983;77792173;77794489	3427	+;+;+;+;+;+;+;+;+;+;+;+;+;+;+;+	-1.41454	-1.41458	6.29675	3.26083e-08	1.21459e-06
72318	Cyth4	2510004M07Rik|5830469K17Rik|AI467541|Pscd4|mFLJ00017	cytohesin 4	15	protein-coding	78597047;78602693;78604636;78605847;78606957;78608126;78609762;78611449;78615717;78618376;78619262;78619789;78620495	78597219;78602775;78604700;78605913;78607075;78608206;78609874;78611597;78615828;78618452;78619333;78619943;78622019	2791	+;+;+;+;+;+;+;+;+;+;+;+;+	1.79692	1.79708	6.77295	3.28444e-08	1.21987e-06
18577	Pde4a	D9Ertd60e|Dpde2	phosphodiesterase 4A, cAMP specific	9	protein-coding	21165714;21191327;21192395;21192520;21194575;21194746;21196705;21198593;21201221;21203198;21203388;21204324;21204970;21205291;21206145;21210694	21166232;21191518;21192431;21192590;21194624;21194858;21197178;21198686;21201417;21203296;21203552;21204423;21205124;21205413;21206327;21213248	5127	+;+;+;+;+;+;+;+;+;+;+;+;+;+;+;+	2.81108	2.81211	4.01593	3.30341e-08	1.2234e-06
16193	Il6	Il-6	interleukin 6	5	protein-coding	30013161;30013376;30014832;30018005;30019381	30013210;30013560;30014945;30018154;30019968	1087	+;+;+;+;+	3.78764	3.79188	2.4982	3.33177e-08	1.23037e-06
23986	Eci2	Acbd2|Drs1|Hca88|Peci	enoyl-Coenzyme A delta isomerase 2	13	protein-coding	34977748;34978650;34980262;34986067;34987469;34988283;34990181;34990718;34993068;34993830	34978066;34978793;34980351;34986187;34987568;34988352;34990369;34990816;34993230;34994144	1610	-;-;-;-;-;-;-;-;-;-	1.61206	1.61247	5.04829	3.39559e-08	1.25037e-06
17872	Ppp1r15a	9630030H21|Gadd34|Myd116	protein phosphatase 1, regulatory subunit 15A	7	protein-coding	45522917;45523739;45525995	45523322;45525391;45526268	2333	-;-;-	-2.44724	-2.44734	6.14736	3.41526e-08	1.25404e-06
12549	Arhgap31	5830477L08Rik|AU041750|Cdgap|D330026I07Rik	Rho GTPase activating protein 31	16	protein-coding	38598343;38606602;38608903;38610757;38618143;38620903;38623812;38624547;38625551;38636897;38640247;38712574	38603815;38606879;38609451;38610819;38618267;38621092;38623954;38624654;38625633;38637041;38640349;38713035	7722	-;-;-;-;-;-;-;-;-;-;-;-	-3.96628	-3.96829	3.85592	3.52057e-08	1.28896e-06
22171	Tyms	Ts	thymidylate synthase	5	protein-coding	30058200;30061968;30063236;30064085;30068466;30071634;30073361	30061133;30062049;30063411;30064186;30068640;30071707;30073625	3808	-;-;-;-;-;-;-	2.76986	2.7738	5.25223	3.5303e-08	1.28896e-06
67759	Plgrkt	1110007H22Rik|5033414D02Rik|AI852040|Plg-R(KT)|Plg-RKT	plasminogen receptor, C-terminal lysine transmembrane protein	19	protein-coding	29348677;29350360;29351044;29358317;29360817;29361797	29349005;29350469;29351174;29358403;29360927;29361871	843	-;-;-;-;-;-	-1.89278	-1.89315	4.94265	3.56183e-08	1.29376e-06
19300	Abcd4	P69r|P70R|Pxmp1l	ATP-binding cassette, sub-family D (ALD), member 4	12	protein-coding	84602531;84603294;84603949;84604333;84604981;84605348;84605872;84606100;84608570;84608806;84608975;84609379;84611721;84612325;84612780;84613905;84615077;84615326;84617283	84603159;84603409;84604025;84604385;84605030;84605384;84605963;84606308;84608659;84608897;84609096;84609473;84611771;84612450;84612896;84614044;84615204;84615444;84617466	2527	-;-;-;-;-;-;-;-;-;-;-;-;-;-;-;-;-;-;-	2.32527	2.32751	2.85305	3.56348e-08	1.29376e-06
338350	Acad12	9330129D05Rik	acyl-Coenzyme A dehydrogenase family, member 12	5	protein-coding	121598281;121599195;121599889;121604254;121605543;121607163;121607360;121607896;121609766;121614060;121618771	121598962;121599272;121600032;121604426;121605701;121607253;121607497;121608036;121610166;121614259;121618938	2375	-;-;-;-;-;-;-;-;-;-;-	3.66304	3.68094	1.5325	3.59564e-08	1.30178e-06
378431	Txlnb	2310001N14Rik|Mdp77	taxilin beta	10	protein-coding	17796219;17799088;17806765;17815229;17827792;17830236;17833278;17838908;17841426;17842698	17796421;17799533;17806856;17815399;17827986;17830355;17833352;17839000;17841521;17845663	4457	+;+;+;+;+;+;+;+;+;+	4.13616	4.156	1.57131	3.62047e-08	1.30711e-06
17766	Nudt1	Mth1	nudix (nucleoside diphosphate linked moiety X)-type motif 1	5	protein-coding	140331922;140332423;140334455;140335313;140337593	140331955;140332473;140334619;140335458;140338135	939	+;+;+;+;+	2.22831	2.22935	4.01574	3.66005e-08	1.31772e-06
73656	Ms4a6c	2200009H22Rik|2210417N07Rik	membrane-spanning 4-domains, subfamily A, member 6C	19	protein-coding	11469368;11471089;11472393;11475274;11478168;11480299;11481206	11469556;11471251;11472736;11475330;11478374;11480399;11482197	2053	+;+;+;+;+;+;+	2.35003	2.35024	6.31775	3.67584e-08	1.31973e-06
17159	Man2b1	AW107687|LAMAN	mannosidase 2, alpha B1	8	protein-coding	85083269;85084401;85084641;85085355;85086811;85087172;85088554;85090918;85091084;85091273;85091511;85091838;85092065;85092832;85093919;85094106;85095120;85095326;85095539;85095731;85096271;85096706;85096952;85097402	85083488;85084503;85084814;85085548;85086943;85087317;85088670;85091000;85091204;85091351;85091620;85091945;85092181;85093020;85094016;85094223;85095238;85095427;85095626;85095811;85096498;85096861;85097054;85098739	4325	+;+;+;+;+;+;+;+;+;+;+;+;+;+;+;+;+;+;+;+;+;+;+;+	-1.37338	-1.37343	7.72018	3.69386e-08	1.32064e-06
68728	Trp53inp2	1110029F20Rik|Tp53inp2	transformation related protein 53 inducible nuclear protein 2	2	protein-coding	155381856;155385290;155385881;155386540	155382017;155385464;155386169;155389847	3934	+;+;+;+	-2.69735	-2.69849	4.98326	3.6988e-08	1.32064e-06
12544	Cdc45	Cdc45l	cell division cycle 45	16	protein-coding	18780447;18781896;18784806;18785073;18786769;18786930;18793178;18794762;18795095;18795825;18797349;18798676;18801801;18805382;18807280;18808732;18810389;18811305;18811515;18811804	18780573;18781962;18784882;18785191;18786852;18787068;18793339;18794860;18795226;18795944;18797399;18798737;18801849;18805437;18807423;18808869;18810481;18811364;18811709;18811972	2143	-;-;-;-;-;-;-;-;-;-;-;-;-;-;-;-;-;-;-;-	1.9806	1.9816	5.79382	3.71575e-08	1.32303e-06
18053	Ngfr	LNGFR|Tnfrsf16|p75|p75NGFR|p75NTR	nerve growth factor receptor (TNFR superfamily, member 16)	11	protein-coding	95568818;95571820;95574191;95577974;95580953;95587484	95571095;95571980;95574443;95578333;95581094;95587698	3409	-;-;-;-;-;-	-4.7452	-4.79966	1.2244	3.74988e-08	1.33151e-06
246104	Rhbdl3	AI847581|Rhbdl4|Rhomr1|Vrho	rhomboid like 3	11	protein-coding	80300912;80302664;80319558;80323359;80330557;80331795;80337487;80346826;80353412	80301271;80302687;80319716;80323583;80330705;80331907;80337587;80346886;80355986	3767	+;+;+;+;+;+;+;+;+	-4.20426	-4.21978	0.135493	3.79831e-08	1.34502e-06
16923	Sh2b3	AI429800|Lnk	SH2B adaptor protein 3	5	protein-coding	121817215;121818216;121818465;121818760;121818939;121819107;121828402;121836550	121818093;121818387;121818679;121818854;121819030;121819208;121829076;121836801	2482	-;-;-;-;-;-;-;-	-1.76807	-1.76812	6.6296	3.83588e-08	1.34927e-06
69780	Smap2	1810031K02Rik|AA408614|Smap1l	small ArfGAP 2	4	protein-coding	120968317;120971890;120973093;120974386;120975372;120976951;120982127;120983107;120985195;121016749	120969664;120972206;120973258;120974492;120975453;120977037;120982205;120983192;120985328;121017247	2905	-;-;-;-;-;-;-;-;-;-	-1.55681	-1.55682	9.20667	3.83667e-08	1.34927e-06
109934	Abr	-	active BCR-related gene	11	protein-coding	76416734;76419735;76422153;76423048;76424034;76424914;76425267;76451853;76452331;76454516;76455609;76456161;76456600;76459181;76461293;76463528;76464238;76468716;76472489;76478995;76486438;76508888;76571031;76577507	76419193;76419882;76422258;76423182;76424173;76425023;76425326;76451984;76452428;76454590;76455713;76456236;76456722;76459346;76461414;76463668;76464290;76468776;76472596;76479180;76486536;76509419;76571374;76577727	5801	-;-;-;-;-;-;-;-;-;-;-;-;-;-;-;-;-;-;-;-;-;-;-;-	-1.60638	-1.60657	5.24031	3.84164e-08	1.34927e-06
14389	Gab2	AI463667|D130058I17Rik|p97	growth factor receptor bound protein 2-associated protein 2	7	protein-coding	97081751;97223473;97271802;97298828;97300299;97301371;97302369;97303024;97304150;97304876	97081906;97223773;97272042;97299402;97300369;97301635;97302459;97303129;97304275;97308951	6008	+;+;+;+;+;+;+;+;+;+	-2.90142	-2.90612	1.17168	3.88312e-08	1.36015e-06
99633	Adgrl2	AI450192|CIRL-2|Gm619|Lec1|Lphh1|Lphn2|mKIAA0786	adhesion G protein-coupled receptor L2	3	protein-coding	148815586;148821280;148822955;148823696;148826365;148827212;148827541;148828477;148833862;148835304;148836352;148837564;148839109;148839645;148846849;148849766;148850836;148851895;148852567;148858733;148860427;148865600;148890412;148954563	148817928;148821408;148823051;148823824;148826533;148827238;148827585;148828568;148833928;148835524;148836561;148837737;148839314;148839770;148847032;148849804;148851021;148851998;148852860;148859533;148860438;148865709;148890625;148954635	6052	-;-;-;-;-;-;-;-;-;-;-;-;-;-;-;-;-;-;-;-;-;-;-;-	-2.15434	-2.15564	3.38785	3.89635e-08	1.36109e-06
330189	Tmem120b	-	transmembrane protein 120B	5	protein-coding	123076275;123098175;123099837;123101625;123102254;123104422;123114102;123114568;123115100;123115661;123116202;123116644	123076495;123098293;123099953;123101684;123102349;123104511;123114167;123114629;123115192;123115725;123116270;123117445	1860	+;+;+;+;+;+;+;+;+;+;+;+	-2.32271	-2.32344	3.23128	3.90751e-08	1.36131e-06
243910	Nfkbid	I-kappa-B-delta|IkappaBNS|ikB-delta	nuclear factor of kappa light polypeptide gene enhancer in B cells inhibitor, delta	7	protein-coding	30423304;30423635;30424240;30425222;30425502;30425709;30425970;30426116;30427068;30427426;30428134	30423503;30423695;30424451;30425409;30425607;30425855;30426021;30426264;30427184;30427590;30428746	2010	+;+;+;+;+;+;+;+;+;+;+	-3.37906	-3.37912	7.58868	4.02415e-08	1.39818e-06
68644	Abhd14a	1110013B16Rik|AW558221|Dorz1	abhydrolase domain containing 14A	9	protein-coding	106440051;106440621;106443827;106444090;106445526;106447531	106440404;106440910;106443942;106444306;106445834;106447678	1434	-;-;-;-;-;-	3.21224	3.21484	3.73949	4.12336e-08	1.4288e-06
16848	Lfng	AW061165	LFNG O-fucosylpeptide 3-beta-N-acetylglucosaminyltransferase	5	protein-coding	140607341;140611850;140612291;140612503;140612760;140613156;140614191;140614407	140607844;140611898;140612390;140612656;140612845;140613321;140614276;140615545	2284	+;+;+;+;+;+;+;+	-3.13656	-3.13677	5.76191	4.17689e-08	1.44052e-06
11732	Ank	Ankh|D15Ertd221e|ank|mKIAA1581	progressive ankylosis	15	protein-coding	27466677;27544251;27553689;27557164;27562724;27564902;27567515;27571559;27590343;27590918;27591437;27593104	27467099;27544467;27553807;27557247;27562894;27565036;27567607;27571654;27590472;27591041;27591536;27594909	3498	+;+;+;+;+;+;+;+;+;+;+;+	-2.18673	-2.18737	3.988	4.17947e-08	1.44052e-06
68801	Elovl5	1110059L23Rik|AI747313|AU043003|HELO1	ELOVL family member 5, elongation of long chain fatty acids (yeast)	9	protein-coding	77917365;77957141;77960866;77975785;77976748;77979825;77981474;77982665	77917526;77957206;77961053;77975862;77976919;77979949;77981608;77984519	2781	+;+;+;+;+;+;+;+	-1.51809	-1.51814	6.66094	4.2513e-08	1.46052e-06
16978	Lrrfip1	AU024550|Fliiap1	leucine rich repeat (in FLII) interacting protein 1	1	protein-coding	90998727;91053444;91068563;91073324;91076944;91078391;91079031;91084946;91088634;91091602;91093560;91100577;91101185;91103247;91105127;91107298;91108580;91110355;91112156;91114596;91120141;91122422;91123078;91125641;91128086	90998893;91053723;91068649;91073341;91076991;91078435;91079081;91085005;91088711;91091667;91093637;91100612;91101310;91103318;91105297;91107390;91108672;91110447;91112297;91117322;91120190;91122539;91123157;91125745;91128944	5743	+;+;+;+;+;+;+;+;+;+;+;+;+;+;+;+;+;+;+;+;+;+;+;+;+	-1.35591	-1.35595	7.0524	4.27348e-08	1.46052e-06
16992	Lta	LT|LT-[a]|LT-alpha|LT[a]|LTalpha|Ltx|TNF-beta|TNFSF1|Tnfb|Tnfsf1b|Tnlg1e|hlb382	lymphotoxin A	17	protein-coding	35203165;35204375;35204558;35205159	35204149;35204474;35204662;35205351	1383	-;-;-;-	-1.89435	-1.8947	3.9151	4.28152e-08	1.46052e-06
56336	B4galt5	9430078I07Rik|AW049941|AW539721	UDP-Gal:betaGlcNAc beta 1,4-galactosyltransferase, polypeptide 5	2	protein-coding	167298444;167302010;167304996;167305660;167306591;167307544;167309223;167313087;167348918	167301483;167302111;167305118;167305847;167306707;167307668;167309336;167313221;167349178	4205	-;-;-;-;-;-;-;-;-	-1.77813	-1.77817	6.92439	4.28269e-08	1.46052e-06
21929	Tnfaip3	A20|Tnfip3	tumor necrosis factor, alpha-induced protein 3	10	protein-coding	19000910;19003576;19004457;19005551;19006863;19007182;19008145;19011481;19015153	19003015;19003757;19005331;19005731;19007033;19007329;19008335;19011963;19015410	4595	-;-;-;-;-;-;-;-;-	-2.68004	-2.68007	7.84868	4.38449e-08	1.4913e-06
20361	Sema7a	2900057C09Rik|CDw108|H-Sema K1|H-Sema-L|M-Sema-L|Semal|sema K1|sema L	sema domain, immunoglobulin domain (Ig), and GPI membrane anchor, (semaphorin) 7A	9	protein-coding	57940135;57953536;57954170;57954525;57954824;57955060;57955703;57956341;57957309;57957507;57960255;57960559;57960857;57961240	57940328;57953678;57954211;57954617;57954911;57955170;57955842;57956525;57957417;57957705;57960382;57960713;57960918;57962865	3275	+;+;+;+;+;+;+;+;+;+;+;+;+;+	-1.85583	-1.85586	7.34062	4.43674e-08	1.50155e-06
53321	Cntnap1	AI841080|Caspr|NCP1|Nrxn4|p190|shm	contactin associated protein-like 1	11	protein-coding	101176117;101177234;101177423;101177999;101178236;101178815;101179494;101180310;101181232;101181638;101182203;101182433;101182883;101183214;101183455;101183852;101184531;101185047;101186509;101187000;101188263;101188509;101188864;101189367	101176327;101177335;101177616;101178146;101178439;101178999;101179637;101180571;101181381;101181809;101182309;101182552;101183086;101183370;101183582;101184037;101184752;101185286;101186862;101187127;101188356;101188754;101188911;101190720	5360	+;+;+;+;+;+;+;+;+;+;+;+;+;+;+;+;+;+;+;+;+;+;+;+	3.77458	3.77994	2.90878	4.4432e-08	1.50155e-06
16451	Jak1	AA960307|BAP004|C130039L05Rik	Janus kinase 1	4	protein-coding	101151974;101154538;101155016;101156393;101156952;101157754;101158814;101159015;101160032;101161807;101162849;101163658;101164458;101166543;101171235;101174086;101175074;101177568;101179455;101181780;101184337;101189079;101191475;101193783;101265042	101153590;101154648;101155133;101156565;101157076;101157946;101158908;101159165;101160183;101161942;101162976;101163745;101164601;101166649;101171421;101174209;101175231;101177756;101179794;101181943;101184490;101189202;101191673;101193863;101265282	5299	-;-;-;-;-;-;-;-;-;-;-;-;-;-;-;-;-;-;-;-;-;-;-;-;-	-1.5503	-1.55031	9.49373	4.44946e-08	1.50155e-06
224109	Nrros	E430025L02Rik|Lrcc33|Lrrc33	negative regulator of reactive oxygen species	16	protein-coding	32142825;32147553;32162238;32165380	32145005;32147673;32163397;32165476	3559	-;-;-;-	-1.66753	-1.66757	7.43747	4.47388e-08	1.50586e-06
242705	E2f2	E2F-2	E2F transcription factor 2	4	protein-coding	136172394;136178436;136180358;136181286;136184423;136186799;136192757	136173038;136178541;136180577;136181444;136184537;136186991;136196057	4739	+;+;+;+;+;+;+	-1.72976	-1.72987	7.12774	4.54076e-08	1.52329e-06
228839	Tgif2	4921501K24|5730599O09Rik|C80753|C81206	TGFB-induced factor homeobox 2	2	protein-coding	156840077;156844156;156853129	156840238;156844381;156855532	2792	+;+;+	-1.89192	-1.89255	3.33906	4.54924e-08	1.52329e-06
15002	H2-Ob	A-beta-2|A-beta2|H-2Ab|H-2I|H-2Ob|H2-Ab|H2-Ab2|H2-IAb2|Ob|vic1	histocompatibility 2, O region beta locus	17	protein-coding	34238905;34241008;34242437;34243468;34243888;34244089	34239062;34241277;34242718;34243578;34243916;34245908	2670	+;+;+;+;+;+	-2.38308	-2.38311	8.55104	4.59926e-08	1.53606e-06
72039	Mccc1	1810045E08Rik|2310058B18Rik|MCCalpha|Mcca|R75106	methylcrotonoyl-Coenzyme A carboxylase 1 (alpha)	3	protein-coding	35959296;35960933;35963585;35964327;35968424;35972478;35974074;35975795;35976661;35978923;35983733;35984982;35989844;35990049;35990697;35993916;35995781;35997525;36000481	35960129;35961004;35963692;35964464;35968473;35972564;35974290;35975904;35976844;35979050;35983814;35985093;35989965;35990196;35990818;35994011;35995917;35997571;36000678	2992	-;-;-;-;-;-;-;-;-;-;-;-;-;-;-;-;-;-;-	1.63049	1.63076	4.6647	4.74371e-08	1.58022e-06
16440	Itpr3	IP3R 3|Ip3r3|Itpr-3|tf	inositol 1,4,5-triphosphate receptor 3	17	protein-coding	27057304;27073098;27083530;27085089;27086839;27087146;27087591;27088952;27089262;27089616;27089830;27091311;27091493;27091814;27093175;27094795;27095464;27095887;27097962;27098314;27098974;27099600;27101105;27101583;27102767;27103833;27104074;27104525;27105494;27106206;27107230;27107610;27107817;27110480;27110831;27111198;27111464;27111665;27111857;27113491;27113744;27114080;27114395;27114847;271…	27057674;27073168;27083651;27085175;27086997;27087244;27087674;27089098;27089357;27089666;27089972;27091410;27091653;27091955;27093336;27094967;27095583;27096069;27098213;27098458;27099115;27099799;27101234;27101640;27102932;27103997;27104148;27104650;27105616;27106406;27107481;27107735;27107942;27110600;27111021;27111346;27111572;27111755;27112026;27113665;27113925;27114280;27114505;27114942;271…	8990	+;+;+;+;+;+;+;+;+;+;+;+;+;+;+;+;+;+;+;+;+;+;+;+;+;+;+;+;+;+;+;+;+;+;+;+;+;+;+;+;+;+;+;+;+;+;+;+;+;+;+;+;+;+;+;+;+;+	-1.59689	-1.59696	7.82483	4.79572e-08	1.59344e-06
381101	Dnph1	C76683|Rcl	2'-deoxynucleoside 5'-phosphate N-hydrolase 1	17	protein-coding	46496789;46498425;46498643;46498877	46496972;46498493;46498753;46499618	1106	+;+;+;+	4.06182	4.07373	2.99706	5.03303e-08	1.668e-06
232339	Ankrd26	5730521P14Rik|BC008111|mKIAA1074	ankyrin repeat domain 26	6	protein-coding	118502564;118505726;118506376;118507638;118508490;118511566;118515781;118517896;118518341;118521841;118522939;118524945;118525733;118527656;118529434;118529843;118532202;118533315;118535079;118539686;118539847;118540451;118542890;118548314;118548830;118549386;118549638;118551969;118552746;118554204;118556196;118558938;118559271;118561813	118503156;118505771;118506604;118507852;118508780;118511695;118515893;118517989;118518411;118521993;118523895;118525082;118525916;118527869;118529575;118529876;118532369;118533466;118535143;118539764;118539875;118540549;118542983;118548375;118548959;118549537;118549698;118552041;118552779;118554265;118556302;118559111;118559385;118562256	5704	-;-;-;-;-;-;-;-;-;-;-;-;-;-;-;-;-;-;-;-;-;-;-;-;-;-;-;-;-;-;-;-;-;-	1.90255	1.90364	3.69143	5.0864e-08	1.68057e-06
71914	Antxr2	2310046B19Rik|AW561899|CMG-2|CMG2|cI-35	anthrax toxin receptor 2	5	protein-coding	97884688;97938087;97938403;97948245;97949170;97960610;97965682;97975321;97977601;97979974;98003227;98004056;98004265;98004859;98027471;98029584;98030398	97886600;97938167;97938567;97948340;97949211;97960705;97965760;97975390;97977699;97980034;98003307;98004124;98004372;98004940;98027542;98029655;98030962	3751	-;-;-;-;-;-;-;-;-;-;-;-;-;-;-;-;-	-3.25155	-3.25416	4.24888	5.10332e-08	1.68057e-06
381148	Prob1	Gm1614	proline rich basic protein 1	18	protein-coding	35650354	35655199	4846	-	2.69888	2.70193	2.94792	5.11532e-08	1.68057e-06
12045	Bcl2a1b	A1-b	B cell leukemia/lymphoma 2 related protein A1b	9	protein-coding	89199273;89207582	89199779;89207838	764	+;+	-1.92535	-1.92537	7.65879	5.12516e-08	1.68057e-06
380928	Lmo7	C78582|FBXO20|Gm914|mKIAA0858	LIM domain only 7	14	protein-coding	101729928;101794241;101807454;101840872;101875452;101876806;101880803;101884162;101885291;101886937;101888677;101896467;101898557;101900071;101902064;101910766;101911999;101913240;101914277;101915688;101917631;101917940;101918612;101919209;101920489;101922097;101926096;101929176;101931172;101932570;101933896	101730225;101794311;101807523;101840978;101875482;101876919;101881001;101884414;101885572;101887656;101888706;101896584;101898699;101900644;101902369;101910880;101912160;101913346;101914337;101915744;101917656;101918044;101918704;101919651;101920554;101922149;101926309;101929451;101931280;101932672;101934693	6104	+;+;+;+;+;+;+;+;+;+;+;+;+;+;+;+;+;+;+;+;+;+;+;+;+;+;+;+;+;+;+	-2.80527	-2.81125	2.666	5.13597e-08	1.68057e-06
16190	Il4ra	CD124|Il4r	interleukin 4 receptor, alpha	7	protein-coding	125552282;125564552;125565637;125567156;125569023;125569942;125571434;125572851;125574638;125575140;125575524	125552328;125564727;125565724;125567297;125569174;125570093;125571590;125572950;125574716;125575189;125579474	5094	+;+;+;+;+;+;+;+;+;+;+	-1.89465	-1.89467	8.18703	5.17469e-08	1.68896e-06
67561	Wdr48	8430408H12Rik|Uaf1|mKIAA1449	WD repeat domain 48	9	protein-coding	119894895;119902286;119904278;119905203;119905368;119907128;119907686;119909351;119911024;119912367;119913628;119916726;119917111;119918462;119919649;119920557;119922618;119924078;119924709	119894957;119902426;119904356;119905285;119905497;119907216;119907787;119909575;119911098;119912469;119913725;119916833;119917207;119918557;119919754;119920644;119922694;119924267;119926579	3821	+;+;+;+;+;+;+;+;+;+;+;+;+;+;+;+;+;+;+	-1.36921	-1.36927	6.27845	5.24353e-08	1.70583e-06
107769	Tm6sf1	AI428514|BC023123|C630016D09Rik	transmembrane 6 superfamily member 1	7	protein-coding	81859022;81863150;81865247;81868641;81870697;81871369;81873732;81875724;81875975;81883215	81859540;81863253;81865344;81868744;81870779;81871490;81873836;81875816;81876094;81884068	2202	+;+;+;+;+;+;+;+;+;+	-2.56296	-2.56767	4.05287	5.255e-08	1.70583e-06
52570	Ccdc69	2210021E03Rik|D11Ertd461e	coiled-coil domain containing 69	11	protein-coding	55049738;55051152;55052348;55052895;55054972;55060461;55078013	55050558;55051249;55052467;55052996;55055045;55060545;55078131	1419	-;-;-;-;-;-;-	2.79252	2.79809	3.94109	5.27059e-08	1.70583e-06
209027	Pycr1	P5CR 1|P5CR1	pyrroline-5-carboxylate reductase 1	11	protein-coding	120635712;120640200;120641142;120641429;120641650;120642115;120642892;120643159	120637234;120640348;120641305;120641521;120641871;120642294;120642962;120643670	2914	-;-;-;-;-;-;-;-	4.46379	4.46742	5.04341	5.29031e-08	1.70583e-06
69926	Dnah17	2810003K23Rik|Dnahc17|Dnahcl1|Gm1178|mKIAA3028	dynein, axonemal, heavy chain 17	11	protein-coding	118021723;118024594;118025103;118025518;118026673;118027324;118032593;118033736;118034243;118036332;118038149;118039902;118040982;118041407;118042080;118043022;118045222;118046019;118047078;118049868;118050209;118052631;118052930;118055732;118056847;118058290;118060066;118066287;118066891;118067511;118068915;118069382;118070455;118072845;118073516;118073889;118074162;118078562;118079554;118080713…	118023497;118024819;118025246;118025700;118026855;118027503;118032784;118033978;118034376;118036480;118038342;118040024;118041152;118041547;118042244;118043226;118045344;118046254;118047270;118049983;118050416;118052848;118053025;118055896;118057080;118058451;118060332;118066478;118067055;118067672;118069006;118069529;118070557;118073010;118073723;118074062;118074444;118078710;118079681;118080845…	14889	-;-;-;-;-;-;-;-;-;-;-;-;-;-;-;-;-;-;-;-;-;-;-;-;-;-;-;-;-;-;-;-;-;-;-;-;-;-;-;-;-;-;-;-;-;-;-;-;-;-;-;-;-;-;-;-;-;-;-;-;-;-;-;-;-;-;-;-;-;-;-;-;-;-;-;-;-;-;-;-;-	-3.81992	-3.82939	0.843599	5.29237e-08	1.70583e-06
75146	Mfsd13a	4930449A08Rik|4930538D17Rik|Tmem180	major facilitator superfamily domain containing 13a	19	protein-coding	46356880;46366311;46367210;46367709;46368266;46369237;46371936;46372182;46374446	46356984;46366553;46367292;46368161;46368389;46369333;46372107;46372375;46375254	2280	+;+;+;+;+;+;+;+;+	3.00849	3.01544	2.57754	5.31336e-08	1.70779e-06
20597	Smpd1	A-SMase|ASM|Zn-SMase|aSMase	sphingomyelin phosphodiesterase 1, acid lysosomal	7	protein-coding	105554360;105555222;105556507;105556918;105557350;105557624	105554837;105555994;105556678;105556994;105557495;105558389	2412	+;+;+;+;+;+	1.9418	1.94294	5.13839	5.32487e-08	1.70779e-06
233011	Itpkc	9130023N17Rik|IP3K C	inositol 1,4,5-trisphosphate 3-kinase C	7	protein-coding	27207170;27212312;27212960;27214376;27216952;27219600;27227351	27208444;27212383;27213061;27214580;27217165;27219702;27228597	3218	-;-;-;-;-;-;-	-1.67033	-1.67056	4.21273	5.3443e-08	1.70978e-06
229877	Rap1gds1	BC011279|GDS1	RAP1, GTP-GDP dissociation stimulator 1	3	protein-coding	138925906;138941730;138945663;138955322;138956194;138957410;138958554;138959036;138963825;138965868;138983722;139015546;139021813;139050481;139075036	138927712;138941858;138945789;138955461;138956319;138957544;138958685;138959179;138963950;138965996;138983868;139015671;139021935;139050588;139075199	3663	-;-;-;-;-;-;-;-;-;-;-;-;-;-;-	-1.32393	-1.32396	7.37666	5.3622e-08	1.71127e-06
223970	Rmi2	A630055G03Rik|Gm537|Gm929	RecQ mediated genome instability 2	16	protein-coding	10835059;10839829	10835390;10843235	3739	+;+	2.16452	2.16593	4.56757	5.41726e-08	1.72458e-06
17855	Mvk	2310010A05Rik|AI256848|AI414037|MK	mevalonate kinase	5	protein-coding	114444306;114445388;114446159;114450277;114450706;114452365;114452880;114455397;114455890;114458895;114460043	114444363;114445479;114446306;114450421;114450861;114452468;114452925;114455487;114456006;114459048;114460591	1660	+;+;+;+;+;+;+;+;+;+;+	2.74946	2.75021	4.86659	5.49464e-08	1.74492e-06
76843	Dtl	2810047L02Rik|5730564G15Rik|L2dtl|Ramp	denticleless E3 ubiquitin protein ligase	1	protein-coding	191537365;191540704;191546491;191548296;191552988;191556441;191556784;191558061;191561425;191563111;191568291;191568495;191569667;191570579;191575349	191539341;191541536;191546623;191548385;191553100;191556545;191556887;191558134;191561537;191563176;191568411;191568556;191569765;191570704;191575534	4202	-;-;-;-;-;-;-;-;-;-;-;-;-;-;-	2.26039	2.26111	5.79343	5.6481e-08	1.78122e-06
217379	Ubxn2a	6330407P03Rik|Ubxd4	UBX domain protein 2A	12	protein-coding	4879032;4883823;4885721;4891315;4894538;4902220;4907349	4880771;4883981;4885858;4891421;4894679;4902272;4907520	2511	-;-;-;-;-;-;-	-1.4242	-1.42424	6.43832	5.64913e-08	1.78122e-06
66469	Prxl2b	2810405K02Rik|AI836168|Fam213b|PM/PGFS	peroxiredoxin like 2B	4	protein-coding	154896430;154897040;154897349;154897506;154898128;154898476;154898943	154896597;154897158;154897424;154897569;154898179;154898680;154899043	785	-;-;-;-;-;-;-	2.80727	2.81085	2.09874	5.65028e-08	1.78122e-06
11992	Auh	C77140|W91705	AU RNA binding protein/enoyl-coenzyme A hydratase	13	protein-coding	52835110;52838086;52839558;52840877;52887241;52889103;52898650;52919001;52919199;52929455	52835551;52838133;52839608;52841064;52887297;52889195;52898736;52919088;52919266;52929677	1345	-;-;-;-;-;-;-;-;-;-	1.74573	1.74623	4.85561	5.77835e-08	1.81716e-06
69953	2810025M15Rik	AI429618	RIKEN cDNA 2810025M15 gene	1	ncRNA	157412352;157413744;157419869	157413125;157413795;157420236	1194	+;+;+	2.34136	2.34274	3.70801	5.8086e-08	1.82224e-06
67742	Samsn1	4930571B16Rik|930571B16Rik|Hacs1|SLy2	SAM domain, SH3 domain and nuclear localization signals, 1	16	protein-coding	75858794;75870768;75873446;75876426;75879097;75883877;75888740;75909130	75859639;75870918;75873652;75876577;75879226;75884026;75888811;75909266	1845	-;-;-;-;-;-;-;-	-1.50477	-1.50484	6.37442	5.90761e-08	1.84881e-06
110074	Dut	5031412I06Rik|5133400F09Rik|D2Bwg0749e|Dutp|dUTPase	deoxyuridine triphosphatase	2	protein-coding	125247248;125247515;125249166;125250973;125256849;125257070;125257357	125247401;125247896;125249257;125251017;125256923;125257140;125259049	2512	+;+;+;+;+;+;+	2.00402	2.00424	6.97796	6.03159e-08	1.88091e-06
22330	Vcl	9430097D22|AA571387|AI462105|AW545629	vinculin	14	protein-coding	20929433;20967538;20982574;20983368;20985627;20986958;20995012;20995845;21001131;21003095;21007114;21008861;21010038;21014911;21019280;21020479;21022003;21024106;21029176;21029782;21031587	20929688;20967608;20982724;20983476;20985749;20987118;20995102;20995992;21001284;21003270;21007304;21009060;21010166;21015060;21019388;21020781;21022127;21024291;21029379;21029886;21033673	5229	+;+;+;+;+;+;+;+;+;+;+;+;+;+;+;+;+;+;+;+;+	-1.86339	-1.86376	4.67096	6.03929e-08	1.88091e-06
330173	2610524H06Rik	-	RIKEN cDNA 2610524H06 gene	5	protein-coding	114821937;114823313	114822725;114823468	945	-;-	1.89025	1.89141	4.36966	6.10291e-08	1.89616e-06
13537	Dusp2	PAC1	dual specificity phosphatase 2	2	protein-coding	127336159;127336777;127337249;127337581	127336637;127336898;127337468;127338377	1618	+;+;+;+	-2.51496	-2.51501	7.39424	6.23452e-08	1.92796e-06
103466	Nt5dc3	AU040402|AW540062|C630002B14Rik|TU12B1-TY	5'-nucleotidase domain containing 3	10	protein-coding	86779005;86804781;86811530;86812325;86815854;86816953;86820207;86820668;86820910;86823064;86824187;86825155;86831700;86833931	86779311;86804965;86811604;86812380;86815944;86817090;86820267;86820770;86821011;86823145;86824273;86825295;86831764;86838389	5952	+;+;+;+;+;+;+;+;+;+;+;+;+;+	-1.48454	-1.48464	5.17845	6.23509e-08	1.92796e-06
12385	Ctnna1	2010010M04Rik|AA517462|AI988031|Catna1	catenin (cadherin associated protein), alpha 1	18	protein-coding	35118912;35152601;35154345;35174253;35175097;35179685;35182350;35222065;35223423;35235608;35239383;35243955;35244697;35249702;35250846;35251166;35252616;35253605	35118981;35152707;35154540;35174419;35175216;35179954;35182553;35222145;35223575;35235700;35239539;35244155;35244848;35249812;35251027;35251271;35252750;35254775	3676	+;+;+;+;+;+;+;+;+;+;+;+;+;+;+;+;+;+	-1.47764	-1.47771	6.06321	6.41152e-08	1.97778e-06
76438	Rftn1	2310015N21Rik|AI853526	raftlin lipid raft linker 1	17	protein-coding	49993307;50002632;50004254;50036941;50047297;50055237;50086568;50107070;50169003;50190221	49994481;50002713;50004357;50037056;50047500;50055627;50086676;50107256;50169159;50190497	2802	-;-;-;-;-;-;-;-;-;-	-1.29813	-1.29813	9.02417	6.46839e-08	1.98808e-06
11749	Anxa6	AW107198|Anx6|AnxVI|Cabm|Camb	annexin A6	11	protein-coding	54978962;54981616;54983298;54985076;54986122;54987051;54991391;54992287;54994284;54994467;54994885;54996313;54998535;54999795;55001211;55003979;55004667;55005113;55005785;55007858;55009110;55010992;55011703;55013825;55021537;55033359	54979521;54981738;54983356;54985171;54986215;54987068;54991444;54992366;54994374;54994580;54994979;54996394;54998613;54999853;55001333;55004037;55004762;55005206;55005841;55007937;55009200;55011105;55011797;55013915;55021580;55033471	2661	-;-;-;-;-;-;-;-;-;-;-;-;-;-;-;-;-;-;-;-;-;-;-;-;-;-	-2.41654	-2.41662	8.3164	6.47566e-08	1.98808e-06
15511	Hspa1b	HSP70B1|Hsp70|Hsp70-1|Hsp70.1|hsp68	heat shock protein 1B	17	protein-coding	34956429	34959238	2810	-	-2.11705	-2.11839	2.34408	6.54456e-08	2.00447e-06
94353	Hmgn3	1110002A15Rik|6330514M13Rik|BB071015|TRIP7	high mobility group nucleosomal binding domain 3	9	protein-coding	83109942;83110993;83112220;83114773;83120373;83146431	83110429;83111106;83112270;83114802;83120423;83146607	911	-;-;-;-;-;-	1.95081	1.95146	4.731	6.63311e-08	2.02678e-06
14594	Ggta1	AW108479|GALT|Gal|Ggta|Ggta-1|alpha Gal|alpha3GalT	glycoprotein galactosyltransferase alpha 1, 3	2	protein-coding	35400179;35407945;35413326;35414219;35416472;35422180;35423232;35432514;35461195	35402802;35408082;35413427;35414284;35416507;35422268;35423412;35432632;35461425	3586	-;-;-;-;-;-;-;-;-	1.55925	1.55955	6.67343	6.69556e-08	2.04104e-06
50883	Chek2	CHK2|Cds1|HUCDS1|Rad53	checkpoint kinase 2	5	protein-coding	110840017;110841206;110848389;110848630;110849596;110855725;110858374;110860863;110863258;110865522;110866263;110866938;110868008;110872027;110873480	110840048;110841543;110848513;110848777;110849686;110855833;110858427;110860924;110863357;110865608;110866426;110867053;110868093;110872107;110874133	2247	+;+;+;+;+;+;+;+;+;+;+;+;+;+;+	2.033	2.03477	3.84619	6.85329e-08	2.08421e-06
331623	Bend3	mKIAA1553	BEN domain containing 3	10	protein-coding	43479140;43493642;43494146;43509847	43479372;43493689;43494342;43515417	6049	+;+;+;+	-1.5564	-1.55644	6.6072	6.88211e-08	2.08806e-06
72691	Calhm2	2810048G17Rik|Fam26b	calcium homeostasis modulator family member 2	19	protein-coding	47132232;47135349;47137905	47133173;47136065;47138294	2049	-;-;-	2.61948	2.62123	5.00504	6.92482e-08	2.09479e-06
21926	Tnf	DIF|TNF-a|TNF-alpha|TNFSF2|TNFalpha|Tnfa|Tnfsf1a|Tnlg1f	tumor necrosis factor	17	protein-coding	35199390;35200858;35201084;35201655	35200563;35200905;35201138;35201996	1619	-;-;-;-	-2.04655	-2.04689	3.87549	6.93671e-08	2.09479e-06
257632	Nod2	ACUG|BLAU|CD|Card15|F830032C23Rik|IBD1|Nlrc2	nucleotide-binding oligomerization domain containing 2	8	protein-coding	88647347;88652865;88660539;88663698;88670411;88670663;88672675;88674906;88675447;88681614;88684446;88686630;88687560	88647409;88653331;88660644;88665513;88670494;88670746;88672758;88674989;88675530;88681697;88684529;88687295;88688474	4621	+;+;+;+;+;+;+;+;+;+;+;+;+	-2.54707	-2.55314	2.45279	6.99015e-08	2.10306e-06
219189	Vwa8	1300010F03Rik|4932416F07Rik|AI957255|Kiaa0564|mKIAA0564	von Willebrand factor A domain containing 8	14	protein-coding	78849178;78868779;78908123;78912169;78925262;78933666;78934594;78935183;78937105;78947141;78949284;78949500;78982236;78984189;78994400;78995086;79009164;79018607;79020580;79026006;79038125;79056647;79058673;79060529;79062484;79064854;79081113;79082773;79086620;79092291;79093726;79094198;79095672;79096385;79098234;79102236;79103492;79157072;79159965;79164104;79180741;79182973;79197412;79198222;792…	78849443;78868856;78908253;78912279;78925429;78933830;78934643;78935291;78937209;78947272;78949418;78949577;78982396;78984302;78994568;78995163;79009279;79018713;79020686;79026077;79038201;79056722;79058808;79060648;79062689;79065272;79081221;79082911;79086819;79092401;79093790;79094323;79095781;79096539;79098429;79102317;79103696;79157180;79160121;79164212;79180866;79183131;79197510;79198460;792…	7195	+;+;+;+;+;+;+;+;+;+;+;+;+;+;+;+;+;+;+;+;+;+;+;+;+;+;+;+;+;+;+;+;+;+;+;+;+;+;+;+;+;+;+;+;+	1.52569	1.52594	5.45367	6.99664e-08	2.10306e-06
56742	Psrc1	5430413I02Rik|AL033312|Dda3	proline/serine-rich coiled-coil 1	3	protein-coding	108383804;108384236;108384374;108384970;108386293;108386500;108387278;108387599	108383926;108384285;108384431;108385408;108386407;108386736;108387395;108388231	1773	+;+;+;+;+;+;+;+	5.15667	5.16413	3.90327	7.014e-08	2.10339e-06
208518	Cep78	5730599I05Rik|D030027P05	centrosomal protein 78	19	protein-coding	15955773;15959532;15960943;15962372;15969072;15970533;15970896;15974356;15974888;15976249;15978781;15981092;15981465;15981628;15984613	15956403;15959700;15961109;15962449;15969200;15970578;15971031;15974467;15974952;15976362;15978955;15981195;15981537;15981800;15984989	2549	-;-;-;-;-;-;-;-;-;-;-;-;-;-;-	1.8755	1.87661	3.52141	7.07754e-08	2.11753e-06
381678	Zcwpw1	Gm1053	zinc finger, CW type with PWWP domain 1	5	protein-coding	137787802;137795491;137796572;137797898;137799508;137799986;137800974;137810016;137810813;137811575;137812002;137816893;137817458;137817798;137818964;137819442;137822154	137787945;137795545;137796816;137797973;137799601;137800143;137801096;137810132;137810933;137811650;137812100;137816976;137817524;137817892;137819024;137819576;137822621	2218	+;+;+;+;+;+;+;+;+;+;+;+;+;+;+;+;+	1.94211	1.94241	4.89569	7.11226e-08	2.123e-06
67880	Dcxr	0610038K04Rik|1810027P18Rik|XR	dicarbonyl L-xylulose reductase	11	protein-coding	120725373;120725738;120725942;120726088;120726269;120726411;120726999;120727178	120725607;120725855;120726006;120726187;120726311;120726565;120727096;120727281	918	-;-;-;-;-;-;-;-	2.37718	2.37828	3.81502	7.1643e-08	2.13361e-06
70266	Kyat1	2010009K05Rik|AI182306|Ccbl1|Gtk|Kat1|KatI	kynurenine aminotransferase 1	2	protein-coding	30185131;30185667;30186192;30186357;30186646;30186833;30187187;30187689;30188053;30188215;30191925;30194054;30197957;30205633	30185569;30185753;30186271;30186543;30186735;30186909;30187307;30187817;30188139;30188364;30192072;30194112;30198159;30205699	1924	-;-;-;-;-;-;-;-;-;-;-;-;-;-	2.48943	2.49492	2.33383	7.20922e-08	2.14205e-06
114643	Oas1c	Oasl2|Oasl5	2'-5' oligoadenylate synthetase 1C	5	protein-coding	120800199;120802041;120802822;120805404;120807960;120808581;120812434	120801063;120802194;120803057;120805600;120808248;120809044;120812514	2286	-;-;-;-;-;-;-	2.57837	2.58184	2.82139	7.35052e-08	2.17902e-06
29876	Clic4	D0Jmb3|TU-74|mc3s5|mtCLIC	chloride intracellular channel 4 (mitochondrial)	4	protein-coding	135213969;135218508;135223464;135226024;135238862;135272518	135217265;135218689;135223570;135226149;135238971;135272760	4065	-;-;-;-;-;-	-1.43904	-1.43905	8.86043	7.47082e-08	2.20597e-06
11891	Rab27a	2210402C08Rik|2410003M20Rik|4933437C11Rik|ash	RAB27A, member RAS oncogene family	9	protein-coding	73044865;73075393;73082402;73084931;73087077;73095258	73045011;73075567;73082487;73085034;73087200;73097592	2971	+;+;+;+;+;+	1.79175	1.79261	4.46757	7.47556e-08	2.20597e-06
98388	Chst10	AI507003|AU041319|Hnk-1st|ST	carbohydrate sulfotransferase 10	1	protein-coding	38863872;38867981;38871601;38873949;38884350;38895937;38897890	38866035;38868086;38871835;38874040;38884481;38896056;38898160	3120	-;-;-;-;-;-;-	-2.56594	-2.56608	5.61724	7.6529e-08	2.25316e-06
15001	H2-Oa	H-2Oa	histocompatibility 2, O region alpha locus	17	protein-coding	34092379;34093833;34094308;34094683;34095003	34092528;34094081;34094589;34094818;34095234	1049	+;+;+;+;+	-2.84668	-2.84695	6.8749	7.67138e-08	2.25347e-06
109115	Supt3	2310066G22Rik|AI315192|SPT3|SPT3L|Supt3h	suppressor of Ty 3	17	protein-coding	44777171;44786610;44923179;44991734;44994317;45003090;45033238;45036712;45038076;45041216;45048282;45119143	44777428;44786710;44923263;44991820;44994407;45003229;45033313;45036824;45038183;45041386;45048392;45119284	1483	+;+;+;+;+;+;+;+;+;+;+;+	2.0189	2.01951	3.85512	7.74196e-08	2.26628e-06
102693	Phldb1	AU041016|D330037A14Rik|Ll5a	pleckstrin homology like domain, family B, member 1	9	protein-coding	44686308;44688617;44694029;44694374;44696037;44697752;44697926;44699347;44699556;44700946;44703803;44704061;44707885;44710923;44711148;44711641;44715314;44718274;44726010;44727051;44728020;44735125	44687698;44688702;44694131;44694490;44696183;44697842;44698220;44699449;44699696;44701086;44703892;44704171;44708040;44711060;44711288;44711922;44716665;44718399;44726180;44727174;44728100;44735198	5461	-;-;-;-;-;-;-;-;-;-;-;-;-;-;-;-;-;-;-;-;-;-	-3.61584	-3.62087	1.51475	7.75007e-08	2.26628e-06
56843	Trpm5	9430099A16Rik|LTrpC-5|Ltrpc5|Mtr1	transient receptor potential cation channel, subfamily M, member 5	7	protein-coding	143071529;143072731;143073162;143073969;143074422;143075493;143078292;143079101;143079396;143080116;143080716;143080959;143081747;143082285;143082517;143082723;143083418;143084756;143085118;143085456;143086856;143087701;143088911;143089492;143094566	143072436;143072797;143073234;143074101;143074603;143075646;143078466;143079233;143079514;143080374;143080808;143081071;143081892;143082408;143082657;143083061;143083536;143084858;143085309;143085520;143087042;143087873;143089091;143089618;143094642	4383	-;-;-;-;-;-;-;-;-;-;-;-;-;-;-;-;-;-;-;-;-;-;-;-;-	3.28253	3.2873	1.52892	7.81725e-08	2.27588e-06
330836	Slc7a6	AI643885|LAT-2|LAT3|y+LAT-2	solute carrier family 7 (cationic amino acid transporter, y+ system), member 6	8	protein-coding	106168875;106179102;106189617;106192339;106193151;106193493;106194421;106195362;106195853;106196544	106168954;106179660;106189742;106192483;106193274;106193596;106194517;106195511;106196036;106198704	3730	+;+;+;+;+;+;+;+;+;+	-1.63137	-1.63143	6.20645	7.81811e-08	2.27588e-06
21991	Tpi1	AI255506|TIM|Tpi|Tpi-1	triosephosphate isomerase 1	6	protein-coding	124810592;124811517;124811882;124812404;124812621;124812790;124814008	124811387;124811604;124811967;124812536;124812705;124812913;124814296	1601	-;-;-;-;-;-;-	1.43946	1.43949	8.33937	7.89127e-08	2.29202e-06
64099	Parvg	AI413459	parvin, gamma	15	protein-coding	84324720;84326119;84326988;84328295;84328864;84330023;84330979;84332291;84332691;84334342;84334586;84337785;84340854;84341339	84324831;84326275;84327083;84328359;84328966;84330163;84331094;84332346;84332713;84334400;84334654;84337886;84340926;84342978	2812	+;+;+;+;+;+;+;+;+;+;+;+;+;+	1.56293	1.56299	7.58024	7.96194e-08	2.30735e-06
22685	Zfp239	Mok-2|Mok2|Znf239	zinc finger protein 239	6	protein-coding	117863077;117866395;117869218;117870256	117863142;117866574;117869273;117872766	2813	+;+;+;+	2.37512	2.37745	2.96825	8.02786e-08	2.32126e-06
53861	Zranb2	AI227013|Zfp265|Zis|Znf265	zinc finger, RAN-binding domain containing 2	3	protein-coding	157534397;157536334;157536478;157537587;157540633;157541055;157541700;157543158;157544964;157546675	157534474;157536386;157536586;157537669;157540709;157541189;157541869;157543244;157545122;157548339	2616	+;+;+;+;+;+;+;+;+;+	1.3304	1.33046	6.70234	8.1937e-08	2.36392e-06
53902	Rcan3	AU041093|Csp3|Dscr1l2	regulator of calcineurin 3	4	protein-coding	135412309;135418380;135420246;135425214;135433612	135416598;135418551;135420419;135425445;135433805	5062	-;-;-;-;-	2.04435	2.04586	3.38126	8.31378e-08	2.39322e-06
223921	Aaas	AAA|ADRACALA|D030041N15Rik|GL003	achalasia, adrenocortical insufficiency, alacrimia	15	protein-coding	102338247;102338641;102338817;102339186;102339325;102339531;102339764;102339944;102340331;102344089;102345577;102346487;102346678;102347036;102349953;102350496	102338505;102338725;102338898;102339253;102339418;102339621;102339824;102340068;102340451;102344232;102345675;102346533;102346769;102347091;102350080;102350759	1816	-;-;-;-;-;-;-;-;-;-;-;-;-;-;-;-	1.87513	1.87526	6.21987	8.35564e-08	2.39992e-06
66146	Maco1	1110007C24Rik|9230118A01Rik|AI317300|AI606104|C61|Tmem57	macoilin 1	4	protein-coding	134802759;134806517;134809600;134811136;134812540;134828007;134830549;134833198;134836323;134837849;134853038	134804564;134806691;134809720;134811318;134812698;134828508;134830727;134833321;134836449;134837990;134853345	3826	-;-;-;-;-;-;-;-;-;-;-	-1.84846	-1.84855	6.33691	8.3801e-08	2.40161e-06
320495	Ipcef1	A130090K04Rik	interaction protein for cytohesin exchange factors 1	10	protein-coding	6886365;6900570;6911543;6917554;6935175;6937101;6954670;6956059;6979514;6980247;6996530;7023142	6890675;6900763;6911958;6920086;6935275;6937159;6954741;6956132;6979683;6980465;6996576;7023185	8240	-;-;-;-;-;-;-;-;-;-;-;-	2.06823	2.07108	3.77565	8.45323e-08	2.413e-06
114663	Impa2	2210415D20Rik|AI326924|AW259601|IMP 2|IMPase 2	inositol (myo)-1(or 4)-monophosphatase 2	18	protein-coding	67289223;67302176;67306671;67309052;67310647;67315620;67316882;67318395	67289506;67302309;67306775;67309097;67310755;67315728;67317033;67318841	1386	+;+;+;+;+;+;+;+	2.35761	2.36019	3.92234	8.45716e-08	2.413e-06
20304	Ccl5	MuRantes|RANTES|SISd|Scya5|TCP228	chemokine (C-C motif) ligand 5	11	protein-coding	83525778;83529156;83530386	83526064;83529267;83530518	532	-;-;-	6.48505	6.5465	1.96013	8.64529e-08	2.46124e-06
14998	H2-DMa	H-2Ma|H2-Ma	histocompatibility 2, class II, locus DMa	17	protein-coding	34135671;34137114;34137903;34138407	34135758;34137398;34138181;34138535	781	+;+;+;+	-1.84664	-1.84669	7.82921	8.76016e-08	2.48846e-06
380608	Tagap1	2610315E15Rik|AA415005|FKSG15	T cell activation GTPase activating protein 1	17	protein-coding	6954965;6957654;6960737;6961028	6957024;6957768;6960790;6961156	2358	-;-;-;-	-2.17565	-2.1761	3.85859	8.95523e-08	2.53248e-06
16421	Itgb7	Ly69	integrin beta 7	15	protein-coding	102215995;102216472;102216892;102217247;102217774;102218497;102219174;102222089;102222342;102222641;102223331;102224302;102224558;102227398;102231851	102216267;102216632;102217097;102217466;102217997;102218690;102219320;102222178;102222437;102222799;102223572;102224472;102224759;102227601;102231935	2674	-;-;-;-;-;-;-;-;-;-;-;-;-;-;-	-3.90506	-3.90644	6.57881	8.98226e-08	2.53248e-06
80880	Kank3	0610013D04Rik|Ankrd47|D17Ertd288e|NG28	KN motif and ankyrin repeat domains 3	17	protein-coding	33810523;33816186;33817194;33818526;33818800;33819092;33819780;33821769;33822006;33822286;33822675	33810565;33816245;33818444;33818625;33818997;33819179;33819996;33821914;33822206;33822375;33822914	2634	+;+;+;+;+;+;+;+;+;+;+	3.14388	3.14766	1.97091	8.99172e-08	2.53248e-06
72536	Tagap	2610315E15Rik|TRD|Tcd-1|Tcd1|Tcd1a|tcs-1|tcs1	T cell activation Rho GTPase activating protein	17	protein-coding	7926000;7926856;7927026;7927367;7928608;7929284;7929869;7931372;7932131;7932883	7926108;7926936;7927079;7927433;7928774;7929445;7929978;7931567;7932245;7934897	3076	+;+;+;+;+;+;+;+;+;+	-3.3558	-3.35604	5.99596	9.00168e-08	2.53248e-06
12028	Bax	-	BCL2-associated X protein	7	protein-coding	45461695;45463399;45465189;45465977;45466220;45466742	45461966;45463503;45465324;45466123;45466271;45466898	869	-;-;-;-;-;-	1.49379	1.49384	6.69562	9.01308e-08	2.53248e-06
225055	Fbxo11	C80048|Jf	F-box protein 11	17	protein-coding	87990859;87992258;87992819;87993147;87993737;87996036;87996267;87997331;87997513;87999533;88000772;88002752;88008594;88008816;88009010;88009204;88010936;88011293;88012557;88014406;88015399;88015588;88065009	87992175;87992356;87992927;87993254;87993847;87996179;87996343;87997416;87997635;87999627;88000857;88002969;88008731;88008922;88009121;88009310;88011068;88011376;88012686;88014550;88015480;88015712;88065285	4013	-;-;-;-;-;-;-;-;-;-;-;-;-;-;-;-;-;-;-;-;-;-;-	-1.75733	-1.75737	6.96296	9.04804e-08	2.53679e-06
100042625	Gstp-ps	Gm37208|Gm3934	glutathione S-transferase, pi, pseudogene	1	pseudo	192073733	192074452	720	-	1.85457	1.85502	5.73662	9.07611e-08	2.53915e-06
214597	Sidt2	B930096O19|BC023957|CGI-40	SID1 transmembrane family, member 2	9	protein-coding	45937875;45939407;45941301;45941877;45942196;45942393;45942685;45943051;45943578;45944363;45944616;45945144;45945286;45945666;45946745;45946984;45947836;45948215;45949776;45950033;45951760;45951951;45952614;45952749;45953125;45954724	45939316;45939520;45941411;45941982;45942242;45942469;45942793;45943187;45943695;45944486;45944689;45945210;45945359;45945784;45946816;45947055;45947888;45948308;45949841;45950132;45951843;45952052;45952659;45952913;45953246;45955249	4221	-;-;-;-;-;-;-;-;-;-;-;-;-;-;-;-;-;-;-;-;-;-;-;-;-;-	-1.54335	-1.54336	8.38316	9.15321e-08	2.55519e-06
14936	Gys1	Gys3|MGS	glycogen synthase 1, muscle	7	protein-coding	45434839;45436532;45438102;45439479;45439905;45442423;45442916;45443528;45444632;45444779;45447898;45448253;45451563;45451751;45454822;45455041	45435170;45436713;45438293;45439664;45440049;45442540;45443036;45443634;45444691;45444857;45448011;45448379;45451658;45451914;45454902;45456617	3681	+;+;+;+;+;+;+;+;+;+;+;+;+;+;+;+	1.82963	1.82998	4.98363	9.42091e-08	2.62425e-06
11769	Ap1s1	AP19	adaptor protein complex AP-1, sigma 1	5	protein-coding	137034994;137037418;137041769;137043064;137046008	137035791;137037555;137041877;137043242;137046060	1277	-;-;-;-;-	1.58388	1.58429	5.61928	9.54849e-08	2.65407e-06
21353	Tank	C86182|E430026L09Rik|I-TRAF	TRAF family member-associated Nf-kappa B activator	2	protein-coding	61578586;61593097;61593997;61613651;61626903;61627721;61643715;61644307;61649738;61653379	61578693;61593208;61594201;61613798;61627014;61627839;61643785;61644422;61650288;61654171	2335	+;+;+;+;+;+;+;+;+;+	-1.425	-1.42505	6.40599	9.85759e-08	2.73411e-06
14371	Fzd9	Fz9|mfz9	frizzled class receptor 9	5	protein-coding	135248938	135251047	2110	-	-2.37001	-2.37112	2.0969	1.03759e-07	2.86584e-06
16865	Eif2d	D1Ertd5e|Lgtn	eukaryotic translation initiation factor 2D	1	protein-coding	131153207;131154229;131155168;131155633;131158192;131160410;131161285;131163520;131164403;131164620;131165120;131166327;131168120;131170937;131171921;131173304	131153425;131154419;131155251;131155723;131158299;131160624;131161402;131163565;131164506;131164769;131165209;131166422;131168240;131171111;131172234;131173471	2290	+;+;+;+;+;+;+;+;+;+;+;+;+;+;+;+	1.77272	1.7729	6.30909	1.03769e-07	2.86584e-06
68097	Dynll2	1700064A15Rik|6720463E02Rik|C87222|DLC8|DLC8b|Dlc2	dynein light chain LC8-type 2	11	protein-coding	87979525;87983872;87986328;87987243;87998214	87981570;87984010;87986585;87987533;87998298	2819	-;-;-;-;-	1.44382	1.44393	5.70551	1.04242e-07	2.86969e-06
237459	Cdk17	6430598J10Rik|Pctk2	cyclin-dependent kinase 17	10	protein-coding	93160876;93208172;93211911;93216343;93217964;93221587;93224936;93226024;93226713;93228645;93232380;93235438;93236027;93236921;93237794;93238966;93239588	93161200;93208318;93212075;93216476;93218089;93221643;93225050;93226118;93226775;93228768;93232500;93235535;93236132;93236963;93237884;93239043;93241342	3643	+;+;+;+;+;+;+;+;+;+;+;+;+;+;+;+;+	-1.52539	-1.52544	5.96087	1.04353e-07	2.86969e-06
232087	Mat2a	D630045P18Rik|MAT 2	methionine adenosyltransferase II, alpha	6	protein-coding	72432799;72434981;72435206;72435811;72436197;72436417;72436995;72437371;72439346	72434395;72435114;72435388;72436029;72436340;72436529;72437117;72437448;72439558	2804	-;-;-;-;-;-;-;-;-	-1.52659	-1.5266	8.41047	1.05819e-07	2.90148e-06
100043771	Gm10651	-	predicted pseudogene 10651	7	pseudo	27949155	27949763	609	-	-1.73027	-1.73059	4.25538	1.05957e-07	2.90148e-06
66570	Cenpm	2610019I03Rik|AI853711|Pane1	centromere protein M	15	protein-coding	82233762;82239293;82239879;82241327;82244133;82244623	82234509;82239384;82239958;82241419;82244336;82244747	1342	-;-;-;-;-;-	2.53702	2.53809	5.32496	1.08502e-07	2.95811e-06
12192	Zfp36l1	AW742437|AW743212|Berg36|Brf1|D530020L18Rik|ERF1|TIS11b|cMG1	zinc finger protein 36, C3H type-like 1	12	protein-coding	80107760;80112819	80110548;80113013	2984	-;-	-2.46223	-2.46224	8.9038	1.08645e-07	2.95811e-06
23790	Coro1c	AL022675|AW455561|AW548837|CRN2	coronin, actin binding protein 1C	5	protein-coding	113842439;113845161;113846146;113847434;113848527;113849529;113850651;113852171;113865639;113881958;113908611	113844468;113845406;113846203;113847579;113848631;113849648;113850832;113852300;113865761;113882157;113908706	3436	-;-;-;-;-;-;-;-;-;-;-	-1.53554	-1.53557	7.43474	1.08712e-07	2.95811e-06
20892	Cenpx	Stra13	centromere protein X	11	protein-coding	120710941;120711390;120711703;120711844;120713693	120711306;120711478;120711756;120711895;120713767	636	-;-;-;-;-	1.77265	1.77335	4.51536	1.09043e-07	2.96089e-06
53885	Nphp1	-	nephronophthisis 1 (juvenile) homolog (human)	2	protein-coding	127740732;127743072;127745896;127748000;127753973;127756092;127757679;127759576;127761162;127763779;127766024;127768171;127769615;127770259;127772101;127773898;127777269;127779104;127780063;127788786	127741188;127743116;127745969;127748112;127754072;127756168;127757761;127759686;127761236;127763907;127766121;127768258;127769657;127770392;127772202;127774099;127777393;127779164;127780136;127788854	2260	-;-;-;-;-;-;-;-;-;-;-;-;-;-;-;-;-;-;-;-	3.93451	3.95806	2.28067	1.10277e-07	2.9881e-06
74478	Snx29	4933437K13Rik|Gm11170|Gm1737|Gm930|Rundc2a	sorting nexin 29	16	protein-coding	11322904;11347859;11349906;11367677;11395219;11399765;11400801;11403460;11413226;11418823;11420704;11445165;11447380;11510960;11571699;11631458;11656136;11660546;11714914;11738294;11755197	11322978;11347920;11349958;11367801;11395399;11399835;11401049;11403832;11413356;11418898;11420783;11445228;11447508;11511042;11571805;11631574;11656191;11660627;11715054;11738433;11755473	2672	+;+;+;+;+;+;+;+;+;+;+;+;+;+;+;+;+;+;+;+;+	-2.45236	-2.45264	5.48995	1.11278e-07	3.00041e-06
16364	Irf4	AI385587|IRF-4|LSIRF|NF-EM5|Spip	interferon regulatory factor 4	13	protein-coding	30749258;30750548;30751680;30752691;30753445;30755138;30757408;30761372;30763527	30749295;30750795;30751866;30752779;30753589;30755245;30757761;30761484;30766927	4683	+;+;+;+;+;+;+;+;+	-2.24754	-2.24755	10.037	1.11292e-07	3.00041e-06
66098	Chchd6	0710001P09Rik|1700021B03Rik|Micos25	coiled-coil-helix-coiled-coil-helix domain containing 6	6	protein-coding	89383146;89384604;89419748;89467390;89567587;89569343;89574368;89595459	89383348;89384739;89419818;89467473;89567731;89569412;89574590;89595652	1126	-;-;-;-;-;-;-;-	2.04985	2.0512	3.2682	1.11548e-07	3.00041e-06
232227	Iqsec1	AW561907|BC026481|BRAG2|D6Ertd349e|cI-43	IQ motif and Sec7 domain 1	6	protein-coding	90659598;90664022;90667900;90668641;90669286;90670409;90671602;90671980;90676748;90678024;90680491;90689580;90694559;90716208;90809768	90662955;90664071;90668076;90668802;90669385;90670534;90671631;90672119;90676914;90678146;90680652;90690826;90694850;90716529;90810123	6812	-;-;-;-;-;-;-;-;-;-;-;-;-;-;-	-1.74392	-1.74394	8.22029	1.11659e-07	3.00041e-06
67263	Zswim6	2900036G02Rik|mKIAA1577	zinc finger SWIM-type containing 6	13	protein-coding	107724617;107728572;107730227;107731049;107733799;107738372;107740233;107743536;107743961;107748184;107769560;107773373;107787653;107889397	107727297;107728653;107730390;107731206;107733934;107738632;107740379;107743682;107744137;107748363;107769710;107773521;107788009;107890064	5458	-;-;-;-;-;-;-;-;-;-;-;-;-;-	-2.64621	-2.64669	4.52924	1.13323e-07	3.03879e-06
22364	Vpreb3	8HS-20|AI528709|Vpreb-3	pre-B lymphocyte gene 3	10	protein-coding	75948312;75949143	75948409;75949646	602	+;+	-1.61862	-1.61915	6.06611	1.13816e-07	3.0457e-06
353187	Nr1d2	RVR|Rev-erb	nuclear receptor subfamily 1, group D, member 2	14	protein-coding	18204056;18207919;18211779;18214874;18216650;18219968;18221987;18238811	18206881;18208129;18211964;18215493;18216794;18220056;18222253;18239106	4640	-;-;-;-;-;-;-;-	-1.76796	-1.76816	4.46703	1.14362e-07	3.05398e-06
19326	Rab11b	A730055L17Rik	RAB11B, member RAS oncogene family	17	protein-coding	33742484;33748510;33748867;33749782;33760223	33747813;33748590;33749060;33749977;33760486	6065	-;-;-;-;-	-1.3722	-1.37228	5.82023	1.16215e-07	3.09706e-06
52665	Echdc1	1700028A24Rik|AI314462|AI930038|D10Ertd667e|MMCD	enoyl Coenzyme A hydratase domain containing 1	10	protein-coding	29313166;29313500;29317507;29322275;29331819;29334191;29344341	29313297;29313733;29317722;29322417;29331871;29334271;29346661	3180	+;+;+;+;+;+;+	1.87228	1.87338	3.25153	1.18121e-07	3.14139e-06
219140	Spata13	C79050|ESTM11|X83327|mFLJ00298	spermatogenesis associated 13	14	protein-coding	60634729;60690854;60706714;60709425;60745645;60746714;60747441;60749963;60751635;60753781;60756212;60759583;60760876	60634864;60692548;60707079;60709569;60745781;60746893;60747626;60750142;60751867;60753910;60756584;60759657;60764556	7517	+;+;+;+;+;+;+;+;+;+;+;+;+	-1.54464	-1.54476	6.10618	1.19956e-07	3.18363e-06
17920	Myo6	BC029719|Myo6<rsv>|Tlc|rsv|sv	myosin VI	9	protein-coding	80165034;80217616;80221018;80226192;80228858;80242165;80245135;80245640;80246395;80251767;80254880;80258413;80260779;80262274;80264192;80266126;80269627;80269994;80273923;80276308;80281461;80281683;80283455;80285731;80286282;80288008;80289866;80292357;80299146;80300535;80303273;80306960;80307672	80165229;80217757;80221087;80226265;80228987;80242270;80245190;80245737;80246559;80251847;80255060;80258557;80260936;80262365;80264264;80266253;80269722;80270167;80273961;80276401;80281591;80281760;80283584;80285821;80286432;80288216;80289944;80292517;80299249;80300666;80303299;80307178;80311729	7868	+;+;+;+;+;+;+;+;+;+;+;+;+;+;+;+;+;+;+;+;+;+;+;+;+;+;+;+;+;+;+;+;+	-2.49909	-2.50483	1.83211	1.20783e-07	3.19509e-06
67675	Cuta	0610039D01Rik|1810022E02Rik|1810060C03Rik|2700094G22Rik|AI326454	cutA divalent cation tolerance homolog	17	protein-coding	26937972;26938418;26938572;26938727;26938884;26939317;26939451	26938176;26938467;26938617;26938786;26939092;26939368;26939478	650	-;-;-;-;-;-;-	1.66294	1.66329	5.51248	1.20882e-07	3.19509e-06
23872	Ets2	AU022856|Ets-2	E26 avian leukemia oncogene 2, 3' domain	16	protein-coding	95702407;95706421;95709772;95711656;95712086;95714337;95714967;95716034;95717848;95718923	95702644;95706492;95709883;95711775;95712286;95714420;95715185;95716297;95717966;95721049	3556	+;+;+;+;+;+;+;+;+;+	-1.58667	-1.58673	6.42982	1.2182e-07	3.21332e-06
66241	Tmem9	1500015G18Rik|AW545782	transmembrane protein 9	1	protein-coding	136008219;136018001;136018156;136018506;136019658;136024618;136027397;136034068	136008415;136018062;136018248;136018607;136019749;136024726;136027528;136035030	1750	+;+;+;+;+;+;+;+	2.12732	2.12894	4.20116	1.25008e-07	3.2907e-06
11987	Slc7a1	4831426K01Rik|AI447493|Atrc-1|Atrc1|Cat1|Rec-1|Rev-1|mCAT-1	solute carrier family 7 (cationic amino acid transporter, y+ system), member 1	5	protein-coding	148327410;148333890;148334492;148335377;148337107;148340536;148341933;148342738;148345803;148348153;148352066;148365162;148399729	148332543;148333998;148334658;148335594;148337209;148340675;148342155;148342856;148345959;148348311;148352449;148365251;148399904	7179	-;-;-;-;-;-;-;-;-;-;-;-;-	-1.40616	-1.40617	8.65012	1.26487e-07	3.31947e-06
18018	Nfatc1	2210017P03Rik|AI449492|AV076380|NF-ATc|NFAT2|NFATc|Nfatcb	nuclear factor of activated T cells, cytoplasmic, calcineurin dependent 1	18	protein-coding	80606205;80635402;80647435;80653506;80663295;80665282;80666958;80682159;80697555;80708034;80712640	80608025;80636076;80649964;80653561;80663435;80665454;80667160;80682318;80698656;80708173;80713071	7433	-;-;-;-;-;-;-;-;-;-;-	-1.48526	-1.48528	8.39777	1.26615e-07	3.31947e-06
191578	Helq	AU021725|D430018E21Rik|Hel308	helicase, POLQ-like	5	protein-coding	100762148;100764941;100766688;100768282;100770398;100771734;100773945;100778732;100779152;100782958;100785282;100786984;100790139;100791337;100791777;100792664;100796354;100798294	100762636;100765075;100766801;100768455;100770496;100771891;100774164;100778836;100779293;100783197;100785427;100787082;100790236;100791409;100791977;100792842;100797062;100798600	3688	-;-;-;-;-;-;-;-;-;-;-;-;-;-;-;-;-;-	2.15403	2.15559	3.86378	1.27225e-07	3.32511e-06
17863	Myb	AI550390|M16449|c-myb	myeloblastosis oncogene	10	protein-coding	21124930;21139293;21140567;21141759;21141972;21142962;21144969;21146186;21148332;21148778;21150306;21152436;21152892;21154684;21156340;21160696	21126289;21139400;21140677;21141884;21142086;21143092;21145325;21146440;21148436;21148858;21150540;21152656;21152984;21154755;21156457;21160984	3777	-;-;-;-;-;-;-;-;-;-;-;-;-;-;-;-	-1.72108	-1.72132	4.70176	1.27547e-07	3.32511e-06
76080	Ttpal	3110080A02Rik|5830472M02Rik	tocopherol (alpha) transfer protein-like	2	protein-coding	163602314;163607209;163611759;163613735;163615363	163602414;163607674;163611952;163613845;163619013	4523	+;+;+;+;+	-1.30765	-1.30767	7.95821	1.27602e-07	3.32511e-06
56043	Akr1e1	1810061I10Rik|Akr1e2	aldo-keto reductase family 1, member E1	13	protein-coding	4592490;4593562;4595071;4595660;4597485;4598770;4601218;4602681;4607391;4609085	4593298;4593644;4595154;4595732;4597582;4598892;4601295;4602797;4607558;4609164	1713	-;-;-;-;-;-;-;-;-;-	2.92844	2.9376	2.55633	1.28707e-07	3.34715e-06
71941	Cars2	2310051N18Rik|2410044A07Rik|D530030H10Rik|cysRS	cysteinyl-tRNA synthetase 2 (mitochondrial)(putative)	8	protein-coding	11514017;11514493;11516151;11517819;11518406;11518924;11526002;11529580;11530295;11537272;11541898;11542519;11547727;11550258;11550499	11514191;11514699;11516249;11517942;11518544;11518990;11526069;11529713;11530427;11537355;11542003;11542590;11547844;11550308;11550771	1850	-;-;-;-;-;-;-;-;-;-;-;-;-;-;-	1.51616	1.51668	4.65954	1.29669e-07	3.36541e-06
231507	Plac8	C15|D5Wsu111e	placenta-specific 8	5	protein-coding	100553733;100556480;100559752;100562625;100572145	100553988;100556595;100559876;100562762;100572205	696	-;-;-;-;-	-1.99571	-1.99576	8.03552	1.30556e-07	3.38164e-06
69572	Mfsd3	2310010G13Rik	major facilitator superfamily domain containing 3	15	protein-coding	76701542;76702644;76702879;76703074;76703263	76702350;76702791;76703003;76703183;76704239	2169	+;+;+;+;+	2.78644	2.79162	2.25177	1.30917e-07	3.38421e-06
216188	Aldh1l2	D330038I09Rik|mtFDH	aldehyde dehydrogenase 1 family, member L2	10	protein-coding	83487447;83492475;83493429;83495869;83497472;83499839;83501894;83502442;83503942;83504126;83506598;83508015;83508613;83512290;83513583;83514455;83516048;83518344;83518633;83520270;83522702;83527305;83533967	83490634;83492674;83493534;83496034;83497570;83499938;83501987;83502529;83504047;83504196;83506748;83508142;83508732;83512437;83513674;83514580;83516182;83518433;83518734;83520435;83522936;83527449;83534140	6030	-;-;-;-;-;-;-;-;-;-;-;-;-;-;-;-;-;-;-;-;-;-;-	4.23299	4.2803	0.912598	1.31434e-07	3.39079e-06
72774	Neil1	2810450N13Rik|NEH1|Nei1	nei endonuclease VIII-like 1 (E. coli)	9	protein-coding	57143256;57143451;57143758;57143979;57144187;57144638;57144945;57145098;57146601	57143326;57143613;57143819;57144006;57144314;57144737;57145008;57145217;57147034	1170	-;-;-;-;-;-;-;-;-	-1.77026	-1.7707	4.17517	1.31806e-07	3.3936e-06
229541	Dennd4b	-	DENN/MADD domain containing 4B	3	protein-coding	90266534;90267413;90268243;90268748;90268988;90269234;90270055;90270213;90270447;90270829;90271134;90271567;90272256;90272715;90272937;90273804;90274289;90275446;90276223;90276880;90277421;90277735;90277988;90278311;90279160;90279378;90279620;90279777	90266666;90267752;90268495;90268817;90269157;90269478;90270121;90270271;90270591;90271004;90271234;90271782;90272401;90272854;90273063;90274010;90274417;90275644;90276390;90277268;90277543;90277904;90278129;90278547;90279286;90279543;90279684;90280665	5399	+;+;+;+;+;+;+;+;+;+;+;+;+;+;+;+;+;+;+;+;+;+;+;+;+;+;+;+	-1.45034	-1.45036	7.75268	1.32454e-07	3.40351e-06
67270	Mrpl42	2700009F22Rik|2900055D03Rik|D10Ertd322e|HSPC204|L31mt|L42mt|MRP-L31|MRP-L42|MRP-S32|PTD007|Rpml31|S32mt	mitochondrial ribosomal protein L42	10	protein-coding	95480806;95490246;95493631;95496824;95500383;95501890	95480977;95490412;95493715;95496887;95500522;95501927	666	-;-;-;-;-;-	1.6606	1.66074	6.12546	1.34825e-07	3.45757e-06
219148	Fam167a	A030013D21	family with sequence similarity 167, member A	14	protein-coding	63436394;63441913;63451871;63462377	63436632;63442013;63452639;63465502	4235	+;+;+;+	-1.89155	-1.89161	6.09384	1.35326e-07	3.45813e-06
21812	Tgfbr1	ALK5|AU017191|Alk-5|ESK2|TGFR-1|TbetaR-I|TbetaRI	transforming growth factor, beta receptor I	4	protein-coding	47353305;47383749;47393247;47396355;47402803;47403370;47405529;47406922;47410652	47353396;47383994;47393489;47396585;47402970;47403526;47405653;47407052;47414924	5666	+;+;+;+;+;+;+;+;+	-1.6466	-1.6467	5.35368	1.35399e-07	3.45813e-06
217340	Rnf157	2610036E23Rik|A130073L17Rik|mKIAA1917	ring finger protein 157	11	protein-coding	116336345;116344195;116345907;116347033;116347342;116347856;116349334;116349960;116354365;116354636;116355445;116358669;116358936;116359243;116359813;116360254;116362285;116396189;116412697	116338830;116344305;116345955;116347098;116347511;116347967;116349442;116350198;116354477;116354795;116355516;116358716;116358979;116359309;116359930;116360400;116362373;116396307;116413032	4655	-;-;-;-;-;-;-;-;-;-;-;-;-;-;-;-;-;-;-	-1.8083	-1.80838	6.37524	1.3565e-07	3.45813e-06
23939	Mapk7	BMK-1|BMK1|ERK-5|ERK5|Erk5-T|PRKM7|b2b2346Clo	mitogen-activated protein kinase 7	11	protein-coding	61488812;61489364;61489849;61490608;61492904;61493647;61494080	61489270;61489497;61490504;61491686;61493069;61493954;61494213	2936	-;-;-;-;-;-;-	-1.38357	-1.38369	4.97112	1.36822e-07	3.48115e-06
210106	Tent4a	LAK-1|POLK|Papd7|Pols|TRF4|TRF4-1	terminal nucleotidyltransferase 4A	13	protein-coding	69497959;69500473;69502191;69502906;69503635;69504606;69506916;69509563;69510620;69512890;69514965;69515780;69533488	69500110;69500637;69502349;69503078;69503735;69504732;69507129;69509691;69510727;69513010;69515011;69515903;69533864	3997	-;-;-;-;-;-;-;-;-;-;-;-;-	-1.56846	-1.56857	5.13369	1.3779e-07	3.49399e-06
17129	Smad5	1110051M15Rik|AI451355|Dwf-C|Madh5|MusMLP	SMAD family member 5	13	protein-coding	56703010;56703668;56723429;56727404;56728510;56732850;56735800;56737335	56703576;56703812;56723996;56727655;56728629;56733071;56736056;56742378	7175	+;+;+;+;+;+;+;+	-1.41572	-1.41582	5.15194	1.38468e-07	3.49399e-06
223267	Ggact	A2ld1	gamma-glutamylamine cyclotransferase	14	protein-coding	122890860;122900476;122913101	122891816;122900532;122913165	1079	-;-;-	1.77932	1.78005	3.96348	1.38819e-07	3.49399e-06
66853	Pnpla2	0610039C21Rik|1110001C14Rik|Atgl|TTS-2.2	patatin-like phospholipase domain containing 2	7	protein-coding	141455188;141456568;141457273;141457592;141458005;141458430;141458592;141458845;141459167;141459389	141455473;141456649;141457505;141457657;141458214;141458490;141458759;141458977;141459289;141460743	2717	+;+;+;+;+;+;+;+;+;+	-1.45461	-1.45465	6.61803	1.38895e-07	3.49399e-06
15939	Ier5	-	immediate early response 5	1	protein-coding	155096367	155099636	3270	-	-1.66071	-1.66072	8.9429	1.38911e-07	3.49399e-06
19219	Ptger4	EP4|Ptgerep4	prostaglandin E receptor 4 (subtype EP4)	15	protein-coding	5233404;5242261;5243620	5235222;5243195;5243831	2966	-;-;-	-1.81921	-1.81937	4.91035	1.38949e-07	3.49399e-06
14854	Gss	AI314904|GS-A/GS-B|GSH-S	glutathione synthetase	2	protein-coding	155563183;155564760;155566803;155567693;155571519;155572924;155573095;155577522;155578289;155578712;155581888;155587442;155592694	155563719;155564949;155566884;155567887;155571585;155573001;155573175;155577638;155578428;155578787;155582033;155587576;155592706	1857	-;-;-;-;-;-;-;-;-;-;-;-;-	1.50889	1.50919	4.37934	1.39277e-07	3.49544e-06
414111	C130083M11Rik	-	RIKEN cDNA C130083M11 gene	5	ncRNA	52199984;52201654;52202029;52202390;52202984;52210406;52214667;52216283	52201173;52201877;52202090;52202517;52203097;52210517;52214756;52216433	2071	-;-;-;-;-;-;-;-	2.81714	2.82491	2.02631	1.46562e-07	3.67114e-06
74238	Mterf2	1700007D05Rik|Mterfd3	mitochondrial transcription termination factor 2	10	protein-coding	85119433;85126368;85127962	85120814;85126486;85128027	1567	-;-;-	2.15738	2.15953	2.77108	1.47298e-07	3.68245e-06
66230	Mrps28	1500012D08Rik|AW061224	mitochondrial ribosomal protein S28	3	protein-coding	8802146;8899986;8923587	8802414;8900167;8923857	722	-;-;-	1.61331	1.61352	5.04583	1.48065e-07	3.69448e-06
118445	Klf16	AI843742|BTEB4|DRRF	Kruppel-like factor 16	10	protein-coding	80567121;80576747	80569222;80577296	2652	-;-	-1.49479	-1.49484	6.12208	1.50807e-07	3.75564e-06
19244	Ptp4a2	Prl-2	protein tyrosine phosphatase 4a2	4	protein-coding	129820479;129820708;129838978;129842670;129845062;129846465;129847714	129820601;129820799;129839678;129842762;129845192;129846539;129850003	3505	+;+;+;+;+;+;+	-1.16665	-1.16665	9.50248	1.51503e-07	3.76573e-06
57752	Tacc2	mKIAA4180	transforming, acidic coiled-coil containing protein 2	7	protein-coding	130577484;130601837;130621721;130663016;130674602;130692556;130716703;130728523;130731531;130733506;130734949;130739812;130740840;130742130;130743544;130744527;130751190;130751834;130753618;130759165;130759534;130759915;130764254	130577516;130601937;130626841;130663141;130674739;130692987;130716839;130729828;130731566;130733566;130735228;130739873;130740955;130742301;130743684;130744616;130751333;130751910;130753661;130759325;130759640;130760035;130764784	9537	+;+;+;+;+;+;+;+;+;+;+;+;+;+;+;+;+;+;+;+;+;+;+	-2.8868	-2.89313	2.81219	1.5371e-07	3.81324e-06
21847	Klf10	AI115143|EGR[a]|Egral|Gdnfif|TIEG-1|Tieg|Tieg1|mGIF	Kruppel-like factor 10	15	protein-coding	38294413;38296615;38297622;38300559	38296164;38297527;38297852;38300707	3045	-;-;-;-	-2.44801	-2.44877	3.20182	1.56908e-07	3.88049e-06
68964	Ctc1	1500010J02Rik|AAF-132|AAF132	CTS telomere maintenance complex component 1	11	protein-coding	69015911;69021030;69022377;69022709;69024162;69026074;69026451;69027254;69027604;69027864;69029686;69030484;69030691;69031100;69031411;69033183;69033367;69033959;69034635;69034884;69035505;69035767;69036028	69016165;69021193;69022614;69022920;69024306;69026352;69026579;69027486;69027781;69028064;69029812;69030598;69031006;69031189;69031604;69033271;69033541;69034036;69034779;69034948;69035670;69035893;69036473	4167	+;+;+;+;+;+;+;+;+;+;+;+;+;+;+;+;+;+;+;+;+;+;+	1.50794	1.50806	6.08579	1.57021e-07	3.88049e-06
11747	Anxa5	Anx5|R74653	annexin A5	3	protein-coding	36448923;36450312;36450638;36452187;36453471;36456993;36457459;36460443;36461881;36463968;36465251;36475430;36475573	36449406;36450434;36450696;36452282;36453564;36457049;36457538;36460533;36461994;36464062;36465335;36475460;36475887	1724	-;-;-;-;-;-;-;-;-;-;-;-;-	-1.8056	-1.80626	4.9194	1.58347e-07	3.9058e-06
228790	Asxl1	-	additional sex combs like 1	2	protein-coding	153346139;153352189;153354650;153357070;153391529;153391725;153392841;153393349;153393624;153393882;153396732;153397376;153399239	153346390;153352271;153354652;153357178;153391649;153391822;153392934;153393501;153393787;153393978;153396837;153398000;153404007	6674	+;+;+;+;+;+;+;+;+;+;+;+;+	-1.25966	-1.25969	7.76869	1.59958e-07	3.93802e-06
232440	H2afj	E130307C13	H2A histone family, member J	6	protein-coding	136808248	136810074	1827	+	1.50549	1.50556	6.41279	1.63235e-07	4.00739e-06
27015	Polk	DINP|Dinb1	polymerase (DNA directed), kappa	13	protein-coding	96480689;96482458;96483491;96486808;96489182;96490937;96493829;96495408;96496603;96501519;96504511;96508212;96516639;96519029;96542327	96482254;96482491;96484405;96486979;96489278;96490969;96493995;96495532;96496842;96501672;96504642;96508364;96516758;96519187;96542485	4226	-;-;-;-;-;-;-;-;-;-;-;-;-;-;-	2.07664	2.07759	3.45111	1.63496e-07	4.00739e-06
19347	Dennd5a	1500012B19Rik|AJ245569|AW496491|ORF37|Rab6ip1|mKIAA1091	DENN/MADD domain containing 5A	7	protein-coding	109893780;109896243;109896947;109897904;109898508;109899044;109899724;109901060;109905170;109905696;109908331;109911915;109914721;109916211;109917385;109918594;109919262;109921194;109926827;109933613;109934693;109935482;109960074	109894815;109896411;109897070;109897986;109898689;109899162;109899869;109901181;109905298;109905780;109908415;109912067;109914852;109916304;109917535;109918828;109919477;109921511;109927014;109934270;109934802;109935553;109960422	4956	-;-;-;-;-;-;-;-;-;-;-;-;-;-;-;-;-;-;-;-;-;-;-	-1.41826	-1.41828	7.17542	1.63706e-07	4.00739e-06
102098	Arhgef18	A430078G23Rik|AI467246|D030053O22Rik	rho/rac guanine nucleotide exchange factor (GEF) 18	8	protein-coding	3393008;3427349;3429232;3429499;3432619;3434872;3436982;3439487;3441220;3444889;3447002;3448383;3450296;3450781;3451491;3451631;3451815;3453038;3454159;3454372	3393102;3427490;3429344;3429639;3432869;3434997;3437099;3439738;3441296;3445067;3447090;3448568;3450436;3450914;3451538;3451678;3452285;3453371;3454284;3456600	5300	+;+;+;+;+;+;+;+;+;+;+;+;+;+;+;+;+;+;+;+	-2.04394	-2.0441	6.78584	1.65207e-07	4.03649e-06
16328	Cep250	AW490617|B230210E21Rik|Cep2|Inmp	centrosomal protein 250	2	protein-coding	155956558;155961872;155962900;155963713;155964110;155964989;155965313;155967558;155968755;155969286;155969995;155970713;155971948;155973343;155974253;155975671;155976084;155976389;155979144;155979712;155981383;155983283;155985234;155985819;155986995;155988312;155989499;155990216;155994571;155994845;155995319;155996272;155998168	155956662;155962154;155962956;155963795;155964275;155965095;155965564;155967654;155968862;155969444;155970236;155970895;155972092;155973489;155974483;155975864;155976211;155976558;155979311;155979846;155981505;155983416;155985372;155986161;155987116;155988432;155989620;155992774;155994684;155994991;155995420;155996334;155998900	7982	+;+;+;+;+;+;+;+;+;+;+;+;+;+;+;+;+;+;+;+;+;+;+;+;+;+;+;+;+;+;+;+;+	1.60097	1.6015	6.51699	1.6618e-07	4.05261e-06
15107	Hadh	AA409008|AU019341|AW742602|HCDH|Hadhsc|Schad	hydroxyacyl-Coenzyme A dehydrogenase	3	protein-coding	131233424;131235543;131240937;131242516;131245160;131248416;131249803;131271876	131234287;131235659;131241009;131242605;131245286;131248573;131249931;131272037	1720	-;-;-;-;-;-;-;-	1.85343	1.854	4.85596	1.67999e-07	4.08923e-06
226352	Epb41l5	1700030C16Rik|AL022914|BE37|E230025E14Rik|Epb4.1l5|Lulu1|NBL5	erythrocyte membrane protein band 4.1 like 5	1	protein-coding	119545033;119549887;119550522;119554206;119555052;119567796;119570045;119572806;119578914;119594824;119599005;119600198;119605228;119607987;119609117;119615346;119616401;119617364;119617554;119620167;119620675;119621886;119623926;119633545;119642477;119648785	119549195;119550017;119550563;119554280;119555142;119567860;119570173;119572903;119579077;119596059;119599120;119600237;119605255;119608093;119609286;119615415;119616489;119617451;119617674;119620219;119620719;119621964;119623968;119633649;119642658;119649000	7746	-;-;-;-;-;-;-;-;-;-;-;-;-;-;-;-;-;-;-;-;-;-;-;-;-;-	-2.13491	-2.13572	2.85218	1.76713e-07	4.2905e-06
20191	Ryr2	9330127I20Rik|RYR-2	ryanodine receptor 2, cardiac	13	protein-coding	11553103;11555431;11556598;11558047;11560524;11566848;11568472;11572246;11577780;11584136;11585408;11587216;11588142;11591225;11593093;11594682;11597071;11598506;11601759;11603685;11605156;11618607;11619470;11621315;11622902;11635525;11638432;11640274;11643804;11646493;11647702;11649730;11654366;11655618;11657033;11658950;11660101;11662066;11665881;11667079;11668813;11669929;11676198;11680966;116…	11554611;11555482;11556698;11558111;11560680;11566982;11568618;11572306;11577913;11584178;11585538;11587437;11588228;11591372;11593157;11595979;11597152;11598610;11601887;11603773;11605236;11618680;11619546;11621394;11623001;11635578;11638483;11640377;11643900;11646605;11647737;11649864;11654425;11655788;11657125;11659037;11660341;11662386;11666011;11667160;11669051;11669989;11676247;11681087;116…	16813	-;-;-;-;-;-;-;-;-;-;-;-;-;-;-;-;-;-;-;-;-;-;-;-;-;-;-;-;-;-;-;-;-;-;-;-;-;-;-;-;-;-;-;-;-;-;-;-;-;-;-;-;-;-;-;-;-;-;-;-;-;-;-;-;-;-;-;-;-;-;-;-;-;-;-;-;-;-;-;-;-;-;-;-;-;-;-;-;-;-;-;-;-;-;-;-;-;-;-;-;-;-;-;-;-	-8.52446	-1.44269e+08	-0.604437	1.76931e-07	4.2905e-06
23980	Pebp1	HCNP|Pbp|Pbp1|Pbpr|Rkip	phosphatidylethanolamine binding protein 1	5	protein-coding	117282651;117285721;117286135;117287409	117283465;117285821;117286244;117287564	1182	-;-;-;-	1.41832	1.41836	6.96504	1.78541e-07	4.32143e-06
214917	Fam173a	-	family with sequence similarity 173, member A	17	protein-coding	25790506;25790933;25791346;25791572;25792053	25790778;25790983;25791486;25791676;25792284	802	-;-;-;-;-	1.54128	1.54168	4.98681	1.80841e-07	4.36891e-06
107022	Gramd3	9030613F08Rik|9130427A09Rik|AW061306|Gramd2b|NS3TP2	GRAM domain containing 3	18	protein-coding	56432132;56469533;56474019;56476603;56478849;56482621;56485212;56485376;56488751;56489615;56490671;56491895;56497320;56502588	56432357;56469652;56474130;56476669;56478952;56482716;56485283;56485456;56488862;56489737;56490758;56491999;56497413;56503792	2605	+;+;+;+;+;+;+;+;+;+;+;+;+;+	-1.50881	-1.50883	7.5776	1.84365e-07	4.44573e-06
223723	Ttll12	BC055368|D430005B17	tubulin tyrosine ligase-like family, member 12	15	protein-coding	83575094;83577747;83578635;83580068;83580495;83581668;83582045;83582346;83584656;83586851;83587074;83588503;83591379;83594949	83577048;83577885;83578703;83580149;83580646;83581779;83582239;83582462;83584732;83586984;83587233;83588701;83591548;83595157	3770	-;-;-;-;-;-;-;-;-;-;-;-;-;-	2.02041	2.02061	6.24729	1.89901e-07	4.5707e-06
26383	Fto	AW743446|mKIAA1752	fat mass and obesity associated	8	protein-coding	91313525;91401807;91409223;91441663;91468317;91474309;91485159;91522772;91666282	91313620;91401884;91409841;91441806;91468396;91474452;91485278;91522896;91668433	3558	+;+;+;+;+;+;+;+;+	1.24064	1.24069	6.61233	1.92456e-07	4.6192e-06
18771	Pknox1	D17Wsu76e|PREP1	Pbx/knotted 1 homeobox	17	protein-coding	31564773;31581804;31583696;31588460;31590603;31592105;31595225;31596796;31599515;31602786;31603187;31604753	31564888;31582050;31583803;31588587;31590774;31592275;31595324;31596893;31599643;31602862;31603359;31607693	4460	+;+;+;+;+;+;+;+;+;+;+;+	-1.41671	-1.41677	6.33517	1.92817e-07	4.6192e-06
68347	Mettl26	0610011F06Rik	methyltransferase like 26	17	protein-coding	25875500;25875960;25876220;25876495;25876661;25876950	25875726;25876122;25876279;25876562;25876739;25877163	811	+;+;+;+;+;+	1.66837	1.66895	4.40443	1.92988e-07	4.6192e-06
110821	Pcca	C79630	propionyl-Coenzyme A carboxylase, alpha polypeptide	14	protein-coding	122534328;122557715;122562779;122562919;122582617;122585057;122616754;122638381;122650252;122658678;122664254;122668521;122684882;122686103;122690099;122692180;122701055;122714023;122737902;122790356;122813194;122876764;122887047;122889487	122534459;122557792;122562826;122562987;122582730;122585110;122616885;122638417;122650330;122658780;122664348;122668671;122685025;122686177;122690167;122692255;122701165;122714125;122738004;122790454;122813247;122876904;122887124;122889944	2603	+;+;+;+;+;+;+;+;+;+;+;+;+;+;+;+;+;+;+;+;+;+;+;+	1.47713	1.47745	4.66031	1.93957e-07	4.6266e-06
11520	Plin2	AA407157|ADPH|Adfp|Adrp	perilipin 2	4	protein-coding	86656565;86658581;86660088;86661934;86664429;86668367;86668650;86669945	86657404;86658715;86660269;86662213;86664511;86668562;86668705;86670059	1887	-;-;-;-;-;-;-;-	2.30863	2.31175	3.21568	1.94013e-07	4.6266e-06
210544	Tbc1d31	4B3|D330013L20Rik|Gm85|Wdr67	TBC1 domain family, member 31	15	protein-coding	57912199;57915970;57919931;57922957;57932532;57936091;57937902;57940623;57942370;57942533;57948949;57950975;57951633;57952756;57953488;57955273;57958337;57958515;57960843;57963804;57967909;57969724	57912391;57916116;57920046;57923135;57932683;57936250;57938102;57940799;57942449;57942679;57949082;57951108;57951812;57952988;57953640;57955408;57958429;57959402;57960983;57963924;57968004;57970068	4206	+;+;+;+;+;+;+;+;+;+;+;+;+;+;+;+;+;+;+;+;+;+	1.87101	1.87224	4.05211	1.95605e-07	4.65598e-06
72085	Osgepl1	2610001M19Rik|AA416452	O-sialoglycoprotein endopeptidase-like 1	1	protein-coding	53313663;53314856;53317902;53319943;53321080;53321496;53323167	53313858;53315099;53318289;53320296;53321210;53321567;53324064	2283	+;+;+;+;+;+;+	1.94614	1.94783	3.4266	1.9817e-07	4.70676e-06
668661	2410002F23Rik	-	RIKEN cDNA 2410002F23 gene	7	protein-coding	44246722;44248252;44249542;44250021;44250309;44250613	44246823;44248295;44249599;44250059;44250340;44252319	1982	+;+;+;+;+;+	-1.63875	-1.63882	5.6248	1.98467e-07	4.70676e-06
20564	Slit3	Slil2|Slit1|b2b2362.1Clo	slit guidance ligand 3	11	protein-coding	35121456;35171573;35177783;35234837;35508223;35544729;35564625;35570568;35578966;35588933;35594962;35599416;35610592;35612273;35622008;35623441;35629723;35630843;35632712;35633902;35649033;35651100;35651748;35659339;35661186;35664062;35670074;35675845;35679402;35684037;35686256;35688553;35698306;35700204;35703112;35707907	35121711;35171644;35177854;35234908;35508294;35544800;35564696;35570731;35579107;35589004;35595033;35599487;35610735;35612436;35622158;35623515;35629866;35630986;35632875;35634034;35649101;35651171;35651819;35659410;35661349;35664186;35670171;35675984;35679495;35684174;35686496;35688683;35698460;35700489;35703320;35708507	4996	+;+;+;+;+;+;+;+;+;+;+;+;+;+;+;+;+;+;+;+;+;+;+;+;+;+;+;+;+;+;+;+;+;+;+;+	3.07162	3.07817	1.66432	2.01398e-07	4.76753e-06
12481	Cd2	LFA-2|Ly-37|Ly37	CD2 antigen	3	protein-coding	101275908;101279788;101283031;101287407;101287825	101276273;101279910;101283261;101287715;101287939	1144	-;-;-;-;-	-1.89784	-1.89828	6.15991	2.04594e-07	4.82687e-06
19188	Psme2	AA589371|AI788882|PA28b	proteasome (prosome, macropain) activator subunit 2 (PA28 beta)	14	protein-coding	55587440;55587654;55588040;55588233;55588444;55589301;55589481;55589619;55590033;55590495;55590842	55587565;55587740;55588094;55588300;55588512;55589398;55589511;55589705;55590095;55590527;55591101	977	-;-;-;-;-;-;-;-;-;-;-	1.42106	1.42114	5.68343	2.04652e-07	4.82687e-06
226539	Dars2	5830468K18Rik|aspRS	aspartyl-tRNA synthetase 2 (mitochondrial)	1	protein-coding	161040613;161043613;161044959;161045258;161046777;161049938;161051331;161053941;161056461;161057447;161060045;161060736;161062782;161063247;161065225;161069080;161069993	161041930;161043688;161045069;161045476;161046929;161050000;161051438;161054120;161056530;161057553;161060091;161060859;161062877;161063348;161065291;161069179;161070632	3581	-;-;-;-;-;-;-;-;-;-;-;-;-;-;-;-;-	1.8754	1.87592	4.89252	2.05387e-07	4.83539e-06
229055	Zbtb10	4832414A18|AU021107|RINZF	zinc finger and BTB domain containing 10	3	protein-coding	9250567;9264535;9278254;9279956;9280291;9280734	9252080;9265420;9278352;9280132;9280463;9285333	7449	+;+;+;+;+;+	-2.47504	-2.47522	5.00448	2.06408e-07	4.8506e-06
226101	Myof	2310004N10Rik|2310051D19Rik|E030042N20Rik|Fer1l3	myoferlin	19	protein-coding	37899036;37901237;37901824;37903677;37905278;37907587;37910894;37911090;37913337;37915606;37916393;37920719;37921336;37922958;37924606;37926983;37930986;37932603;37934760;37935847;37936061;37936314;37937864;37939300;37939845;37942218;37943443;37945631;37949551;37951427;37952943;37954367;37956443;37959714;37960920;37967016;37968328;37972175;37974584;37974858;37977650;37980349;37981223;37981878;379…	37899767;37901384;37901933;37903867;37905377;37907728;37910989;37911178;37913476;37915754;37916563;37920810;37921491;37923083;37924704;37926994;37931062;37932768;37934921;37935945;37936219;37936495;37937941;37939408;37940018;37942363;37943548;37945745;37949714;37951558;37953098;37954559;37956549;37959838;37961097;37967132;37968452;37972257;37974627;37974926;37977753;37980475;37981338;37981908;379…	7094	-;-;-;-;-;-;-;-;-;-;-;-;-;-;-;-;-;-;-;-;-;-;-;-;-;-;-;-;-;-;-;-;-;-;-;-;-;-;-;-;-;-;-;-;-;-;-;-;-;-;-;-;-	-2.83329	-2.83399	5.01752	2.07939e-07	4.8777e-06
68554	Cebpzos	1110001A16Rik	CCAAT/enhancer binding protein (C/EBP), zeta, opposite strand	17	protein-coding	78916499;78918357;78919056;78919759;78919977	78916693;78918472;78919100;78919843;78921048	1513	+;+;+;+;+	1.72902	1.73001	3.25619	2.0995e-07	4.91596e-06
328801	Zfp414	0610030H11Rik|Znf414	zinc finger protein 414	17	protein-coding	33629092;33629622;33629797;33630367;33630576;33631129;33631542	33629216;33629698;33630079;33630474;33630681;33631463;33631716	1209	+;+;+;+;+;+;+	1.76765	1.76898	3.62643	2.12569e-07	4.96827e-06
75985	Rab30	5033421K01Rik|AI323892|Rsb30	RAB30, member RAS oncogene family	7	protein-coding	92741714;92819983;92823798;92829526;92835689	92741842;92820083;92823881;92829709;92837117	1927	+;+;+;+;+	1.62924	1.63045	4.66894	2.16088e-07	5.04141e-06
17937	Nab2	AI451907	Ngfi-A binding protein 2	10	protein-coding	127660918;127662731;127663132;127663350;127663740;127664265;127666376	127661779;127662922;127663264;127663401;127663873;127665138;127666703	2575	-;-;-;-;-;-;-	-2.23627	-2.23653	5.18898	2.18098e-07	5.07913e-06
64136	Sdf2l1	-	stromal cell-derived factor 2-like 1	16	protein-coding	17130138;17131597;17132124	17130788;17131793;17132383	1108	-;-;-	2.46784	2.46853	7.53438	2.18683e-07	5.0836e-06
27078	B9d1	AW045994|B9|Eppb9	B9 protein domain 1	11	protein-coding	61505172;61506344;61507628;61509072;61509470;61512372;61512652	61505271;61506412;61507739;61509168;61509532;61512439;61512927	785	+;+;+;+;+;+;+	4.42474	4.48404	1.24571	2.19918e-07	5.10312e-06
107350	AW112010	-	expressed sequence AW112010	19	ncRNA	11047612;11048279;11050388	11048093;11048392;11050566	775	-;-;-	3.44296	3.44903	3.65254	2.22409e-07	5.14624e-06
232431	Gprc5a	Rai3|Raig1	G protein-coupled receptor, family C, group 5, member A	6	protein-coding	135065662;135078546;135083443;135083747	135065775;135079484;135083498;135084709	2072	+;+;+;+	-3.05395	-3.06081	0.329764	2.22573e-07	5.14624e-06
26922	Mecr	AI195831|NRBF-1|Nrbf1	mitochondrial trans-2-enoyl-CoA reductase	4	protein-coding	131843471;131853716;131854585;131857757;131860761;131861776;131862918;131865057;131865256;131867447	131843678;131853813;131854716;131857900;131860863;131861878;131862991;131865117;131865328;131867787	1337	+;+;+;+;+;+;+;+;+;+	1.5713	1.57146	5.28955	2.24225e-07	5.1752e-06
23966	Tenm4	Doc4|ELM2|Odz4|R75022|Ten-m4|l(7)-3Rn|l7Rn3|mKIAA1302	teneurin transmembrane protein 4	7	protein-coding	96210637;96355356;96436760;96550012;96553478;96694770;96702642;96703926;96729349;96735685;96737351;96772004;96773975;96777819;96797320;96805105;96811833;96823730;96837276;96842926;96845697;96847996;96852333;96854717;96863450;96867950;96873654;96885317;96888674;96892859;96894653;96902845;96905833	96210770;96355411;96436858;96550299;96553747;96695025;96702740;96704161;96729525;96735899;96737561;96772105;96774169;96778019;96797505;96805131;96811979;96823946;96837395;96843187;96845964;96848139;96852582;96854737;96863682;96868104;96874531;96885489;96888909;96893155;96896267;96902987;96908554	10633	+;+;+;+;+;+;+;+;+;+;+;+;+;+;+;+;+;+;+;+;+;+;+;+;+;+;+;+;+;+;+;+;+	-4.01167	-4.04455	0.853311	2.2579e-07	5.20202e-06
74315	Rnf145	3732413I11Rik|TMRF1	ring finger protein 145	11	protein-coding	44518964;44519377;44524928;44531276;44542629;44548764;44551644;44555138;44557256;44559972;44561465;44563920	44519274;44519668;44525143;44531384;44542720;44548999;44554977;44555278;44557438;44560119;44561821;44565520	7020	+;+;+;+;+;+;+;+;+;+;+;+	-1.29042	-1.29044	7.27753	2.27614e-07	5.2317e-06
110391	Qdpr	2610008L04Rik|D5Ertd371e|Dhpr|PKU2	quinoid dihydropteridine reductase	5	protein-coding	45434032;45437843;45439285;45443437;45444647;45447576;45450007	45434678;45437926;45439393;45443577;45444743;45447668;45450229	1394	-;-;-;-;-;-;-	1.34496	1.34505	5.88637	2.27888e-07	5.2317e-06
224671	Btbd9	1700023F20Rik|4930402L05|AI464421	BTB (POZ) domain containing 9	17	protein-coding	30215524;30228800;30274854;30299531;30334223;30513556;30517104;30524713;30527302;30530154;30576146	30220570;30228878;30274961;30299720;30334332;30513675;30517323;30524977;30527665;30530365;30576287	6857	-;-;-;-;-;-;-;-;-;-;-	-1.24515	-1.24519	6.12038	2.29791e-07	5.25865e-06
227738	Lrsam1	-	leucine rich repeat and sterile alpha motif containing 1	2	protein-coding	32925215;32927985;32928652;32929574;32932091;32933815;32935168;32936436;32938797;32940241;32941803;32944705;32945442;32945851;32946092;32947791;32951093;32953364;32954202;32955181;32956475;32957249;32958158;32959517;32961044	32926901;32928130;32928733;32929705;32932189;32933910;32935248;32936510;32938884;32940340;32941873;32944749;32945581;32945973;32946121;32947921;32951183;32953485;32954286;32955249;32956552;32957293;32958214;32959613;32961255	3982	-;-;-;-;-;-;-;-;-;-;-;-;-;-;-;-;-;-;-;-;-;-;-;-;-	2.12014	2.12268	2.77537	2.29875e-07	5.25865e-06
71435	Arhgap21	5530401C11Rik|AA416458|ARHGAP10	Rho GTPase activating protein 21	2	protein-coding	20847919;20853038;20854935;20855354;20855581;20858901;20859067;20859718;20859881;20860304;20860971;20861186;20863080;20865265;20867802;20871392;20871610;20879961;20883200;20887106;20889875;20892085;20912277;20914632;20967330	20850385;20853069;20855040;20855395;20855706;20858990;20859140;20859796;20860036;20860446;20861107;20861250;20863364;20865390;20867838;20871494;20871768;20881851;20883229;20887160;20889953;20892177;20912301;20914811;20967721	6972	-;-;-;-;-;-;-;-;-;-;-;-;-;-;-;-;-;-;-;-;-;-;-;-;-	-1.34617	-1.34632	5.68887	2.3065e-07	5.26705e-06
22272	Uqcrq	1100001F06Rik|1500040F11Rik|5830407L17Rik|9.5kDa|AA959903|QP-C|Qpc|Uqcrb|c1502	ubiquinol-cytochrome c reductase, complex III subunit VII	11	protein-coding	53428948;53430536	53429150;53430831	499	-;-	1.3426	1.34268	6.54312	2.34026e-07	5.33473e-06
71330	Rcbtb1	5430409I18Rik|AW111883|CLLD7|CLLL7	regulator of chromosome condensation (RCC1) and BTB (POZ) domain containing protein 1	14	protein-coding	59201228;59209925;59210435;59217596;59221417;59223193;59224633;59226308;59228255;59229887;59230410;59235219	59201584;59210094;59210585;59217762;59221575;59223300;59224775;59226498;59228381;59230038;59230540;59237265	3903	+;+;+;+;+;+;+;+;+;+;+;+	1.42265	1.42287	5.43388	2.34948e-07	5.34631e-06
104681	Slc16a6	AW743111|ESTM12|MCT 6|MCT 7|MCT6	solute carrier family 16 (monocarboxylic acid transporters), member 6	11	protein-coding	109450855;109454863;109458477;109459799;109463310;109472938;109473248	109453394;109455678;109458605;109459942;109463548;109473229;109473596	4509	-;-;-;-;-;-;-	-1.50685	-1.50701	5.50265	2.39881e-07	5.44897e-06
16414	Itgb2	2E6|AI528527|Cd18|LAD|LCAMB|Lfa1|MF17	integrin beta 2	10	protein-coding	77530348;77541966;77542398;77546013;77547126;77548546;77549946;77550973;77556088;77557390;77557952;77559479;77560150;77561013;77564638;77565178	77530459;77542026;77542486;77546193;77547296;77548787;77550101;77551068;77556177;77557530;77558139;77559723;77560372;77561215;77564804;77565674	2862	+;+;+;+;+;+;+;+;+;+;+;+;+;+;+;+	-1.16451	-1.16455	7.70895	2.40906e-07	5.46264e-06
15288	Hmbs	PBGD|T25658|Ups|Uros1	hydroxymethylbilane synthase	9	protein-coding	44336348;44336926;44337118;44337356;44337652;44337915;44339478;44339648;44340688;44341076;44341215;44341626;44342018;44342221;44344010	44336845;44337012;44337171;44337475;44337690;44338028;44339553;44339725;44340765;44341131;44341264;44341698;44342071;44342381;44344228	1757	-;-;-;-;-;-;-;-;-;-;-;-;-;-;-	2.12318	2.1236	5.57165	2.41999e-07	5.47783e-06
99382	Abtb2	AW539457|BPOZ-2	ankyrin repeat and BTB (POZ) domain containing 2	2	protein-coding	103566310;103678745;103683278;103700771;103702256;103705053;103705631;103707577;103708080;103709280;103710676;103711148;103711445;103712387;103715503;103716040;103717160	103567609;103678891;103683491;103700923;103702421;103705142;103705732;103707673;103708215;103709506;103710854;103711253;103711547;103712477;103715571;103716153;103718423	4558	+;+;+;+;+;+;+;+;+;+;+;+;+;+;+;+;+	-2.02909	-2.02959	3.60763	2.44256e-07	5.51924e-06
19331	Rab19	-	RAB19, member RAS oncogene family	6	protein-coding	39381428;39383908;39388009;39389538	39381509;39384120;39388192;39390380	1322	+;+;+;+	2.74853	2.75597	3.00852	2.44723e-07	5.52014e-06
70834	Spag9	3110018C07Rik|4733401I23Rik|4831406C20Rik|AW552012|JIP-4|JLP|JSAP2|JSAP2a|Jip4|Mapk8ip4|syd1	sperm associated antigen 9	11	protein-coding	93996091;94013623;94036600;94043572;94044205;94048408;94060258;94067893;94068936;94071565;94079199;94080740;94081340;94082760;94083948;94086247;94089599;94090558;94091764;94092338;94092815;94093487;94097218;94097681;94099027;94100107;94102091;94106634;94108455;94112033;94113263;94114173;94116730;94122722	93996573;94013743;94036670;94043666;94044525;94048558;94060299;94068100;94069035;94071686;94079210;94080754;94081397;94082912;94083999;94086377;94089655;94090731;94091893;94092427;94092982;94093658;94097436;94097876;94099152;94100187;94102158;94106782;94108626;94112146;94113301;94114349;94116879;94126083	7779	+;+;+;+;+;+;+;+;+;+;+;+;+;+;+;+;+;+;+;+;+;+;+;+;+;+;+;+;+;+;+;+;+;+	-1.87129	-1.87134	7.00835	2.50633e-07	5.64362e-06
227095	Hibch	2610509I15Rik|HIBYL-COA-H	3-hydroxyisobutyryl-Coenzyme A hydrolase	1	protein-coding	52845046;52853668;52860028;52862268;52865549;52868906;52885103;52901188;52902847;52904642;52905371;52913731;52916637;52920263	52845144;52853710;52860165;52862352;52865629;52868958;52885181;52901333;52902933;52904700;52905452;52913850;52916670;52920860	1704	+;+;+;+;+;+;+;+;+;+;+;+;+;+	1.62023	1.6206	4.49004	2.53372e-07	5.69536e-06
17210	Mcl1	AW556805|Mcl-1	myeloid cell leukemia sequence 1	3	protein-coding	95658721;95659761;95660707	95659487;95660008;95663179	3488	+;+;+	-1.40169	-1.40169	9.84177	2.56186e-07	5.74036e-06
320207	Pik3r5	AV230647|F730038I15Rik|Foap2|p101	phosphoinositide-3-kinase regulatory subunit 5	11	protein-coding	68432125;68473795;68475403;68476305;68477444;68486551;68490472;68490789;68491947;68492252;68493076;68493542;68494155;68494462;68494782;68495175;68495348;68495908;68496109	68432262;68473910;68475503;68476373;68477582;68486620;68490646;68490942;68492030;68492951;68493238;68493667;68494283;68494555;68494858;68495268;68495430;68496020;68497846	4363	+;+;+;+;+;+;+;+;+;+;+;+;+;+;+;+;+;+;+	-1.88642	-1.88681	4.93407	2.56262e-07	5.74036e-06
75686	Nudt16	2310041H06Rik|2810047L04Rik|2900006H04Rik|AI851783	nudix (nucleoside diphosphate linked moiety X)-type motif 16	9	protein-coding	105129338;105131293;105131643	105130510;105131562;105131805	1606	-;-;-	1.78656	1.78757	3.36189	2.60551e-07	5.82633e-06
58186	Rad18	2810024C04Rik|Rad18sc	RAD18 E3 ubiquitin protein ligase	6	protein-coding	112619851;112628462;112644588;112649595;112664096;112665278;112672124;112675746;112679917;112681339;112686716;112687977;112693469;112696544	112620904;112628524;112644747;112649837;112664173;112665338;112672200;112675930;112680016;112681676;112686786;112688038;112693550;112696670	2701	-;-;-;-;-;-;-;-;-;-;-;-;-;-	-1.40728	-1.40744	5.25363	2.62395e-07	5.85744e-06
100465	Mob3c	AW822253|D130076I06Rik|Mobkl2c	MOB kinase activator 3C	4	protein-coding	115828092;115831223;115833633;115834122	115828241;115831689;115833835;115836183	2882	+;+;+;+	-1.83283	-1.83319	3.74661	2.71894e-07	6.05902e-06
56792	Stap1	AI586015|Brdg1|STAP-1	signal transducing adaptor family member 1	5	protein-coding	86071828;86077989;86081167;86084389;86086650;86090897;86094733;86096497;86103700	86071957;86078060;86081280;86084445;86086822;86091025;86094802;86096593;86103993	1136	+;+;+;+;+;+;+;+;+	-1.33261	-1.33265	6.62229	2.74084e-07	6.0973e-06
18140	Uhrf1	AL022808|ICBP90|Np95|RNF106	ubiquitin-like, containing PHD and RING finger domains, 1	17	protein-coding	56303337;56304313;56305086;56309337;56310676;56312054;56312864;56313041;56315192;56315399;56315777;56317004;56317991;56318247;56320162;56320397;56322021;56322356	56303561;56304393;56305250;56309579;56310836;56312269;56312967;56313251;56315315;56315506;56315881;56317110;56318150;56318384;56320282;56320542;56322125;56323486	3651	+;+;+;+;+;+;+;+;+;+;+;+;+;+;+;+;+;+	1.70432	1.70444	7.62258	2.74813e-07	6.10301e-06
12035	Bcat1	BCATc|Eca39	branched chain aminotransferase 1, cytosolic	6	protein-coding	144993835;145004351;145007616;145010050;145015449;145019192;145032783;145034541;145039435;145047292;145048563;145075889	145000304;145004425;145007756;145010135;145015591;145019355;145032902;145034651;145039635;145047363;145048812;145076157	8102	-;-;-;-;-;-;-;-;-;-;-;-	3.33243	3.33365	5.4829	2.76473e-07	6.12936e-06
18605	Enpp1	4833416E15Rik|AI428932|C76301|CD203c|E-NPP 1|E-NPP1|Ly-41|M6S1|NPP1|Npps|PC-1|Pca|Pca-1|Pdnp1|ttw|twy	ectonucleotide pyrophosphatase/phosphodiesterase 1	10	protein-coding	24641411;24645278;24647153;24648017;24649244;24651245;24652835;24653903;24654888;24655803;24657105;24657839;24660150;24661867;24664555;24664911;24669009;24669680;24669943;24672015;24674615;24675978;24677913;24679188;24711806	24641976;24645440;24647285;24648097;24649373;24651396;24652886;24654069;24654975;24655872;24657232;24657870;24660281;24661975;24664627;24664976;24669118;24669799;24670022;24672112;24674675;24676103;24678029;24679260;24712102	3224	-;-;-;-;-;-;-;-;-;-;-;-;-;-;-;-;-;-;-;-;-;-;-;-;-	-1.81533	-1.81594	4.7921	2.80851e-07	6.2057e-06
229473	Tmem131l	D930015E06Rik|Kiaa0922|mKIAA0922	transmembrane 131 like	3	protein-coding	83898287;83899177;83900327;83901346;83905033;83906347;83909152;83910369;83913264;83919451;83921940;83922948;83923988;83926105;83927012;83928681;83930636;83931723;83932723;83934820;83935997;83937422;83938014;83938652;83940497;83940891;83942387;83942752;83960687;83961518;83962298;83968158;84031609;84039315;84039977	83898613;83899316;83900418;83901466;83905115;83906425;83909334;83910508;83913388;83919599;83922562;83923097;83924173;83926291;83927154;83928808;83930708;83931832;83932864;83934937;83936066;83937592;83938167;83938745;83940605;83940949;83942540;83942829;83960797;83961634;83962421;83968226;84031652;84039385;84040161	4909	-;-;-;-;-;-;-;-;-;-;-;-;-;-;-;-;-;-;-;-;-;-;-;-;-;-;-;-;-;-;-;-;-;-;-	-1.31192	-1.31193	8.4366	2.80877e-07	6.2057e-06
52855	Lair1	5133400O11Rik|BB115266|D7Bwg0421e|Lair-1	leukocyte-associated Ig-like receptor 1	7	protein-coding	4007073;4010251;4010466;4010590;4010730;4028707;4055918;4063069	4009834;4010300;4010503;4010632;4010846;4029036;4055953;4063204	3512	-;-;-;-;-;-;-;-	4.98964	5.10769	0.304223	2.87921e-07	6.35048e-06
22619	Siae	LSE|Ysg2	sialic acid acetylesterase	9	protein-coding	37613847;37616800;37622899;37627700;37631349;37632958;37633621;37642640;37644752;37646297	37613926;37616961;37623074;37627838;37631604;37633067;37633754;37642797;37644947;37648318	3433	+;+;+;+;+;+;+;+;+;+	1.99689	1.99826	3.98571	2.88516e-07	6.35276e-06
13209	Ddx6	1110001P04Rik|C430015D01Rik|E230023J21Rik|HLR2|mRCK/P54|p54|rck	DEAD (Asp-Glu-Ala-Asp) box polypeptide 6	9	protein-coding	44604892;44607123;44612828;44614212;44623619;44624475;44626388;44627638;44628641;44630024;44631383;44634093;44635683;44636489	44604984;44607592;44612891;44614316;44623748;44624621;44626482;44627760;44628769;44630140;44631446;44634194;44635865;44640731	6065	+;+;+;+;+;+;+;+;+;+;+;+;+;+	-1.61128	-1.61128	9.12869	2.89308e-07	6.35937e-06
19075	Prim1	AI324982	DNA primase, p49 subunit	10	protein-coding	128015215;128015964;128017976;128018148;128020130;128021673;128022863;128023583;128023781;128026518;128027053;128029186;128029766	128015351;128016121;128018082;128018221;128020266;128021731;128022972;128023674;128023919;128026587;128027138;128029284;128030030	1533	+;+;+;+;+;+;+;+;+;+;+;+;+	1.58236	1.58268	5.56893	2.91544e-07	6.39763e-06
106347	Ildr1	AU041483|AU044638	immunoglobulin-like domain containing receptor 1	16	protein-coding	36694038;36708250;36709479;36715501;36716107;36721538;36721883;36725517	36694214;36708420;36709628;36715620;36716253;36721669;36722638;36726741	2878	+;+;+;+;+;+;+;+	-2.56401	-2.566	2.34299	2.95185e-07	6.46655e-06
12041	Bckdk	AI327402	branched chain ketoacid dehydrogenase kinase	7	protein-coding	127904073;127904763;127905222;127905370;127905749;127905873;127906072;127906349;127907219;127907442;127907921;127908167	127904169;127905125;127905290;127905480;127905796;127905992;127906170;127906422;127907347;127907531;127908079;127909664	2857	+;+;+;+;+;+;+;+;+;+;+;+	1.54156	1.54168	6.79149	2.96668e-07	6.47773e-06
232210	Hmces	8430410A17Rik|C85376|Srap1	5-hydroxymethylcytosine (hmC) binding, ES cell specific	6	protein-coding	87913976;87914491;87917839;87921526;87925632;87933242;87936090	87914011;87914695;87917982;87921651;87925810;87933434;87936614	1408	+;+;+;+;+;+;+	-2.07954	-2.07988	4.81661	2.96697e-07	6.47773e-06
12524	Cd86	B7|B7-2|B7.2|B70|CLS1|Cd28l2|ETC-1|Ly-58|Ly58|MB7|MB7-2|TS/A-2	CD86 antigen	16	protein-coding	36603869;36606531;36607054;36615236;36618330;36620704;36628970;36665948	36605338;36606571;36607147;36615356;36618626;36621039;36629019;36666077	2539	-;-;-;-;-;-;-;-	-1.73382	-1.73386	6.3625	2.99517e-07	6.52826e-06
229900	Gbp7	9830147J24Rik	guanylate binding protein 7	3	protein-coding	142530338;142534499;142536297;142538012;142538722;142541356;142542849;142543922;142545450;142545862;142546320	142530439;142534712;142536424;142538121;142538918;142541601;142543129;142544134;142545552;142546055;142550083	5552	+;+;+;+;+;+;+;+;+;+;+	1.9776	1.979	3.99379	3.04899e-07	6.63438e-06
211228	Lrrc25	Mapa	leucine rich repeat containing 25	8	protein-coding	70616844;70617562;70620564	70617026;70618364;70620850	1273	+;+;+	4.041	4.05683	3.56099	3.06296e-07	6.65357e-06
208836	Fanci	-	Fanconi anemia, complementation group I	7	protein-coding	79392338;79395893;79399136;79401825;79402269;79402511;79405143;79406167;79407324;79409140;79411161;79412619;79417836;79420263;79424206;79424894;79426107;79427127;79430430;79432114;79433183;79433433;79434136;79435197;79438234;79439618;79440631;79443741;79443948;79444158;79444401;79444675;79445537;79445670;79448250;79448820;79449073;79449640	79392391;79395995;79399208;79401955;79402425;79402568;79405184;79406290;79407409;79409266;79411253;79412755;79418016;79420350;79424333;79424964;79426221;79427249;79430498;79432215;79433359;79433554;79434300;79435376;79438400;79439694;79440747;79443792;79444075;79444226;79444509;79444862;79445590;79445729;79448312;79448915;79449180;79450264	4619	+;+;+;+;+;+;+;+;+;+;+;+;+;+;+;+;+;+;+;+;+;+;+;+;+;+;+;+;+;+;+;+;+;+;+;+;+;+	1.46131	1.46203	5.08134	3.09904e-07	6.71118e-06
19698	Relb	shep	avian reticuloendotheliosis viral (v-rel) oncogene related B	7	protein-coding	19606222;19611623;19611817;19612505;19613781;19615559;19616346;19617762;19619514;19622926;19627923;19629191	19606941;19611700;19611885;19612720;19613885;19615690;19616437;19617919;19619842;19622934;19627970;19629438	2204	-;-;-;-;-;-;-;-;-;-;-;-	-1.36708	-1.3671	7.39957	3.10306e-07	6.71118e-06
20336	Exoc4	C78892|Sec8|Sec8l1	exocyst complex component 4	6	protein-coding	33249150;33265940;33277187;33296733;33305285;33332211;33347783;33438380;33441951;33579982;33757967;33815674;33838975;33862061;33910488;33918401;33921378;33971914	33249238;33266129;33277381;33296917;33305394;33332454;33347957;33438525;33442039;33580078;33758186;33815810;33839130;33862239;33910629;33918579;33921537;33972943	3723	+;+;+;+;+;+;+;+;+;+;+;+;+;+;+;+;+;+	1.31208	1.31212	6.84257	3.10506e-07	6.71118e-06
66948	Acad8	2310016C19Rik|AI786953	acyl-Coenzyme A dehydrogenase family, member 8	9	protein-coding	26974138;26977556;26978311;26978985;26979176;26985463;26990120;26990583;26991240;26992160;26999394	26975760;26977658;26978463;26979082;26979311;26985600;26990196;26990692;26991409;26992260;26999549	2865	-;-;-;-;-;-;-;-;-;-;-	2.13869	2.14162	2.22932	3.11266e-07	6.71638e-06
74251	Ankrd9	2500003O20Rik	ankyrin repeat domain 9	12	protein-coding	110975353;110977948;110978840	110977548;110978127;110979021	2558	-;-;-	2.58266	2.58822	2.2326	3.11945e-07	6.71982e-06
100042498	Mir22hg	2210403K04Rik|mir-22	Mir22 host gene (non-protein coding)	11	ncRNA	75461539;75463693;75465307	75461755;75463857;75466690	1766	+;+;+	-2.49095	-2.49568	1.17547	3.1496e-07	6.77347e-06
234407	Colgalt1	2810024B22Rik|Glt25d1	collagen beta(1-O)galactosyltransferase 1	8	protein-coding	71611024;71612084;71612910;71617550;71618075;71619652;71620601;71620748;71621764;71622703;71623090;71623493	71611444;71612194;71613027;71617684;71618279;71619771;71620677;71620854;71621896;71622830;71623296;71624911	3181	+;+;+;+;+;+;+;+;+;+;+;+	-1.37079	-1.37081	7.56148	3.16214e-07	6.78914e-06
16656	Hivep3	2900056N03Rik|A130075N07|AI848000|E030045D18Rik|KBP-1|KBP1|Krc|Rc|Schnurri-3|Shn3|Zas3	human immunodeficiency virus type I enhancer binding protein 3	4	protein-coding	119814678;119997174;120064867;120093964;120103712;120122872;120128276;120131722;120133581	119814790;119997252;120065063;120099450;120103854;120123047;120128362;120132629;120135411	9021	+;+;+;+;+;+;+;+;+	-1.32774	-1.32783	6.52336	3.19424e-07	6.84279e-06
224454	Zdhhc14	B530001K09Rik|New1cp	zinc finger, DHHC domain containing 14	17	protein-coding	5492600;5647903;5685655;5712388;5714969;5725227;5726825;5731472;5752692	5493691;5648063;5685813;5712525;5715017;5725329;5726934;5731574;5753891	3115	+;+;+;+;+;+;+;+;+	-1.66048	-1.6612	4.30086	3.19771e-07	6.84279e-06
76238	Grhpr	1110059D05Rik|6430629L09Rik|Glxr	glyoxylate reductase/hydroxypyruvate reductase	4	protein-coding	44981411;44982879;44983874;44984430;44985307;44986286;44987216;44988920;44990377	44981534;44983009;44983946;44984546;44985395;44986390;44987351;44989050;44990696	1226	+;+;+;+;+;+;+;+;+	1.9692	1.96939	5.70308	3.20741e-07	6.8522e-06
103742	Mien1	1810046J19Rik|AI463380|Rdx12	migration and invasion enhancer 1	11	protein-coding	98437708;98438237;98438647;98438858	98438145;98438313;98438744;98438988	744	-;-;-;-	1.35202	1.35215	5.51058	3.21597e-07	6.85915e-06
227659	Slc2a6	A330096C23|F630103L12Rik|Glut6|Glut9	solute carrier family 2 (facilitated glucose transporter), member 6	2	protein-coding	27021365;27022719;27023088;27023535;27024183;27024585;27025223;27025901;27027141;27027817	27022069;27022864;27023249;27023643;27024335;27024793;27025322;27026107;27027303;27027998	2136	-;-;-;-;-;-;-;-;-;-	-2.29786	-2.29798	5.90927	3.25321e-07	6.92715e-06
66044	Dtd1	0610006H08Rik|DTD|DUE-B|Hars2	D-tyrosyl-tRNA deacylase 1	2	protein-coding	144599953;144603788;144617192;144635758;144746901;144768211	144600091;144603878;144617427;144635864;144747073;144768747	1283	+;+;+;+;+;+	1.68853	1.68879	4.80231	3.28832e-07	6.99038e-06
236539	Phgdh	3-PGDH|3PGDH|4930479N23|A10|PGAD|PGD|PGDH|SERA	3-phosphoglycerate dehydrogenase	3	protein-coding	98313171;98314168;98315065;98316406;98319620;98320646;98321213;98328047;98328289;98333235;98334507;98339695	98313457;98314405;98315195;98316538;98319772;98320794;98321345;98328145;98328343;98333300;98334658;98339969	1871	-;-;-;-;-;-;-;-;-;-;-;-	2.188	2.18812	7.27359	3.32914e-07	7.06553e-06
18768	Pkib	Pkibeta|Prkacn2	protein kinase inhibitor beta, cAMP dependent, testis specific	10	protein-coding	57631981;57645869;57646416;57650981;57652082;57692203;57708074;57728090;57736290	57632207;57645955;57646451;57651401;57652173;57692270;57708181;57728266;57741112	6039	+;+;+;+;+;+;+;+;+	1.8322	1.83282	4.0821	3.36035e-07	7.12009e-06
19200	Pstpip1	CD2BP1|def-2	proline-serine-threonine phosphatase-interacting protein 1	9	protein-coding	56089976;56114230;56115063;56120301;56120547;56122759;56123262;56123748;56124594;56125124;56125927;56126582;56127485;56127727;56128589	56090444;56114330;56115137;56120335;56120653;56122821;56123360;56123793;56124673;56125222;56126023;56126672;56127537;56127860;56128890	1851	+;+;+;+;+;+;+;+;+;+;+;+;+;+;+	1.77092	1.77114	5.73032	3.41734e-07	7.22899e-06
260305	Nphp4	4930564O18Rik|nmf192	nephronophthisis 4 (juvenile) homolog (human)	4	protein-coding	152478142;152484360;152488742;152496649;152498177;152498932;152502874;152506361;152507357;152518093;152524242;152535910;152537183;152537775;152538020;152538823;152544299;152546946;152551804;152554522;152555473;152556219;152556992;152559328;152559678;152560264;152561178;152561574;152562006;152562638	152478439;152484540;152488894;152496821;152498241;152499087;152503004;152506542;152507483;152518275;152524368;152535971;152537299;152537923;152538211;152539010;152544459;152547126;152551929;152554727;152555699;152556405;152557075;152559484;152559763;152560349;152561349;152561753;152562149;152563184	5028	+;+;+;+;+;+;+;+;+;+;+;+;+;+;+;+;+;+;+;+;+;+;+;+;+;+;+;+;+;+	-1.87159	-1.87276	2.74694	3.4358e-07	7.25245e-06
14000	Drosha	1110013A17Rik|AI874853|Etohi2|Rn3|Rnasen	drosha, ribonuclease type III	15	protein-coding	12824815;12826065;12827227;12833829;12837283;12842057;12842300;12846068;12848053;12851796;12859373;12861678;12865027;12866563;12867596;12878658;12881623;12883166;12884988;12889619;12890034;12890487;12901103;12902585;12905599;12907324;12912511;12913899;12915339;12924056;12925991;12926206;12928863;12929665;12934992	12824942;12826167;12827292;12834662;12837375;12842167;12842531;12846209;12848207;12851876;12859459;12861764;12865098;12866644;12867670;12878827;12881747;12883265;12885095;12889726;12890172;12890547;12901162;12902684;12905701;12907394;12912555;12914056;12915444;12924197;12926073;12926309;12928955;12929711;12935291	4571	+;+;+;+;+;+;+;+;+;+;+;+;+;+;+;+;+;+;+;+;+;+;+;+;+;+;+;+;+;+;+;+;+;+;+	1.68114	1.68128	6.41234	3.43965e-07	7.25245e-06
57434	Xrcc2	4921524O04Rik|8030409M04Rik|RAD51|RecA	X-ray repair complementing defective repair in Chinese hamster cells 2	5	protein-coding	25689814;25698251;25705678	25692828;25698332;25705797	3217	-;-;-	1.91419	1.91527	3.9564	3.44667e-07	7.2554e-06
66071	Ethe1	0610025L15Rik|Hsco	ethylmalonic encephalopathy 1	7	protein-coding	24587543;24593627;24594418;24595000;24606205;24607868;24608352;24608723	24587807;24594011;24594562;24595148;24606334;24607957;24608468;24608925	1484	+;+;+;+;+;+;+;+	1.65312	1.65411	3.70814	3.45431e-07	7.25967e-06
12050	Bcl2l2	AW048834|Bcl-w|Gtrgal2|Gtrosa41|bclw|c98	BCL2-like 2	14	protein-coding	54883425;54883797;54884374;54885384	54883506;54883884;54884813;54888234	3461	+;+;+;+	2.18096	2.18293	3.35268	3.46899e-07	7.26295e-06
67091	Trappc6a	1810073E21Rik|4930519D19Rik|AI480686|TRS33|mhyp	trafficking protein particle complex 6A	7	protein-coding	19508729;19514201;19514422;19515007;19515204;19515846	19508832;19514268;19514539;19515090;19515297;19516145	768	+;+;+;+;+;+	1.6157	1.61615	4.70352	3.4753e-07	7.26295e-06
208154	Btla	A630002H24	B and T lymphocyte associated	16	protein-coding	45224337;45239044;45242706;45244153;45246251;45250349	45224461;45239364;45242741;45244311;45246297;45252895	3235	+;+;+;+;+;+	-2.03936	-2.03938	8.37281	3.4753e-07	7.26295e-06
12183	Bpgm	AI323730|AL022789|C86192	2,3-bisphosphoglycerate mutase	6	protein-coding	34476356;34487290;34504271	34476422;34487950;34505610	2068	+;+;+	1.62958	1.6302	5.19645	3.47835e-07	7.26295e-06
76024	Gm11346	5830431A10Rik|AI447617|Gm11347	X-linked lymphocyte-regulated 5 pseudogene	13	pseudo	24598124;24604630	24599101;24604767	1116	-;-	-4.05336	-4.11405	1.7282	3.49856e-07	7.29337e-06
20866	Stim1	SIM	stromal interaction molecule 1	7	protein-coding	102267824;102354501;102386087;102408367;102411249;102415338;102421353;102425973;102426700;102427082;102430885;102435384	102268553;102354631;102386201;102408478;102411364;102415515;102421530;102426140;102426800;102427317;102430951;102436860	3609	+;+;+;+;+;+;+;+;+;+;+;+	-1.43334	-1.43342	6.48328	3.57032e-07	7.43098e-06
19696	Rel	c-Rel	reticuloendotheliosis oncogene	11	protein-coding	23741729;23744239;23744437;23745429;23745746;23748751;23753217;23756899;23761013;23770680	23743040;23744307;23744505;23745641;23745850;23748891;23753308;23757047;23761155;23770970	2584	-;-;-;-;-;-;-;-;-;-	-2.30883	-2.30888	6.97942	3.60348e-07	7.48794e-06
16905	Lmna	Dhe	lamin A	3	protein-coding	88481149;88482346;88483206;88483827;88484047;88484615;88484927;88486204;88486460;88486808;88488275;88493237;88502748	88482100;88482612;88483413;88483946;88484154;88484837;88485147;88486329;88486630;88486933;88488431;88493299;88503332	3327	-;-;-;-;-;-;-;-;-;-;-;-;-	-4.01781	-4.02187	2.17689	3.66146e-07	7.59493e-06
215418	Csrnp1	4931429D10Rik|Axud1|CSRNP-1|URAX1|taip-3	cysteine-serine-rich nuclear protein 1	9	protein-coding	119971166;119973364;119974154;119977002;119984634	119973211;119973678;119974413;119977245;119984658	2890	-;-;-;-;-	-1.57743	-1.5775	6.3798	3.6704e-07	7.59493e-06
102632	Acad11	5730439E10Rik|AI987948	acyl-Coenzyme A dehydrogenase family, member 11	9	protein-coding	104063703;104073622;104075817;104076330;104078563;104081231;104081698;104082791;104084161;104090258;104091592;104095521;104097354;104113462;104114453;104115278;104116165;104123047;104124018;104126582	104063903;104073721;104075942;104076491;104078727;104081372;104081819;104082897;104084287;104090335;104091730;104095628;104097452;104113528;104114538;104115349;104116319;104123163;104124127;104127646	3348	+;+;+;+;+;+;+;+;+;+;+;+;+;+;+;+;+;+;+;+	1.57374	1.57431	4.30149	3.67355e-07	7.59493e-06
29870	Gtse1	B99|Gtse-1	G two S phase expressed protein 1	15	protein-coding	85859707;85859946;85861901;85862068;85864107;85867475;85868680;85871509;85873640;85874975;85875536;85876149	85859794;85860095;85861958;85862695;85864262;85867601;85869057;85871581;85873876;85875218;85875751;85876573	2780	+;+;+;+;+;+;+;+;+;+;+;+	3.79653	3.79843	5.49739	3.6814e-07	7.59493e-06
228607	Mavs	D430028G21Rik|IPS-1|Visa|cardif	mitochondrial antiviral signaling protein	2	protein-coding	131234063;131238736;131239452;131240315;131241880;131243119;131245203;131246364	131234355;131238910;131239542;131240492;131242049;131243272;131245669;131248025	3190	+;+;+;+;+;+;+;+	1.53175	1.5319	5.62367	3.68435e-07	7.59493e-06
225358	Fam13b	2610024E20Rik|AW060714|AW546153	family with sequence similarity 13, member B	18	protein-coding	34442351;34443901;34445277;34445532;34448026;34448368;34451208;34454034;34454654;34457664;34462061;34462961;34465156;34473550;34486979;34494157;34494599;34497334;34497968;34499686;34506529	34442765;34444002;34445440;34445615;34448121;34448451;34451437;34454115;34454783;34457874;34462208;34463009;34465220;34473685;34487139;34494298;34494776;34497546;34498159;34499852;34506823	3344	-;-;-;-;-;-;-;-;-;-;-;-;-;-;-;-;-;-;-;-;-	-1.45608	-1.45628	4.4732	3.74476e-07	7.70717e-06
68770	Phtf2	1110054G21Rik|9530062N20Rik|AI447096|C77923	putative homeodomain transcription factor 2	5	protein-coding	20758664;20761664;20764214;20765758;20772175;20773685;20774003;20775879;20782273;20789629;20794295;20801902;20803185;20805655;20807404;20813240;20855122;20881956	20761075;20761789;20764309;20765913;20772261;20773816;20774275;20776007;20782491;20789784;20794481;20802066;20803350;20805813;20807473;20813296;20855201;20882124	4839	-;-;-;-;-;-;-;-;-;-;-;-;-;-;-;-;-;-	-1.55056	-1.55062	6.31726	3.76509e-07	7.73669e-06
14282	Fosb	-	FBJ osteosarcoma oncogene B	7	protein-coding	19302696;19306559;19307120;19309306	19305302;19306666;19307440;19310045	3776	-;-;-;-	-4.13674	-4.15166	1.27601	3.78838e-07	7.7722e-06
233575	Pgap2	1810006G21Rik|C76649|Frag1	post-GPI attachment to proteins 2	7	protein-coding	102223074;102223379;102226271;102236094;102236448;102237122;102237401	102223150;102223490;102226445;102236346;102236542;102237230;102237763	1184	+;+;+;+;+;+;+	1.31277	1.31296	4.67106	3.81505e-07	7.8145e-06
385658	Nxpe3	Fam55c|Gm1752|Gm611	neurexophilin and PC-esterase domain family, member 3	16	protein-coding	55839953;55849612;55860306;55865796;55890582;55894928	55844726;55849818;55860379;55866550;55890849;55895285	6436	-;-;-;-;-;-	1.6425	1.64266	5.96993	3.82468e-07	7.82144e-06
70885	Ints10	4921521J11Rik|AI462004	integrator complex subunit 10	8	protein-coding	68793954;68794611;68796717;68797759;68802316;68802883;68804814;68807462;68808376;68810579;68811911;68813566;68814257;68819288;68820655;68822157;68827277	68794148;68794678;68796820;68797898;68802397;68803023;68804985;68807631;68808509;68810732;68811993;68813718;68814365;68819367;68820817;68822250;68827644	2410	+;+;+;+;+;+;+;+;+;+;+;+;+;+;+;+;+	1.40957	1.40975	5.58214	3.83054e-07	7.82144e-06
74359	4931414P19Rik	Rtfc	RIKEN cDNA 4931414P19 gene	14	protein-coding	54583663;54584979;54585652;54585936;54591122;54595114;54605803	54584706;54585091;54585755;54585997;54591439;54595951;54605908	2585	-;-;-;-;-;-;-	2.29793	2.30075	2.80377	3.91737e-07	7.98073e-06
66943	Pqlc1	2310009N05Rik|4933425L21Rik|5730564E11Rik|C78974	PQ loop repeat containing 1	18	protein-coding	80255245;80256226;80256782;80263420;80272462;80283276;80291576	80255410;80256403;80257118;80263553;80275146;80283492;80292724	4866	+;+;+;+;+;+;+	-1.65968	-1.65984	4.59447	3.9209e-07	7.98073e-06
16172	Il17ra	AW538159|Cdw217|Il17r|VDw217	interleukin 17 receptor A	6	protein-coding	120463197;120472092;120472926;120473754;120474290;120475229;120475456;120476890;120477396;120478164;120478375;120480003;120480983	120463466;120472116;120473072;120473866;120474416;120475276;120475619;120476973;120477480;120478175;120478482;120480044;120483727	3970	+;+;+;+;+;+;+;+;+;+;+;+;+	-1.49226	-1.49229	7.72478	3.9784e-07	8.08503e-06
66096	Lamtor4	0910001L09Rik|AV006840	late endosomal/lysosomal adaptor, MAPK and MTOR activator 4	5	protein-coding	138255482;138256253;138258655;138259040	138255803;138256333;138258772;138259395	877	+;+;+;+	1.46815	1.46857	4.65228	3.99087e-07	8.08721e-06
223978	Cpped1	C530044N13Rik	calcineurin-like phosphoesterase domain containing 1	16	protein-coding	11803721;11828175;11887578;11909266	11805583;11828597;11887796;11909423	2663	-;-;-;-	2.05321	2.05438	3.84409	3.99198e-07	8.08721e-06
68778	Gucd1	1110038D17Rik	guanylyl cyclase domain containing 1	10	protein-coding	75506814;75509592;75510032;75511121;75512072;75517154	75508969;75509833;75510123;75511286;75512156;75517322	2910	-;-;-;-;-;-	-1.48989	-1.48999	5.73202	4.02033e-07	8.13189e-06
15223	Foxj1	FKHL-13|HFH-4|Hfh4	forkhead box J1	11	protein-coding	116330704;116334042;116335218	116332477;116334708;116335354	2578	-;-;-	-3.18518	-3.19215	0.468457	4.03293e-07	8.14463e-06
66268	Pigyl	1810008A14Rik|PIG-Y|Pigy	phosphatidylinositol glycan anchor biosynthesis, class Y-like	9	protein-coding	22156846;22157732	22156913;22158355	692	+;+	1.91029	1.91178	3.37718	4.0938e-07	8.25465e-06
56031	Ppie	2010010D16Rik|Cyp33	peptidylprolyl isomerase E (cyclophilin E)	4	protein-coding	123127125;123127638;123130369;123133234;123135055;123135596;123136872;123137526;123138866;123139902	123127446;123127780;123130554;123133357;123135155;123135677;123136898;123137569;123138964;123139941	1168	-;-;-;-;-;-;-;-;-;-	1.2322	1.23228	5.64231	4.11929e-07	8.29312e-06
66156	Anapc11	1110011I19Rik|R75218	anaphase promoting complex subunit 11	11	protein-coding	120598421;120599242;120605281	120598870;120599368;120608198	3495	+;+;+	1.4294	1.42956	5.51434	4.16797e-07	8.36248e-06
19134	Prpf4b	2610037H07|Prp4|Prp4k|Prpk|cbp143	pre-mRNA processing factor 4B	13	protein-coding	34875494;34883231;34886670;34888124;34889512;34890495;34892090;34893761;34894435;34895319;34895967;34899109;34899831;34900364;34901393	34875694;34884427;34886843;34888279;34889593;34890705;34892163;34893851;34894582;34895456;34896120;34899223;34899982;34900450;34902878	4466	+;+;+;+;+;+;+;+;+;+;+;+;+;+;+	-1.23966	-1.23968	7.27025	4.16978e-07	8.36248e-06
74114	Crot	1200003H03Rik	carnitine O-octanoyltransferase	5	protein-coding	8966048;8968647;8968870;8969048;8969916;8973586;8973945;8974133;8976008;8977455;8978198;8983689;8987768;8988104;8989606;8993506;8996452;8997104	8966972;8968766;8968963;8969126;8970039;8973716;8974052;8974216;8976109;8977580;8978291;8983797;8987892;8988285;8989730;8993641;8996547;8997146	2803	-;-;-;-;-;-;-;-;-;-;-;-;-;-;-;-;-;-	1.70349	1.70441	4.46314	4.17419e-07	8.36248e-06
625421	C230062I16Rik	-	RIKEN cDNA C230062I16 gene	7	unknown	29953299;29960893;29963146;29965132	29953956;29961019;29963241;29965711	1461	+;+;+;+	1.69632	1.69639	6.8936	4.17962e-07	8.36248e-06
26429	Orc5	AL033327|MmORC5|Orc5l	origin recognition complex, subunit 5	5	protein-coding	22486489;22499976;22516704;22522391;22523516;22524816;22526363;22526535;22529155;22533763;22537522;22546398;22547924;22550192	22487217;22500088;22516814;22522438;22523628;22524868;22526453;22526583;22529285;22533874;22537596;22546598;22548016;22550331	2059	-;-;-;-;-;-;-;-;-;-;-;-;-;-	1.91422	1.91475	4.52052	4.19336e-07	8.37701e-06
67399	Pdlim7	LMP	PDZ and LIM domain 7	13	protein-coding	55497487;55498894;55499101;55504658;55505934;55506306;55506773;55507330;55507488;55507864;55508208;55508780;55508892;55512312;55513367	55498734;55499009;55499221;55504838;55506168;55506367;55507123;55507366;55507624;55507880;55508326;55508810;55509043;55512418;55513439	2987	-;-;-;-;-;-;-;-;-;-;-;-;-;-;-	-2.07798	-2.07855	4.23476	4.20551e-07	8.38831e-06
16476	Jun	AP-1|Junc|c-jun	jun proto-oncogene	4	protein-coding	95049036	95052222	3187	-	-1.58004	-1.58008	6.65389	4.23872e-07	8.44153e-06
100040052	Gm2573	-	predicted gene 2573	15	pseudo	12181147	12181467	321	+	1.47855	1.47879	4.75484	4.26281e-07	8.47643e-06
110198	Akr7a5	0610025K21Rik|Afar|Afar1|Akr7a2	aldo-keto reductase family 7, member A5 (aflatoxin aldehyde reductase)	4	protein-coding	139310744;139314104;139314467;139316710;139316934;139317570;139318092	139311076;139314291;139314571;139316806;139317033;139317699;139318786	1648	+;+;+;+;+;+;+	1.63543	1.63578	4.67754	4.27256e-07	8.48278e-06
69719	Cad	2410008J01Rik|AU018859|Cpad	carbamoyl-phosphate synthetase 2, aspartate transcarbamylase, and dihydroorotase	5	protein-coding	31054811;31055243;31058069;31058677;31058981;31059433;31059779;31060099;31060481;31060828;31061117;31061457;31061778;31062201;31062462;31066688;31066981;31067400;31068106;31068363;31068674;31069015;31069519;31070295;31070568;31071865;31072302;31072557;31072818;31073142;31073491;31073998;31074270;31074594;31075089;31075809;31075955;31076218;31076674;31077093;31077351;31077595;31077889;31078093	31055036;31055382;31058198;31058819;31059122;31059604;31059964;31060211;31060626;31060959;31061350;31061678;31061966;31062325;31062592;31066800;31067225;31067646;31068204;31068587;31068856;31069233;31069686;31070477;31070672;31072104;31072383;31072723;31072982;31073273;31073692;31074188;31074410;31074695;31075185;31075853;31076124;31076292;31076886;31077218;31077506;31077696;31077983;31078479	7106	+;+;+;+;+;+;+;+;+;+;+;+;+;+;+;+;+;+;+;+;+;+;+;+;+;+;+;+;+;+;+;+;+;+;+;+;+;+;+;+;+;+;+;+	1.87857	1.87858	9.09765	4.29143e-07	8.50716e-06
101122	Rpusd3	AI527266	RNA pseudouridylate synthase domain containing 3	6	protein-coding	113415319;113416307;113416789;113417141;113417304;113417847;113418031;113418810;113419218	113415722;113416446;113416912;113417225;113417411;113417946;113418075;113418949;113419340	1269	-;-;-;-;-;-;-;-;-	1.87062	1.87206	3.1376	4.32811e-07	8.56673e-06
26377	Dapp1	Bam32	dual adaptor for phosphotyrosine and 3-phosphoinositides 1	3	protein-coding	137931006;137935582;137937737;137939137;137940861;137949647;137961442;137965881;137981319	137933189;137935669;137937822;137939199;137940908;137949777;137961575;137966003;137981549	3088	-;-;-;-;-;-;-;-;-	1.3782	1.3784	5.44089	4.35367e-07	8.60415e-06
268783	Mtmr12	3Pap|4932703C11|C730015A02Rik|Pip3ap|mKIAA1682	myotubularin related protein 12	15	protein-coding	12205094;12230274;12232756;12233854;12236018;12237929;12244984;12251353;12257627;12258418;12259568;12261841;12263725;12265544;12266607;12269502	12205279;12230334;12232901;12233926;12236148;12238019;12245113;12251428;12257733;12258542;12259646;12261911;12263897;12265711;12266768;12272240	4518	+;+;+;+;+;+;+;+;+;+;+;+;+;+;+;+	-1.57279	-1.5729	5.62273	4.37673e-07	8.63653e-06
228852	Ppp1r16b	ANKRD4|C130078N17Rik|TIMAP|Wdt4	protein phosphatase 1, regulatory subunit 16B	2	protein-coding	158666733;158667135;158695862;158740736;158746518;158749167;158751074;158755144;158755813;158756920;158757138;158761354	158666825;158667249;158696210;158740806;158746663;158749270;158751198;158755269;158755888;158757049;158757306;158766334	6485	+;+;+;+;+;+;+;+;+;+;+;+	-1.50728	-1.50729	8.41433	4.39171e-07	8.65287e-06
30925	Slamf6	KAL1|KAL1b|Ly108|NTB-A|NTBA|SF2000	SLAM family member 6	1	protein-coding	171917537;171934099;171936469;171938002;171938452;171939396;171941625;171942578	171917792;171934440;171936732;171938115;171938481;171939469;171941696;171943868	2443	+;+;+;+;+;+;+;+	1.35472	1.35487	6.513	4.42066e-07	8.69665e-06
100163	Pafah2	2310074E22Rik|AI507170	platelet-activating factor acetylhydrolase 2	4	protein-coding	134396360;134402970;134404093;134405006;134410904;134411767;134413342;134418042;134419869;134422378;134425473	134396424;134403104;134404243;134405102;134410972;134411905;134413455;134418133;134420039;134422532;134427412	3128	+;+;+;+;+;+;+;+;+;+;+	2.40611	2.4132	2.04401	4.43416e-07	8.70996e-06
67102	D16Ertd472e	1700010I10Rik|2310009O17Rik|E330003K22Rik|Eurl	DNA segment, Chr 16, ERATO Doi 472, expressed	16	protein-coding	78540336;78546506;78547576;78575921;78576191	78545284;78546568;78548091;78576054;78576688	6160	-;-;-;-;-	-1.21034	-1.21041	5.87752	4.49513e-07	8.80152e-06
17319	Mif	DER6|GIF|Glif	macrophage migration inhibitory factor (glycosylation-inhibiting factor)	10	protein-coding	75859353;75859687;75860061	75859543;75859859;75860250	554	-;-;-	1.70091	1.70096	7.43352	4.50291e-07	8.80152e-06
67861	Akr1b10	2310005E10Rik|Akr1b16	aldo-keto reductase family 1, member B10 (aldose reductase)	6	protein-coding	34384247;34387672;34388776;34390055;34392017;34392389;34392915;34394058;34394727;34396612	34384407;34387839;34388892;34390132;34392139;34392495;34392996;34394141;34394809;34396949	1341	+;+;+;+;+;+;+;+;+;+	2.0376	2.04038	2.89608	4.50543e-07	8.80152e-06
70209	Tmem143	2310076O21Rik|AI481604	transmembrane protein 143	7	protein-coding	45897069;45897435;45899632;45906918;45908107;45909322;45916083;45916411	45897101;45897666;45899736;45907112;45908237;45909601;45916272;45917413	2169	+;+;+;+;+;+;+;+	2.37476	2.37736	3.07563	4.50801e-07	8.80152e-06
17909	Myo10	AW048724|D15Ertd600e|mKIAA0799|myosin-X	myosin X	15	protein-coding	25622550;25666426;25701562;25714029;25722170;25723884;25725072;25725196;25726420;25731970;25733988;25735946;25736401;25736595;25737450;25737957;25739287;25742341;25744176;25776021;25776318;25778081;25779583;25780364;25780974;25782918;25785803;25793151;25795683;25797199;25799411;25800041;25801123;25803263;25804299;25805511;25806543;25807057;25807736;25810359;25812121	25623030;25666524;25701720;25714216;25722304;25724008;25725085;25725280;25726523;25732099;25734106;25736092;25736501;25736661;25737542;25738025;25739369;25742449;25744256;25776145;25776432;25778187;25779810;25780412;25781864;25783041;25786046;25793246;25795776;25797254;25799553;25800235;25801280;25803386;25804596;25805718;25806679;25807177;25808188;25810550;25813671	8098	+;+;+;+;+;+;+;+;+;+;+;+;+;+;+;+;+;+;+;+;+;+;+;+;+;+;+;+;+;+;+;+;+;+;+;+;+;+;+;+;+	-3.27867	-3.28132	2.03427	4.62461e-07	9.01555e-06
11409	Acads	AI196007|Bcd-1|Bcd1|Hdlq8|SCAD	acyl-Coenzyme A dehydrogenase, short chain	5	protein-coding	115110299;115111094;115111319;115111637;115111857;115112240;115112765;115113064;115117565;115119225	115111006;115111150;115111414;115111774;115112027;115112391;115112876;115113213;115117728;115119313	1837	-;-;-;-;-;-;-;-;-;-	1.31764	1.31785	5.20072	4.64218e-07	9.03617e-06
71911	Bdh1	2310032J20Rik|AI327223|Bdh	3-hydroxybutyrate dehydrogenase, type 1	16	protein-coding	31422297;31428753;31437992;31446592;31447553;31449824;31455028;31456625	31422512;31428987;31438117;31446664;31447663;31449965;31455180;31458901	3333	+;+;+;+;+;+;+;+	1.47747	1.47811	4.34633	4.68082e-07	9.09769e-06
11303	Abca1	ABC-1|Abc1	ATP-binding cassette, sub-family A (ABC1), member 1	4	protein-coding	53030789;53035337;53036262;53036873;53038157;53038619;53040719;53041539;53042314;53042664;53044115;53045775;53046030;53048956;53050289;53050935;53059257;53060333;53061487;53062390;53065901;53067031;53068687;53069792;53070076;53071823;53072898;53074220;53075131;53075447;53076891;53077943;53079571;53080766;53081922;53083717;53084384;53085096;53085993;53089799;53090254;53092729;53095585;53107006;531…	53034083;53035580;53036354;53036976;53038291;53038760;53040825;53041601;53042434;53042793;53044238;53045919;53046145;53049133;53050458;53051009;53059362;53060365;53061581;53062579;53065999;53067155;53068835;53069905;53070124;53072025;53072970;53074440;53075268;53075589;53077022;53078114;53079684;53080970;53082143;53083939;53084560;53085301;53086190;53089915;53090393;53092969;53095677;53107182;531…	10260	-;-;-;-;-;-;-;-;-;-;-;-;-;-;-;-;-;-;-;-;-;-;-;-;-;-;-;-;-;-;-;-;-;-;-;-;-;-;-;-;-;-;-;-;-;-;-;-;-;-	-2.467	-2.46716	6.27499	4.68858e-07	9.09908e-06
23827	Bpnt1	BPntase	bisphosphate 3'-nucleotidase 1	1	protein-coding	185332159;185338106;185341223;185345315;185346675;185348744;185352182;185353957;185356478	185332263;185338232;185341327;185345422;185346723;185348835;185352379;185354062;185357769	2182	+;+;+;+;+;+;+;+;+	1.53274	1.53302	4.83268	4.71686e-07	9.14024e-06
50868	Keap1	INRF2|mKIAA0132	kelch-like ECH-associated protein 1	9	protein-coding	21229730;21231250;21231697;21233388;21237071	21230868;21231426;21231902;21234073;21239332	4470	-;-;-;-;-	1.361	1.36111	6.46798	4.73427e-07	9.14041e-06
23797	Akt3	AI851531|D930002M15Rik|Nmf350	thymoma viral proto-oncogene 3	1	protein-coding	177022115;177031650;177043775;177050038;177059334;177067211;177078774;177080201;177096967;177102962;177109627;177130971;177248676	177025449;177031752;177043862;177050252;177059462;177067333;177078842;177080266;177097098;177103106;177109738;177131096;177248767	4735	-;-;-;-;-;-;-;-;-;-;-;-;-	-1.39831	-1.3984	5.39579	4.73585e-07	9.14041e-06
244238	Mrgpre	C130069N09Rik|Ebrt3|Mgrf|MrgE	MAS-related GPR, member E	7	protein-coding	143778363;143784191	143781813;143784500	3761	-;-	1.76645	1.76749	4.41155	4.73816e-07	9.14041e-06
16859	Lgals9	AA407335|AI194909|AI265545|LGALS35|Lgals5|gal-9|galectin-9	lectin, galactose binding, soluble 9	11	protein-coding	78962979;78965692;78965998;78966877;78967444;78967998;78969714;78971317;78972988;78976613;78984778	78963541;78965854;78966086;78966918;78967494;78968033;78969806;78971427;78973189;78976701;78984924	1586	-;-;-;-;-;-;-;-;-;-;-	2.25633	2.25646	7.42935	4.83527e-07	9.30157e-06
19057	Ppp3cc	Calnc|PP2BA gamma	protein phosphatase 3, catalytic subunit, gamma isoform	14	protein-coding	70217898;70220017;70224310;70224967;70235140;70236478;70240729;70240904;70245853;70247574;70256360;70266630;70267309;70289181	70218277;70220046;70224407;70225048;70235208;70236603;70240823;70240981;70245992;70247719;70256471;70266754;70267506;70289449	1948	-;-;-;-;-;-;-;-;-;-;-;-;-;-	1.36722	1.36731	6.92385	4.8361e-07	9.30157e-06
81500	Sil1	1810057E01Rik|AI042831|wz	endoplasmic reticulum chaperone SIL1 homolog (S. cerevisiae)	18	protein-coding	35266396;35269039;35269614;35317842;35325284;35341098;35348640;35418057;35438267;35498791	35266909;35269203;35269710;35317963;35325475;35341197;35348760;35418195;35438380;35498925	1699	-;-;-;-;-;-;-;-;-;-	1.28442	1.28461	5.86236	4.84939e-07	9.31328e-06
15042	H2-T24	H-2T24	histocompatibility 2, T region locus 24	17	protein-coding	36005695;36014557;36014800;36015384;36017241;36020460	36006789;36014696;36015075;36015656;36017537;36020560	2182	-;-;-;-;-;-	3.01355	3.01548	5.32959	4.85901e-07	9.31792e-06
65221	Slc15a3	Ci1|cI-1	solute carrier family 15, member 3	19	protein-coding	10842544;10848505;10853129;10854254;10854909;10855888;10857183;10857630	10843578;10848788;10853276;10854361;10855077;10856046;10857338;10857915	2345	+;+;+;+;+;+;+;+	-1.52802	-1.52807	6.3597	4.88612e-07	9.35602e-06
171166	Mcoln3	6720490O21Rik|TRPML3|Va	mucolipin 3	3	protein-coding	146121791;146124745;146128103;146128883;146129096;146131147;146133650;146133840;146137258;146137447;146139371;146140464	146122020;146124912;146128256;146128967;146129192;146131246;146133762;146133989;146137359;146137569;146139577;146140646	1712	+;+;+;+;+;+;+;+;+;+;+;+	2.23635	2.24175	2.40801	4.90071e-07	9.37007e-06
71924	Tube1	2310061K05Rik|AI551343|Tube	epsilon-tubulin 1	10	protein-coding	39134023;39134206;39134988;39137134;39140823;39142255;39144375;39144756;39145573;39147312;39147763;39149459	39134107;39134279;39135040;39137191;39140938;39142376;39144562;39144931;39145713;39147452;39147937;39151058	2929	+;+;+;+;+;+;+;+;+;+;+;+	2.63826	2.64491	2.6149	4.92861e-07	9.4095e-06
20345	Selplg	CD162|Psgl-1|Psgl1|Selp1|Selpl	selectin, platelet (p-selectin) ligand	5	protein-coding	113817798;113830349	113820248;113830501	2604	-;-	-1.59188	-1.59208	6.36205	4.97912e-07	9.4919e-06
57441	Gmnn	AW546347|Gem	geminin	13	protein-coding	24751845;24753348;24753658;24756600;24757596;24760160;24761813	24752230;24753458;24753740;24756735;24757673;24760217;24761937	977	-;-;-;-;-;-;-	1.86758	1.86849	5.28121	5.02566e-07	9.56651e-06
76267	Fads1	0710001O03Rik|A930006B21Rik|AI317215|DSD	fatty acid desaturase 1	19	protein-coding	10182888;10184927;10185685;10186378;10186755;10191440;10192912;10193701;10193996;10194318;10194489;10194871	10183264;10185037;10185882;10186479;10186883;10191500;10192988;10193798;10194092;10194397;10194614;10196874	3460	+;+;+;+;+;+;+;+;+;+;+;+	1.97294	1.97387	5.31775	5.07703e-07	9.65009e-06
234776	Atmin	Asciz|gpg6|mKIAA0431	ATM interactor	8	protein-coding	116943393;116952874;116954714;116956253	116943750;116952999;116954913;116960445	4877	+;+;+;+	-1.15511	-1.15514	6.55828	5.11037e-07	9.6992e-06
66117	Fmc1	1110001J03Rik	formation of mitochondrial complex V assembly factor 1	6	protein-coding	38534861;38539159	38535010;38539449	441	+;+	1.52005	1.52047	3.85052	5.18709e-07	9.82675e-06
51789	Tnk2	Ack|Ack-1|Ack1|Cdgip|Pyk1	tyrosine kinase, non-receptor, 2	16	protein-coding	32644643;32663739;32665886;32668221;32669387;32669953;32670792;32671295;32671539;32675522;32677894;32678669;32679459;32680900;32681152;32682685	32645108;32663919;32665956;32668442;32669539;32670230;32670918;32671441;32671633;32675716;32677985;32678713;32680807;32680995;32681279;32683493	4454	+;+;+;+;+;+;+;+;+;+;+;+;+;+;+;+	1.37471	1.37483	6.51254	5.19278e-07	9.82675e-06
114715	Spred1	5730461F13Rik|AL024345|AW047647	sprouty protein with EVH-1 domain 1, related sequence	2	protein-coding	117121450;117152992;117163498;117164946;117171928;117175344;117177302	117121756;117153166;117163666;117164995;117172086;117175445;117179337	2998	+;+;+;+;+;+;+	-1.59537	-1.59599	3.96694	5.20172e-07	9.82928e-06
109801	Glo1	0610009E22Rik|1110008E19Rik|2510049H23Rik|AW550643|GLY1|Glo-1|Glo-1r|Glo-1s|Glo1-r|Glo1-s|Qglo	glyoxalase 1	17	protein-coding	30592861;30596374;30597805;30600039;30604020;30612468	30594226;30596463;30597872;30600179;30604102;30612659	1940	-;-;-;-;-;-	1.57831	1.57879	4.18493	5.262e-07	9.92867e-06
380629	Heca	Gm869|HDC|HDCL	hdc homolog, cell cycle regulator	10	protein-coding	17900466;17908034;17914992;17947509	17902377;17908188;17916032;17948067	3667	-;-;-;-	-1.55498	-1.55506	6.19127	5.27363e-07	9.9361e-06
69534	Avpi1	2310008N12Rik|AA410041|VIT32|esu|mVIT32	arginine vasopressin-induced 1	19	protein-coding	42123275;42124748;42128871	42123848;42125026;42128993	976	-;-;-	-2.25095	-2.2537	1.6101	5.33635e-07	1.00396e-05
223775	Pim3	BC026639|Kid1	proviral integration site 3	15	protein-coding	88862194;88862838;88863041;88863179;88864316;88864575	88862752;88862947;88863091;88863548;88864492;88865726	2419	+;+;+;+;+;+	-1.72185	-1.72192	5.99436	5.41833e-07	1.01791e-05
69710	Arap1	2410002L19Rik|Centd2|mKIAA0782	ArfGAP with RhoGAP domain, ankyrin repeat and PH domain 1	7	protein-coding	101348069;101367021;101372956;101378122;101384862;101385526;101386149;101386392;101386790;101387106;101387987;101388614;101390064;101391836;101393447;101394388;101394734;101396061;101398296;101398696;101399479;101399983;101400128;101400392;101400883;101401390;101401623;101401792;101402059;101403965;101404280;101408047;101409114;101409291;101410920;101411304	101348199;101367098;101373501;101378532;101385040;101385616;101386273;101386541;101386859;101387226;101388189;101388720;101390263;101391921;101393629;101394467;101394908;101396195;101398431;101398798;101399674;101400034;101400291;101400604;101400988;101401537;101401709;101401860;101402176;101404078;101404425;101408129;101409164;101409354;101411069;101412586	6354	+;+;+;+;+;+;+;+;+;+;+;+;+;+;+;+;+;+;+;+;+;+;+;+;+;+;+;+;+;+;+;+;+;+;+;+	-1.27871	-1.27873	7.84552	5.43409e-07	1.01938e-05
272382	Spib	Spi-B	Spi-B transcription factor (Spi-1/PU.1 related)	7	protein-coding	44525995;44528837;44529379;44529857;44531223;44532031	44528257;44528987;44529608;44529929;44531250;44532071	2786	-;-;-;-;-;-	-1.48466	-1.48467	9.51855	5.65278e-07	1.05774e-05
235442	Rab8b	5930437D16|D330025I23Rik	RAB8B, member RAS oncogene family	9	protein-coding	66843664;66848598;66851334;66852927;66854668;66860837;66863423;66919510	66847811;66848648;66851399;66853016;66854745;66860897;66863483;66919705	4751	-;-;-;-;-;-;-;-	-1.28806	-1.28808	7.30772	5.65489e-07	1.05774e-05
100637	N4bp2l1	2410024N18Rik|AI428195|B230342M21Rik	NEDD4 binding protein 2-like 1	5	protein-coding	150571643;150574000;150576250;150576640;150594264	150572992;150574076;150576338;150576767;150594525	1906	-;-;-;-;-	-1.94096	-1.94125	4.42603	5.68755e-07	1.06231e-05
75406	Ndufs7	1010001M04Rik|CI-20kD	NADH:ubiquinone oxidoreductase core subunit S7	10	protein-coding	80249452;80252397;80253074;80253660;80254840;80255090;80255924;80256636	80249491;80252433;80253157;80253783;80255019;80255136;80256012;80256792	758	+;+;+;+;+;+;+;+	1.30612	1.3062	6.08887	5.73937e-07	1.06955e-05
63872	Zfp296	2210018A16Rik|Znf296	zinc finger protein 296	7	protein-coding	19577287;19577817;19579613	19577628;19577960;19580656	1530	+;+;+	-1.50876	-1.50884	5.79306	5.74831e-07	1.06955e-05
12325	Camk2g	Camkg	calcium/calmodulin-dependent protein kinase II gamma	14	protein-coding	20734875;20737259;20738849;20739327;20742705;20744604;20745792;20747819;20755659;20760144;20760397;20764146;20764861;20765396;20765912;20766153;20770064;20771007;20779204;20792519;20793901	20736852;20737503;20738943;20739402;20742753;20744648;20745860;20747851;20755702;20760186;20760480;20764268;20764955;20765479;20766014;20766225;20770129;20771061;20779263;20792613;20794088	3703	-;-;-;-;-;-;-;-;-;-;-;-;-;-;-;-;-;-;-;-;-	1.51152	1.51216	3.66471	5.75117e-07	1.06955e-05
319269	A130040M12Rik	CA782090|H3053C11|VL30	RIKEN cDNA A130040M12 gene	11	other	86812765	86816129	3365	-	-1.48112	-1.48112	11.1814	5.7597e-07	1.0696e-05
18104	Nqo1	AV001255|Dia4|Dtd|Nmo-1|Nmo1|Nmor1|Ox-1|Ox1|Qr1	NAD(P)H dehydrogenase, quinone 1	8	protein-coding	107388225;107391045;107392122;107392641;107392848;107403066	107389124;107391146;107392235;107392771;107393012;107403205	1552	-;-;-;-;-;-	2.99575	2.99988	2.3012	5.81042e-07	1.07747e-05
66836	Tmem223	0610006I08Rik	transmembrane protein 223	19	protein-coding	8770996;8772048	8771315;8772475	748	+;+	1.46237	1.46273	4.43011	5.83321e-07	1.08015e-05
13034	Ctse	A430072O03Rik|C920004C08Rik|CE|CatE	cathepsin E	1	protein-coding	131638314;131661876;131662613;131663311;131664284;131668037;131670686;131672204;131672445;131674781	131638557;131662066;131662769;131663428;131664402;131668236;131670808;131672345;131672543;131675507	2120	+;+;+;+;+;+;+;+;+;+	-1.47178	-1.47202	5.43084	5.96092e-07	1.10222e-05
69692	Hddc2	2310057G13Rik	HD domain containing 2	10	protein-coding	31313405;31314515;31316293;31320268;31326022;31327881	31313483;31314636;31316395;31320336;31326160;31328086	718	+;+;+;+;+;+	1.57327	1.57376	4.21602	6.00202e-07	1.10823e-05
21933	Tnfrsf10b	DR5|KILLER|Ly98|MK|TRAILR2|TRICK2A|TRICK2B|TRICKB	tumor necrosis factor receptor superfamily, member 10b	14	protein-coding	69767472;69770781;69773377;69775086;69776072;69777721;69780504;69782232	69767791;69770877;69773487;69775194;69776268;69777815;69780573;69784411	3179	+;+;+;+;+;+;+;+	3.22175	3.22585	2.72456	6.04551e-07	1.11373e-05
78816	Gmip	5031419I10Rik	Gem-interacting protein	8	protein-coding	69808687;69809774;69810630;69810802;69811158;69811368;69811533;69813616;69813782;69814038;69814395;69815434;69815614;69816051;69816209;69816737;69817003;69817233;69817723;69820434;69820597	69808820;69809858;69810717;69810859;69811283;69811432;69811640;69813696;69813952;69814175;69814591;69815543;69815691;69816128;69816363;69816925;69817140;69817429;69818110;69820500;69821870	3925	+;+;+;+;+;+;+;+;+;+;+;+;+;+;+;+;+;+;+;+;+	-1.22954	-1.22958	6.92586	6.05478e-07	1.11373e-05
68082	Dusp19	5930436K22Rik|C79103|SKRP1|TS-DSP1	dual specificity phosphatase 19	2	protein-coding	80617214;80621194;80624208;80630792	80617606;80621240;80624360;80631661	1463	+;+;+;+	2.386	2.39056	2.76347	6.05768e-07	1.11373e-05
67803	Limd2	0610025L06Rik|AI413966	LIM domain containing 2	11	protein-coding	106156256;106158935;106159162;106159348;106160051	106158833;106159074;106159206;106159442;106160142	2950	-;-;-;-;-	-1.47185	-1.47186	9.05792	6.12377e-07	1.12416e-05
319520	Dusp4	2700078F24Rik|AI844617|BB104621|E130306H24Rik|MKP2	dual specificity phosphatase 4	8	protein-coding	34807610;34816447;34817124;34818398	34808173;34816592;34817343;34819894	2427	+;+;+;+	-1.99593	-1.99599	7.3022	6.13176e-07	1.12416e-05
68017	Mrm2	2310037B18Rik|Ftsj2	mitochondrial rRNA methyltransferase 2	5	protein-coding	140327674;140330980;140331853	140328780;140331269;140331898	1443	-;-;-	1.84744	1.84863	3.39539	6.14428e-07	1.12486e-05
72203	2610507I01Rik	5033414D05Rik	RIKEN cDNA 2610507I01 gene	11	ncRNA	59197793;59201493;59202124	59200302;59201579;59202431	2905	-;-;-	1.93031	1.93174	3.11811	6.15401e-07	1.12504e-05
230872	Crocc	-	ciliary rootlet coiled-coil, rootletin	4	protein-coding	141016637;141017854;141018250;141018668;141019163;141019708;141020274;141021654;141022044;141022268;141025196;141026101;141028341;141029098;141029693;141030149;141030892;141032802;141033974;141034359;141035153;141035687;141036684;141037848;141040960;141041623;141042152;141042921;141043408;141045941;141046392;141046636;141046772;141046944;141051041;141052950;141053520;141058062;141060523	141017132;141018033;141018381;141018868;141019312;141019932;141020489;141021817;141022164;141022437;141025544;141026268;141028500;141029336;141029836;141030283;141031071;141032971;141034101;141034552;141035383;141035833;141036828;141038030;141041159;141041853;141042235;141043017;141043644;141046047;141046557;141046697;141046855;141047129;141051195;141053091;141053661;141058197;141060545	6680	-;-;-;-;-;-;-;-;-;-;-;-;-;-;-;-;-;-;-;-;-;-;-;-;-;-;-;-;-;-;-;-;-;-;-;-;-;-;-	1.43298	1.43352	3.96964	6.16576e-07	1.1256e-05
231655	Oasl1	7530414C13Rik|oasl9	2'-5' oligoadenylate synthetase-like 1	5	protein-coding	114923240;114923410;114928023;114929840;114932723;114935921;114936918	114923332;114923609;114928305;114930003;114932964;114936068;114937911	2124	+;+;+;+;+;+;+	2.44403	2.44412	6.85753	6.17666e-07	1.126e-05
22722	Zfp64	Gm38422	zinc finger protein 64	2	protein-coding	168925361;168935211;168939971;168940737;168951545;168955119	168926933;168935462;168940033;168940898;168951778;168955587	2753	-;-;-;-;-;-	1.51698	1.51746	5.00695	6.21438e-07	1.13128e-05
68240	Rpa3	14kDa|C330026P08Rik	replication protein A3	6	protein-coding	8255936;8256695;8257687;8259000	8256247;8256803;8257761;8259141	638	-;-;-;-	1.58815	1.58888	4.29651	6.24053e-07	1.13444e-05
69051	Pycr2	1810018M05Rik|P5cr2	pyrroline-5-carboxylate reductase family, member 2	1	protein-coding	180904274;180904744;180905874;180906163;180906595;180906790;180907477	180904530;180904814;180906053;180906384;180906687;180906953;180908088	1599	+;+;+;+;+;+;+	1.441	1.44114	6.13652	6.31294e-07	1.14599e-05
20397	Sgpl1	AI428538|D10Xrf456|S1PL|Spl	sphingosine phosphate lyase 1	10	protein-coding	61098642;61101681;61102568;61103121;61104463;61105422;61106265;61107577;61112162;61113438;61114010;61117695;61123309;61146258;61147523	61101008;61101801;61102714;61103359;61104612;61105520;61106370;61107665;61112290;61113514;61114157;61117762;61123474;61146331;61147665	4123	-;-;-;-;-;-;-;-;-;-;-;-;-;-;-	-1.45877	-1.4588	7.4726	6.32595e-07	1.14624e-05
72157	Pgm2	2610020G18Rik|AA407108|AI098105|Pgm-2|Pgm1	phosphoglucomutase 2	4	protein-coding	99929451;99961456;99962044;99963518;99964675;99967059;99969987;99978865;99981884;99983969;99986675	99929811;99961618;99962190;99963643;99964865;99967213;99970102;99979000;99982067;99984103;99987294	2334	+;+;+;+;+;+;+;+;+;+;+	1.62641	1.62673	5.28836	6.33205e-07	1.14624e-05
104923	Adi1	AL024210|Fe-ARD|MTCBP-1|Ni-ARD	acireductone dioxygenase 1	12	protein-coding	28675207;28677778;28679390;28680966	28675372;28677897;28679569;28682175	1676	+;+;+;+	1.40699	1.40714	5.55776	6.34515e-07	1.14701e-05
106585	Ankrd12	2900001A12Rik|AI447928|ANCO-2|AV347965|GAC-1|mKIAA0874	ankyrin repeat domain 12	17	protein-coding	65967501;65972297;65976021;65979502;65982836;66024076;66027252;66031371;66037493;66042533;66049786;66052954;66076884	65970337;65972392;65976164;65979600;65987493;66024223;66027394;66031571;66037639;66042601;66049933;66053091;66077046	8991	-;-;-;-;-;-;-;-;-;-;-;-;-	-1.50228	-1.5024	5.23193	6.36157e-07	1.14837e-05
21853	Timeless	C77407|Debt69|tim	timeless circadian clock 1	10	protein-coding	128232063;128238066;128239834;128240138;128240380;128240590;128241275;128241584;128242310;128242631;128243195;128244070;128244438;128244660;128246086;128246309;128247153;128247340;128247576;128248362;128249347;128249521;128249728;128249968;128250285;128250546;128250694;128251670;128251993;128252192	128232175;128238121;128239997;128240291;128240494;128240652;128241376;128241739;128242443;128242718;128243371;128244287;128244541;128244829;128246211;128246460;128247250;128247457;128247777;128248507;128249432;128249641;128249810;128250110;128250462;128250614;128250812;128251883;128252088;128252941	4515	+;+;+;+;+;+;+;+;+;+;+;+;+;+;+;+;+;+;+;+;+;+;+;+;+;+;+;+;+;+	1.31374	1.31389	6.22332	6.42336e-07	1.15791e-05
81907	Tmem108	AI462967|B130017P16Rik|R74726	transmembrane protein 108	9	protein-coding	103482936;103489189;103498802;103609711;103752855;103761755	103484783;103489343;103500208;103609796;103752967;103761837	3692	-;-;-;-;-;-	-3.22049	-3.22544	1.19517	6.46569e-07	1.16391e-05
66119	Tomm6	1110002E23Rik|AI663970	translocase of outer mitochondrial membrane 6	17	protein-coding	47686645;47687188;47687899	47687062;47687288;47688386	1007	-;-;-	1.3044	1.30446	6.66795	6.49028e-07	1.16672e-05
18646	Prf1	Pfn|Pfp|Prf-1	perforin 1 (pore forming protein)	10	protein-coding	61297836;61299911;61302801	61297854;61300482;61304263	2054	+;+;+	-2.39062	-2.39478	1.97107	6.5003e-07	1.1669e-05
108037	Shmt2	2700043D08Rik|AA408223|AA986903|SHMT	serine hydroxymethyltransferase 2 (mitochondrial)	10	protein-coding	127517123;127518025;127518225;127518471;127518792;127519121;127519389;127519630;127519971;127520338;127520918;127522288	127517916;127518132;127518380;127518570;127518957;127519260;127519511;127519711;127520171;127520417;127521115;127522444	2305	-;-;-;-;-;-;-;-;-;-;-;-	1.60032	1.60034	8.66872	6.54013e-07	1.17242e-05
68166	Spire1	6030430B19Rik|AI415299|AU022898|AW550622|Spir-1	spire type actin nucleation factor 1	18	protein-coding	67488209;67495140;67495363;67496562;67497177;67501068;67503431;67505651;67506554;67519291;67519804;67528864;67530407;67545615;67549124;67552574	67491549;67495276;67495390;67496632;67497314;67501241;67503573;67505744;67506726;67519420;67519890;67529028;67530484;67545740;67549173;67552721	5083	-;-;-;-;-;-;-;-;-;-;-;-;-;-;-;-	2.18458	2.18566	3.38007	6.62507e-07	1.186e-05
22041	Trf	AI266983|Cd176|HP|Tf|Tfn|hpx	transferrin	9	protein-coding	103208876;103210495;103211812;103215193;103215814;103217363;103219223;103219802;103220893;103222051;103222935;103223584;103225043;103225961;103226838;103227896;103230174	103209078;103210678;103211996;103215257;103215943;103217533;103219255;103219892;103221044;103222228;103223113;103223639;103225175;103226137;103226946;103228068;103230286	2332	-;-;-;-;-;-;-;-;-;-;-;-;-;-;-;-;-	-3.79195	-3.82224	1.03503	6.74614e-07	1.206e-05
77697	Mmab	9130222L19Rik|ATR	methylmalonic aciduria (cobalamin deficiency) cblB type homolog (human)	5	protein-coding	114431034;114435278;114436479;114436710;114437050;114437818;114438521;114442761;114443876	114433358;114435337;114436543;114436807;114437122;114437875;114438614;114442822;114444027	2987	-;-;-;-;-;-;-;-;-	1.96904	1.96978	3.99966	6.7565e-07	1.20611e-05
107771	Bmyc	2900002K07Rik|AW060705|Mycb	brain expressed myelocytomatosis oncogene	2	protein-coding	25706879	25707721	843	+	1.92414	1.92448	4.93243	6.7654e-07	1.20611e-05
27998	Exosc5	D7Wsu180e	exosome component 5	7	protein-coding	25659153;25663137;25664327;25665421;25666253;25667700	25659383;25663250;25664448;25665561;25666342;25668032	1031	+;+;+;+;+;+	1.30605	1.30614	5.87651	6.78684e-07	1.20826e-05
30045	Dnajc12	Jdp1|mJDP1	DnaJ heat shock protein family (Hsp40) member C12	10	protein-coding	63382443;63386563;63395785;63397239;63407002;63408189	63382518;63386775;63395863;63397378;63407206;63408840	1365	+;+;+;+;+;+	-2.19183	-2.19386	2.05255	6.80928e-07	1.21059e-05
107227	Macrod1	AI604841|AW743046|D930010J01Rik|Lrp16	MACRO domain containing 1	19	protein-coding	7056768;7065465;7066087;7185576;7196414;7196789;7197005;7197151;7197532;7197702;7197913	7057182;7065566;7066203;7185605;7196530;7196910;7197035;7197224;7197613;7197736;7198062	1275	+;+;+;+;+;+;+;+;+;+;+	1.678	1.67848	3.61705	6.90088e-07	1.22519e-05
50723	Icosl	AU044799|B7-H2|B7RP-1|B7h|BG071784|GI50|GL50|GL50-B|ICOS-L|Icoslg|LICOS|Ly115l|mKIAA0653	icos ligand	10	protein-coding	78069368;78071161;78071738;78073707;78075205;78077144;78077893	78069535;78071279;78072091;78074000;78075354;78077173;78079525	2748	+;+;+;+;+;+;+	-2.35412	-2.35423	6.27583	6.9828e-07	1.23797e-05
75939	4930579G24Rik	-	RIKEN cDNA 4930579G24 gene	3	protein-coding	79629079;79631129	79629356;79632820	1970	+;+	1.80928	1.81132	3.40941	6.99202e-07	1.23797e-05
106512	Gpsm3	AA960287|AGS4	G-protein signalling modulator 3 (AGS3-like, C. elegans)	17	protein-coding	34589806;34590461;34590742;34591170	34590260;34590563;34590941;34591754	1343	+;+;+;+	-1.4685	-1.46862	5.86496	7.01835e-07	1.24093e-05
66854	Trim35	0710005M05Rik|A430106H13Rik|AW046487|HLS5|Mair|NC8|mKIAA1098	tripartite motif-containing 35	14	protein-coding	66297025;66303181;66304005;66307026;66307812;66308735	66297549;66303276;66304235;66307048;66307930;66311424	3684	+;+;+;+;+;+	1.53341	1.53353	6.74457	7.0468e-07	1.24332e-05
414108	9230114K14Rik	-	RIKEN cDNA 9230114K14 gene	5	ncRNA	52190681;52192918;52194801;52196893	52190937;52193596;52194890;52197984	2118	+;+;+;+	2.90996	2.91841	2.17519	7.05274e-07	1.24332e-05
331004	Slc9a9	5730527A11Rik|9930105B05|AI854429|Nhe9	solute carrier family 9 (sodium/hydrogen exchanger), member 9	9	protein-coding	94669892;94685055;94711344;94712895;94809927;94855691;94936310;94939456;94960398;95019105;95020601;95055412;95123011;95137901;95227188;95228838	94670236;94685257;94711421;94712971;94810042;94855796;94936448;94939561;94960486;95019218;95020712;95055565;95123062;95137980;95227293;95230452	3492	+;+;+;+;+;+;+;+;+;+;+;+;+;+;+;+	-2.90602	-2.91846	1.24543	7.06073e-07	1.24332e-05
67579	Cpeb4	Cpe-bp4|Cpeb-4|mCPEB-4	cytoplasmic polyadenylation element binding protein 4	11	protein-coding	31872211;31889858;31908825;31918801;31920409;31924626;31925349;31927641;31930038;31931305	31873412;31889939;31908875;31918824;31920582;31924715;31925467;31927755;31930219;31931577	2312	+;+;+;+;+;+;+;+;+;+	-2.24663	-2.24758	3.34199	7.08707e-07	1.24626e-05
68597	Ccdc167	1110021J02Rik	coiled-coil domain containing 167	17	protein-coding	29695977;29703332;29705271;29705489;29716934	29700252;29704469;29705323;29705583;29717017	5646	-;-;-;-;-	1.43873	1.43918	4.86048	7.14586e-07	1.25472e-05
13805	Eng	AI528660|AI662476|CD105|Endo|S-endoglin	endoglin	2	protein-coding	32646595;32657516;32669423;32671342;32672218;32672837;32673250;32673592;32677553;32677923;32678456;32678891;32680281;32681196	32647024;32657670;32669563;32671507;32672383;32672957;32673424;32673734;32677690;32677961;32678572;32679142;32680335;32682669	3572	+;+;+;+;+;+;+;+;+;+;+;+;+;+	-3.09409	-3.09674	2.05218	7.15457e-07	1.25472e-05
27368	Tbl2	C76179|WS-bTRP	transducin (beta)-like 2	5	protein-coding	135149711;135152935;135154314;135156368;135157532;135158604;135159220	135149864;135153056;135154498;135156519;135157658;135158756;135162662	4336	+;+;+;+;+;+;+	-1.24875	-1.24881	6.42467	7.1668e-07	1.25516e-05
217935	Wdr60	D430033N04Rik	WD repeat domain 60	12	protein-coding	116207050;116211725;116213374;116213682;116216481;116218104;116218617;116218781;116224887;116225965;116229581;116231689;116232595;116233317;116241679;116246005;116246700;116247995;116254405;116255831;116257421;116262851	116207783;116211948;116213505;116213781;116216541;116218155;116218678;116218894;116225049;116226137;116229710;116231777;116232706;116233446;116241781;116246221;116246777;116248303;116254496;116256251;116257474;116263025	3725	-;-;-;-;-;-;-;-;-;-;-;-;-;-;-;-;-;-;-;-;-;-	2.86741	2.8735	1.88282	7.19201e-07	1.25683e-05
99890	Prmt6	AW124876|BB233495|Hrmt1l6	protein arginine N-methyltransferase 6	3	protein-coding	110246109;110248546	110247855;110250998	4200	-;-	-1.18003	-1.18009	5.58898	7.19579e-07	1.25683e-05
216049	Zfp365	AI839779|AV340892|DBZ|Su48|Znf365|talanin	zinc finger protein 365	10	protein-coding	67886105;67889953;67897434;67909201;67912371	67889091;67889990;67897614;67909959;67912662	4257	-;-;-;-;-	6.32665	6.36788	1.83483	7.21384e-07	1.25828e-05
30948	Bin1	ALP-1|Amphl|BRAMP-2|SH3P9	bridging integrator 1	18	protein-coding	32377217;32406100;32412421;32412617;32413095;32414183;32414945;32419843;32420069;32421878;32424820;32426224;32429196;32429700;32430750;32431671;32431983;32432324;32435135	32377490;32406180;32412475;32412711;32413190;32414290;32415037;32419928;32420144;32421960;32424967;32426352;32429303;32429723;32430857;32431742;32432093;32432425;32435740	2455	+;+;+;+;+;+;+;+;+;+;+;+;+;+;+;+;+;+;+	-1.21291	-1.21293	7.62738	7.39117e-07	1.28662e-05
78038	Mccc2	4930552N12Rik|MCCB	methylcrotonoyl-Coenzyme A carboxylase 2 (beta)	13	protein-coding	99948532;99952156;99954136;99954615;99958805;99960900;99963808;99967641;99967834;99971779;99976409;99988536;99990248;99991212;99993567;100000250;100015386	99948956;99952241;99954250;99954771;99958871;99960976;99963880;99967736;99967933;99971843;99976522;99988648;99990375;99991313;99993651;100000316;100015639	2124	-;-;-;-;-;-;-;-;-;-;-;-;-;-;-;-;-	1.82609	1.82775	3.42348	7.39619e-07	1.28662e-05
18120	Mrpl49	L49mt|MRP-L49|Nof1	mitochondrial ribosomal protein L49	19	protein-coding	6053630;6055076;6056929;6057659	6054982;6055200;6057079;6057751	1722	-;-;-;-	1.41991	1.42008	5.42509	7.50204e-07	1.30328e-05
13361	Dhfr	8430436I03Rik|AA607882|AI662710|AW555094	dihydrofolate reductase	13	protein-coding	92354783;92355650;92357927;92365665;92368185;92384725	92355344;92355699;92358032;92365791;92368300;92389053	5290	+;+;+;+;+;+	1.68063	1.68139	5.67182	7.53692e-07	1.30613e-05
66257	Nicn1	1500032A17Rik|PGs5|p24	nicolin 1	9	protein-coding	108290457;108293336;108293931;108294446;108294889;108295068	108290662;108293512;108294044;108294517;108294993;108296496	2103	+;+;+;+;+;+	2.10892	2.11179	2.97699	7.5387e-07	1.30613e-05
54447	Asah2	AI585898	N-acylsphingosine amidohydrolase 2	19	protein-coding	31984646;31992002;31995342;32003684;32006258;32008580;32009406;32012426;32014202;32016485;32016684;32018942;32022254;32024801;32043481;32044890;32046085;32052833;32054480;32057797;32060552;32061287;32101550;32103019	31986947;31992090;31995401;32003830;32006353;32008675;32009445;32012520;32014317;32016566;32016788;32019028;32022379;32024921;32043558;32045017;32046261;32052982;32054640;32057925;32060673;32061402;32101627;32103140	4823	-;-;-;-;-;-;-;-;-;-;-;-;-;-;-;-;-;-;-;-;-;-;-;-	2.13506	2.13995	2.83556	7.5562e-07	1.30742e-05
76566	Rflnb	1500005K14Rik|Fam101b|RefilinB|cfm	refilin B	11	protein-coding	76019194;76024948;76027428	76022240;76025057;76027782	3512	-;-;-	-1.87124	-1.87344	4.18367	7.60581e-07	1.31424e-05
75033	Mei4	4930486G11Rik	meiotic double-stranded break formation protein 4	9	protein-coding	81863744;81890122;81927098;81979126;82025519	81863917;81890367;81927633;81979257;82027491	3061	+;+;+;+;+	3.79817	3.83146	0.120319	7.6263e-07	1.31602e-05
279766	Rhbdd3	Ptag	rhomboid domain containing 3	11	protein-coding	5099438;5099748;5100397;5101869;5103161;5104021;5105185;5105433;5105800	5099566;5099898;5100587;5101905;5103349;5104404;5105347;5105717;5106091	1821	+;+;+;+;+;+;+;+;+	2.12985	2.13141	2.91387	7.65518e-07	1.31901e-05
234515	Inpp4b	E130107I17Rik	inositol polyphosphate-4-phosphatase, type II	8	protein-coding	81715200;81741298;81743770;81768094;81770808;81856692;81884133;81890711;81902726;81952179;81952688;81969511;81985237;81997200;82010539;82033057;82034381;82041890;82046223;82048460;82068932;82071681;82121217	81715264;81741500;81743814;81768212;81770924;81856771;81884244;81890783;81902873;81952309;81952792;81969619;81985414;81997403;82010704;82033229;82034504;82042007;82046363;82048557;82069044;82071835;82122561	4122	+;+;+;+;+;+;+;+;+;+;+;+;+;+;+;+;+;+;+;+;+;+;+	-2.07785	-2.0799	3.00552	7.66406e-07	1.31901e-05
20302	Ccl3	AI323804|G0S19-1|LD78alpha|MIP-1alpha|MIP1-(a)|MIP1-alpha|Mip1a|Scya3	chemokine (C-C motif) ligand 3	11	protein-coding	83647843;83648569;83649202	83648343;83648680;83649378	790	-;-;-	-2.82017	-2.82183	2.6203	7.80494e-07	1.34147e-05
67278	Pagr1a	2900092E17Rik|C77040|PA1|PAGR1	PAXIP1 associated glutamate rich protein 1A	7	protein-coding	127015051;127016200;127016443	127015469;127016282;127017352	1412	-;-;-	1.30799	1.30826	5.23188	7.82249e-07	1.3427e-05
16331	Inpp5d	SHIP|SHIP-1|SHIP1|SIP-145|p150Ship|s-SHIP	inositol polyphosphate-5-phosphatase D	1	protein-coding	87620312;87635292;87665387;87667889;87669642;87676283;87681489;87681687;87683743;87691625;87695333;87697349;87698113;87699028;87699640;87701160;87701415;87703118;87705934;87708096;87709618;87711065;87712031;87713193;87715038;87717690;87719321	87620631;87635355;87665537;87668063;87669782;87676370;87681569;87681758;87683866;87691731;87695435;87697545;87698230;87699124;87699778;87701268;87701503;87703199;87706023;87708209;87709700;87711152;87712180;87713289;87715313;87718284;87720508	4938	+;+;+;+;+;+;+;+;+;+;+;+;+;+;+;+;+;+;+;+;+;+;+;+;+;+;+	-1.29062	-1.29063	8.71523	7.84744e-07	1.3452e-05
14284	Fosl2	Fra-2	fos-like antigen 2	5	protein-coding	32136472;32146825;32150421;32152671	32136805;32147076;32150528;32157840	5864	+;+;+;+	-3.26996	-3.27498	1.43557	7.91033e-07	1.35419e-05
13631	Eef2k	C86191|eEF-2K	eukaryotic elongation factor-2 kinase	7	protein-coding	120842855;120858344;120873309;120876432;120879814;120880305;120884658;120885422;120885810;120886586;120887859;120889190;120889689;120891596;120891865;120895184;120899368;120903282	120843100;120858662;120873409;120876492;120879851;120880476;120884807;120885554;120885937;120886787;120887926;120889267;120889751;120891730;120892053;120895308;120899546;120907219	6325	+;+;+;+;+;+;+;+;+;+;+;+;+;+;+;+;+;+	1.65379	1.65433	4.45766	7.94348e-07	1.35806e-05
432508	Cpsf6	4733401N12Rik|AI256641|CFIM|CFIM68|HPBRII-4|HPBRII-7	cleavage and polyadenylation specific factor 6	10	protein-coding	117344668;117355935;117358993;117360440;117360856;117362014;117362975;117366081;117367779;117376839	117349467;117356124;117359146;117360555;117361360;117362187;117363120;117366184;117367988;117376973	6534	-;-;-;-;-;-;-;-;-;-	1.2207	1.22076	6.7164	8.12273e-07	1.38619e-05
193736	Zbtb12	BC020447|Bat-9|Bat9|G10|NG35	zinc finger and BTB domain containing 12	17	protein-coding	34894559;34895221	34894769;34896844	1835	+;+	1.91054	1.91131	3.47328	8.13508e-07	1.38619e-05
67184	Ndufa13	2700054G14Rik|AU022060|CDA016|CGI-39|CI-B16.6|GRIM-19|Grim19	NADH:ubiquinone oxidoreductase subunit A13	8	protein-coding	69894180;69894504;69895242;69901542;69901881	69894410;69894575;69895320;69901732;69902558	1251	-;-;-;-;-	1.33119	1.33127	6.753	8.1402e-07	1.38619e-05
639658	Gm13807	-	predicted gene 13807	2	ncRNA	93403547;93403871;93409965;93415820;93417445;93417715	93403668;93404057;93410024;93416479;93417594;93417830	1295	+;+;+;+;+;+	-3.0608	-3.07145	0.0902218	8.19981e-07	1.3942e-05
59079	Erbin	1700028E05Rik|Erbb2ip|mKIAA1225	Erbb2 interacting protein	13	protein-coding	103818786;103822811;103823314;103824720;103827907;103830188;103833498;103839307;103841154;103843457;103844814;103845504;103850745;103854819;103856995;103857411;103857851;103859376;103860071;103862280;103866649;103868043;103868820;103884143;103886141;103889238;103920246	103820806;103822885;103823406;103824926;103828023;103830331;103835028;103839490;103841268;103843633;103844987;103845625;103850844;103854888;103857110;103857540;103857923;103859520;103860145;103862343;103866705;103868132;103868898;103884260;103886338;103889285;103920514	6592	-;-;-;-;-;-;-;-;-;-;-;-;-;-;-;-;-;-;-;-;-;-;-;-;-;-;-	-1.97867	-1.9787	7.67096	8.20877e-07	1.3942e-05
56297	Arl6	1110018H24Rik|2210411E14Rik|BBS3	ADP-ribosylation factor-like 6	16	protein-coding	59613321;59618795;59621219;59623021;59623878;59624280;59632311;59638930	59613844;59618850;59621348;59623115;59623946;59624341;59632460;59639339	1496	-;-;-;-;-;-;-;-	2.1452	2.14819	2.44441	8.44398e-07	1.43067e-05
14128	Fcer2a	CD23|Fce2|Fcer2|Ly-42	Fc receptor, IgE, low affinity II, alpha polypeptide	8	protein-coding	3681737;3683338;3683566;3687920;3688117;3688287;3688534;3688798;3689777;3690022;3690327;3690809;3691119;3694084	3683008;3683444;3683717;3688009;3688179;3688349;3688596;3688860;3689830;3690141;3690390;3690861;3691221;3694174	2358	-;-;-;-;-;-;-;-;-;-;-;-;-;-	-2.08826	-2.08827	9.61075	8.44567e-07	1.43067e-05
15925	Ide	1300012G03Rik|4833415K22Rik|AA675336|AI507533	insulin degrading enzyme	19	protein-coding	37268741;37271505;37272155;37276515;37277741;37280585;37284121;37285206;37287113;37288098;37290670;37295883;37298052;37303894;37309788;37312083;37313510;37313980;37314834;37315405;37317977;37325148;37328981;37330428;37334532	37270837;37271572;37272227;37276576;37278013;37280752;37284232;37285297;37287233;37288208;37290814;37295965;37298174;37303996;37309891;37312163;37313601;37314072;37314996;37315517;37318099;37325317;37329188;37330612;37334544	4976	-;-;-;-;-;-;-;-;-;-;-;-;-;-;-;-;-;-;-;-;-;-;-;-;-	1.50351	1.50356	7.47242	8.56449e-07	1.4489e-05
72931	Swi5	1500019F05Rik|2900010J23Rik|AI046671	SWI5 recombination repair homolog (yeast)	2	protein-coding	32278816;32280709;32281686;32287597;32287886	32279131;32280803;32281810;32287645;32288068	768	-;-;-;-;-	1.21429	1.21434	7.168	8.62861e-07	1.45784e-05
75870	Tcam1	4930570F09Rik|AI429105	testicular cell adhesion molecule 1	11	protein-coding	106276672;106281903;106282787;106284043;106284556;106285372;106286376;106286818	106276874;106281978;106283053;106284363;106284834;106285641;106286618;106288143	2985	+;+;+;+;+;+;+;+	3.19311	3.1984	1.37236	8.71747e-07	1.47093e-05
384783	Irs2	Irs-2	insulin receptor substrate 2	8	protein-coding	10986961;11004470	10987014;11008430	4015	-;-	-1.73718	-1.7374	6.0029	8.78179e-07	1.4795e-05
71710	Lrrcc1	1200008A14Rik|4932441F23Rik|AI195358|AI447421	leucine rich repeat and coiled-coil domain containing 1	3	protein-coding	14533788;14535999;14536474;14537210;14539629;14539911;14545496;14547247;14548108;14550251;14551388;14554304;14557189;14558251;14559228;14562124;14562424;14562959;14565733;14572404	14534022;14536204;14536539;14537377;14539804;14540114;14545692;14547394;14548256;14550455;14551527;14554505;14557374;14558425;14559391;14562332;14562561;14563094;14568303;14572658	5930	+;+;+;+;+;+;+;+;+;+;+;+;+;+;+;+;+;+;+;+	1.55841	1.55896	4.02755	8.79115e-07	1.4795e-05
13803	Enc1	Nrpb|PIG10	ectodermal-neural cortex 1	13	protein-coding	97241105;97244971;97250537	97241529;97246784;97253040	4743	+;+;+	1.96568	1.9665	3.06913	8.86263e-07	1.48959e-05
330723	Htra4	B430206E18Rik	HtrA serine peptidase 4	8	protein-coding	25024928;25029629;25030099;25030512;25032960;25033564;25036989;25037939;25038391	25025734;25029724;25030156;25030626;25032992;25033758;25037193;25038038;25038962	2181	-;-;-;-;-;-;-;-;-	-2.43364	-2.43567	1.37036	8.87564e-07	1.48984e-05
16329	Inpp1	2300002C06Rik|AV137389	inositol polyphosphate-1-phosphatase	1	protein-coding	52789418;52791688;52794470;52797041;52799285;52817402	52790217;52791862;52794670;52797101;52799536;52817688	1776	-;-;-;-;-;-	2.10882	2.11297	3.99702	8.91324e-07	1.49421e-05
100504267	Trp53cor1	Gm16197|linc-p21|lincRNA-p21	tumor protein p53 pathway corepressor 1	17	ncRNA	29057474;29078891	29060358;29078961	2956	-;-	6.37003	6.6014	-0.12484	8.94802e-07	1.4981e-05
67267	Uqcc2	2900010M23Rik|Cbp6|M19|Mnf1	ubiquinol-cytochrome c reductase complex assembly factor 2	17	protein-coding	27122665;27125147;27125884;27133740	27122840;27125216;27125958;27133891	473	-;-;-;-	1.306	1.30612	5.34076	8.96009e-07	1.49818e-05
17527	Mpv17	Tg.Mpv17	MpV17 mitochondrial inner membrane protein	5	protein-coding	31140660;31144700;31145246;31145495;31145684;31145973;31153668;31154191	31141850;31144752;31145278;31145590;31145776;31146088;31153742;31154242	1709	-;-;-;-;-;-;-;-	1.37303	1.37345	4.22229	9.01453e-07	1.50533e-05
12400	Cbfb	AI893578|PEA2|PEBP2b|Pebp2|Pebpb2	core binding factor beta	8	protein-coding	105170674;105171306;105178593;105194475;105202452;105215904	105171053;105171392;105178709;105194591;105202578;105217989	2914	+;+;+;+;+;+	-1.27494	-1.27496	7.77266	9.07733e-07	1.51143e-05
270156	Nkapd1	AU019823|Gm639	NKAP domain containing 1	9	protein-coding	50605240;50609372;50610300;50612377;50615483;50616658;50617228	50607936;50609425;50610449;50612477;50615559;50616684;50617464	3343	-;-;-;-;-;-;-	-1.29479	-1.29489	5.00977	9.09886e-07	1.51143e-05
192120	Bspry	-	B-box and SPRY domain containing	4	protein-coding	62480067;62482618;62486413;62488186;62494733;62495998;62496982	62480437;62482716;62486643;62488211;62494857;62496571;62497298	1743	+;+;+;+;+;+;+	-1.94663	-1.94788	2.76614	9.11061e-07	1.51143e-05
239217	Kctd12	AU046135|AW538430|Pfet1|Pfetin	potassium channel tetramerisation domain containing 12	14	protein-coding	102976581	102982637	6057	-	-1.52326	-1.52334	7.45248	9.11289e-07	1.51143e-05
243328	Slc29a4	ENT4|mPMAT	solute carrier family 29 (nucleoside transporters), member 4	5	protein-coding	142702101;142705356;142711963;142712887;142714011;142715046;142717592;142718457;142718711;142719957;142721339	142702291;142705535;142712094;142713000;142714139;142715120;142717836;142718598;142718898;142720197;142722490	2789	+;+;+;+;+;+;+;+;+;+;+	-3.01506	-3.02311	1.38691	9.1205e-07	1.51143e-05
227099	Pms1	-	PMS1 homolog 1, mismatch repair system component	1	protein-coding	53189187;53192100;53194928;53196823;53206562;53207576;53207963;53216231;53256629;53267828;53275070;53281941;53296886	53189498;53192260;53195058;53197302;53207412;53207719;53208085;53216347;53256792;53267930;53275252;53282092;53296996	3032	-;-;-;-;-;-;-;-;-;-;-;-;-	1.44041	1.44088	4.08935	9.12118e-07	1.51143e-05
66222	Serpinb1a	1190005M04Rik|AI325983|EI|EIA|ELANH2|LEI|M/NEI|MNEI|PI2	serine (or cysteine) peptidase inhibitor, clade B, member 1a	13	protein-coding	32842092;32845309;32845671;32847390;32848619;32850239;32851142	32843222;32845476;32845813;32847507;32848756;32850414;32851185	1918	-;-;-;-;-;-;-	-2.01812	-2.01915	6.09422	9.34542e-07	1.5466e-05
269252	Gtf3c4	5330400C03|AI426938|AU014771|AU017413|KAT12|TFIIIC90	general transcription factor IIIC, polypeptide 4	2	protein-coding	28822299;28827478;28830502;28833550;28836411;28839883	28826797;28827566;28830632;28835373;28836516;28840360	7127	-;-;-;-;-;-	-1.41952	-1.41956	6.52276	9.41971e-07	1.5569e-05
66274	Lyrm9	1810012P15Rik	LYR motif containing 9	11	protein-coding	78826595;78836018;78838090;78839123	78826636;78836158;78838182;78843899	5053	+;+;+;+	2.09522	2.09686	3.00359	9.44739e-07	1.55871e-05
12190	Brca2	Fancd1|RAB163	breast cancer 2, early onset	5	protein-coding	150522623;150523175;150529470;150531069;150531684;150532055;150532291;150534593;150535439;150536031;150538649;150544895;150547941;150548489;150550832;150552207;150552937;150554155;150556861;150557101;150558390;150560004;150560428;150560685;150566888;150567607;150568939	150523090;150523279;150529697;150531177;150531733;150532095;150532402;150534642;150535550;150537137;150543457;150544990;150548010;150548835;150551013;150552394;150553107;150554509;150557016;150557245;150558511;150560196;150560591;150560823;150567129;150567768;150569749	10734	+;+;+;+;+;+;+;+;+;+;+;+;+;+;+;+;+;+;+;+;+;+;+;+;+;+;+	1.78451	1.78573	4.72813	9.45475e-07	1.55871e-05
435145	Shisa8	Orf26|ckamp39	shisa family member 8	15	protein-coding	82206952;82207751;82208463;82211889	82207547;82207897;82208596;82212815	1804	-;-;-;-	-1.61704	-1.61709	7.52703	9.55272e-07	1.57047e-05
66279	Tmem218	1810021J13Rik|AV004931	transmembrane protein 218	9	protein-coding	37208333;37218266;37219202;37222479	37208405;37218376;37219304;37223211	1020	+;+;+;+	2.67957	2.68974	1.58065	9.56058e-07	1.57047e-05
12575	Cdkn1a	CAP20|CDKI|CIP1|Cdkn1|P21|SDI1|Waf1|mda6|p21Cip1|p21WAF	cyclin-dependent kinase inhibitor 1A (P21)	17	protein-coding	29090986;29093772;29098397;29099344	29091101;29093861;29098837;29100722	2026	+;+;+;+	2.82783	2.82844	4.69056	9.56254e-07	1.57047e-05
14897	Trip12	1110036I07Rik|6720416K24Rik|AA410158|Gtl6|TRIP-12	thyroid hormone receptor interactor 12	1	protein-coding	84721189;84725396;84725736;84726203;84728125;84730532;84731623;84732013;84736982;84738678;84739514;84742187;84743094;84743820;84744678;84745013;84747178;84749158;84750358;84751539;84751880;84754271;84757417;84757722;84758974;84760763;84761011;84761864;84762119;84763328;84763839;84765980;84766159;84768583;84776317;84777424;84782827;84786091;84793525;84814823;84839229	84724814;84725499;84725830;84726316;84728289;84730696;84731777;84732127;84737080;84738834;84739656;84742338;84743221;84744019;84744751;84745185;84747329;84749349;84750499;84751713;84751980;84754478;84757535;84757950;84759127;84760919;84761128;84762029;84762187;84763489;84763931;84766075;84766194;84768731;84776412;84777507;84782963;84786196;84794327;84814969;84839304	9632	-;-;-;-;-;-;-;-;-;-;-;-;-;-;-;-;-;-;-;-;-;-;-;-;-;-;-;-;-;-;-;-;-;-;-;-;-;-;-;-;-	-1.18363	-1.18364	8.90365	9.62119e-07	1.5781e-05
100039192	Tmem254c	Gm10395|Tmem254|Tmem254a	transmembrane protein 254c	14	protein-coding	26036262;26059624;26063750;26065275;26065551;26066798;26067051	26036303;26059627;26064660;26065334;26065654;26067003;26067455	1732	-;-;-;-;-;-;-	1.5774	1.57832	4.21149	9.64981e-07	1.58078e-05
12334	Capn2	AI326419|CALP80|Capa-2|Capa2|m-calpain|m-calpin	calpain 2	1	protein-coding	182467259;182470179;182470679;182472521;182472924;182473882;182477251;182478548;182479706;182481447;182482536;182484203;182486544;182487715;182488994;182489965;182490867;182492062;182492752;182512207;182517118	182468235;182470237;182470795;182472599;182472992;182473946;182477308;182478613;182479742;182481658;182482547;182484372;182486704;182487789;182489079;182490048;182491035;182492195;182492870;182512276;182517483	3185	-;-;-;-;-;-;-;-;-;-;-;-;-;-;-;-;-;-;-;-;-	1.3383	1.3388	4.85953	9.69958e-07	1.58692e-05
381801	Tatdn2	AI646012|mKIAA0218	TatD DNase domain containing 2	6	protein-coding	113697499;113697707;113702101;113704034;113707266;113709460;113710041;113710734	113697601;113698117;113702538;113704906;113707393;113709643;113710214;113711068	2646	+;+;+;+;+;+;+;+	-1.26389	-1.26392	7.00344	9.72312e-07	1.58876e-05
17912	Myo1b	AA406997|MIH-L|MMIa	myosin IB	1	protein-coding	51749765;51755643;51757105;51757876;51760295;51762492;51763890;51766822;51768650;51769004;51770786;51773233;51774312;51776204;51778321;51779561;51781970;51784437;51793640;51794312;51796999;51797388;51799532;51801184;51813003;51820141;51824097;51834449;51863319;51883083;51915761	51751296;51755770;51757257;51758008;51760401;51762626;51763964;51766908;51768736;51769090;51770854;51773382;51774405;51776404;51778547;51779761;51782032;51784541;51793705;51794398;51797117;51797535;51799635;51801282;51813066;51820187;51824201;51834543;51863434;51883226;51915974	5042	-;-;-;-;-;-;-;-;-;-;-;-;-;-;-;-;-;-;-;-;-;-;-;-;-;-;-;-;-;-;-	-6.19079	-6.40209	-1.28803	9.78421e-07	1.59673e-05
68073	Atpsckmt	A930016P21Rik|AA987072|Fam173b|mFam173b	ATP synthase C subunit lysine N-methyltransferase	15	protein-coding	31602116;31605911;31608096;31609566;31616871	31602149;31606188;31608233;31609616;31617535	1166	+;+;+;+;+	1.87568	1.87725	2.95555	9.79909e-07	1.59714e-05
72136	Chst14	2600016L03Rik|D4ST-1|D4st1	carbohydrate sulfotransferase 14	2	protein-coding	118926497	118928585	2089	+	2.36913	2.37643	2.29889	9.81465e-07	1.59766e-05
18578	Pde4b	Dpde4|R74983|dunce	phosphodiesterase 4B, cAMP specific	4	protein-coding	102254742;102487211;102497622;102497754;102505993;102555619;102570060;102587558;102589843;102590831;102595934;102597459;102597694;102599643;102601533;102601779;102602587;102604974	102255456;102487405;102497658;102497824;102506042;102555924;102570878;102587652;102590201;102590924;102596112;102597557;102597858;102599742;102601687;102601901;102602769;102607262	6034	+;+;+;+;+;+;+;+;+;+;+;+;+;+;+;+;+;+	-1.68523	-1.6853	6.58819	9.90291e-07	1.61e-05
21769	Zfand3	AW539211|TEG-27|Tex27	zinc finger, AN1-type domain 3	17	protein-coding	30005087;30060810;30135323;30192563;30208018	30005308;30060850;30135505;30192730;30210020	2617	+;+;+;+;+	-1.3275	-1.32757	6.17279	9.94015e-07	1.61403e-05
74653	Pomk	4930444A02Rik|Sgk196	protein-O-mannose kinase	8	protein-coding	25980604;25986246;25987495;25989650;25994087	25983644;25986532;25987640;25989741;25994121	3601	-;-;-;-;-	1.51522	1.5159	3.72952	9.95294e-07	1.61408e-05
231912	Katnal1	-	katanin p60 subunit A-like 1	5	protein-coding	148871584;148878858;148888879;148891629;148892510;148893683;148894149;148904567;148918596;148921237;148928526	148876336;148878984;148889013;148891755;148892668;148893788;148894276;148904729;148918756;148921412;148928647	6157	-;-;-;-;-;-;-;-;-;-;-	2.33315	2.33611	2.3358	9.99295e-07	1.61707e-05
67586	Ubxn11	4930506L07Rik|D4Bwg1540e|Soc|Soci|Ubxd5	UBX domain protein 11	4	protein-coding	134102583;134108252;134109091;134109560;134112515;134112915;134113357;134116031;134123392;134123842;134124834;134125066;134126207;134126366;134126586	134102648;134108355;134109119;134109658;134112609;134112969;134113433;134116157;134123603;134123919;134124954;134125169;134126280;134126506;134126780	1577	+;+;+;+;+;+;+;+;+;+;+;+;+;+;+	1.76119	1.76179	3.49384	9.99645e-07	1.61707e-05
70369	Bag5	1600025G07Rik|4930405J06Rik|Bag-5	BCL2-associated athanogene 5	12	protein-coding	111709488;111713044	111711412;111713256	2138	-;-	-1.23953	-1.23959	5.74394	1.00434e-06	1.62127e-05
12518	Cd79a	Ig-alpha|Iga|Igalpha|Ly-54|Ly54|mb-1	CD79A antigen (immunoglobulin-associated alpha)	7	protein-coding	24897511;24899095;24899587;24901233;24901431	24897588;24899388;24899705;24901301;24902197	1327	+;+;+;+;+	-1.21456	-1.21456	10.5343	1.00475e-06	1.62127e-05
53415	Htatip2	AW111545|Cc3|Tip30	HIV-1 Tat interactive protein 2	7	protein-coding	49759106;49759512;49762060;49770810;49772576;49773301	49759311;49759793;49762167;49770947;49772637;49773999	1495	+;+;+;+;+;+	1.52047	1.52111	4.28632	1.0133e-06	1.63158e-05
66442	Spc25	2600017H08Rik|2610205L13Rik|Spbc25	SPC25, NDC80 kinetochore complex component, homolog (S. cerevisiae)	2	protein-coding	69193895;69197135;69199985;69202572;69204856;69205026;69205830	69194545;69197233;69200089;69202718;69204921;69205178;69206190	1582	-;-;-;-;-;-;-	1.6324	1.63347	4.92821	1.01366e-06	1.63158e-05
20877	Aurkb	AIM-1|AIRK2|AL022959|Aik2|Aim1|Ark2|AurB|IPL1|STK-1|Stk12|Stk5	aurora kinase B	11	protein-coding	69045643;69047785;69047972;69048174;69048506;69048731;69050302;69050900	69046008;69047887;69048041;69048365;69048644;69048879;69050476;69051662	1957	+;+;+;+;+;+;+;+	1.58751	1.58874	6.24266	1.01879e-06	1.63779e-05
107526	Gimap4	AU019574|E430007K16Rik|Ian-1|Ian1|Imap4	GTPase, IMAP family member 4	6	protein-coding	48684578;48686838;48690371	48684623;48686909;48692062	1810	+;+;+	-1.88471	-1.88474	8.78794	1.02601e-06	1.64735e-05
11810	Apobec1	Cdar1	apolipoprotein B mRNA editing enzyme, catalytic polypeptide 1	6	protein-coding	122577792;122580688;122581353;122588145;122591087;122596632;122600058;122602257	122578935;122580806;122581750;122588172;122591260;122596777;122600125;122602444	2265	-;-;-;-;-;-;-;-	1.41187	1.41222	4.70607	1.0314e-06	1.65395e-05
55991	Panx1	AI847747	pannexin 1	9	protein-coding	15005785;15007361;15010036;15021382;15044857	15006217;15008019;15010256;15021521;15045478	2075	-;-;-;-;-	-1.21231	-1.21241	5.87934	1.03789e-06	1.6623e-05
12491	Cd36	FAT|GPIV|Scarb3	CD36 molecule	5	protein-coding	17781690;17785722;17787686;17788252;17795579;17796996;17798229;17811181;17813013;17814113;17814673;17820440;17828775;17829456;17835618;17849657;17888711	17783349;17785886;17787740;17788325;17795697;17797183;17798298;17811227;17813104;17814292;17814820;17820600;17828984;17829549;17835896;17849792;17888959	3927	-;-;-;-;-;-;-;-;-;-;-;-;-;-;-;-;-	1.42673	1.42676	8.70659	1.04582e-06	1.67292e-05
72043	Sulf2	2010004N24Rik|AU020235|MSulf-2|mKIAA1247	sulfatase 2	2	protein-coding	166073899;166075495;166075772;166077518;166079037;166079460;166080017;166080797;166081287;166081478;166082574;166083856;166084386;166085683;166086986;166089198;166093455;166094478;166116872;166132588;166154947;166155499	166074818;166075548;166075805;166077641;166079179;166079629;166080076;166080891;166081383;166081706;166082784;166083985;166084442;166085811;166087161;166089348;166093624;166094629;166117111;166132854;166155285;166155683	4133	-;-;-;-;-;-;-;-;-;-;-;-;-;-;-;-;-;-;-;-;-;-	6.39317	6.51352	0.769289	1.05272e-06	1.68187e-05
58172	Sertad2	AB041541|AU021878|Kiaa0127|MNCb-1504|SEI-2|Sei2|TRIP-Br2|mKIAA0127	SERTA domain containing 2	11	protein-coding	20543253;20631977;20647802	20543760;20632273;20653023	6027	+;+;+	-1.33617	-1.33625	5.44303	1.06255e-06	1.69548e-05
64658	Mrps25	2810429N01Rik|Rpms25	mitochondrial ribosomal protein S25	6	protein-coding	92169512;92175709;92178710;92183840	92175208;92175796;92178816;92184023	6076	-;-;-;-	1.42341	1.42373	4.82723	1.07289e-06	1.70987e-05
77032	Tstd3	2610029I01Rik	thiosulfate sulfurtransferase (rhodanese)-like domain containing 3	4	protein-coding	21757382;21759370;21759623;21767050	21758475;21759529;21759793;21767211	1587	-;-;-;-	1.58317	1.58431	4.1046	1.07779e-06	1.71558e-05
66375	Dhrs7	2310016E22Rik|5730564L20Rik|AW061210|Retdsr4|Retsdr4	dehydrogenase/reductase (SDR family) member 7	12	protein-coding	72650353;72652235;72653101;72656300;72657328;72659344;72664629	72650617;72652450;72653223;72656539;72657434;72659496;72664828	1304	-;-;-;-;-;-;-	1.78018	1.78118	4.76007	1.08353e-06	1.72259e-05
211389	Suox	SO	sulfite oxidase	10	protein-coding	128669887;128672104;128672539;128673852	128671926;128672281;128672602;128673918	2349	-;-;-;-	1.50872	1.50897	4.52929	1.09786e-06	1.74192e-05
18392	Orc1	AA545195|MmORC1|Orc1l	origin recognition complex, subunit 1	4	protein-coding	108579454;108588676;108590653;108593293;108595329;108597130;108599323;108599931;108601956;108603388;108603965;108604500;108605528;108606238;108612051;108613069;108614281	108579575;108588781;108590777;108593471;108595644;108597478;108599424;108600084;108602053;108603489;108604136;108604607;108605677;108606357;108612220;108613156;108614833	3014	+;+;+;+;+;+;+;+;+;+;+;+;+;+;+;+;+	2.05958	2.061	4.56324	1.09839e-06	1.74192e-05
12545	Cdc7	AI597260|Cdc7l1|muCdc7	cell division cycle 7 (S. cerevisiae)	5	protein-coding	106964322;106964933;106968858;106969159;106972747;106972925;106973777;106974601;106975485;106976630;106979295;106982964	106964425;106965114;106968941;106969294;106972840;106973067;106974020;106974696;106975660;106976712;106979444;106984431	2960	+;+;+;+;+;+;+;+;+;+;+;+	1.54239	1.54336	3.75945	1.10228e-06	1.74596e-05
13244	Degs1	AA536663|Degs|Des1|Mdes	delta(4)-desaturase, sphingolipid 1	1	protein-coding	182275770;182278976;182282622	182276893;182279718;182282759	2005	-;-;-	-1.24727	-1.24733	6.25911	1.11201e-06	1.75399e-05
230752	Eva1b	2610027C15Rik|Fam176b	eva-1 homolog B (C. elegans)	4	protein-coding	126148003;126148951;126149236	126148631;126149045;126149874	1363	+;+;+	-2.4597	-2.46618	2.47938	1.11222e-06	1.75399e-05
26378	Decr2	-	2-4-dienoyl-Coenzyme A reductase 2, peroxisomal	17	protein-coding	26081211;26082876;26083576;26083845;26084011;26087324;26088022;26088929;26089964	26082261;26083093;26083680;26083938;26084135;26087459;26088073;26088997;26090164	2051	-;-;-;-;-;-;-;-;-	2.12148	2.12402	2.75982	1.11347e-06	1.75399e-05
12607	Cebpz	AI848081|CBF2|Cbf|Cebpa-rs1	CCAAT/enhancer binding protein zeta	17	protein-coding	78919003;78920549;78920722;78921635;78922130;78922514;78923236;78924446;78925914;78926083;78926869;78929278;78931310;78932110;78934575;78936875	78920017;78920630;78920780;78921721;78922314;78922571;78923336;78924512;78925982;78926185;78926922;78929366;78931496;78932341;78936067;78937070	4077	-;-;-;-;-;-;-;-;-;-;-;-;-;-;-;-	-1.19102	-1.19104	7.85779	1.11477e-06	1.75399e-05
229543	Ints3	C77668	integrator complex subunit 3	3	protein-coding	90391380;90392212;90392528;90392791;90393096;90393746;90394074;90394323;90395138;90396378;90400304;90400595;90401068;90401405;90401843;90402308;90403079;90403506;90403985;90404514;90406174;90408502;90409998;90411201;90413530;90415158;90415493;90421736;90424004;90432804	90392105;90392368;90392600;90392891;90393263;90393794;90394187;90394398;90395206;90396531;90400423;90400639;90401171;90401459;90401972;90402427;90403185;90403597;90404064;90404601;90406365;90408599;90410127;90411345;90413596;90415242;90415606;90421819;90424087;90433636	4460	-;-;-;-;-;-;-;-;-;-;-;-;-;-;-;-;-;-;-;-;-;-;-;-;-;-;-;-;-;-	1.12304	1.12308	6.99804	1.11497e-06	1.75399e-05
11972	Atp6v0d1	AI267038|Ac39|Atp6d|P39|VATX|Vma6	ATPase, H+ transporting, lysosomal V0 subunit D1	8	protein-coding	105524470;105525157;105525323;105525624;105529174;105530815;105539321;105565783	105525064;105525234;105525499;105525701;105529253;105530993;105539492;105566040	1617	-;-;-;-;-;-;-;-	-1.5465	-1.54657	6.93677	1.1155e-06	1.75399e-05
19084	Prkar1a	1300018C22Rik|RIalpha|Tse-1|Tse1	protein kinase, cAMP dependent regulatory, type I, alpha	11	protein-coding	109650949;109653779;109659999;109661035;109661288;109662276;109662949;109664759;109665865;109666644;109667430	109651073;109653961;109660169;109661126;109661349;109662322;109663107;109664819;109665986;109666725;109669648	3323	+;+;+;+;+;+;+;+;+;+;+	-1.16608	-1.16608	9.19872	1.11716e-06	1.75447e-05
269356	Slc4a11	AI503023|BTR1|NaBC1	solute carrier family 4, sodium bicarbonate transporter-like, member 11	2	protein-coding	130684108;130684612;130684858;130685231;130685495;130685749;130686031;130686884;130687159;130687371;130687563;130687787;130687954;130690833;130691390;130691549;130692029;130692166;130696041;130696648;130697359	130684503;130684781;130685053;130685404;130685663;130685855;130686289;130686957;130687291;130687484;130687688;130687880;130688157;130690956;130691471;130691780;130692078;130692330;130696103;130696755;130697519	3201	-;-;-;-;-;-;-;-;-;-;-;-;-;-;-;-;-;-;-;-;-	-3.51989	-3.52968	0.742189	1.12148e-06	1.75912e-05
57915	Tbc1d1	1110062G02Rik|AI385682|AW555803|Nob1|Nobq1|Tbc1|mKIAA1108	TBC1 domain family, member 1	5	protein-coding	64160211;64173388;64256715;64260353;64263469;64264326;64271090;64275395;64277916;64279331;64281765;64285945;64311059;64316354;64324451;64333347;64335278;64339562;64345252;64349730	64160505;64173896;64257155;64260442;64263579;64264458;64271181;64275505;64278044;64279417;64282045;64286084;64311244;64316515;64324609;64333591;64335437;64339731;64345425;64351486	5432	+;+;+;+;+;+;+;+;+;+;+;+;+;+;+;+;+;+;+;+	-1.19522	-1.19527	6.55463	1.1242e-06	1.76125e-05
66140	Ska2	1110001A07Rik|C78640|Fam33a	spindle and kinetochore associated complex subunit 2	11	protein-coding	87109261;87116104;87117668;87121934	87109304;87116190;87117844;87122974	1349	+;+;+;+	2.38002	2.38514	3.5358	1.13217e-06	1.77159e-05
68209	Rnaseh2c	1500026D16Rik|AYP1	ribonuclease H2, subunit C	19	protein-coding	5601873;5602193;5602450;5602824	5602080;5602374;5602569;5602959	646	+;+;+;+	1.59714	1.59739	5.67445	1.13806e-06	1.77865e-05
319192	Hist2h2aa2	H2a-614|H2a-615	histone cluster 2, H2aa2	3	protein-coding	96239858	96240250	393	-	-2.06174	-2.06254	3.4116	1.14787e-06	1.79181e-05
14862	Gstm1	Gstb-1|Gstb1	glutathione S-transferase, mu 1	3	protein-coding	108012250;108014753;108014945;108016328;108016519;108016884;108017351;108017740	108012778;108014863;108015040;108016428;108016600;108016948;108017426;108017973	1294	-;-;-;-;-;-;-;-	-2.19823	-2.20251	1.92951	1.15778e-06	1.80511e-05
19012	Plpp1	Hic53|Hpic53|LPP-1|LPP1|PAP-2a|PAP2-alpha|PAP2a|Ppap2a|mPAP	phospholipid phosphatase 1	13	protein-coding	112800792;112834859;112851403;112856746;112859644;112866796;112867443	112801266;112835013;112851554;112857026;112859701;112866972;112867680	1536	+;+;+;+;+;+;+	2.67495	2.68106	3.86556	1.16328e-06	1.8115e-05
70422	Ints2	2810417D08Rik|AA408260|AI987735|mKIAA1287	integrator complex subunit 2	11	protein-coding	86210683;86212891;86214911;86215144;86215547;86217736;86222106;86224943;86226638;86229201;86231965;86233083;86234672;86236539;86238259;86238465;86242913;86244403;86248810;86249222;86250968;86252258;86255346;86256023;86257204	86212801;86213067;86215016;86215251;86215798;86217934;86222231;86225144;86226802;86229305;86232073;86233259;86234806;86236607;86238373;86238536;86243038;86244629;86248983;86249352;86251081;86252360;86255484;86256329;86257568	5922	-;-;-;-;-;-;-;-;-;-;-;-;-;-;-;-;-;-;-;-;-;-;-;-;-	1.72598	1.72626	5.02382	1.16693e-06	1.815e-05
399568	BC052040	-	cDNA sequence BC052040	2	protein-coding	115581716;115631005;115631936;115639004;115642664;115669582;115670009;115674726;115686385;115687046;115776902	115581985;115631050;115632000;115639064;115642736;115669661;115670058;115674793;115686450;115687169;115778768	2770	+;+;+;+;+;+;+;+;+;+;+	1.47154	1.47201	4.00766	1.18362e-06	1.83874e-05
19401	Rara	Nr1b1|RAR|RARalpha1	retinoic acid receptor, alpha	11	protein-coding	98937696;98939711;98947571;98950245;98960471;98966347;98968045;98970157;98970493;98971582;98972512;98973420	98937879;98939772;98947725;98950795;98961133;98966495;98968186;98970317;98970669;98971786;98972670;98974942	4131	+;+;+;+;+;+;+;+;+;+;+;+	-1.8806	-1.88067	6.21593	1.18867e-06	1.84437e-05
20677	Sox4	AA682046|Sox-4	SRY (sex determining region Y)-box 4	13	protein-coding	28950716	28953682	2967	-	-2.15036	-2.15088	3.92417	1.19561e-06	1.85291e-05
16600	Klf4	EZF|Gklf|Zie	Kruppel-like factor 4 (gut)	4	protein-coding	55527137;55529718;55529999;55531630;55531867	55528300;55529882;55530983;55531750;55532475	3044	-;-;-;-;-	-2.92562	-2.93086	1.60489	1.20131e-06	1.85951e-05
21807	Tsc22d1	AA589566|AW105905|Egr5|TSC-22|Tgfb1i4|Tsc|Tsc22	TSC22 domain family, member 1	14	protein-coding	76415821;76488436;76504510;76505249;76506417	76419009;76488675;76504841;76505297;76507766	5160	+;+;+;+;+	-1.91546	-1.9164	3.48483	1.21445e-06	1.87761e-05
109202	A930024E05Rik	-	RIKEN cDNA A930024E05 gene	5	ncRNA	122989354;122994363;122997358	122990091;122994532;122998345	1896	+;+;+	-3.49679	-3.52455	1.33516	1.22468e-06	1.88901e-05
71956	Rnf135	0610037N03Rik|2410006N06Rik|Riplet|U 2-3-0	ring finger protein 135	11	protein-coding	80183872;80189224;80193886;80196873;80198561	80184255;80189367;80194048;80196947;80199753	1959	+;+;+;+;+	1.71989	1.72131	2.93103	1.22607e-06	1.88901e-05
79221	Hdac9	AV022454|D030072B18Rik|HD7B|HD9|HDRP|Hdac7b|Mitr|mKIAA0744	histone deacetylase 9	12	protein-coding	34371497;34389245;34390142;34393283;34402752;34407766;34429498;34431863;34433081;34437137;34528283;34528600	34374138;34389462;34390352;34393405;34402867;34407897;34429619;34431989;34433222;34437378;34528345;34528889	4428	-;-;-;-;-;-;-;-;-;-;-;-	1.60718	1.60728	5.8989	1.22621e-06	1.88901e-05
242819	Rundc3b	Gm440	RUN domain containing 3B	5	protein-coding	8490336;8494784;8520859;8528606;8548236;8559412;8569495;8579025;8603870;8622488	8492589;8494905;8521016;8528774;8548316;8559501;8569580;8579158;8603985;8622952	3675	-;-;-;-;-;-;-;-;-;-	-2.40025	-2.40589	1.26398	1.22925e-06	1.89143e-05
13655	Egr3	Pilot	early growth response 3	14	protein-coding	70077445;70078896	70077598;70080157	1416	+;+	-2.41311	-2.41342	5.32989	1.2345e-06	1.89725e-05
74616	Scrn3	4833415E20Rik|AI427019|AV002033|Ses3	secernin 3	2	protein-coding	73312652;73315432;73318246;73319303;73321985;73329763;73330983;73335711	73312713;73315592;73318427;73319499;73322194;73329925;73331157;73337807	3247	+;+;+;+;+;+;+;+	1.93341	1.93527	2.70149	1.25005e-06	1.91887e-05
71807	Tars2	2610024N01Rik|AI429208|Tarsl1|thrRS	threonyl-tRNA synthetase 2, mitochondrial (putative)	3	protein-coding	95739974;95741322;95742074;95742316;95742578;95743853;95746033;95746535;95747439;95748042;95748487;95750339;95750701;95750867;95751506;95753007;95754319;95754758	95740319;95741436;95742146;95742417;95742678;95745862;95746170;95746697;95747656;95748140;95748633;95750417;95750765;95750984;95751630;95753130;95754515;95754977	4440	-;-;-;-;-;-;-;-;-;-;-;-;-;-;-;-;-;-	1.47728	1.47746	5.40746	1.25208e-06	1.91918e-05
630579	Zfp808	EG630579|Gm7036	zinc finger protein 808	13	protein-coding	62129890;62169442;62169754;62171150	62130028;62169568;62169814;62173936	3114	+;+;+;+	2.86486	2.87479	2.01945	1.25322e-06	1.91918e-05
20720	Serpine2	B230326M24Rik|PAI-1|PI-7|PI7|PN-1|Spi4	serine (or cysteine) peptidase inhibitor, clade E, member 2	1	protein-coding	79794321;79796826;79799468;79801456;79802847;79810554;79816728;79821277;79858511	79795042;79796909;79799554;79801556;79803045;79810751;79816955;79821557;79858665	2055	-;-;-;-;-;-;-;-;-	3.38345	3.38741	3.04519	1.25658e-06	1.92204e-05
15450	Lipc	AI256194|HL|Hpl	lipase, hepatic	9	protein-coding	70798128;70802073;70803697;70812670;70816530;70818849;70820360;70823373;70934476	70798408;70802291;70803814;70812912;70816763;70818966;70820542;70823563;70934808	1920	-;-;-;-;-;-;-;-;-	2.51911	2.52321	3.56329	1.26616e-06	1.93427e-05
380967	Tmem106c	AI046681|BC046621|D15Ertd405e	transmembrane protein 106C	15	protein-coding	97964229;97964840;97966247;97966937;97967187;97968077;97968609;97969587	97964503;97965030;97966310;97967096;97967327;97968126;97968662;97970286	1635	+;+;+;+;+;+;+;+	1.84652	1.8475	3.86678	1.26757e-06	1.93427e-05
14744	Gpr65	Dig1|Gpcr25|TDAG8	G-protein coupled receptor 65	12	protein-coding	98268657;98274656	98268714;98276632	2035	+;+	-1.33962	-1.33968	6.2711	1.27593e-06	1.94474e-05
21915	Dtymk	AU044245|CDC8|D10Ertd203e|TMPK|TYPK|Tmk|mtmk	deoxythymidylate kinase	1	protein-coding	93792576;93794726;93798380;93800495;93801698	93792943;93794923;93798470;93800910;93801934	1310	-;-;-;-;-	1.34165	1.34182	5.68342	1.28549e-06	1.95688e-05
228961	Npepl1	BC023239|C85514|mKIAA1974	aminopeptidase-like 1	2	protein-coding	174110351;174111077;174111614;174113897;174114397;174116051;174119393;174120227;174120544;174120948;174121479;174122091	174110572;174111262;174111784;174113986;174114478;174116193;174119470;174120327;174120667;174121124;174121589;174122702	2097	+;+;+;+;+;+;+;+;+;+;+;+	1.62977	1.62983	6.59915	1.28693e-06	1.95688e-05
214580	Pstk	5430423O14Rik|5730458D16Rik|Gm1099|R75284	phosphoseryl-tRNA kinase	7	protein-coding	131371146;131373536;131374065;131383925;131384500;131387618	131371389;131373830;131374263;131384000;131384593;131387839	1130	+;+;+;+;+;+	1.78931	1.79025	3.11719	1.30089e-06	1.97369e-05
29863	Pde7b	-	phosphodiesterase 7B	10	protein-coding	20398004;20407128;20410343;20412996;20418732;20434465;20436196;20438725;20440765;20443218;20479675;20619130;20724676	20400632;20407208;20410439;20413140;20418823;20434596;20436296;20438820;20440828;20443369;20479758;20619190;20725068	4127	-;-;-;-;-;-;-;-;-;-;-;-;-	-2.92793	-2.93441	0.163359	1.30103e-06	1.97369e-05
12775	Ccr7	CC-CKR-7|CCR-7|CD197|Cdw197|Cmkbr7|EBI1|Ebi1h	chemokine (C-C motif) receptor 7	11	protein-coding	99144199;99149035;99154989	99146034;99149084;99155077	1975	-;-;-	-1.68059	-1.6806	9.12812	1.30398e-06	1.97499e-05
68323	Nudt22	0610006K04Rik|AI851793|AW545547	nudix (nucleoside diphosphate linked moiety X)-type motif 22	19	protein-coding	6993019;6993433;6993662;6994671;6995242;6996008	6993202;6993526;6993759;6994769;6995735;6996037	999	-;-;-;-;-;-	2.07469	2.0793	2.98427	1.30494e-06	1.97499e-05
75735	Pank1	Pank|Pank1b	pantothenate kinase 1	19	protein-coding	34810894;34813692;34821100;34821713;34827120;34840757;34877686;34878524	34812387;34813817;34821223;34821889;34827373;34841109;34877917;34879455	3692	-;-;-;-;-;-;-;-	2.51401	2.51692	2.91463	1.315e-06	1.98788e-05
74568	Mlkl	9130019I15Rik	mixed lineage kinase domain-like	8	protein-coding	111311800;111314965;111315493;111316363;111319378;111319717;111322703;111327815;111331817;111333322;111337824	111312077;111315105;111315542;111316514;111319453;111319852;111322800;111327998;111331890;111333754;111337903	1702	-;-;-;-;-;-;-;-;-;-;-	4.63146	4.65164	2.93257	1.31694e-06	1.98829e-05
13137	Cd55b	AI323748|Daf|Daf-TM|Daf2|TM-DAF	CD55 molecule, decay accelerating factor for complement B	1	protein-coding	130388528;130409872;130410629;130411393;130414049;130416839;130418108;130419601;130422115;130422865	130388729;130409892;130410691;130411539;130414240;130416924;130418207;130419792;130422300;130422999	1324	-;-;-;-;-;-;-;-;-;-	-2.33532	-2.34039	1.09595	1.31835e-06	1.98829e-05
414077	Wdr83os	-	WD repeat domain 83 opposite strand	8	protein-coding	85080963;85081173;85081777;85081946	85081063;85081278;85081874;85082339	699	+;+;+;+	1.32059	1.3208	4.75339	1.32862e-06	2.00145e-05
15039	H2-T22	27b|H-2T17|H-2T22|H2-T17|T22b	histocompatibility 2, T region locus 22	17	protein-coding	36038409;36038985;36039177;36039342;36040225;36040478;36041449;36041868;36042342	36038776;36039054;36039223;36039374;36040329;36040753;36041685;36042128;36042702	1758	-;-;-;-;-;-;-;-;-	1.35252	1.35259	6.94953	1.34373e-06	2.02185e-05
212503	Paox	2410012F02Rik|AI118225|Pao	polyamine oxidase (exo-N4-amino)	7	protein-coding	140125685;140126326;140127508;140129018;140131647;140132381;140134010	140125882;140126815;140127707;140129270;140131759;140132538;140134334	1737	+;+;+;+;+;+;+	1.98841	1.99148	2.21367	1.3456e-06	2.02232e-05
14782	Gsr	AI325518|D8Ertd238e|Gr-1|Gr1	glutathione reductase	8	protein-coding	33653238;33669153;33669893;33671523;33674087;33680263;33681465;33682593;33685544;33689341;33693799;33694999;33697146	33653779;33669179;33669981;33671592;33674234;33680317;33681564;33682679;33685702;33689452;33693930;33695132;33698162	2672	+;+;+;+;+;+;+;+;+;+;+;+;+	1.90508	1.90595	3.67028	1.34772e-06	2.02315e-05
103268	Cep57l1	2410017P07Rik|4930484D11Rik|AI607327|cep57R	centrosomal protein 57-like 1	10	protein-coding	41718840;41721557;41722884;41723861;41728628;41729331;41730999;41740840;41743042;41745771;41781484;41809573;41809788	41719907;41721701;41723005;41723938;41728714;41729408;41731115;41740961;41743221;41745926;41781550;41809663;41809868	2392	-;-;-;-;-;-;-;-;-;-;-;-;-	1.95375	1.95524	3.60001	1.35082e-06	2.02344e-05
102595	Plekho2	AI840980|Plekhq1	pleckstrin homology domain containing, family O member 2	9	protein-coding	65554384;65558619;65559420;65563884;65572980;65579938	65557079;65558717;65559524;65564003;65573129;65580034	3267	-;-;-;-;-;-	1.3446	1.34467	7.28026	1.35105e-06	2.02344e-05
94212	Pag1	Cbp|F730007C19Rik|Pag	phosphoprotein associated with glycosphingolipid microdomains 1	3	protein-coding	9687479;9696119;9699225;9701958;9704704;9706083;9752413;9787262;9833211	9694129;9696178;9699811;9702054;9704755;9706289;9752486;9787320;9833679	8256	-;-;-;-;-;-;-;-;-	-1.19121	-1.19125	6.99517	1.38935e-06	2.0784e-05
22172	Tyms-ps	-	thymidylate synthase, pseudogene	10	pseudo	87966671	87968017	1347	+	2.63597	2.64563	3.65778	1.39466e-06	2.08392e-05
14635	Galk1	AA409894|GALK|Gk|Glk|Glk1	galactokinase 1	11	protein-coding	116008357;116008803;116009048;116009921;116010241;116010563;116011027;116012514	116008714;116008965;116009198;116010102;116010376;116010682;116011216;116012719	1506	-;-;-;-;-;-;-;-	2.07297	2.0731	6.75558	1.40314e-06	2.09418e-05
74682	Wdr35	4930459M12Rik|4931430C06|mKIAA1336	WD repeat domain 35	12	protein-coding	8974001;8974934;8977363;8978598;8981032;8982761;8985629;8985967;8987278;8989905;8995640;8996069;9003997;9005763;9006720;9008002;9008479;9012661;9015970;9016437;9018086;9019878;9021730;9022719;9024194;9024886;9027483;9028006	8974179;8975051;8977434;8978690;8981160;8982894;8985794;8986112;8987403;8990090;8995672;8996129;9004141;9005832;9006773;9008111;9008689;9012741;9016106;9016640;9018232;9020010;9021840;9022883;9024334;9025042;9027723;9028847	4392	+;+;+;+;+;+;+;+;+;+;+;+;+;+;+;+;+;+;+;+;+;+;+;+;+;+;+;+	2.25296	2.25661	2.93739	1.4059e-06	2.09588e-05
18030	Nfil3	AV225605|E4BP4	nuclear factor, interleukin 3, regulated	13	protein-coding	52967209;52980861	52969021;52981039	1992	-;-	1.34846	1.34886	4.34179	1.41228e-06	2.10296e-05
71998	Slc25a35	1810012H11Rik	solute carrier family 25, member 35	11	protein-coding	68968131;68970724;68971184;68971669;68971950	68969037;68970789;68971336;68971803;68972515	1827	+;+;+;+;+	3.33985	3.36258	1.55436	1.42045e-06	2.1127e-05
19094	Mapk11	P38b|Prkm11|Sapk2|Sapk2b|p38-2|p38beta|p38beta2	mitogen-activated protein kinase 11	15	protein-coding	89142482;89144141;89144393;89145096;89145375;89145802;89146003;89146139;89146272;89146471;89146709;89149398	89143817;89144314;89144471;89145175;89145446;89145916;89146050;89146168;89146383;89146529;89146838;89149606	2444	-;-;-;-;-;-;-;-;-;-;-;-	-1.77664	-1.77709	4.34931	1.4262e-06	2.11881e-05
15051	H2-T9	H-2T9	histocompatibility 2, T region locus 9	17	protein-coding	36109227;36109410;36109615;36109860;36110668;36111157;36111597	36109270;36109441;36109732;36110135;36110943;36111426;36111670	1090	-;-;-;-;-;-;-	1.55383	1.55432	5.04129	1.44791e-06	2.14675e-05
73683	Atg16l2	2410118P20Rik	autophagy related 16-like 2 (S. cerevisiae)	7	protein-coding	101289616;101290170;101290363;101290582;101291487;101291879;101292108;101292354;101293373;101293876;101294859;101296121;101296508;101296757;101297160;101299006;101300112;101301901	101289934;101290271;101290410;101290731;101291592;101291999;101292179;101292424;101293478;101293984;101294921;101296234;101296573;101297008;101297233;101299108;101300211;101302088	2164	-;-;-;-;-;-;-;-;-;-;-;-;-;-;-;-;-;-	-1.41943	-1.4197	4.43512	1.44833e-06	2.14675e-05
19183	Psmc3ip	C79099|GT198|HOP2|Tbpip	proteasome (prosome, macropain) 26S subunit, ATPase 3, interacting protein	11	protein-coding	101092141;101092532;101092724;101092863;101093681;101094936;101095158;101095343	101092456;101092591;101092777;101093008;101093792;101095025;101095258;101095435	972	-;-;-;-;-;-;-;-	1.79573	1.79667	4.19628	1.45174e-06	2.14934e-05
100182	Akna	AI597013	AT-hook transcription factor	4	protein-coding	63367127;63370472;63370892;63371797;63373323;63373997;63374357;63376831;63377652;63378570;63379155;63379888;63380199;63381728;63382343;63383887;63386230;63386997;63392132;63394586;63397875;63403219	63368286;63370652;63371011;63371892;63373469;63374112;63374530;63376993;63377860;63378676;63379374;63380088;63380362;63381929;63382470;63383946;63386384;63387153;63392206;63395634;63398239;63403445	5476	-;-;-;-;-;-;-;-;-;-;-;-;-;-;-;-;-;-;-;-;-;-	-1.36163	-1.36164	8.875	1.45449e-06	2.15094e-05
75869	Arl5b	4930587A11Rik|AW146430|Arl8	ADP-ribosylation factor-like 5B	2	protein-coding	15055362;15068139;15069820;15073124;15074962;15076256	15055574;15068199;15069967;15073207;15075113;15079191	3594	+;+;+;+;+;+	-2.253	-2.25337	4.10085	1.46135e-06	2.15862e-05
14229	Fkbp5	D17Ertd592e|Dit1|FKBP-5|FKBP51	FK506 binding protein 5	17	protein-coding	28399095;28402609;28406085;28410510;28412034;28415869;28428352;28429221;28437992;28440928	28401151;28402848;28406270;28410593;28412124;28416025;28428466;28429363;28438136;28441056	3347	-;-;-;-;-;-;-;-;-;-	-1.16661	-1.16669	5.69877	1.47804e-06	2.18078e-05
17242	Mdk	MK|Mek	midkine	2	protein-coding	91929821;91930818;91931096;91931372;91931534;91931930	91930115;91930979;91931254;91931448;91931793;91932282	1306	-;-;-;-;-;-	-4.97809	-5.05068	-1.34548	1.48872e-06	2.19152e-05
241274	Pnpla7	BC027342|E430013P11Rik|Nre	patatin-like phospholipase domain containing 7	2	protein-coding	24976033;24980034;24980203;24980713;24981777;24982032;24983490;24987119;24995278;24996157;24997227;24998622;25002615;25002889;25010714;25011506;25015150;25016507;25019404;25021942;25029507;25038837;25039603;25040946;25042089;25047608;25049999;25050258;25050855;25051601;25052032;25052308;25052553;25053395;25053671	24976313;24980108;24980290;24980792;24981868;24982172;24983649;24987199;24995406;24996237;24997350;24998759;25002715;25003032;25010791;25011711;25015281;25016630;25019517;25022011;25029656;25038900;25039771;25041128;25042207;25047764;25050115;25050327;25050971;25051749;25052184;25052418;25052637;25053498;25054072	4589	+;+;+;+;+;+;+;+;+;+;+;+;+;+;+;+;+;+;+;+;+;+;+;+;+;+;+;+;+;+;+;+;+;+;+	-1.21681	-1.21689	5.58637	1.48916e-06	2.19152e-05
170748	Smco4	Fn5	single-pass membrane protein with coiled-coil domains 4	9	protein-coding	15505218;15505495;15525628;15544539	15505225;15505641;15525704;15545260	954	+;+;+;+	1.97954	1.98173	3.58146	1.49041e-06	2.19152e-05
18227	Nr4a2	HZF-3|NOT|Nurr1|RNR-1|TINOR|TINUR	nuclear receptor subfamily 4, group A, member 2	2	protein-coding	57107226;57108561;57109063;57110114;57110637;57111576;57112951;57114718;57123829	57108412;57108739;57109265;57110277;57110766;57112441;57113072;57115038;57124003	3347	-;-;-;-;-;-;-;-;-	-3.86944	-3.88412	-0.0255711	1.50673e-06	2.21301e-05
102182	Prmt9	AI931714|Prmt10	protein arginine methyltransferase 9	8	protein-coding	77549397;77555665;77558879;77560807;77562414;77563976;77564954;77568175;77572009;77577338;77580626;77581034	77549736;77555813;77559115;77560974;77562516;77564082;77565146;77568358;77572726;77577491;77580748;77581338	2781	+;+;+;+;+;+;+;+;+;+;+;+	1.36132	1.36168	4.72594	1.53348e-06	2.24852e-05
51791	Rgs14	RPIP1	regulator of G-protein signaling 14	13	protein-coding	55369732;55378007;55378220;55378702;55378876;55379303;55379580;55380005;55380900;55382845;55383118;55383335;55383525;55383654;55383996	55369936;55378028;55378398;55378794;55379019;55379446;55379691;55380117;55381103;55382921;55383244;55383416;55383571;55383768;55384687	2356	+;+;+;+;+;+;+;+;+;+;+;+;+;+;+	1.98941	1.99113	4.5164	1.53439e-06	2.24852e-05
212555	Pqlc2	BC019216	PQ loop repeat containing 2	4	protein-coding	139298005;139300226;139301012;139301250;139301790;139302425;139306443;139307729;139310629	139298969;139300411;139301104;139301392;139301877;139302554;139306690;139307850;139310700	2047	-;-;-;-;-;-;-;-;-	1.50998	1.51091	3.72136	1.54314e-06	2.25878e-05
18082	Nipsnap1	-	nipsnap homolog 1	11	protein-coding	4874003;4883368;4883726;4884022;4888880;4889097;4889533;4889892;4891403;4893120	4874103;4883495;4883771;4884116;4888950;4889237;4889564;4889986;4891486;4894200	1874	+;+;+;+;+;+;+;+;+;+	1.78372	1.78424	4.32638	1.57545e-06	2.30348e-05
67636	Etfrf1	4930469P12Rik|AL022899|Ghiso|Lyrm5	electron transfer flavoprotein regulatory factor 1	6	protein-coding	145211134;145215184;145215351	145211476;145215271;145216542	1623	+;+;+	1.88599	1.8879	2.63606	1.57779e-06	2.30428e-05
73274	Gpbp1	1700034P14Rik|AU019836|D230035M11Rik|Gpbp|mGPBP	GC-rich promoter binding protein 1	13	protein-coding	111425680;111433548;111436397;111437957;111439104;111440632;111447896;111448933;111453024;111453373;111466851;111487423;111489718	111426651;111433650;111436584;111438124;111439244;111440816;111447955;111448999;111453247;111453496;111466970;111488370;111490041	3624	-;-;-;-;-;-;-;-;-;-;-;-;-	-1.18779	-1.18781	7.85685	1.58634e-06	2.31416e-05
71982	Snx10	2410004M09Rik	sorting nexin 10	6	protein-coding	51523903;51544523;51562018;51575903;51579850;51580302;51588216;51588881	51524034;51544752;51562064;51575989;51579950;51580400;51588428;51590670	2699	+;+;+;+;+;+;+;+	1.81181	1.81256	3.59323	1.59592e-06	2.32551e-05
66905	Plin3	1300012C15Rik|M6prbp1|Tip47	perilipin 3	17	protein-coding	56278962;56280742;56281407;56284133;56286213;56286448;56287794;56290454	56280073;56280867;56281606;56284430;56286295;56286646;56287876;56290511	2159	-;-;-;-;-;-;-;-	1.70408	1.70447	5.13029	1.60079e-06	2.32998e-05
66276	1810009A15Rik	-	RIKEN cDNA 1810009A15 gene	19	protein-coding	8888903;8889124;8890003;8890411	8888964;8889248;8890100;8890740	615	+;+;+;+	1.3661	1.36621	5.78825	1.61368e-06	2.34611e-05
66124	Josd2	1110007C05Rik	Josephin domain containing 2	7	protein-coding	44467980;44468306;44468807;44470412;44471113;44471415	44468190;44468417;44468969;44470537;44471307;44471658	1051	+;+;+;+;+;+	1.5053	1.50552	4.96687	1.61575e-06	2.34646e-05
16001	Igf1r	A330103N21Rik|CD221|D930020L01|IGF-1R|hyft	insulin-like growth factor I receptor	7	protein-coding	67952257;68003810;68164993;68169897;68173231;68183344;68184731;68186990;68189573;68189946;68193347;68194969;68195590;68201244;68201902;68207251;68207763;68211994;68214919;68218402;68226020	67952952;68004355;68165305;68170048;68173375;68183558;68184857;68187228;68189740;68190150;68193630;68195105;68195749;68201346;68201972;68207480;68207873;68212156;68215048;68218536;68233667	11978	+;+;+;+;+;+;+;+;+;+;+;+;+;+;+;+;+;+;+;+;+	-2.29431	-2.29521	2.87403	1.62151e-06	2.35218e-05
79456	Recql4	RecQ4	RecQ protein-like 4	15	protein-coding	76703553;76703954;76704243;76704476;76704734;76704987;76705191;76705594;76705946;76706159;76706417;76706683;76707037;76707252;76708125;76708327;76708535;76708802;76709768;76710101;76710278;76710393	76703865;76704062;76704396;76704656;76704903;76705116;76705443;76705856;76706087;76706338;76706605;76706766;76707173;76707344;76708223;76708434;76708661;76709551;76709908;76710198;76710311;76710559	3922	-;-;-;-;-;-;-;-;-;-;-;-;-;-;-;-;-;-;-;-;-;-	1.89769	1.90017	4.07805	1.62428e-06	2.35356e-05
20917	Suclg2	AF171077|AW556404|D6Wsu120e|G-SCS|GTPSCS|SCS-betaG	succinate-Coenzyme A ligase, GDP-forming, beta subunit	6	protein-coding	95474134;95497597;95566384;95569572;95579139;95586940;95588938;95594660;95595654;95655458;95718689	95475164;95497717;95566526;95569733;95579235;95587029;95589090;95594750;95595753;95655599;95718837	2279	-;-;-;-;-;-;-;-;-;-;-	1.6038	1.604	4.96044	1.62856e-06	2.35712e-05
102442	Dennd4a	AI115600|AI851943|F730015K02Rik	DENN/MADD domain containing 4A	9	protein-coding	64811011;64811340;64835286;64835954;64838813;64842440;64849126;64851212;64852416;64857667;64859299;64861903;64862327;64867762;64871828;64872994;64886857;64888486;64888920;64889216;64889590;64893286;64894398;64896334;64904150;64906001;64906838;64907103;64909501;64909931;64911665;64911887;64912354;64912676;64916959	64811020;64811586;64835352;64836081;64839144;64842689;64849195;64851381;64852657;64857733;64859357;64862047;64862502;64867862;64872046;64873139;64886990;64888621;64889126;64889344;64889731;64893402;64894529;64897430;64904339;64906095;64907013;64907237;64909699;64910185;64911782;64911913;64912516;64912740;64919667	8655	+;+;+;+;+;+;+;+;+;+;+;+;+;+;+;+;+;+;+;+;+;+;+;+;+;+;+;+;+;+;+;+;+;+;+	-1.29304	-1.29305	8.13783	1.63107e-06	2.35811e-05
207965	Vcpkmt	Gm71|Mettl21d|Mettl221d|VCP-KMT	valosin containing protein lysine (K) methyltransferase	12	protein-coding	69577628;69579906;69581118;69582276;69582520;69582721	69577940;69580010;69581237;69582345;69582630;69583028	1027	-;-;-;-;-;-	1.39724	1.39754	4.47199	1.63298e-06	2.35824e-05
19362	Rad51ap1	2510006L10Rik|RAB22	RAD51 associated protein 1	6	protein-coding	126923419;126924918;126926359;126927538;126928141;126929993;126934714;126935953;126939494	126924340;126925067;126926517;126927690;126928227;126930102;126934849;126936008;126939555	1835	-;-;-;-;-;-;-;-;-	1.9355	1.93852	4.18713	1.63992e-06	2.36562e-05
17427	Mns1	AW546487	meiosis-specific nuclear structural protein 1	9	protein-coding	72438529;72439240;72444843;72446207;72448529;72449151;72449452;72452581;72456778;72458313	72438679;72439461;72444970;72446309;72448758;72449367;72449559;72452838;72456903;72458576	1807	+;+;+;+;+;+;+;+;+;+	2.38547	2.39101	4.18692	1.65127e-06	2.37934e-05
71952	Riox1	2410016O06Rik|MAPJD|NO66	ribosomal oxygenase 1	12	protein-coding	83950608	83952953	2346	+	-1.25979	-1.25983	6.30894	1.65469e-06	2.38161e-05
68526	Gpr155	1110017O10Rik|DEPDC3|F730029F15Rik|PGR22	G protein-coupled receptor 155	2	protein-coding	73341507;73348137;73349627;73350892;73351849;73353617;73356598;73362425;73363932;73364168;73367481;73368314;73369986;73370965;73373615;73381824;73382795;73386265	73343757;73348274;73349691;73351084;73351944;73353753;73356702;73362635;73364022;73364252;73367598;73368397;73370141;73371130;73374014;73382308;73382958;73386398	5079	-;-;-;-;-;-;-;-;-;-;-;-;-;-;-;-;-;-	1.67335	1.6748	4.32035	1.66696e-06	2.39423e-05
329015	Atg2a	1810013C15Rik|A830054M12|BC023754|mKIAA0404	autophagy related 2A	19	protein-coding	6241668;6244427;6244687;6245046;6245459;6246304;6246488;6246752;6247639;6247963;6248197;6249772;6250024;6250413;6250596;6251259;6251488;6251706;6252427;6252690;6252988;6253334;6253524;6254359;6254590;6255101;6255409;6255619;6256168;6256552;6257439;6257777;6257963;6258134;6258361;6258551;6258864;6259989;6261372;6261601	6241966;6244589;6244839;6245148;6245693;6246400;6246649;6246892;6247876;6248110;6248289;6249927;6250267;6250509;6250755;6251401;6251603;6251863;6252577;6252883;6253068;6253440;6253616;6254429;6254666;6255265;6255538;6255827;6256376;6256687;6257642;6257878;6258044;6258266;6258433;6258633;6258985;6260143;6261524;6262304	6340	+;+;+;+;+;+;+;+;+;+;+;+;+;+;+;+;+;+;+;+;+;+;+;+;+;+;+;+;+;+;+;+;+;+;+;+;+;+;+;+	-1.2889	-1.28894	6.67884	1.66716e-06	2.39423e-05
57765	Tbx21	TBT1|Tbet|Tblym	T-box 21	11	protein-coding	97098007;97099770;97099927;97101479;97101944;97114650	97099378;97099831;97100085;97101600;97102098;97115331	2552	-;-;-;-;-;-	-2.99705	-3.00923	1.14842	1.66976e-06	2.3953e-05
11569	Aebp2	AU023766|B230313N05Rik	AE binding protein 2	6	protein-coding	140622663;140623689;140633689;140637660;140642172;140643948;140646810;140647972;140650756;140677391	140623058;140624344;140633896;140637767;140642358;140644072;140646877;140648085;140655481;140677418	6616	+;+;+;+;+;+;+;+;+;+	-1.40814	-1.40816	7.48349	1.67637e-06	2.40211e-05
56532	Ripk3	2610528K09Rik|AW107945|Rip3	receptor-interacting serine-threonine kinase 3	14	protein-coding	55784995;55785862;55786026;55786583;55786757;55787114;55787282;55787824;55788238;55788617	55785351;55785919;55786358;55786650;55786924;55787160;55787439;55788133;55788462;55788857	1965	-;-;-;-;-;-;-;-;-;-	-1.23681	-1.23692	5.56435	1.6784e-06	2.40236e-05
15267	Hist2h2aa1	AI448581|H2a-614|H2a-615|Hist2	histone cluster 2, H2aa1	3	protein-coding	96245538	96246115	578	+	-2.00387	-2.00458	3.5843	1.69373e-06	2.42163e-05
67046	Tbc1d7	2610009C09Rik	TBC1 domain family, member 7	13	protein-coding	43151740;43153070;43154689;43159263;43165279;43168774;43169802;43171309	43151980;43153199;43154834;43159400;43165466;43168854;43169947;43171501	1263	-;-;-;-;-;-;-;-	1.97438	1.97573	3.55356	1.71019e-06	2.43982e-05
71684	Rbm43	0610033I05Rik	RNA binding motif protein 43	2	protein-coding	51924448;51926681;51929660;51932400;51934548;51934832	51925934;51926760;51929849;51932523;51934644;51935009	2156	-;-;-;-;-;-	1.65341	1.65395	4.97647	1.71023e-06	2.43982e-05
106582	Nrm	2610307M02Rik|AI429796	nurim (nuclear envelope membrane protein)	17	protein-coding	35861318;35863439;35864112;35864511	35861517;35863635;35864288;35865400	1464	+;+;+;+	-1.24848	-1.24859	6.23215	1.71275e-06	2.44002e-05
18974	Pole2	-	polymerase (DNA directed), epsilon 2 (p59 subunit)	12	protein-coding	69201779;69202907;69204091;69206410;69207859;69208021;69208917;69209312;69209822;69211373;69212223;69212987;69213829;69215311;69221977;69222399;69223104;69226338;69228097	69201882;69202974;69204267;69206518;69207936;69208080;69208971;69209401;69209994;69211445;69212271;69213043;69213912;69215385;69222070;69222476;69223179;69226438;69228190	1695	-;-;-;-;-;-;-;-;-;-;-;-;-;-;-;-;-;-;-	2.04407	2.04595	3.90946	1.71515e-06	2.44002e-05
381810	Lpar5	GPR93|Gm1072|Gpr92|LPA5	lysophosphatidic acid receptor 5	6	protein-coding	125067920;125071277;125081137	125067976;125071398;125082472	1515	+;+;+	2.03412	2.03672	3.85581	1.71604e-06	2.44002e-05
14067	F5	AI173222|Cf-5|Cf5	coagulation factor V	1	protein-coding	164151859;164154326;164161778;164174100;164176221;164179356;164181612;164182817;164184508;164184912;164186767;164190112;164191927;164195551;164198712;164201522;164204782;164207010;164207852;164208937;164209463;164211748;164214375;164217367;164219378	164152120;164154414;164161900;164174312;164176364;164179577;164181777;164182994;164184607;164185123;164186917;164190324;164194633;164195725;164198948;164201729;164204961;164207126;164207923;164209040;164209618;164211892;164214526;164217549;164220274	7406	+;+;+;+;+;+;+;+;+;+;+;+;+;+;+;+;+;+;+;+;+;+;+;+;+	-5.83638	-5.98011	-0.633079	1.73276e-06	2.46109e-05
17846	Commd1	AI256843|Murr1|U2/Mu	COMM domain containing 1	11	protein-coding	22899728;22956411;22982079	22900057;22956692;22982284	818	-;-;-	1.21849	1.21859	5.6815	1.73942e-06	2.46784e-05
68603	Pmvk	1110011E12Rik|2900002L22Rik|AV001327|PMK|PMKA|PMKASE	phosphomevalonate kinase	3	protein-coding	89459118;89459571;89461882;89464296;89467547;89468514	89459464;89459886;89461945;89464448;89467676;89469009	1506	+;+;+;+;+;+	1.45074	1.45103	5.16106	1.75243e-06	2.4833e-05
76205	Stard3nl	0610035N01Rik|6530409L22Rik|AW124774|MENTHO	STARD3 N-terminal like	13	protein-coding	19357676;19358978;19367744;19370250;19370480;19372588;19373136;19376379;19395704	19358129;19359051;19367839;19370367;19370533;19372665;19373213;19376661;19395752	1284	-;-;-;-;-;-;-;-;-	1.66319	1.66372	4.07189	1.75416e-06	2.4833e-05
110826	Etfb	0610009I16Rik|2810441H06Rik	electron transferring flavoprotein, beta polypeptide	7	protein-coding	43444143;43452341;43452799;43454518;43456479;43457570	43444204;43452499;43452957;43454580;43456637;43457782	815	+;+;+;+;+;+	2.01613	2.01632	6.46335	1.76079e-06	2.48995e-05
269378	Ahcy	AA987153|AL024110|CuBP|SAHH	S-adenosylhomocysteine hydrolase	2	protein-coding	155059310;155062149;155063780;155063989;155064154;155064814;155065537;155067323;155068828;155074365	155060580;155062343;155063897;155064076;155064361;155064926;155065686;155067398;155069018;155074497	2543	-;-;-;-;-;-;-;-;-;-	1.24566	1.24572	6.87192	1.76711e-06	2.4926e-05
67487	Dhx40	2410016C14Rik|ARG147|DDX40|PAD	DEAH (Asp-Glu-Ala-His) box polypeptide 40	11	protein-coding	86768849;86771030;86771894;86773804;86775660;86776615;86784879;86785757;86789167;86789486;86793162;86797623;86798922;86799420;86800969;86804257;86806460;86807438	86770261;86771258;86771963;86773898;86775768;86776729;86785036;86785837;86789349;86789572;86793261;86797754;86798988;86799647;86801088;86804402;86806627;86807660	3724	-;-;-;-;-;-;-;-;-;-;-;-;-;-;-;-;-;-	-1.21412	-1.21417	6.40117	1.76719e-06	2.4926e-05
13642	Efnb2	ELF-2|Epl5|Eplg5|Htk-L|LERK-5|Lerk5|NLERK-1	ephrin B2	8	protein-coding	8617439;8622331;8623148;8639206;8660484	8620976;8622444;8623240;8639489;8660773	4319	-;-;-;-;-	-2.73838	-2.74865	0.235637	1.76844e-06	2.4926e-05
57757	Pglyrp2	C730002N09Rik|PGRP-L|Pglyrpl|tagL	peptidoglycan recognition protein 2	17	protein-coding	32413100;32415806;32416878;32417981;32420800	32413474;32416103;32417088;32418988;32420975	2068	-;-;-;-;-	-1.81078	-1.81171	3.48801	1.77499e-06	2.49911e-05
68177	Ebpl	5730442K12Rik|EBRP	emopamil binding protein-like	14	protein-coding	61339763;61342088;61347372;61360220	61341404;61342226;61347441;61360445	2077	-;-;-;-	1.76536	1.76668	3.41237	1.79029e-06	2.5179e-05
66407	Mrps15	1500003E24Rik|2410002B11Rik|Mprs15	mitochondrial ribosomal protein S15	4	protein-coding	126046928;126047434;126048635;126050480;126051325;126053500;126054961;126055380	126047199;126047478;126048713;126050528;126051409;126053558;126055152;126055536	938	+;+;+;+;+;+;+;+	1.30624	1.30635	6.01523	1.79857e-06	2.52491e-05
14728	Lilrb4a	CD85K|Gp49b|HM18|ILT3|LIR-5|Lilrb4|gp49	leukocyte immunoglobulin-like receptor, subfamily B, member 4A	10	protein-coding	51490975;51491197;51491434;51491861;51493170;51494062;51494793;51495994;51496167	51491051;51491232;51491718;51492163;51493205;51494178;51494845;51496059;51496613	1420	+;+;+;+;+;+;+;+;+	-2.81899	-2.82169	1.32263	1.7996e-06	2.52491e-05
214290	Tut7	6030448M23Rik|AA420405|Tent3b|Zcchc6	terminal uridylyl transferase 7	13	protein-coding	59771879;59778752;59782018;59784765;59785721;59785895;59788460;59789184;59789412;59789848;59791776;59794447;59796820;59797670;59798998;59799641;59802016;59805223;59808046;59809378;59810571;59811515;59814866;59815546;59816271;59816658;59821560;59823081	59772859;59778815;59782343;59784880;59785812;59785942;59788637;59789261;59789525;59789937;59791879;59794504;59796920;59797756;59799148;59800716;59802196;59805375;59808165;59809504;59810640;59811566;59814954;59815723;59816387;59816839;59822110;59823147	5551	-;-;-;-;-;-;-;-;-;-;-;-;-;-;-;-;-;-;-;-;-;-;-;-;-;-;-;-	-1.28226	-1.28231	6.57392	1.80113e-06	2.52491e-05
98403	Zfp451	4930515K21Rik|4933435G09Rik|AI596398|COASTER|Kiaa0576-hp|Znf451|mKIAA1702	zinc finger protein 451	1	protein-coding	33761753;33765844;33769721;33770769;33772893;33776269;33779044;33779896;33782068;33783041;33783853;33786407;33805339;33813727;33814338	33762209;33765909;33769907;33770899;33773033;33777863;33779191;33780049;33782194;33783191;33783964;33786532;33805419;33813810;33814427	3650	-;-;-;-;-;-;-;-;-;-;-;-;-;-;-	-1.33047	-1.33058	4.95372	1.80669e-06	2.52995e-05
229011	Samd10	D930033N23Rik|E130318E08	sterile alpha motif domain containing 10	2	protein-coding	181595218;181596747;181597172;181597428;181598932	181596605;181596887;181597343;181597609;181599147	2099	-;-;-;-;-	1.41403	1.41455	3.80119	1.81584e-06	2.54002e-05
12447	Ccne1	AW538188|CycE1	cyclin E1	7	protein-coding	38097984;38098992;38099247;38099468;38099789;38100555;38102786;38103046;38106279;38106596;38106787;38107322	38098637;38099149;38099358;38099602;38099884;38100701;38102921;38103194;38106347;38106683;38106829;38107490	1956	-;-;-;-;-;-;-;-;-;-;-;-	2.17967	2.18302	5.12378	1.8248e-06	2.54979e-05
17132	Maf	2810401A20Rik|A230108G15Rik|AW047063|c-maf	avian musculoaponeurotic fibrosarcoma oncogene homolog	8	protein-coding	115703253	115706894	3642	-	-5.15835	-5.36676	-0.656545	1.8448e-06	2.57495e-05
216705	Clint1	AI642036|AW537616|C530049I24Rik|Enth|Epn4|F630206G17Rik	clathrin interactor 1	11	protein-coding	45851964;45883710;45884332;45886431;45887386;45890622;45893871;45895060;45902211;45906181;45907894;45908941	45852192;45883814;45884428;45886539;45887550;45890799;45894117;45895129;45902285;45906467;45908044;45910625	3398	+;+;+;+;+;+;+;+;+;+;+;+	-1.10606	-1.10608	8.13178	1.8536e-06	2.58282e-05
70373	Gpatch2l	1700020O03Rik|4732487G21Rik|A630090I05Rik|Kiaa1152	G patch domain containing 2 like	12	protein-coding	86241878;86244035;86256868;86260577;86261616;86265182;86267144;86268976;86281449;86288800	86241944;86244706;86256932;86260753;86261695;86265249;86267183;86269061;86281543;86291368	3919	+;+;+;+;+;+;+;+;+;+	-1.29533	-1.29542	5.61023	1.85444e-06	2.58282e-05
72313	Fryl	2010313D22Rik|2310004H21Rik|2510002A14Rik|9030227G01Rik|mKIAA0826	FRY like transcription coactivator	5	protein-coding	73020191;73022502;73023888;73027316;73032758;73033596;73034946;73041346;73047520;73050302;73054053;73054530;73054716;73055525;73057724;73059379;73064506;73064939;73067274;73068724;73069883;73071105;73072736;73073842;73074629;73075888;73076658;73080964;73082797;73083128;73085347;73086527;73086878;73088369;73089095;73090601;73093123;73095416;73096274;73097374;73098159;73099946;73100286;73101454;731…	73022297;73022692;73023998;73027384;73032856;73033745;73035153;73041593;73047684;73050505;73054229;73054604;73054877;73055722;73057864;73059549;73064603;73065546;73067368;73068914;73070004;73071309;73072921;73073945;73074779;73076000;73076742;73081132;73082937;73083387;73085515;73086626;73087032;73088479;73089255;73090773;73093214;73095473;73096398;73097569;73098427;73100032;73100471;73101691;731…	11470	-;-;-;-;-;-;-;-;-;-;-;-;-;-;-;-;-;-;-;-;-;-;-;-;-;-;-;-;-;-;-;-;-;-;-;-;-;-;-;-;-;-;-;-;-;-;-;-;-;-;-;-;-;-;-;-;-;-;-;-;-;-;-	-1.30232	-1.30235	7.51432	1.86159e-06	2.58878e-05
74013	Rftn2	2700010E02Rik|3222401M22Rik	raftlin family member 2	1	protein-coding	55170159;55184950;55194244;55195516;55204183;55206336;55211150;55214120;55226121	55172082;55185028;55194347;55195637;55204392;55206615;55211261;55214303;55226782	3677	-;-;-;-;-;-;-;-;-	1.98385	1.98601	3.32713	1.86272e-06	2.58878e-05
66855	Tcf25	1100001J13Rik|1810041K11Rik|D8Ertd325e|Nulp1|mKIAA1049	transcription factor 25 (basic helix-loop-helix)	8	protein-coding	123373753;123381400;123382527;123383325;123384349;123388565;123389665;123390779;123391581;123392922;123393132;123395551;123397007;123397983;123398516;123399265;123400625;123401076;123403147	123374064;123381561;123382601;123383443;123384414;123388647;123389795;123390878;123391674;123393014;123393237;123395710;123397094;123398141;123398606;123399344;123400697;123401892;123404173	3836	+;+;+;+;+;+;+;+;+;+;+;+;+;+;+;+;+;+;+	-1.05077	-1.05077	8.72967	1.8733e-06	2.60068e-05
231287	Atp10d	9830145H18Rik|ATPVD|D5Buc24e	ATPase, class V, type 10D	5	protein-coding	72203329;72227632;72230277;72239098;72242036;72245704;72246092;72246817;72247053;72254911;72260924;72264003;72265971;72267407;72269272;72277079;72279385;72280044;72282105;72288143;72289318;72295642;72296928	72203563;72227958;72230471;72239302;72242121;72245810;72246223;72246944;72247305;72255146;72261112;72264612;72266074;72267533;72269456;72277385;72279461;72280169;72282305;72288223;72289422;72295829;72298771	6048	+;+;+;+;+;+;+;+;+;+;+;+;+;+;+;+;+;+;+;+;+;+;+	-2.24593	-2.24661	3.2897	1.89325e-06	2.62556e-05
229521	Syt11	1500004A13Rik|3632445O20Rik|5430404N14Rik|6530420C11Rik|AI851970	synaptotagmin XI	3	protein-coding	88744701;88748779;88761726;88772291	88748010;88748902;88762549;88772599	4567	-;-;-;-	1.87864	1.87944	4.08972	1.90944e-06	2.643e-05
13167	Dbi	ACBD1|Acbp|EP|endozepine	diazepam binding inhibitor	1	protein-coding	120113280;120116386;120119895;120120762;120120945	120113533;120116448;120120012;120120919;120121096	745	-;-;-;-;-	1.50201	1.50237	5.74914	1.90991e-06	2.643e-05
242667	Dlgap3	BC058433|DAP-3|DAP3|Prpl8|Sapap3	DLG associated protein 3	4	protein-coding	127169271;127193075;127194562;127199673;127200264;127214306;127214683;127215298;127233535;127234968;127235385;127236150	127169365;127193157;127195713;127199878;127200336;127214519;127214996;127215383;127234019;127235059;127235528;127237022	3817	+;+;+;+;+;+;+;+;+;+;+;+	-3.88609	-3.91276	-0.553502	1.9545e-06	2.70181e-05
64214	Rgs18	-	regulator of G-protein signaling 18	1	protein-coding	144752841;144755923;144773521;144774567;144775123	144754069;144756089;144773582;144774668;144775421	1859	-;-;-;-;-	2.31905	2.32439	2.00362	1.96295e-06	2.7106e-05
22142	Tuba1a	Tuba-1|Tuba1	tubulin, alpha 1A	15	protein-coding	98949847;98951188;98951469;98953451	98951014;98951336;98951691;98953501	1591	-;-;-;-	-1.7044	-1.70463	5.07583	2.03685e-06	2.80964e-05
72355	Cdpf1	2210021J22Rik	cysteine rich, DPF motif domain containing 1	15	protein-coding	85806972;85808256;85809212;85810843;85811639	85807538;85808367;85809324;85811048;85811697	1057	-;-;-;-;-	1.66364	1.6646	3.50493	2.03971e-06	2.81059e-05
74610	Abcb8	4833412N02Rik|AA409895	ATP-binding cassette, sub-family B (MDR/TAP), member 8	5	protein-coding	24394156;24399913;24400525;24400757;24400975;24401763;24402045;24402242;24403073;24405815;24406118;24406400;24406668;24407308;24408568;24409354	24394583;24400222;24400680;24400851;24401080;24401924;24402130;24402339;24403178;24405848;24406254;24406494;24406801;24407455;24408818;24409947	2940	+;+;+;+;+;+;+;+;+;+;+;+;+;+;+;+	1.73139	1.73156	5.46211	2.07793e-06	2.86019e-05
216441	Slc26a10	C78409|D630010I07	solute carrier family 26, member 10	10	protein-coding	127172426;127173275;127173482;127173624;127173805;127173909;127174099;127174284;127174806;127174985;127176572;127176807;127177087;127177938;127178343;127178729;127179625;127180231	127172576;127173381;127173536;127173706;127173808;127174025;127174168;127174390;127174901;127175062;127176685;127176954;127177169;127178090;127178507;127178886;127179735;127180645	2215	-;-;-;-;-;-;-;-;-;-;-;-;-;-;-;-;-;-	-3.33528	-3.34533	0.57956	2.08896e-06	2.87233e-05
26446	Psmb3	AL033320|C10-II	proteasome (prosome, macropain) subunit, beta type 3	11	protein-coding	97703434;97703788;97706798;97711102;97712437;97713393	97703490;97703972;97706905;97711279;97712531;97713500	731	+;+;+;+;+;+	1.20547	1.20556	5.94643	2.12399e-06	2.91739e-05
381269	Mreg	Gm974|Wdt2|dsu	melanoregulin	1	protein-coding	72159233;72162322;72164072;72192043;72212017	72161019;72162485;72164162;72192202;72212307	2493	-;-;-;-;-	-1.66571	-1.66577	5.54462	2.12756e-06	2.91919e-05
68346	Sirt5	0610012J09Rik|1500032M05Rik|AV001953	sirtuin 5	13	protein-coding	43365535;43370719;43371832;43376695;43379673;43380500;43383109;43385498;43394737	43365544;43370868;43371965;43376920;43379760;43380553;43383232;43385613;43395203	1369	+;+;+;+;+;+;+;+;+	2.53005	2.53572	1.7064	2.13735e-06	2.9295e-05
21416	Tcf7l2	TCF4B|TCF4E|Tcf-4|Tcf4	transcription factor 7 like 2, T cell specific, HMG box	19	protein-coding	55741810;55742776;55743073;55755014;55817764;55895321;55908423;55910579;55912559;55917339;55918885;55919511;55923896;55924530;55925977;55927730;55931434	55742530;55742842;55743197;55755082;55817865;55895637;55908555;55910681;55912645;55917479;55919044;55919618;55923944;55924580;55926049;55927754;55933655	4553	+;+;+;+;+;+;+;+;+;+;+;+;+;+;+;+;+	-3.59279	-3.61606	-0.663356	2.14914e-06	2.94058e-05
20401	Sh3bp1	3BP-1	SH3-domain binding protein 1	15	protein-coding	78899786;78901146;78901399;78902555;78902854;78903059;78903553;78904270;78904464;78905030;78905771;78906256;78906423;78907214;78907961;78908353;78910008;78911930	78899961;78901188;78901503;78902631;78902965;78903135;78903697;78904338;78904554;78905175;78905882;78906337;78906503;78907330;78908058;78908512;78910093;78912052	1900	+;+;+;+;+;+;+;+;+;+;+;+;+;+;+;+;+;+	1.39729	1.39804	4.35782	2.14998e-06	2.94058e-05
18642	Pfkm	AI131669|ATP-PFK|PFK-A|PFK-M|Pfk-4|Pfk4|Pfka|Pfkx	phosphofructokinase, muscle	15	protein-coding	98092589;98108471;98112060;98118182;98119393;98120791;98121197;98122219;98122630;98122852;98123146;98123796;98125026;98125550;98126304;98126853;98127438;98127607;98128179;98129266;98129722;98131419;98131602;98131915	98092665;98108611;98112246;98118255;98119470;98120980;98121362;98122263;98122738;98122947;98123238;98123921;98125090;98125613;98126453;98126923;98127525;98127759;98128343;98129327;98129833;98131518;98131707;98132447	3051	+;+;+;+;+;+;+;+;+;+;+;+;+;+;+;+;+;+;+;+;+;+;+;+	1.93261	1.93573	2.98688	2.15366e-06	2.9425e-05
30795	Fkbp3	25kDa|FKBP-3|FKBP25	FK506 binding protein 3	12	protein-coding	65062432;65063678;65065737;65066642;65069002;65069951;65073815	65062740;65063775;65065804;65066777;65069109;65070052;65073938	945	-;-;-;-;-;-;-	1.26172	1.26179	6.53107	2.16619e-06	2.95649e-05
226422	Rab29	Rab7l1	RAB29, member RAS oncogene family	1	protein-coding	131867277;131867519;131869933;131870680;131872067;131872466	131867410;131867775;131870004;131870861;131872188;131872887	1189	+;+;+;+;+;+	1.38378	1.38435	4.09164	2.19232e-06	2.989e-05
75422	Mettl5	2810410A08Rik	methyltransferase like 5	2	protein-coding	69871195;69871732;69873884;69879102;69880767;69881297;69885249	69871316;69871781;69873935;69879184;69880948;69881411;69885604	960	-;-;-;-;-;-;-	1.47652	1.47704	3.74269	2.20247e-06	2.99967e-05
57908	Zfp318	2610034E08Rik|D530032D06Rik|TZF|Znf318	zinc finger protein 318	17	protein-coding	46383766;46386712;46396662;46398640;46402734;46405783;46409019;46409680;46410273;46410634;46420415	46384330;46386863;46397304;46400091;46402833;46406084;46409219;46409779;46410391;46414817;46420920	8324	+;+;+;+;+;+;+;+;+;+;+	-2.09822	-2.09828	6.9647	2.21778e-06	3.01735e-05
236451	Phf11b	EG236451|Gm4902	PHD finger protein 11B	14	protein-coding	59320964;59321454;59323168;59324866;59326010;59328020;59331190;59338621;59341273	59321283;59321620;59323239;59324997;59326059;59328153;59331297;59338742;59341330	1163	-;-;-;-;-;-;-;-;-	3.20646	3.2073	5.52668	2.22102e-06	3.01858e-05
50766	Crim1	AU015004	cysteine rich transmembrane BMP regulator 1 (chordin like)	17	protein-coding	78200248;78237742;78279973;78281246;78302987;78313124;78315549;78335227;78344350;78345861;78347077;78350684;78354956;78367792;78369995;78372578;78374056	78201099;78237915;78280215;78281366;78303108;78313306;78315746;78335355;78344506;78345982;78347286;78350899;78355177;78367986;78370117;78372768;78376592	5995	+;+;+;+;+;+;+;+;+;+;+;+;+;+;+;+;+	-1.49669	-1.49695	4.31546	2.22352e-06	3.0188e-05
20713	Serpini1	AI837402|Ns|PI-12|PI12|Spi17	serine (or cysteine) peptidase inhibitor, clade I, member 1	3	protein-coding	75557533;75613080;75614454;75616568;75619119;75623859;75637918;75640249;75640675	75557642;75613347;75614684;75616762;75619323;75623956;75638004;75640338;75642523	3133	+;+;+;+;+;+;+;+;+	1.66074	1.66139	4.66453	2.23793e-06	3.03518e-05
70661	Sik3	5730525O22Rik|9030204A07Rik|AI447252|AI846254|AI849445|Qsk|SIK-3|mKIAA0999	SIK family kinase 3	9	protein-coding	46012820;46123217;46127010;46155379;46177872;46178432;46194163;46194820;46195166;46195793;46195984;46198147;46198552;46202000;46204206;46207922;46208718;46209064;46209555;46210476;46211670;46219426;46220210;46221067;46222069	46013130;46123333;46127073;46155540;46177996;46178555;46194281;46194930;46195309;46195870;46196093;46198300;46198707;46202070;46204349;46208072;46208843;46209149;46209664;46210815;46212562;46219589;46220342;46221234;46224194	6287	+;+;+;+;+;+;+;+;+;+;+;+;+;+;+;+;+;+;+;+;+;+;+;+;+	-1.45069	-1.45076	6.51495	2.24893e-06	3.04326e-05
13417	Dnah8	ATPase|Dnahc8|Hst6.7b|P1-Loop	dynein, axonemal, heavy chain 8	17	protein-coding	30626936;30635321;30635942;30643256;30644557;30648416;30649624;30653233;30656577;30656886;30657969;30661986;30663298;30668274;30670612;30672240;30673780;30677087;30683631;30684131;30686383;30690181;30693949;30695110;30700390;30701845;30704655;30706385;30708291;30710502;30712273;30713034;30715480;30717764;30718827;30720999;30722899;30725082;30726786;30728163;30729081;30731014;30736029;30737251;307…	30627142;30635833;30636076;30643340;30644708;30648605;30649787;30653409;30656690;30656993;30658070;30662132;30663495;30668350;30670711;30672359;30673915;30677274;30683711;30684247;30686502;30690316;30694061;30695216;30700462;30702031;30704851;30706511;30708526;30710606;30712386;30713096;30715580;30717901;30719067;30721198;30723052;30725245;30726888;30728267;30729242;30731238;30736201;30737429;307…	14583	+;+;+;+;+;+;+;+;+;+;+;+;+;+;+;+;+;+;+;+;+;+;+;+;+;+;+;+;+;+;+;+;+;+;+;+;+;+;+;+;+;+;+;+;+;+;+;+;+;+;+;+;+;+;+;+;+;+;+;+;+;+;+;+;+;+;+;+;+;+;+;+;+;+;+;+;+;+;+;+;+;+;+;+;+;+;+;+;+;+;+;+;+	-2.27525	-2.28302	1.8129	2.25061e-06	3.04326e-05
12458	Ccr6	CC-CKR-6|CCR-6|Cmkbr6|KY411	chemokine (C-C motif) receptor 6	17	protein-coding	8236043;8242526;8243807;8245058;8251919;8255752;8255963	8236315;8242653;8243860;8245198;8252120;8255866;8257141	2092	+;+;+;+;+;+;+	-1.44538	-1.44551	5.77091	2.25095e-06	3.04326e-05
56222	Cited4	MRG-2|Mrg2	Cbp/p300-interacting transactivator, with Glu/Asp-rich carboxy-terminal domain, 4	4	protein-coding	120666563	120667820	1258	+	-5.37971	-5.58895	-1.0723	2.28592e-06	3.0873e-05
23834	Cdc6	CDC18L|p62(cdc6)	cell division cycle 6	11	protein-coding	98907889;98908151;98908637;98910187;98910578;98911388;98912159;98913875;98915088;98916954;98919203;98920673;98921116	98907981;98908319;98908830;98910471;98910777;98911563;98912265;98914014;98915188;98917018;98919405;98920813;98923942	4701	+;+;+;+;+;+;+;+;+;+;+;+;+	2.3743	2.37621	5.90009	2.29544e-06	3.09693e-05
12934	Dpysl2	AI851130|Crmp2|DRP2|Musunc33|TOAD-64|Ulip2	dihydropyrimidinase-like 2	14	protein-coding	66802864;66806915;66807862;66813126;66814955;66815431;66824345;66828771;66829362;66829921;66834212;66862473;66865082;66868330	66805436;66807080;66808041;66813296;66815096;66815587;66824465;66828839;66829442;66829982;66834376;66862657;66865170;66868600	4432	-;-;-;-;-;-;-;-;-;-;-;-;-;-	1.81242	1.81368	3.40981	2.30088e-06	3.10103e-05
74246	Gale	2310002A12Rik|AI323962	galactose-4-epimerase, UDP	4	protein-coding	135965165;135965566;135966003;135966370;135966813;135967012;135967171;135967352;135967589;135967801	135965456;135965681;135966116;135966546;135966926;135967078;135967256;135967429;135967703;135968178	1537	+;+;+;+;+;+;+;+;+;+	1.34437	1.34489	4.16308	2.32343e-06	3.12775e-05
21873	Tjp2	ZO-2	tight junction protein 2	19	protein-coding	24094502;24096584;24098001;24099453;24100702;24101897;24108645;24109731;24111021;24111426;24112746;24114076;24119945;24120837;24122025;24122263;24124568;24125705;24130855;24132606;24134850;24138779;24173955;24224851	24095590;24096669;24098315;24099563;24100914;24101997;24108855;24109810;24111116;24111619;24112956;24114184;24120095;24120903;24122158;24122371;24124721;24125808;24131473;24132708;24134974;24138832;24174140;24225026	4798	-;-;-;-;-;-;-;-;-;-;-;-;-;-;-;-;-;-;-;-;-;-;-;-	-1.43627	-1.43689	4.60392	2.32554e-06	3.12775e-05
330064	Slc5a6	E430023I20	solute carrier family 5 (sodium-dependent vitamin transporter), member 6	5	protein-coding	31036036;31037103;31037409;31037714;31038014;31038942;31039304;31039754;31040362;31040658;31041144;31041544;31042138;31042579;31042950;31044513;31047630;31048172;31048752	31036953;31037218;31037512;31037892;31038100;31039009;31039416;31039842;31040491;31040798;31041298;31041611;31042189;31042644;31043459;31044591;31048079;31048562;31048924	3889	-;-;-;-;-;-;-;-;-;-;-;-;-;-;-;-;-;-;-	-1.47673	-1.47697	3.93513	2.36073e-06	3.1691e-05
227327	B3gnt7	C330001H22Rik|beta-3GnT7	UDP-GlcNAc:betaGal beta-1,3-N-acetylglucosaminyltransferase 7	1	protein-coding	86303221;86305045	86303554;86307305	2595	+;+	-2.08139	-2.08306	2.05218	2.36248e-06	3.1691e-05
67884	Cfap410	1810043G02Rik|AV026620|D10Jhu13e	cilia and flagella associated protein 410	10	protein-coding	77978650;77979753;77980501;77981584;77982870;77983516;77984419	77978781;77979771;77980547;77981813;77983041;77983591;77985438	1696	+;+;+;+;+;+;+	2.13045	2.13546	1.97348	2.36365e-06	3.1691e-05
12862	Cox6a2	CoxVIaH|VIaH	cytochrome c oxidase subunit 6A2	7	protein-coding	128205435;128205900;128206223	128205812;128206036;128206366	659	-;-;-	6.03922	6.26994	-0.214609	2.37952e-06	3.1843e-05
21898	Tlr4	Lps|Ly87|Ran/M1|Rasl2-8	toll-like receptor 4	4	protein-coding	66827811;66833894;66839229	66827921;66834060;66842797	3847	+;+;+	3.33369	3.34247	3.62089	2.37991e-06	3.1843e-05
101214	Tra2a	1500010G04Rik|AL022798|G430041M01Rik|mAWMS1	transformer 2 alpha	6	protein-coding	49243921;49244868;49245476;49246849;49248986;49250863;49252382;49263838	49244731;49244935;49245610;49246964;49249174;49251022;49252515;49264052	1828	-;-;-;-;-;-;-;-	-1.37658	-1.37663	6.57456	2.40575e-06	3.21318e-05
69944	2810021J22Rik	AI449137	RIKEN cDNA 2810021J22 gene	11	protein-coding	58867240;58868815;58876694;58878776;58879929	58867309;58869006;58876820;58878868;58884338	4892	+;+;+;+;+	1.99169	1.99466	2.38172	2.40646e-06	3.21318e-05
17873	Gadd45b	AI323528|Myd118	growth arrest and DNA-damage-inducible 45 beta	10	protein-coding	80930091;80930448;80931029;80931533	80930359;80930549;80931251;80932204	1266	+;+;+;+	-1.5575	-1.55754	6.40116	2.41994e-06	3.22453e-05
19229	Ptk2b	CADTK|CAKB|CAKbeta|E430023O05Rik|FADK2|FAK2|PYK2|Raftk	PTK2 protein tyrosine kinase 2 beta	14	protein-coding	66153257;66155972;66156290;66157061;66158048;66158384;66158531;66163025;66165264;66166667;66169243;66170238;66170484;66171683;66172059;66172476;66173306;66173838;66174749;66175173;66175624;66177063;66177692;66178036;66178592;66178831;66187443;66189574;66190056;66213312;66280883	66154269;66156052;66156427;66157107;66158072;66158419;66158677;66163150;66165329;66166775;66169447;66170327;66170584;66171798;66172159;66172560;66173403;66173888;66174795;66175212;66175741;66177164;66177766;66178176;66178646;66178893;66187522;66189661;66190234;66213552;66281052	4034	-;-;-;-;-;-;-;-;-;-;-;-;-;-;-;-;-;-;-;-;-;-;-;-;-;-;-;-;-;-;-	-1.17818	-1.1782	8.80431	2.41996e-06	3.22453e-05
13476	Reep5	AI324241|AU022809|AW495741|DP1/TB2|Dp1|R74856|TB2/DP1	receptor accessory protein 5	18	protein-coding	34344885;34349635;34357092;34372405;34373204	34347168;34349803;34357230;34372498;34373415	2898	-;-;-;-;-	-1.2086	-1.20865	7.39358	2.44701e-06	3.25518e-05
56378	Arpc3	1110006A04Rik|p21-ARC|p21-Ar|p21Arc	actin related protein 2/3 complex, subunit 3	5	protein-coding	122391928;122396817;122401647;122403359;122404124;122405084;122405869	122391997;122396916;122401723;122403427;122404250;122405178;122406178	848	+;+;+;+;+;+;+	-1.06487	-1.06488	8.00721	2.448e-06	3.25518e-05
19739	Rgs9	RGS9-1|Rgs9-2	regulator of G-protein signaling 9	11	protein-coding	109225355;109227126;109229855;109238094;109239454;109240850;109246453;109248064;109248979;109250027;109259836;109268923;109273276;109275261;109275579;109275820;109276570;109281449;109297938	109225776;109227604;109236017;109238179;109239592;109240937;109246568;109248177;109249040;109250056;109259898;109269004;109273352;109275319;109275630;109275926;109276620;109281545;109298181	8531	-;-;-;-;-;-;-;-;-;-;-;-;-;-;-;-;-;-;-	-3.38726	-3.39879	0.317642	2.47443e-06	3.28695e-05
66075	Chchd3	0610041L09Rik|1700039J09Rik|AW558177|Micos19	coiled-coil-helix-coiled-coil-helix domain containing 3	6	protein-coding	32792227;32803890;32852145;32892292;32968201;33008483;33049337;33060000	32792926;32804025;32852215;32892375;32968318;33008564;33049424;33060152	1432	-;-;-;-;-;-;-;-	1.08932	1.08937	7.05114	2.50166e-06	3.31971e-05
52033	Pbk	2810434B10Rik|AW538537|D14Ertd732e|TOPK	PDZ binding kinase	14	protein-coding	65805911;65809215;65811931;65812966;65813807;65815172;65816600;65817190	65806134;65809289;65812024;65813108;65813976;65815301;65816776;65817822	1646	+;+;+;+;+;+;+;+	1.78499	1.78852	4.42976	2.50441e-06	3.31995e-05
102247	Gpat4	AU041707|AW545732|Agpat6|Tsarg7	glycerol-3-phosphate acyltransferase 4	8	protein-coding	23172946;23175340;23175508;23179415;23179769;23180101;23180633;23180860;23181773;23182663;23184529;23190716;23208299	23174660;23175419;23175636;23179500;23179824;23180216;23180726;23180949;23181847;23182963;23184598;23191692;23208453	3944	-;-;-;-;-;-;-;-;-;-;-;-;-	-1.09275	-1.09277	7.42873	2.51249e-06	3.32649e-05
66208	Nenf	1110060M21Rik|SCIRP10|Spuf	neuron derived neurotrophic factor	1	protein-coding	191306797;191309919;191311460;191317919	191307089;191310022;191311520;191318118	658	-;-;-;-	1.81482	1.81614	2.79971	2.51449e-06	3.32649e-05
99470	Magi3	4732496O19Rik|6530407C02Rik|AA407180|AI120132|mKIAA1634	membrane associated guanylate kinase, WW and PDZ domain containing 3	3	protein-coding	104013259;104016602;104017501;104020278;104020937;104021775;104027798;104034006;104038537;104043212;104046856;104049144;104050793;104054342;104056513;104061632;104080137;104085208;104089459;104095065;104105731;104219645	104016068;104016692;104017639;104020421;104021063;104021877;104027983;104034188;104038729;104043303;104047012;104049175;104051398;104054530;104056607;104061689;104080216;104085385;104089668;104095184;104105847;104220406	6672	-;-;-;-;-;-;-;-;-;-;-;-;-;-;-;-;-;-;-;-;-;-	-1.64001	-1.64046	3.63636	2.52897e-06	3.34223e-05
238317	Elmsan1	9430029N19Rik|C130039O16Rik|Gm260	ELM2 and Myb/SANT-like domain containing 1	12	protein-coding	84149168;84152835;84154895;84156427;84158255;84158976;84159650;84159875;84160479;84162256;84171460;84172754;84193499;84218775	84152561;84153031;84155107;84156576;84158343;84159051;84159753;84160017;84160545;84162601;84171759;84174423;84194015;84218881	7373	-;-;-;-;-;-;-;-;-;-;-;-;-;-	1.345	1.34515	6.16732	2.54414e-06	3.35883e-05
232879	Zbtb45	BB161562|Gm157|Zfp499	zinc finger and BTB domain containing 45	7	protein-coding	13005666;13007024;13009682	13006380;13008329;13009800	2140	-;-;-	1.59187	1.59233	4.74142	2.55343e-06	3.36767e-05
12408	Cbr1	AW261796|CR|Cbr	carbonyl reductase 1	16	protein-coding	93607837;93608789;93609795	93608254;93608896;93610349	1081	+;+;+	1.55416	1.55515	3.59759	2.59078e-06	3.41343e-05
14468	Gbp2b	Gbp-1|Gbp1|Mag-1|Mpa-1|Mpa1	guanylate binding protein 2b	3	protein-coding	142594847;142598132;142598995;142600486;142603558;142604076;142606726;142608110;142610952;142611350;142618095	142594911;142598335;142599122;142600595;142603754;142604318;142607006;142608322;142611054;142611543;142619176	2820	+;+;+;+;+;+;+;+;+;+;+	3.53436	3.5488	1.88085	2.6049e-06	3.42855e-05
668253	Dleu2	1810047A16Rik|4932411A06Rik|7730401J12Rik|AI197277|AI788824|Alt1|Gm9069|Leu2	deleted in lymphocytic leukemia, 2	14	ncRNA	61602836;61614166;61625220;61632437;61635525;61643360;61682110	61603806;61614271;61625362;61632483;61635591;61643455;61682373	1694	-;-;-;-;-;-;-	-1.67575	-1.677	2.47168	2.65166e-06	3.48655e-05
20846	Stat1	2010005J02Rik|AA408197	signal transducer and activator of transcription 1	1	protein-coding	52119438;52119912;52122591;52123114;52126520;52132544;52135603;52136879;52137279;52139194;52140577;52142901;52144086;52144204;52145150;52147294;52147883;52148903;52150619;52151238;52152233;52153844;52154986;52155983;52159283	52119793;52120072;52122721;52123258;52126618;52132633;52135681;52136970;52137430;52139352;52140669;52142960;52144115;52144297;52145191;52147377;52147999;52149038;52150668;52151332;52152378;52154029;52155061;52156082;52161865	5356	+;+;+;+;+;+;+;+;+;+;+;+;+;+;+;+;+;+;+;+;+;+;+;+;+	2.26955	2.2696	8.23343	2.65767e-06	3.49089e-05
20741	Sptb	AI842465|D330027P03Rik|Gm1301|Spnb-1|Spnb1|ja|jaundiced|mKIAA4219	spectrin beta, erythrocytic	12	protein-coding	76580488;76583561;76583760;76587331;76597726;76598285;76598594;76599825;76600323;76601860;76603389;76604022;76605489;76606246;76607982;76608491;76609041;76610744;76611813;76611996;76612564;76619039;76620656;76622143;76622909;76624227;76624996;76626948;76627882;76628476;76628895;76629613;76630585;76632380;76649777;76709935	76583392;76583603;76583933;76587590;76597801;76598334;76598790;76599909;76600461;76602104;76603763;76604226;76605619;76606524;76608071;76608697;76609304;76610890;76611903;76612198;76613320;76619176;76621526;76622293;76623211;76624385;76625113;76627135;76627994;76628591;76628975;76629704;76630758;76632531;76649978;76710547	10394	-;-;-;-;-;-;-;-;-;-;-;-;-;-;-;-;-;-;-;-;-;-;-;-;-;-;-;-;-;-;-;-;-;-;-;-	-3.80465	-3.84694	-0.532997	2.67116e-06	3.50505e-05
225651	Mppe1	Pgap5	metallophosphoesterase 1	18	protein-coding	67225530;67226783;67227597;67227804;67228013;67228930;67229675;67233601;67237350;67243964;67245382	67225884;67226923;67227719;67227878;67228121;67229004;67229778;67233709;67237732;67244047;67245830	2007	-;-;-;-;-;-;-;-;-;-;-	1.43034	1.43085	4.18168	2.70174e-06	3.54158e-05
269582	Clspn	B130025E01|C85083|E130314M08Rik	claspin	4	protein-coding	126556980;126559208;126559919;126561758;126563907;126564933;126565690;126565971;126572279;126573136;126574641;126575095;126575846;126576342;126577613;126578323;126580960;126581432;126585838;126586105;126587558;126590540;126591184;126591595;126592652;126593043	126557137;126559316;126560352;126561919;126563984;126565005;126565798;126566581;126572470;126573308;126574816;126575159;126576042;126576496;126577842;126578434;126581035;126581529;126586002;126586226;126587685;126590642;126591266;126591756;126592801;126593903	4982	+;+;+;+;+;+;+;+;+;+;+;+;+;+;+;+;+;+;+;+;+;+;+;+;+;+	1.82457	1.82602	6.03255	2.76056e-06	3.61501e-05
18102	Nme1	AL024257|NDPK-A|NM23-M1|NM23A	NME/NM23 nucleoside diphosphate kinase 1	11	protein-coding	93958925;93960668;93963227;93965808;93968221	93959513;93960780;93963328;93965937;93968521	1235	-;-;-;-;-	1.17374	1.17379	7.04935	2.80784e-06	3.67272e-05
104457	0610010K14Rik	1110020A23Rik|AL033328|AU045833|Bap18	RIKEN cDNA 0610010K14 gene	11	protein-coding	70235204;70235696;70235997;70236877;70237531;70237784	70235468;70235800;70236211;70236978;70237625;70237914	913	-;-;-;-;-;-	1.27313	1.27321	5.83328	2.81031e-06	3.67272e-05
12444	Ccnd2	2600016F06Rik|AI256817|BF642806|C86853|Vin-1|Vin1|cD2	cyclin D2	6	protein-coding	127125708;127139103;127146023;127148664;127150582	127130487;127139251;127146182;127148879;127151048	5772	-;-;-;-;-	-1.24955	-1.24956	9.76355	2.81657e-06	3.67718e-05
105428	Fam149b	AA536717|AI428773|Fam149b1|mKIAA0974	family with sequence similarity 149, member B	14	protein-coding	20348162;20351312;20352704;20356355;20358024;20359755;20363263;20367846;20374330;20375510;20377775;20378400;20378764;20381749;20382917	20348394;20351416;20352839;20356497;20358140;20359916;20363450;20368564;20374454;20375613;20377999;20378523;20378883;20381821;20383491	3149	+;+;+;+;+;+;+;+;+;+;+;+;+;+;+	1.68752	1.68812	4.29368	2.82109e-06	3.67938e-05
100038862	Btnl1	Btnl3|Gm316|Gm33	butyrophilin-like 1	17	protein-coding	34377132;34377825;34379494;34380961;34381350;34382106;34382241;34382462;34384361;34385268	34377392;34377976;34379847;34381242;34381550;34382126;34382267;34382488;34384387;34386028	2113	+;+;+;+;+;+;+;+;+;+	-3.32624	-3.34796	0.280419	2.83101e-06	3.68838e-05
433968	Gm5566	EG433968	predicted pseudogene 5566	5	pseudo	149660652;149668914	149661286;149668937	659	-;-	1.31588	1.31608	5.05773	2.8337e-06	3.68838e-05
212442	Lactb2	Cgi-83|E430032H21Rik	lactamase, beta 2	1	protein-coding	13625898;13627356;13630065;13638231;13647385;13650721;13660329	13626904;13627437;13630213;13638409;13647511;13650884;13660509	1889	-;-;-;-;-;-;-	1.52282	1.52329	4.08245	2.84495e-06	3.6993e-05
100502742	1700007L15Rik	linc-Iqcg|linc1609	RIKEN cDNA 1700007L15 gene	16	ncRNA	33379854;33380516	33380379;33380736	747	-;-	2.98826	2.99591	1.86842	2.84848e-06	3.70016e-05
192231	Hexim1	7330426E13Rik|CLP-1|Clp1|HIS1	hexamethylene bis-acetamide inducible 1	11	protein-coding	103116325	103119725	3401	+	-1.09904	-1.0991	6.43623	2.86925e-06	3.72053e-05
54369	Nme6	nm23-M6	NME/NM23 nucleoside diphosphate kinase 6	9	protein-coding	109832794;109833196;109835318;109839608;109841476;109841927;109842452	109832807;109833295;109835414;109839710;109841515;109842087;109842961	1025	+;+;+;+;+;+;+	1.60109	1.60153	4.71749	2.86992e-06	3.72053e-05
12912	Creb1	2310001E10Rik|3526402H21Rik|AV083133|Creb|Creb-1	cAMP responsive element binding protein 1	1	protein-coding	64532804;64550849;64558503;64559727;64566217;64570134;64574073;64576179;64597234	64533020;64550970;64558649;64559768;64566317;64570276;64574255;64576329;64604548	8421	+;+;+;+;+;+;+;+;+	-1.18951	-1.18954	7.02192	2.87838e-06	3.72776e-05
110006	Gusb	AI747421|Gur|Gus|Gus-r|Gus-s|Gus-t|Gus-u|Gut|asd|g	glucuronidase, beta	5	protein-coding	129989021;129990017;129993418;129995447;129997780;129998017;129998410;129999341;129999927;130000361;130000757;130002607	129989687;129990152;129993594;129995531;129997926;129998195;129998553;129999528;130000069;130000542;130000942;130002828	2456	-;-;-;-;-;-;-;-;-;-;-;-	1.88191	1.88208	7.64404	2.90229e-06	3.75497e-05
70605	Zdhhc24	5730496N17Rik|Leng4	zinc finger, DHHC domain containing 24	19	protein-coding	4878668;4880121;4883476	4879029;4880398;4885397	2562	+;+;+	1.69192	1.69315	3.24601	2.91192e-06	3.76366e-05
234344	Naf1	Gm174	nuclear assembly factor 1 ribonucleoprotein	8	protein-coding	66860217;66864538;66877667;66879599;66883443;66885765;66887773;66889061	66861046;66864700;66877760;66879681;66883603;66885816;66887875;66890564	2990	+;+;+;+;+;+;+;+	-1.18375	-1.1838	5.85641	2.93116e-06	3.78473e-05
74895	Ccdc181	4930455F23Rik|AI427889	coiled-coil domain containing 181	1	protein-coding	164275598;164278174;164279867;164282391;164286241;164287507	164275761;164278314;164280814;164282537;164286395;164287847	1896	+;+;+;+;+;+	1.65047	1.65147	3.52146	2.95882e-06	3.81665e-05
22177	Tyrobp	DAP12|KARAP|Ly83	TYRO protein tyrosine kinase binding protein	7	protein-coding	30413788;30414342;30414504;30415632;30417344	30413899;30414368;30414650;30415675;30417582	569	+;+;+;+;+	-1.67505	-1.67576	2.89483	2.99893e-06	3.86453e-05
232943	Klc3	BC017147|Klct	kinesin light chain 3	7	protein-coding	19394440;19394885;19395061;19395239;19395365;19395800;19396282;19396507;19396872;19397401;19397962;19399284;19399809	19394721;19394948;19395167;19395279;19395455;19395973;19396383;19396594;19397091;19397470;19398192;19399549;19399856	1784	-;-;-;-;-;-;-;-;-;-;-;-;-	-3.17925	-3.20313	2.11825	3.00899e-06	3.87363e-05
58207	Slc43a3	Eeg1|SEEEG-1	solute carrier family 43, member 3	2	protein-coding	84936646;84937523;84938223;84940981;84944242;84944518;84946840;84948335;84949973;84950421;84955431;84956272;84957686	84936849;84937869;84938352;84941027;84944318;84944610;84946979;84948432;84950191;84950540;84955617;84956386;84958509	2601	+;+;+;+;+;+;+;+;+;+;+;+;+	1.53882	1.539	6.36802	3.04095e-06	3.91087e-05
108723	Card11	0610008L17Rik|2410011D02Rik|BIMP3|CARMA1	caspase recruitment domain family, member 11	5	protein-coding	140872999;140874341;140876397;140877963;140880298;140882002;140882285;140883530;140885478;140885803;140887017;140889101;140889969;140890986;140893064;140895890;140898182;140899660;140900976;140902738;140906625;140908515;140913198;140927721;141000407	140873529;140874456;140876521;140878142;140880433;140882097;140882381;140883770;140885604;140886004;140887149;140889153;140890069;140891068;140893115;140896066;140898379;140899785;140901128;140902917;140906950;140908652;140913410;140927858;141000596	4112	-;-;-;-;-;-;-;-;-;-;-;-;-;-;-;-;-;-;-;-;-;-;-;-;-	1.43947	1.43949	8.431	3.07677e-06	3.95301e-05
80385	Tusc2	1190001E22Rik|AA407686|Fus1|Lgcc|PAP|Pdap2	tumor suppressor 2, mitochondrial calcium regulator	9	protein-coding	107563255;107564576;107564847	107563532;107564696;107566108	1661	+;+;+	-1.14221	-1.14227	5.79602	3.08663e-06	3.96174e-05
224836	Usp49	C330046L10Rik|Gm545	ubiquitin specific peptidase 49	17	protein-coding	47630690;47649950;47672044;47674716;47678844;47679664;47680682	47630915;47650023;47673418;47674920;47678952;47679869;47684067	5581	+;+;+;+;+;+;+	-1.82268	-1.82306	4.04343	3.09671e-06	3.97073e-05
67389	C1qtnf12	1110035L05Rik|C1qdc2|CTRP12|Fam132a|alipolin	C1q and tumor necrosis factor related 12	4	protein-coding	155962312;155964543;155964768;155964980;155965594;155965866;155966082;155966404	155962737;155964659;155964888;155965131;155965702;155965956;155966160;155966629	1321	+;+;+;+;+;+;+;+	-2.1978	-2.20267	1.33998	3.10261e-06	3.97436e-05
67824	Nmral1	1110025F24Rik|AI256624	NmrA-like family domain containing 1	16	protein-coding	4711317;4713640;4714417;4715601;4716297;4718895	4711603;4713830;4714666;4715630;4716535;4719059	1162	-;-;-;-;-;-	2.12954	2.13209	5.1576	3.10588e-06	3.9746e-05
268567	Tmem229b	6330442E10Rik|9830138K24|AU019070	transmembrane protein 229B	12	protein-coding	78961795;78977761;78983386;79006973	78965176;78977941;78983478;79007277	3961	-;-;-;-	1.18279	1.18288	6.85001	3.13936e-06	4.01348e-05
654472	Gm12070	-	glyceraldehyde-3-phosphate dehydrogenase pseudogene	11	pseudo	26785108;26786585	26785478;26787860	1647	+;+	1.30004	1.30011	7.00971	3.15013e-06	4.02327e-05
98170	Tmem132a	6720481D13Rik|Hspa5bp1|Orai1|R74613	transmembrane protein 132A	19	protein-coding	10857829;10859564;10860124;10861530;10863223;10863465;10863955;10865256;10866469;10866930;10869539	10859151;10859755;10860397;10861732;10863366;10863660;10864104;10865587;10866687;10867144;10869779	3489	-;-;-;-;-;-;-;-;-;-;-	-1.69983	-1.70032	3.07375	3.16188e-06	4.03429e-05
67733	Itgb3bp	4930471O16Rik|AU022583|CENP-R	integrin beta 3 binding protein (beta3-endonexin)	4	protein-coding	99765402;99769494;99780762;99781877;99789601;99798696;99802097;99814058;99829083	99767576;99769541;99780821;99781970;99789679;99798762;99802232;99814100;99829118	2738	-;-;-;-;-;-;-;-;-	1.75738	1.75925	2.86178	3.1873e-06	4.06258e-05
67949	Nifk	AI852665|C130020J04Rik|Mki67ip	nucleolar protein interacting with the FHA domain of MKI67	1	protein-coding	118321843;118323582;118327625;118329353;118330606;118332344;118332750	118321997;118323725;118327733;118329564;118330662;118332478;118333831	1894	+;+;+;+;+;+;+	-1.11223	-1.11225	7.56941	3.19035e-06	4.06258e-05
23882	Gadd45g	AI327420|C86281|CR6|DDIT2|OIG37	growth arrest and DNA-damage-inducible 45 gamma	13	protein-coding	51846675;51847352;51847556;51847869	51846832;51847453;51847769;51848475	1081	+;+;+;+	-2.82119	-2.82204	3.0252	3.19412e-06	4.06339e-05
106529	Tecr	2410016D23Rik|A230102P12Rik|AI173355|D17Ertd178e|Gpsn2|SC2	trans-2,3-enoyl-CoA reductase	8	protein-coding	83571698;83572013;83572232;83572398;83572549;83572681;83572841;83573028;83573220;83573411;83573871;83574478;83594340	83571935;83572058;83572320;83572455;83572592;83572753;83572946;83573143;83573323;83573455;83573922;83574528;83594491	1174	-;-;-;-;-;-;-;-;-;-;-;-;-	1.19655	1.19662	7.17025	3.21458e-06	4.08539e-05
110095	Pygl	-	liver glycogen phosphorylase	12	protein-coding	70190815;70193739;70194233;70195504;70196971;70197218;70197398;70197660;70198430;70199642;70200132;70201269;70201845;70206362;70207671;70211027;70216563;70219589;70222825;70227341	70191156;70193805;70194367;70195711;70197112;70197276;70197545;70197761;70198544;70199805;70200278;70201361;70201988;70206444;70207782;70211158;70216666;70219667;70222926;70227683	2821	-;-;-;-;-;-;-;-;-;-;-;-;-;-;-;-;-;-;-;-	-3.25231	-3.26111	1.4064	3.24156e-06	4.11564e-05
73828	Dcaf4	1110018E21Rik|Wdr21	DDB1 and CUL4 associated factor 4	12	protein-coding	83520466;83526049;83529168;83529977;83530824;83532279;83533867;83534860;83535900;83537713;83537944;83539308;83539789;83541365	83520617;83526240;83529268;83530134;83530906;83532381;83534010;83534909;83535979;83537814;83538041;83539481;83539903;83541994	2182	+;+;+;+;+;+;+;+;+;+;+;+;+;+	1.29794	1.2983	3.97863	3.24558e-06	4.1167e-05
12494	Cd38	ADPRC 1|Cd38-rs1|I-19	CD38 antigen	5	protein-coding	43868827;43900333;43901421;43903595;43906164;43907513;43907923;43910280	43869120;43900462;43901556;43903680;43906237;43907605;43908009;43912374	2995	+;+;+;+;+;+;+;+	1.5354	1.53565	6.25901	3.29887e-06	4.18019e-05
11804	Aplp2	AI790698|APLP-2|CDEBP	amyloid beta (A4) precursor-like protein 2	9	protein-coding	31149557;31151837;31152313;31153414;31156190;31157695;31158499;31161227;31161759;31163346;31164543;31167561;31168708;31170437;31171934;31177018;31177905;31211623	31150972;31151992;31152387;31153499;31156225;31157847;31158598;31161355;31161917;31163420;31164673;31167728;31168916;31170633;31172046;31177141;31178078;31211815	3694	-;-;-;-;-;-;-;-;-;-;-;-;-;-;-;-;-;-	-1.44224	-1.44228	6.85125	3.30965e-06	4.18974e-05
71820	Wdr34	3200002I06Rik	WD repeat domain 34	2	protein-coding	30031551;30032073;30032402;30032750;30033274;30033806;30034763;30038175;30048684	30031972;30032230;30032634;30032917;30033383;30033963;30034872;30038426;30048879	1807	-;-;-;-;-;-;-;-;-	2.01771	2.01848	3.68239	3.34277e-06	4.22753e-05
56356	Gltp	1110001F24Rik|C76925|C77564	glycolipid transfer protein	5	protein-coding	114669490;114674054;114676265;114677621;114690759	114670589;114674204;114676398;114677679;114690935	1621	-;-;-;-;-	1.07632	1.0764	6.65437	3.34765e-06	4.22955e-05
232984	B3gnt8	B3galt7|B7galt7|BC025206	UDP-GlcNAc:betaGal beta-1,3-N-acetylglucosaminyltransferase 8	7	protein-coding	25627624	25629490	1867	+	3.33662	3.34449	4.97961	3.35347e-06	4.23278e-05
11821	Aprt	C85684	adenine phosphoribosyl transferase	8	protein-coding	122574637;122575137;122575402;122576515;122576753	122575027;122575215;122575535;122576621;122576907	866	-;-;-;-;-	1.19958	1.19962	6.9547	3.39039e-06	4.2716e-05
217944	Rapgef5	4932413M22|C86120|D030051B22Rik|GFR|Mrgef|mKIAA0277|mmr-gef	Rap guanine nucleotide exchange factor (GEF) 5	12	protein-coding	117516479;117518010;117527136;117575555;117577621;117581694;117584043;117595241;117613381;117647044;117658278;117688564;117689148;117709269;117714105;117715307;117718202;117719119;117721242;117725951;117728657;117730540;117739627;117742851;117744173;117748386;117753422;117755963	117516903;117518136;117527249;117575605;117577727;117581815;117584211;117595307;117613429;117647117;117658403;117688682;117689236;117709347;117714249;117715404;117718232;117719197;117721391;117726048;117728779;117730718;117739717;117742901;117744260;117748450;117753476;117756978	3987	+;+;+;+;+;+;+;+;+;+;+;+;+;+;+;+;+;+;+;+;+;+;+;+;+;+;+;+	1.3129	1.31338	3.86395	3.39084e-06	4.2716e-05
76938	Rbm17	2700027J02Rik	RNA binding motif protein 17	2	protein-coding	11585439;11585834;11586867;11587721;11588928;11590689;11593408;11595331;11596629;11598052;11600619;11603085	11585728;11585906;11586965;11587794;11589091;11590830;11593464;11595428;11596795;11598168;11600756;11603199	1534	-;-;-;-;-;-;-;-;-;-;-;-	-1.06902	-1.06904	7.7378	3.40969e-06	4.29116e-05
101602	AI467606	-	expressed sequence AI467606	7	protein-coding	127091436;127092169	127091472;127094049	1918	+;+	1.24595	1.24615	6.07472	3.42124e-06	4.30151e-05
232785	Zfp783	A230106D06Rik|Gm20494	zinc finger protein 783	6	ncRNA	47943175;47945429;47945883;47948894;47949881;47950978	47943377;47945751;47945962;47949019;47949991;47954549	4415	+;+;+;+;+;+	1.766	1.76664	3.00113	3.42802e-06	4.30585e-05
66162	Bola2	1110025L05Rik|BolA-2	bolA-like 2 (E. coli)	7	protein-coding	126696000;126696183;126696555	126696099;126696280;126696693	337	+;+;+	1.30993	1.31005	5.64592	3.43241e-06	4.30717e-05
66307	Isoc1	2610034N03Rik	isochorismatase domain containing 1	18	protein-coding	58659482;58671208;58671448;58673250;58677765	58659797;58671327;58671651;58673366;58679570	2563	+;+;+;+;+	1.50421	1.50436	5.90258	3.49526e-06	4.38179e-05
74498	Gorasp1	5430411C10Rik|GOLPH5|GRASP65|P65	golgi reassembly stacking protein 1	9	protein-coding	119925673;119928227;119928813;119929551;119929973;119930220;119932621;119933262;119937458	119928036;119928379;119928963;119929761;119930103;119930306;119932824;119933342;119937558	3483	-;-;-;-;-;-;-;-;-	1.41792	1.41847	3.93683	3.5522e-06	4.44886e-05
12036	Bcat2	Bcat(m)|Bcat-2|Eca40	branched chain aminotransferase 2, mitochondrial	7	protein-coding	45570153;45571279;45572870;45575113;45575431;45575799;45584917;45585111;45585414;45587649;45587935;45588239;45588454;45589306	45570399;45571552;45572950;45575190;45575505;45576002;45585027;45585230;45585577;45587791;45588020;45588379;45588528;45589710	2204	+;+;+;+;+;+;+;+;+;+;+;+;+;+	1.34213	1.34228	5.59012	3.61705e-06	4.52569e-05
52857	Gramd1a	1300003M23Rik|AI415002|AW547240|D7Bwg0611e	GRAM domain containing 1A	7	protein-coding	31130127;31132541;31132758;31133991;31134158;31134414;31135597;31135823;31138114;31138752;31139397;31139757;31141130;31142368;31142551;31142804;31143547;31143657;31150896	31130584;31132661;31132865;31134078;31134331;31134517;31135739;31135941;31138257;31138950;31139547;31139869;31141210;31142463;31142654;31142888;31143567;31143873;31151050	2681	-;-;-;-;-;-;-;-;-;-;-;-;-;-;-;-;-;-;-	-1.32141	-1.32152	5.49074	3.63447e-06	4.54309e-05
67067	Romo1	2010100O12Rik|AI853864	reactive oxygen species modulator 1	2	protein-coding	156144153;156145602	156144589;156145794	630	+;+	1.24161	1.24186	4.70674	3.64928e-06	4.55719e-05
98970	Fibcd1	AI448887	fibrinogen C domain containing 1	2	protein-coding	31813290;31817124;31821472;31833783;31834289;31838298;31845711	31816697;31817303;31821568;31833919;31834448;31838771;31846005	4751	-;-;-;-;-;-;-	-3.26618	-3.28265	-0.419489	3.68651e-06	4.59924e-05
105670	Rcbtb2	2610028E02Rik|2810420M18Rik|AI448345|AW240694|Chc1l|RC/BTB2	regulator of chromosome condensation (RCC1) and BTB (POZ) domain containing protein 2	14	protein-coding	73142510;73142785;73151533;73154315;73154831;73158388;73161940;73162327;73164684;73166480;73166765;73167990;73173723;73174390;73176995;73178433;73182459	73142593;73143188;73151615;73154408;73154894;73158445;73162095;73162477;73164850;73166638;73166872;73168132;73173913;73174516;73177134;73178563;73184055	3857	+;+;+;+;+;+;+;+;+;+;+;+;+;+;+;+;+	1.52561	1.52594	6.23741	3.69779e-06	4.60822e-05
208104	Mlxip	AW228700|Mir|bHLHe36	MLX interacting protein	5	protein-coding	123394819;123440036;123440813;123442282;123442728;123443030;123443876;123444445;123445468;123447178;123447419;123449290;123449896;123450096;123450427;123452538;123453392	123395342;123440142;123440898;123442371;123442769;123443201;123443965;123444536;123446499;123447299;123447575;123449414;123449994;123450223;123450550;123452667;123457932	7661	+;+;+;+;+;+;+;+;+;+;+;+;+;+;+;+;+	-1.3327	-1.33273	7.17565	3.70084e-06	4.60822e-05
382038	Urb2	mKIAA0133	URB2 ribosome biogenesis 2 homolog (S. cerevisiae)	8	protein-coding	124023473;124025056;124027859;124035028;124036636;124038161;124041166;124045079;124047109	124023598;124025232;124031189;124035188;124036746;124038403;124041253;124045218;124048504	5773	+;+;+;+;+;+;+;+;+	-1.1531	-1.15314	6.46675	3.77344e-06	4.6941e-05
12359	Cat	2210418N07|Cas-1|Cas1|Cs-1	catalase	2	protein-coding	103453904;103455078;103456850;103460242;103463287;103467077;103467694;103470299;103471766;103472951;103474330;103476749;103484973	103454821;103455161;103456957;103460372;103463425;103467229;103467885;103470424;103471870;103473081;103474440;103476920;103485153	2551	-;-;-;-;-;-;-;-;-;-;-;-;-	1.32815	1.32824	6.68883	3.79093e-06	4.70821e-05
71929	Tmem123	2310075C12Rik	transmembrane protein 123	9	protein-coding	7764077;7768290;7790842;7791311;7792171	7764312;7768340;7791108;7791464;7794333	2871	+;+;+;+;+	-1.25504	-1.25504	9.85094	3.79206e-06	4.70821e-05
269593	Luzp1	2700072H04Rik|AI266952|Luzp|mFLJ00226	leucine zipper protein 1	4	protein-coding	136469761;136521341;136539125;136540356;136545238	136469850;136521443;136539216;136543518;136549318	7529	+;+;+;+;+	-1.48043	-1.48082	4.25813	3.86782e-06	4.79765e-05
22137	Ttk	AL022661|Esk1|Mps1|PYT|esk	Ttk protein kinase	9	protein-coding	83834689;83835771;83839200;83839726;83843081;83843628;83843884;83844047;83845913;83847135;83850572;83853087;83854803;83857318;83862162;83862448;83863445;83865078;83868043;83868576;83869183;83871985	83834759;83835924;83839413;83839832;83843224;83843742;83843956;83844141;83845997;83847252;83850708;83853175;83854929;83857410;83862319;83862599;83863569;83865158;83868219;83868660;83869493;83872390	3117	+;+;+;+;+;+;+;+;+;+;+;+;+;+;+;+;+;+;+;+;+;+	2.01223	2.01621	4.38704	3.88034e-06	4.80857e-05
109284	R3hdm4	AI503502|C030046I01Rik	R3H domain containing 4	10	protein-coding	79910053;79911942;79912075;79912396;79912649;79913225;79913557;79916823	79911139;79911997;79912160;79912481;79912769;79913346;79913711;79916930	1821	-;-;-;-;-;-;-;-	1.26903	1.26915	5.78276	3.98399e-06	4.93229e-05
241627	Wdr76	5830411K18Rik|6030457D09|AA517836	WD repeat domain 76	2	protein-coding	121506723;121510539;121517705;121519418;121525452;121526802;121527002;121528811;121531286;121534108;121535424;121537107;121542301	121506863;121510925;121517797;121519473;121525581;121526903;121527045;121528964;121531441;121534322;121535576;121537160;121544860	4245	+;+;+;+;+;+;+;+;+;+;+;+;+	1.4588	1.45935	4.67803	4.01604e-06	4.96721e-05
108115	Slco4a1	OATP-E|Slc21a12	solute carrier organic anion transporter family, member 4a1	2	protein-coding	180460978;180463941;180465597;180467058;180467567;180471104;180472054;180472405;180472661;180473103;180473514;180474104	180461198;180464828;180465687;180467179;180467678;180471258;180472249;180472570;180472833;180473167;180473662;180474852	3087	+;+;+;+;+;+;+;+;+;+;+;+	-1.61498	-1.6156	3.98322	4.0437e-06	4.99663e-05
22165	Txk	A130089B16Rik|Btkl|PTK-RL-18|PTK4|Rlk	TXK tyrosine kinase	5	protein-coding	72695978;72699094;72700609;72703268;72707520;72710245;72712782;72715857;72716874;72724411;72731764;72734242;72735114;72736362;72752679	72696639;72699251;72700727;72703332;72707736;72710416;72712856;72715984;72716953;72724465;72731829;72734444;72735216;72736505;72752773	2342	-;-;-;-;-;-;-;-;-;-;-;-;-;-;-	-4.4837	-4.54538	-0.908212	4.18862e-06	5.17076e-05
72254	1700030K09Rik	-	RIKEN cDNA 1700030K09 gene	8	protein-coding	72443880;72444750;72449450;72451359;72455114;72457973;72458603;72460029	72443989;72445470;72449741;72451432;72455567;72458068;72458769;72460541	2427	+;+;+;+;+;+;+;+	1.70758	1.7082	3.93286	4.20641e-06	5.18778e-05
72244	1600014C10Rik	AI428873	RIKEN cDNA 1600014C10 gene	7	protein-coding	38183217;38183787;38188606;38194704	38183521;38183899;38188776;38197568	3454	+;+;+;+	1.63224	1.63272	4.35904	4.21375e-06	5.19187e-05
74041	Ddias	4632434I11Rik|noxin	DNA damage-induced apoptosis suppressor	7	protein-coding	92857526;92861400;92862325;92866571;92868112;92872762;92874141	92860312;92861517;92862486;92866699;92868190;92872844;92874232	3450	-;-;-;-;-;-;-	2.05266	2.054	4.11136	4.23163e-06	5.20893e-05
73316	Calr3	1700031L01Rik|6330586I20Rik|Crt2|cspn	calreticulin 3	8	protein-coding	72424183;72425767;72427162;72428070;72431373;72434790;72434964;72438432;72443395;72443593	72424755;72425859;72427293;72428165;72431561;72434884;72435156;72438635;72443496;72443778	1863	-;-;-;-;-;-;-;-;-;-	3.64469	3.68313	0.0907997	4.24224e-06	5.21702e-05
107993	Bfsp2	AI448593|CP49	beaded filament structural protein 2, phakinin	9	protein-coding	103424924;103426557;103432659;103448549;103449805;103453062;103479735	103425144;103426777;103432790;103448710;103449961;103453144;103480328	1570	-;-;-;-;-;-;-	-1.51137	-1.51258	4.16625	4.29294e-06	5.26911e-05
11920	Atm	AI256621|C030026E19Rik	ataxia telangiectasia mutated	9	protein-coding	53437122;53440031;53441674;53442407;53443992;53445345;53448053;53450518;53451549;53453353;53453532;53454289;53454716;53455768;53456494;53457378;53458803;53459713;53460891;53461112;53462481;53464153;53465032;53465226;53467965;53471352;53473616;53479581;53480574;53482302;53484073;53486009;53486814;53487906;53488550;53490111;53490914;53492241;53493038;53494612;53495852;53497133;53498857;53499122;535…	53439929;53440167;53441737;53442521;53444078;53445510;53448202;53450634;53451689;53453435;53453670;53454447;53454829;53455975;53456708;53457491;53458976;53459947;53461010;53461120;53462585;53464301;53465134;53465314;53468052;53471507;53473703;53479758;53480750;53482443;53484244;53486104;53486946;53488070;53488721;53490310;53491040;53492368;53493284;53494781;53496025;53497253;53498987;53499197;535…	11964	-;-;-;-;-;-;-;-;-;-;-;-;-;-;-;-;-;-;-;-;-;-;-;-;-;-;-;-;-;-;-;-;-;-;-;-;-;-;-;-;-;-;-;-;-;-;-;-;-;-;-;-;-;-;-;-;-;-;-;-;-;-;-;-	1.46375	1.46382	6.91867	4.29576e-06	5.26911e-05
73690	Glipr1	2410114O14Rik|RTVP-1|RTVP1|mRTVP-1	GLI pathogenesis-related 1 (glioma)	10	protein-coding	111985448;111985778;111986589;111988800;111993441;111996858	111985682;111985804;111986674;111988885;111993680;111997264	1081	-;-;-;-;-;-	2.89806	2.89876	7.54714	4.29682e-06	5.26911e-05
11768	Ap1m2	D9Ertd818e|[m]1B|mu1B	adaptor protein complex AP-1, mu 2 subunit	9	protein-coding	21295457;21296433;21298200;21299279;21302456;21302623;21305282;21305493;21309367;21309636;21312207	21295854;21296508;21298325;21299437;21302527;21302771;21305408;21305771;21309434;21309792;21312333	1738	-;-;-;-;-;-;-;-;-;-;-	-3.02916	-3.06002	0.537853	4.30783e-06	5.2776e-05
94065	Mrpl34	0610007O17Rik|D8Bwg1484e	mitochondrial ribosomal protein L34	8	protein-coding	71464926;71465250	71465067;71465753	646	+;+	1.2049	1.20509	5.10995	4.31604e-06	5.28265e-05
503610	Zdhhc18	-	zinc finger, DHHC domain containing 18	4	protein-coding	133606992;133610370;133612923;133613639;133613801;133615180;133627200;133633079	133608773;133610482;133613025;133613687;133613938;133615329;133627360;133633429	2847	-;-;-;-;-;-;-;-	-1.09669	-1.09671	8.01865	4.33446e-06	5.30017e-05
72054	Cyp4f18	1810054N16Rik|Cyp4f3|Cypf18	cytochrome P450, family 4, subfamily f, polypeptide 18	8	protein-coding	71988482;71989060;71989707;71989861;71992832;71993165;71995886;71998174;72000875;72001088;72002388;72009044;72009579	71988737;71989142;71989771;71989994;71992961;71993231;71996156;71998295;72001002;72001141;72002532;72009242;72009626	1702	-;-;-;-;-;-;-;-;-;-;-;-;-	-1.41402	-1.41419	6.73194	4.36436e-06	5.32958e-05
109154	Mlec	2410014A08Rik|AI850530|ESTM19|X83352|mKIAA0152	malectin	5	protein-coding	115142981;115150069;115150208;115150816;115157803	115148144;115150126;115150384;115150994;115158176	5952	-;-;-;-;-	1.02452	1.02454	9.21526	4.36675e-06	5.32958e-05
16480	Jup	Ctnng|D930025P04Rik|PG	junction plakoglobin	11	protein-coding	100368856;100372296;100372656;100374078;100374326;100376723;100378089;100379522;100380544;100381676;100383007;100383395;100386173;100397636	100371449;100372461;100372695;100374199;100374476;100376998;100378427;100379625;100380688;100381877;100383245;100383654;100386388;100397790	5009	-;-;-;-;-;-;-;-;-;-;-;-;-;-	-2.99869	-3.00612	0.94446	4.40157e-06	5.367e-05
212398	Frat2	-	frequently rearranged in advanced T cell lymphomas 2	19	protein-coding	41845972	41848132	2161	-	-2.51449	-2.51601	3.07518	4.44648e-06	5.41666e-05
12349	Car2	AI131712|CAII|Ca2|Car-2|Ltw-5|Lvtw-5	carbonic anhydrase 2	3	protein-coding	14886426;14887834;14895022;14895535;14896700;14897914;14899971	14886786;14888031;14895140;14895627;14896762;14898069;14900770	1790	+;+;+;+;+;+;+	1.90301	1.90366	3.40923	4.45636e-06	5.42359e-05
54197	Rnf5	2410131O05Rik|AA407576|NG2	ring finger protein 5	17	protein-coding	34601099;34601741;34601934;34602085;34602291;34603334	34601666;34601858;34601988;34602197;34602309;34603561	1101	-;-;-;-;-;-	1.61607	1.61645	5.02014	4.46861e-06	5.43338e-05
[truncated: 2,900 more rows]

## Sheet: 190722_B03_WT_DEGenesT1p5
GeneID	Symbol	Synonyms	description	chromosome	type_of_gene	Start	End	Length	Strand	logFC	unshrunk.logFC	logCPM	PValue	FDR
[truncated: 5,838 more rows]

## Sheet: 190722_B33_B10_DEGenesT1p5
GeneID	Symbol	Synonyms	description	chromosome	type_of_gene	Start	End	Length	Strand	logFC	unshrunk.logFC	logCPM	PValue	FDR
[truncated: 1,877 more rows]

[truncated: 2 more sheets: 190722_AB_B33_DEGenesT1p5, 190722_PB_AB_DEGenesT1p5]
