# Supplementary material for: Pre-mitotic genome re-organisation bookends the B cell differentiation process
Source: Nat Commun. 2021 Feb 26;12:1344. doi: 10.1038/s41467-021-21536-2 (PMC7910489; doi:10.1038/s41467-021-21536-2)
Supplement: Supplementary file 6 — Supplementary Data 3 [file 41467_2021_21536_MOESM6_ESM.xlsx]

## Sheet: Sheet1
	Total	Down	Up
B03 vs MB	552	268	284
B10 vs B03	19	6	13
B33 vs B10	10628	6790	3838
AB vs B33	384	179	205
PB vs AB	6784	2752	4032

## Sheet: B03_versus_MB
seqnames1	start1	end1	seqnames2	start2	end2	nWindows	logFC.up	logFC.down	PValue	direction	best.logFC	FDR	anchor1.anno	anchor2.anno
chr2	102800197	102949959	chr2	102649860	102750887	6	6	0	6.0712e-14	up	1.16569	0.048913	Cd44	Slc1a2,Gm13872
chr5	38449988	38549985	chr5	38299891	38349464	2	0	2	5.64052e-13	down	-0.980661	0.048913	Slc2a9,Wdr1	Slc2a9,Drd5,Otop1,4930487D11Rik
chr11	53249905	53299958	chr11	53050156	53199282	3	0	3	1.36889e-12	down	-0.972335	0.048913	Hspa4	Fstl4,Gm11186
chr17	70900206	71250291	chr17	70649861	70799773	9	9	0	1.48358e-11	up	1.32185	0.048913	Myl12a,Myl12b,Myom1,Lpin2	Dlgap1
chr2	102949956	103100073	chr2	102850130	102949959	4	3	0	1.49149e-11	up	0.759375	0.048913	Pdhx,Apip	Cd44
chr15	61949547	62049391	chr15	61350004	61450032	2	2	0	2.39751e-11	up	0.895025	0.048913	Myc,Pvt1
chr17	64849813	64900304	chr17	64550382	64699878	3	0	3	2.65616e-11	down	-1.09087	0.048913		AU016765,Man2a1
chr12	98399909	98750340	chr12	98149662	98499583	23	23	0	2.73461e-11	up	1.24659	0.048913	Kcnk10,Gm40893,Spata7,Ptpn21,Zc3h14	Galc,Gpr65,Kcnk10
chr18	40000147	40050053	chr18	39850011	39950226	2	0	2	7.69186e-11	down	-1.04107	0.048913
chr2	181500021	181550003	chr2	181350594	181450107	2	2	0	1.3425e-10	up	0.753346	0.048913	Dnajc5,Tpd52l2	Zgpat,Rtel1,Slc2a4rg-ps,Zbtb46,Lime1,Arfrp1
chr2	46249180	46299770	chr2	46099968	46149988	1	1	0	4.52134e-10	up	1.45739	0.048913
chr15	61949547	61999847	chr15	61150151	61199979	1	1	0	4.65648e-10	up	1.20133	0.048913	Myc
chr19	31949388	32049796	chr19	31750043	31900333	4	4	0	5.45356e-10	up	1.04141	0.048913	Mir3084-2,Asah2	Mir3084-2,Prkg1,A1cf
chr2	118850051	118899307	chr2	118750049	118800341	1	0	1	6.64045e-10	down	-0.671581	0.048913	Ivd	Ccdc9b,Disp2,Phgr1
chr11	81900538	82000052	chr11	81750032	81850120	4	0	4	7.59479e-10	down	-0.950392	0.048913	Asic2	Asic2
chr15	62049388	62249863	chr15	61099985	61199979	6	6	0	1.26217e-09	up	1.6929	0.048913	Pvt1,H2afy3
chr14	54199619	54500164	chr14	54050082	54150387	11	11	0	1.27652e-09	up	1.16772	0.048913	Dad1,Abhd4,Olfr49,Slc7a7,Oxa1l,Mmp14,Mrpl52,Rem2,Lrp10
chr12	78300019	78549935	chr12	78150069	78249772	6	6	0	1.36805e-09	up	1.04394	0.048913	Gphn	Gphn
chr9	83000067	83099984	chr9	82899918	82950215	2	2	0	1.37107e-09	up	1.02455	0.048913		Phip
chr7	125999508	126149963	chr7	125699867	125999511	8	0	8	1.70218e-09	down	-0.893467	0.048913	Gsg1l,Xpo6	D430042O09Rik,Gsg1l,Gtf3c1
chr12	85749948	85799145	chr12	85500257	85550117	1	1	0	1.95986e-09	up	0.928058	0.048913	Flvcr2
chr16	24850428	24949132	chr16	24599385	24699929	3	3	0	2.21311e-09	up	0.802925	0.048913	Lpp	Lpp
chr8	11000732	11049572	chr8	10550036	10599981	1	0	1	2.32299e-09	down	-0.792721	0.048913	Irs2,9530052E02Rik	Myo16
chr12	100299968	100449898	chr12	100149704	100250320	3	0	3	2.47419e-09	down	-0.746319	0.048913	Gm10432,Ttc7b	Gm10433,Calm1,Nrde2
chr11	80350299	80400028	chr11	80250025	80299869	1	1	0	2.65371e-09	up	0.790657	0.048913	Zfp207,Rhbdl3,5730455P16Rik	Rhot1
chr1	21050153	21100161	chr1	20950260	20999877	1	0	1	3.66593e-09	down	-0.675727	0.048913	Tram2	Tram2,Efhc1
chr17	21549838	21600407	chr17	21450177	21499909	1	1	0	3.76706e-09	up	0.815674	0.048913	Zfp52,Zfp948	Zfp51,Zfp53
chr17	79949883	80050032	chr17	79851318	79900376	2	0	2	4.21143e-09	down	-0.703426	0.048913	Hnrnpll	Atl2
chr2	120149967	120199944	chr2	120049819	120099803	1	0	1	5.68063e-09	down	-0.57977	0.048913	Pla2g4e,Ehd4	Ehd4
chr7	114199988	114250156	chr7	114000140	114049991	1	1	0	5.71837e-09	up	0.7839	0.048913	Copb1	Spon1,Rras2
chr2	44949849	45000108	chr2	44299421	44350129	1	1	0	7.08537e-09	up	1.40634	0.048913	Zeb2	Arhgap15
chr10	18999821	19050108	chr10	18899835	18950419	1	1	0	7.10201e-09	up	0.664704	0.048913	Tnfaip3
chr13	73600161	73649996	chr13	73350245	73400068	1	1	0	8.06567e-09	up	0.874233	0.048913	Tert,Clptm1l
chr7	130900396	130950012	chr7	130749618	130800087	1	0	1	8.15805e-09	down	-0.669912	0.048913	Plekha1,Mir7061,Fgfr2,Htra1	Fgfr2,Btbd16,Tacc2
chr19	7150353	7199276	chr19	7049487	7100282	1	0	1	1.0424e-08	down	-0.556586	0.048913	Macrod1,Otub1	Macrod1,Flrt1
chr6	112299663	112400001	chr6	112200142	112250218	2	0	2	1.10432e-08	down	-0.87768	0.048913	Lmcd1,Ssu2	1700054K19Rik
chr3	98199824	98249989	chr3	97899660	97950267	1	0	1	1.44923e-08	down	-0.849337	0.048913	Reg4	Sec22b,Gm5544
chr11	62249842	62299889	chr11	62050157	62100015	1	1	0	1.46084e-08	up	0.739885	0.048913	Adora2b,Zswim7,Ttc19	Specc1
chr1	156899471	157100188	chr1	156750186	156899474	6	0	6	1.50174e-08	down	-1.03278	0.048913	Ralgps2,Tex35	Angptl1,Ralgps2
chr6	52850025	52950101	chr6	52750116	52850028	3	0	3	1.84279e-08	down	-0.71955	0.048913	Jazf1	Jazf1,Tax1bp1
chr7	112849395	112900846	chr7	112449925	112500337	1	0	1	1.86333e-08	down	-0.819781	0.048913	Tead1	Parva
chr11	77950376	78000174	chr11	77800078	77850080	1	0	1	1.99105e-08	down	-0.605812	0.048913	Sez6,Phf12	Myo18a
chr15	62799913	62849819	chr15	62699728	62750317	1	1	0	2.09759e-08	up	0.804669	0.048913
chr3	97850038	97950267	chr3	97699964	97850041	4	4	0	2.15536e-08	up	0.664418	0.048913	Pde4dip,Sec22b,Gm5544	Pde4dip
chr9	15650274	15699997	chr9	15449981	15549988	2	0	2	2.34912e-08	down	-1.01201	0.048913		Smco4
chr2	153899714	154000264	chr2	153799737	153849974	2	0	2	2.36455e-08	down	-0.763139	0.048913	Bpifb6,Bpifb3,Bpifb4,Bpifa6	Efcab8
chr7	78749659	78799995	chr7	78650473	78699863	1	0	1	2.72516e-08	down	-0.777103	0.048913	Mrpl46,Mrps11	E430016F16Rik
chr1	152649850	152700015	chr1	152499976	152549994	1	0	1	3.02685e-08	down	-0.636118	0.048913	Rgl1	Rgl1,Colgalt2
chr5	136649644	136750047	chr5	136449799	136599891	3	0	3	3.46974e-08	down	-0.738094	0.048913	Myl10,Col26a1	Cux1
chr9	42099982	42150000	chr9	41950119	41999931	1	0	1	3.69601e-08	down	-0.785043	0.048913	Sorl1	Sorl1
chr7	113099973	113150002	chr7	112900843	112950101	1	0	1	3.96099e-08	down	-1.08195	0.048913	4930543E12Rik	Tead1
chr7	49099801	49149908	chr7	48849996	48899932	1	0	1	4.20171e-08	down	-0.946267	0.048913	9130015G15Rik,Nav2	Gm2788,E2f8
chr5	117900272	117949937	chr5	117499869	117550068	1	0	1	4.3792e-08	down	-0.942637	0.048913	Nos1	Ksr2
chr4	41700134	41749934	chr4	41450028	41650769	4	0	4	4.38639e-08	down	-0.776874	0.048913	Il11ra1,Sigmar1,Dctn3,Arid3c,Rpp25l	Kif24,Myorg,Nudt2,Fam219a,1110017D15Rik,Fam219aos,Dnaic1,Enho
chr13	63299058	63350332	chr13	63050079	63100330	1	0	1	4.50554e-08	down	-0.784007	0.048913	Mir3074-1,Fancc,Mir24-1,Mir23b,Mir27b,Aopep	Aopep
chr3	149299992	149350394	chr3	148950248	149001176	1	1	0	4.5921e-08	up	1.16782	0.048913		Adgrl2
chr1	66550057	66700514	chr1	66049706	66149871	3	0	3	4.60643e-08	down	-1.9905	0.048913	Unc80
chr10	68349606	68500409	chr10	68199855	68349609	4	4	0	4.68646e-08	up	0.864098	0.048913	Cabcoco1	Arid5b,4930545H06Rik
chr8	34550622	34849571	chr8	34449865	34700707	14	14	0	4.80406e-08	up	0.684704	0.048913	B930018H19Rik,Tnks,Dusp4	B930018H19Rik
chr2	153049895	153149839	chr2	152550037	152700336	4	4	0	4.86868e-08	up	2.19596	0.048913	Xkr7,Ccm2l,Hck	Rem1,Defb36,Defb25,H13,Mcts2,1700030C14Rik,Defb19,Defb21,Defb45
chr2	178598957	178649759	chr2	178500078	178549702	1	0	1	4.8944e-08	down	-0.647673	0.048913
chr11	22799970	22850203	chr11	22599850	22699714	2	2	0	5.21728e-08	up	0.544094	0.048913	B3gnt2
chr3	98000146	98100088	chr3	97699964	97800241	3	3	0	5.69342e-08	up	1.12065	0.048913	Notch2	Pde4dip
chr15	62600970	62899908	chr15	62350063	62500312	7	7	0	6.53346e-08	up	0.99161	0.048913		Pvt1
chr7	114000140	114049991	chr7	113650026	113699992	1	0	1	6.83116e-08	down	-1.13478	0.048913	Spon1,Rras2
chr15	97600259	97649523	chr15	97300673	97349786	1	1	0	7.13458e-08	up	0.884731	0.048913		Pced1b
chr2	61799982	61849958	chr2	61500197	61550041	1	1	0	7.26747e-08	up	1.18902	0.048913	Tbr1,Psmd14
chr12	117250227	117400250	chr12	116999845	117099645	4	0	4	8.81645e-08	down	-1.05275	0.048913	Ptprn2,Mir153,Gm5441	Ptprn2
chr11	115999907	116049920	chr11	115899986	115950050	1	0	1	9.20773e-08	down	-0.565494	0.048913	Galk1,H3f3b,Itgb4,Unk	Recql5,Sap30bp,Smim5,Smim6
chr4	145449914	145500074	chr4	145299832	145350454	1	1	0	9.94378e-08	up	1.18127	0.048913	Smarca5-ps	Tnfrsf8
chr12	55700198	55750052	chr12	54900246	54949946	1	1	0	1.04592e-07	up	1.40304	0.048913	Ralgapa1	Baz1a
chr2	46350078	46450565	chr2	45249517	45300009	2	2	0	1.13921e-07	up	1.59337	0.048913
chr6	51099619	51200036	chr6	50950072	51049989	3	0	3	1.19457e-07	down	-0.643228	0.048913
chr7	30350180	30400005	chr7	30250271	30299867	1	1	0	1.28733e-07	up	0.77227	0.048913	Lrfn3	LOC108167416,Wdr62,Clip3
chr10	82750413	82799777	chr10	82349999	82399928	1	1	0	1.38166e-07	up	2.26683	0.048913	Nfyb
chr15	61899878	61999847	chr15	61750267	61849538	3	3	0	1.40705e-07	up	0.897861	0.048913	Myc	D030024E09Rik
chr2	61599714	61648815	chr2	61450041	61550041	2	2	0	1.42597e-07	up	0.898522	0.048913	Tank
chr15	63600054	63650251	chr15	62100218	62150222	1	1	0	1.5922e-07	up	1.2163	0.048913	Gm20740	Pvt1
chr15	96849347	96949441	chr15	96649914	96799905	4	4	0	1.64678e-07	up	0.722463	0.048913		Slc38a2
chr15	98799875	98849948	chr15	98700429	98749984	1	1	0	1.70682e-07	up	0.641697	0.048913	Ddn,Prkag1,Kmt2d	Ccdc65,Arf3,Fkbp11
chr9	83099981	83149698	chr9	83000067	83049790	1	1	0	1.72108e-07	up	0.626231	0.048913	Hmgn3
chr7	115100016	115150011	chr7	114900004	114949985	1	0	1	1.87203e-07	down	-0.827466	0.048913		A730082K24Rik
chr1	64400490	64450001	chr1	64049621	64100165	1	1	0	2.02877e-07	up	0.824639	0.048913		Klf7
chr6	121349759	121399498	chr6	120999657	121049834	1	0	1	2.16377e-07	down	-1.50723	0.048913	Slc6a12,Iqsec3	Mical3
chr5	148749812	148799934	chr5	148299830	148350218	1	0	1	2.3758e-07	down	-0.821049	0.048913	4930505K14Rik	Slc7a1,Mtus2
chr2	46450562	46499992	chr2	45750102	45799622	1	1	0	2.56031e-07	up	1.33297	0.048913
chr8	26950008	27049962	chr8	26650003	26699809	2	0	2	3.06974e-07	down	-0.776718	0.048913	Zfp703,Plpbp,Erlin2
chr18	40000147	40050053	chr18	39450389	39499988	1	0	1	3.151e-07	down	-1.1294	0.048913		Nr3c1
chr15	95899959	95949906	chr15	95749893	95849569	2	0	2	3.25339e-07	down	-0.566975	0.048913	Ano6	Ano6,Gm6961,LOC102634389
chr19	53300949	53349769	chr19	53000042	53049943	1	0	1	3.31876e-07	down	-0.852984	0.048913	Mir3084-2,Mxi1	Mir3084-2,Mir6407,Xpnpep1
chr10	68750008	68799641	chr10	68450165	68500409	1	1	0	3.33033e-07	up	0.885866	0.048913	Tmem26	Cabcoco1
chr15	61700652	61750270	chr15	61350004	61400515	1	1	0	3.39906e-07	up	0.884274	0.048913	D030024E09Rik
chr17	31250073	31299878	chr17	31149885	31200144	1	0	1	3.43074e-07	down	-0.601835	0.048913	Rsph1,Slc37a1	LOC102631757,Tmprss3,Tff1
chr16	55599859	55649886	chr16	55499860	55550121	1	1	0	3.45929e-07	up	0.668966	0.048913
chr9	88749989	88799850	chr9	88549516	88600450	1	1	0	3.57966e-07	up	1.53942	0.048913		9430037G07Rik,Trim43a,Zfp949
chr16	14450028	14499813	chr16	14299978	14349608	1	1	0	3.67329e-07	up	0.768454	0.048913	Abcc1	Fopnl
chr11	53050156	53100003	chr11	52400980	52449835	1	0	1	3.67797e-07	down	-1.60113	0.048913	Fstl4	9530068E07Rik
chr11	44799848	44849999	chr11	44599994	44649762	1	1	0	3.76e-07	up	0.673348	0.048913	Ebf1	Ebf1
chr18	80399443	80499993	chr18	80250159	80300055	2	0	2	3.95981e-07	down	-0.655426	0.048913	Ctdp1	Kcng2,Pqlc1
chr6	114200180	114249940	chr6	112299663	112350192	1	1	0	4.00079e-07	up	3.069	0.048913	Slc6a11	Lmcd1
chr6	145649882	145799967	chr6	145400149	145549871	5	0	5	4.0222e-07	down	-0.822484	0.048913	Rassf8	Lmntd1
chr13	43849995	43900376	chr13	43550260	43599928	1	1	0	4.0261e-07	up	0.995238	0.048913		Mcur1
chr8	10900514	11000735	chr8	10800135	10850223	2	0	1	4.04674e-07	down	-0.586138	0.048913	3930402G23Rik,4833411C07Rik,Irs2
chr4	150549732	150599916	chr4	150450057	150499590	1	0	1	4.12359e-07	down	-0.53656	0.048913	Rere	Rere
chr13	43849995	43900376	chr13	43750068	43799987	1	0	1	4.54357e-07	down	-0.712877	0.048913		Cd83
chr2	166849990	166900082	chr2	166549624	166600041	1	0	1	4.58551e-07	down	-0.710101	0.048913	Arfgef2	Prex1
chr8	84400334	84449848	chr8	84250228	84299761	1	1	0	5.10978e-07	up	1.31044	0.048913	Cacna1a	Ccdc130,Mri1
chr2	169600136	169649768	chr2	169300119	169349985	1	0	1	5.15816e-07	down	-1.11661	0.048913	Tshz2
chr1	58249939	58300002	chr1	58149912	58200006	1	0	1	5.24277e-07	down	-0.618707	0.048913	Aox2,Aox4	Aox3
chr2	44900185	45000108	chr2	44600000	44699878	2	2	0	5.25285e-07	up	0.969433	0.048913	Gtdc1,Zeb2	Gtdc1
chr1	156799846	156899474	chr1	155849955	155949955	3	3	0	5.35042e-07	up	1.58565	0.048913	Angptl1,Ralgps2	Cep350
chr4	54699859	54750025	chr4	53899875	53950172	1	1	0	5.54647e-07	up	1.65569	0.048913
chr7	139449988	139501287	chr7	139299681	139350385	1	0	1	5.59718e-07	down	-0.536685	0.048913	Inpp5a
chr4	134650131	134800496	chr4	134550086	134650134	3	0	1	5.96522e-07	down	-0.481589	0.048913	Man1c1,Ldlrap1	Mir6403,Man1c1,Selenon
chr17	8899856	8950312	chr17	8599979	8649932	1	0	1	5.98663e-07	down	-0.737564	0.048913	Pde10a	Pde10a
chr2	46549881	46600321	chr2	45650264	45699970	1	1	0	6.03123e-07	up	1.8882	0.048913		1700019E08Rik
chr14	62399962	62450293	chr14	62300077	62350432	1	0	1	6.10786e-07	down	-0.687978	0.048913	Gucy1b2	Rnaseh2b
chr2	46199876	46299770	chr2	45100497	45149742	2	2	0	6.15812e-07	up	1.48585	0.048913		Zeb2,Zeb2os
chr17	71700038	71749991	chr17	71499979	71550320	1	1	0	6.24854e-07	up	1.43008	0.048913	Pcare,Togaram2	Ndc80,Spdya
chr16	92800580	92849974	chr16	92600138	92649858	1	0	1	6.37619e-07	down	-1.04834	0.048913	Runx1	Runx1
chr10	67150167	67199924	chr10	67000117	67050391	1	1	0	6.39614e-07	up	0.663895	0.048913	Jmjd1c	Gm31763,Reep3
chr6	145600430	145649885	chr6	145250295	145299899	1	0	1	6.47288e-07	down	-1.72915	0.048913	Tuba3b,Lmntd1	Gm15706
chr5	141050192	141100040	chr5	140849476	140899819	1	0	1	6.59083e-07	down	-0.576986	0.048913		Card11
chr5	102650128	102699724	chr5	102499736	102550354	1	1	0	6.6445e-07	up	0.698552	0.048913	Arhgap24	Arhgap24
chr11	8650225	8700478	chr11	8550716	8599999	1	0	1	6.77737e-07	down	-0.55648	0.048913	Tns3	Tns3
chr15	61400512	61450032	chr15	61150151	61199979	1	1	0	6.80505e-07	up	1.05942	0.048913
chr2	31249792	31300002	chr2	30900341	30949890	1	1	0	6.99805e-07	up	0.828245	0.048913	Ncs1	Ptges
chr11	68200734	68250010	chr11	67999665	68049923	1	0	1	7.01357e-07	down	-0.79853	0.048913	Mir6406,Ntn1,Stx8	Stx8
chr5	37099904	37200958	chr5	36950086	37050040	3	0	3	7.03242e-07	down	-0.571632	0.048913	Jakmip1	Jakmip1,Wfs1,Ppp2r2c
chr8	60899989	60950063	chr8	60749950	60800180	1	0	1	7.33663e-07	down	-1.52442	0.048913	Clcn3,Hpf1
chr12	78599918	78699670	chr12	78200120	78249772	2	2	0	7.67645e-07	up	1.18059	0.048913	Gphn,Fam71d	Gphn
chr18	80450374	80499993	chr18	80350133	80399446	1	0	1	7.78336e-07	down	-0.739453	0.048913	Ctdp1	Kcng2
chr8	125499936	125600147	chr8	125350082	125449859	2	0	2	7.82867e-07	down	-0.693703	0.048913	Sipa1l2,4930567H12Rik	Sipa1l2
chr1	80949945	81000110	chr1	80699946	80750194	1	1	0	8.03067e-07	up	1.28535	0.048913		Dock10
chr7	126199943	126249542	chr7	125999508	126049945	1	0	1	8.05017e-07	down	-1.18318	0.048913	Xpo6,1700123J17Rik	Gsg1l
chr17	65299276	65350142	chr17	64949665	65000552	1	0	1	8.38108e-07	down	-1.51752	0.048913	Tmem232
chr10	19249345	19300091	chr10	18850303	18899838	1	1	0	8.4981e-07	up	0.900103	0.048913		Perp
chr2	93400067	93450586	chr2	92850010	92900185	1	0	1	8.5965e-07	down	-1.51878	0.048913	Mir7001,Cd82,Gm13807
chr11	43399954	43449894	chr11	42699943	42749534	1	1	0	8.64814e-07	up	1.97299	0.048913	Slu7,Pttg1
chr5	63749986	63800719	chr5	63400079	63449755	1	1	0	8.67938e-07	up	1.74116	0.048913	Nwd2
chr19	31299604	31350062	chr19	30800001	30850406	1	1	0	8.74694e-07	up	1.51712	0.048913	Mir3084-2,Prkg1	Mir3084-2,Prkg1
chr12	79550295	79600309	chr12	79400066	79449895	1	1	0	8.76229e-07	up	0.678844	0.048913	Rad51b	Rad51b
chr7	144750074	144800363	chr7	144450244	144500805	1	0	1	8.77839e-07	down	-1.46034	0.048913	Ano1	Cttn,Ppfia1
chr1	44199696	44249881	chr1	43700118	43749657	1	0	1	8.84969e-07	down	-1.42294	0.048913	Mettl21e	Uxs1,Ecrg4
chr17	63099486	63150360	chr17	62900061	62949664	1	0	1	9.27727e-07	down	-1.15084	0.048913	Fbxl17
chr7	126399705	126449973	chr7	125950224	125999511	1	0	1	9.47382e-07	down	-2.59619	0.048913	Atp2a1,Cd19,Rabep2	Gsg1l
chr7	110699950	110750260	chr7	109849772	109899999	1	1	0	9.83351e-07	up	1.28226	0.048913		Dennd5a,Scube2
chr5	77449887	77499727	chr5	77350088	77400014	1	0	1	9.97667e-07	down	-0.68174	0.048913	1700017L05Rik	Igfbp7
chr1	38849455	38949865	chr1	38499957	38599492	2	2	0	1.00122e-06	up	1.60079	0.048913	Chst10,Nms	Aff3
chr16	93850459	93899870	chr16	93750306	93799752	1	0	1	1.0193e-06	down	-0.538507	0.048913	Chaf1b,Morc3	2310043M15Rik,Dop1b
chr4	44350575	44400093	chr4	44249475	44299936	1	1	0	1.02232e-06	up	0.788838	0.048913	Melk
chr2	44750012	44799899	chr2	44350126	44400067	1	1	0	1.0431e-06	up	1.3673	0.048913	Gtdc1	Arhgap15
chr3	9250047	9299497	chr3	9100338	9149628	1	1	0	1.04549e-06	up	0.681648	0.048913	Zbtb10
chr2	46399919	46450565	chr2	45100497	45200223	2	2	0	1.08541e-06	up	1.29628	0.048913		Zeb2,Zeb2os
chr17	65299276	65350142	chr17	64400072	64449849	1	0	1	1.09881e-06	down	-1.4678	0.048913	Tmem232	Mir6420
chr11	58050083	58100005	chr11	57400098	57449251	1	0	1	1.11794e-06	down	-2.76185	0.048913	Larp1
chr2	166849990	166900082	chr2	166750231	166800490	1	0	1	1.11959e-06	down	-0.666426	0.048913	Arfgef2	Trp53rkb
chr7	46550461	46600220	chr7	46349314	46399689	1	0	1	1.125e-06	down	-0.623782	0.048913	Sergef	Kcnc1,Myod1
chr2	46299767	46350081	chr2	45799619	45849936	1	1	0	1.15187e-06	up	1.4215	0.048913
chr15	61949547	61999847	chr15	61500342	61549938	1	1	0	1.15342e-06	up	0.739412	0.048913	Myc	D030024E09Rik
chr3	101399962	101449275	chr3	100950134	101000280	1	0	1	1.17014e-06	down	-0.833614	0.048913	Igsf3	Cd101,Ttf2
chr5	63749986	63800719	chr5	62049930	62099799	1	1	0	1.17977e-06	up	2.50352	0.048913	Nwd2
chr9	15650274	15699997	chr9	15350208	15399985	1	0	1	1.18887e-06	down	-1.0146	0.048913		Cep295
chr7	98650200	98699886	chr7	98449170	98499644	1	1	0	1.19035e-06	up	0.670436	0.048913	Gm15506,Emsy	Gucy2d,Lrrc32
chr12	79950226	79999887	chr12	79299588	79350031	1	1	0	1.20383e-06	up	0.909451	0.048913		Rad51b
chr6	108349678	108400159	chr6	108200029	108249480	1	0	1	1.22124e-06	down	-0.624556	0.048913	Itpr1	Itpr1
chr9	63450176	63500071	chr9	63100017	63149430	1	0	1	1.22159e-06	down	-0.844737	0.048913	Iqch	Skor1
chr18	57049881	57099969	chr18	56800325	56850146	1	1	0	1.26922e-06	up	0.640129	0.048913		2003-03-01
chr14	65699806	65750059	chr14	65550080	65599925	1	0	1	1.27271e-06	down	-0.760859	0.048913	Scara5	Nuggc,Elp3
chr12	98800087	98849812	chr12	98399909	98449952	1	1	0	1.30104e-06	up	1.73605	0.048913	Eml5	Kcnk10
chr14	24799855	24851025	chr14	24449526	24500222	1	0	1	1.37151e-06	down	-1.4754	0.048913		Rps24,Polr3a
chr12	101099621	101150372	chr12	100600648	100650141	1	1	0	1.39525e-06	up	2.21402	0.048913	Kif4-ps	Rps6ka5
chr1	100250045	100300080	chr1	99899737	99949901	1	0	1	1.41474e-06	down	-1.30038	0.048913	Cntnap5b	Cntnap5b
chr12	78499903	78549935	chr12	78350565	78400123	1	1	0	1.42294e-06	up	0.838021	0.048913	Gphn	Gphn
chr17	82850022	82899877	chr17	81150525	81199895	1	0	1	1.43268e-06	down	-1.22343	0.048913
chr5	3550480	3599855	chr5	3399945	3450490	1	1	0	1.43599e-06	up	1.10198	0.048913	Rbm48,Fam133b,Pex1,1700109H08Rik	Cdk6
chr7	119000008	119050031	chr7	118599962	118650085	1	0	1	1.47869e-06	down	-1.28919	0.048913		Tmc5
chr17	43200629	43250133	chr17	43100131	43149622	1	0	1	1.53546e-06	down	-0.700167	0.048913		E130008D07Rik
chr7	76650008	76699876	chr7	76500202	76550035	1	0	1	1.54148e-06	down	-0.953217	0.048913	Agbl1	Agbl1
chr10	4299977	4350065	chr10	4050273	4099752	1	0	1	1.55282e-06	down	-0.555886	0.048913	Akap12	Mthfd1l
chr3	139149897	139200226	chr3	138949861	138999768	1	1	0	1.59589e-06	up	0.722745	0.048913		Rap1gds1
chr6	29850017	29899981	chr6	29749756	29800469	1	1	0	1.60312e-06	up	0.617928	0.048913	Ahcyl2	Smo,Ahcyl2
chr17	13699963	13749832	chr17	13450191	13499718	1	0	1	1.65288e-06	down	-1.02435	0.048913	Tcte2,2700054A10Rik	2700054A10Rik
chr15	63900081	63950534	chr15	61099985	61150154	1	1	0	1.68597e-06	up	1.99112	0.048913	Fam49b,Gsdmcl-ps,Gsdmc4
chr1	91100494	91149096	chr1	88200133	88249820	1	0	1	1.70551e-06	down	-4.22041	0.048913	Lrrfip1,Rbm44	Mroh2a,Dnajb3,Ugt1a2,Ugt1a10,Ugt1a7c,Ugt1a5,Ugt1a9,Ugt1a6b,Ugt1a1,Ugt1a6a
chr7	122350598	122399985	chr7	122150113	122199924	1	1	0	1.77903e-06	up	0.830279	0.048913	Prkcb	Plk1,Ern2
chr11	22949946	22999975	chr11	22799970	22850203	1	1	0	1.78568e-06	up	0.573606	0.048913	Cct4,Commd1,Zrsr1,B3gnt2	B3gnt2
chr16	4449610	4500021	chr16	4299999	4350168	1	0	1	1.78629e-06	down	-0.664561	0.048913	Srl	Adcy9
chr5	53250444	53349841	chr5	53100199	53148706	2	0	2	1.86077e-06	down	-0.983994	0.048913	Smim20	Sel1l3
chr1	129000044	129050352	chr1	128699798	128749959	1	0	1	1.88501e-06	down	-3.54569	0.048913
chr3	100750094	100800693	chr3	100649866	100699916	1	0	1	1.88911e-06	down	-0.638608	0.048913		Man1a2
chr10	94499783	94600763	chr10	94200136	94300033	2	2	0	1.89926e-06	up	1.04598	0.048913	Tmcc3,Mir7211	Ndufa12,Gm4792
chr5	120799575	120850166	chr5	120250451	120300476	1	1	0	1.93905e-06	up	2.11589	0.048913	Oas1c,Oas1b,Oas1f
chr1	151349883	151449910	chr1	151000356	151100000	2	0	2	1.9617e-06	down	-0.864414	0.048913	Ivns1abp,Swt1,Mir7682,Trmt1l
chr12	41850013	41900112	chr12	41449948	41499476	1	0	1	1.97467e-06	down	-1.11826	0.048913	Immp2l	Lrrn3,Immp2l
chr15	62150219	62200126	chr15	61450029	61500345	1	1	0	2.06233e-06	up	1.09861	0.048913	Pvt1
chr10	12949860	13000090	chr10	12800321	12850148	1	1	0	2.10056e-06	up	0.664607	0.048913	Stx11	Utrn
chr19	12750016	12799962	chr19	12600004	12649737	1	1	0	2.10119e-06	up	0.737944	0.048913	Lpxn,Zfp91,Cntf,Gm44505	Glyat,Gm4952
chr13	46099831	46200028	chr13	45599907	45699799	2	2	0	2.13534e-06	up	0.918908	0.048913		Atxn1
chr1	33599418	33650022	chr1	33350125	33400683	1	0	1	2.13597e-06	down	-0.928893	0.048913	Prim2
chr2	28399853	28449941	chr2	28200178	28250003	1	0	1	2.15127e-06	down	-0.739344	0.048913	Ppp1r26	Olfm1
chr19	29249873	29350138	chr19	28999986	29150217	3	3	0	2.17488e-06	up	0.598248	0.048913	Mir3084-2,Jak2,Rln1,Insl6,Plgrkt	Mir3084-2,Rcl1,Mir101b,Ak3,Cdc37l1,1700018L02Rik
chr15	61299884	61350007	chr15	61099985	61150154	1	1	0	2.19349e-06	up	0.995426	0.048913
chr19	6849027	6900288	chr19	6549790	6600084	1	0	1	2.21721e-06	down	-0.865715	0.048913	Ccdc88b
chr8	88600024	88649740	chr8	88501650	88550199	1	0	1	2.21786e-06	down	-0.587426	0.048913	Nod2,Snx20	Nkd1
chr1	154649755	154699926	chr1	154450047	154499855	1	0	1	2.23092e-06	down	-0.912397	0.048913	Cacna1e	Cacna1e
chr12	3100571	3149937	chr1	88249817	88299855	1	0	1	2.26218e-06	down	-2.6933	0.048913		Mroh2a,Trpm8,Hjurp
chr19	32100250	32150020	chr19	31450008	31499114	1	1	0	2.28131e-06	up	2.74687	0.048913	Mir3084-2,Sgms1	Mir3084-2,Prkg1
chr18	38701395	38749155	chr18	38550028	38600098	1	1	0	2.31548e-06	up	0.692895	0.048913	Arhgap26	Spry4
chr15	57799950	57850067	chr15	57700463	57750250	1	0	0	2.32081e-06	down	-0.480553	0.048913	Zhx2	Zhx2
chr13	9600345	9649846	chr13	9149684	9200159	1	0	1	2.3331e-06	down	-0.845009	0.048913	Dip2c	Larp4b
chr2	174650028	174750204	chr2	174450060	174499587	2	0	2	2.36544e-06	down	-0.563368	0.048913	Zfp831	Tubb1,Prelid3b,Atp5e
chr1	73799996	73849893	chr1	73699902	73749936	1	0	1	2.41781e-06	down	-0.858187	0.048913	6030407O03Rik	6030407O03Rik
chr2	169600136	169649768	chr2	169499937	169549944	1	0	1	2.4262e-06	down	-0.773894	0.048913	Tshz2
chr2	135900005	135950197	chr2	135699876	135750037	1	0	1	2.43294e-06	down	-1.02576	0.048913	Plcb4	Plcb4
chr18	49900011	49950302	chr18	42200115	42249978	1	1	0	2.43317e-06	up	2.45347	0.048913	Dmxl1	Lars
chr12	55800064	55849770	chr12	55650236	55700201	1	1	0	2.43638e-06	up	0.970101	0.048913	Brms1l,Ralgapa1	Ralgapa1
chr8	60950060	60999978	chr8	60599868	60649912	1	0	1	2.43877e-06	down	-1.15864	0.048913	Clcn3,Nek1	Mfap3l
chr2	102599893	102649863	chr2	102249738	102299987	1	1	0	2.44538e-06	up	1.50918	0.048913	Pamr1
chr3	27950249	27999855	chr3	27599765	27649854	1	0	1	2.44862e-06	down	-1.60045	0.048913	Pld1	Fndc3b
chr1	73749933	73849893	chr1	73500686	73600411	3	0	3	2.45274e-06	down	-1.36751	0.048913	6030407O03Rik
chr6	7849688	7899782	chr6	7600237	7649908	1	1	0	2.54779e-06	up	1.96239	0.048913	C1galt1
chr2	117449915	117500071	chr2	117200369	117250126	1	0	1	2.63666e-06	down	-0.742804	0.048913		Fam98b
chr15	97649520	97700135	chr15	97199645	97250054	1	1	0	2.65101e-06	up	0.723791	0.048913	Rpap3	Amigo2,Pced1b
chr6	138099941	138149938	chr6	138000023	138050003	1	0	1	2.6566e-06	down	-1.02297	0.048913	Mgst1	Slc15a5
chr4	118200024	118249758	chr4	118049939	118100064	1	0	1	2.66362e-06	down	-0.741553	0.048913	Mir7226,Ptprf	St3gal3
chr1	160798969	160850225	chr1	160700010	160750215	1	1	0	2.6655e-06	up	0.733771	0.048913		Rabgap1l
chr11	43399954	43449894	chr11	42799940	42849937	1	1	0	2.67572e-06	up	1.67896	0.048913	Slu7,Pttg1
chr10	37799937	37849985	chr10	37300007	37349970	1	1	0	2.68855e-06	up	0.890687	0.048913
chr8	125350082	125399876	chr8	125150079	125199967	1	0	1	2.69878e-06	down	-0.702188	0.048913		Disc1
chr17	87800304	87850020	chr17	87350336	87399849	1	1	0	2.71268e-06	up	2.02359	0.048913		Ttc7,Stpg4
chr7	34100071	34199998	chr7	33798916	33949986	4	0	4	2.7155e-06	down	-1.0244	0.048913	Scgb1b30,Wtip,Uba2,Pdcd2l	Scgb2b26
chr1	171699644	171750051	chr1	171450159	171499799	1	1	0	2.72741e-06	up	0.700154	0.048913	Cd48	F11r
chr10	68750008	68799641	chr10	68100430	68150060	1	1	0	2.73849e-06	up	1.12686	0.048913	Tmem26	Arid5b
chr16	13649798	13750166	chr16	13499872	13550497	2	0	2	2.75006e-06	down	-0.971642	0.048913	Bfar,Parn,Pla2g10,Pla2g10os	2310015D24Rik,Parn
chr9	102399937	102449800	chr9	102249841	102299702	1	1	0	2.7782e-06	up	1.33434	0.048913		Ephb1
chr1	38899931	38949865	chr1	38400140	38450118	1	1	0	2.78336e-06	up	1.42091	0.048913	Nms	Aff3
chr13	52999953	53050007	chr13	51900002	51950099	1	0	1	2.81489e-06	down	-1.79301	0.048913
chr9	115899757	115949971	chr9	115149978	115200562	1	1	0	2.84537e-06	up	1.05457	0.048913	Gadl1	Osbpl10
chr3	103400011	103449969	chr3	102750168	102800138	1	1	0	2.86692e-06	up	1.96337	0.048913		Tshb,Tspan2
chr5	139450186	139500131	chr5	139000122	139049928	1	0	1	2.86824e-06	down	-1.61558	0.048913	Zfand2a,3110082I17Rik	Prkar1b
chr1	153849981	153900273	chr1	153549710	153600110	1	0	1	2.86839e-06	down	-1.11138	0.048913	Mir8114,Glul,Teddm2,Teddm1a,Teddm1b	Npl
chr1	64800732	64849968	chr1	63400074	63450003	1	1	0	2.87183e-06	up	6.50436	0.048913	Plekhm3	Adam23
chr4	150949998	150999967	chr4	150750111	150800666	1	1	0	2.90935e-06	up	0.896224	0.048913	Camta1,Uts2
chr17	84349797	84399745	chr17	83950128	83999926	1	0	1	2.94087e-06	down	-0.600523	0.048913	Thada	8430430B14Rik
chr9	63300000	63400272	chr9	63100017	63199937	2	0	2	2.95625e-06	down	-0.837434	0.048913	Map2k5,2300009A05Rik	Skor1,Map2k5
chr11	81950101	82000052	chr11	81600088	81650050	1	0	1	2.96116e-06	down	-0.923115	0.048913	Asic2	Asic2
chr1	39100048	39150199	chr1	38300228	38349976	1	1	0	2.9799e-06	up	2.90489	0.048913		Aff3
chr1	154850002	154899955	chr1	154499852	154549822	1	0	1	3.01192e-06	down	-1.82654	0.048913	Cacna1e	Cacna1e
chr19	32249807	32299626	chr19	31900330	31949391	1	1	0	3.01669e-06	up	1.38203	0.048913	Mir3084-2,Sgms1	Mir3084-2,A1cf
chr16	11549889	11649579	chr16	11399389	11499752	2	0	2	3.03682e-06	down	-0.720064	0.048913	Snx29	Snx29
chr16	25000055	25049287	chr16	24650061	24699929	1	1	0	3.06311e-06	up	0.78274	0.048913		Lpp
chr11	99350004	99499862	chr11	99149971	99299825	4	4	0	3.07214e-06	up	1.36264	0.048913	Krt10,Krt27,Krt28,Krt12,A830036E02Rik,Krt20,Krt23	Krt24,Krt222,Smarce1,Ccr7
chr7	139449988	139501287	chr7	139199946	139250042	1	0	1	3.21478e-06	down	-0.606316	0.048913	Inpp5a	Pwwp2b,Stk32c,Lrrc27
chr11	57700022	57750014	chr11	57400098	57449251	1	1	0	3.22303e-06	up	1.45488	0.048913	Galnt10
chr19	45699990	45749925	chr19	45200280	45249920	1	0	1	3.25638e-06	down	-0.941625	0.048913	Mir3084-2,Fgf8,Npm3	Mir3084-2,Lbx1
chr17	88299951	88349959	chr17	88149928	88199715	1	1	0	3.32768e-06	up	0.856945	0.048913
chr1	38999793	39049970	chr1	38450115	38499960	1	1	0	3.34616e-06	up	2.30556	0.048913		Aff3
chr6	63000419	63051006	chr6	62850109	62899813	1	0	1	3.34936e-06	down	-1.46849	0.048913
chr17	14849900	14899939	chr17	14499971	14550018	1	0	1	3.36341e-06	down	-1.10756	0.048913	Wdr27
chr16	24599385	24650064	chr16	23949662	24000034	1	1	0	3.37917e-06	up	0.725598	0.048913	Lpp	Bcl6
chr5	136550114	136599891	chr5	134999990	135050100	1	1	0	3.3847e-06	up	4.20306	0.048913	Cux1	Stx1a,Abhd11,Abhd11os,Wbscr25
chr17	90449806	90500004	chr17	89650092	89700225	1	0	1	3.39761e-06	down	-1.27447	0.048913	Nrxn1
chr5	136699685	136850035	chr5	136199954	136300174	3	0	3	3.44449e-06	down	-1.03652	0.048913	Col26a1,Myl10	Cux1,Sh2b2
chr9	58199566	58249970	chr9	58049828	58100159	1	0	1	3.51104e-06	down	-0.615242	0.048913	Mir6385,Pml,Islr,Islr2,1600029O15Rik	Stra6,Ccdc33
chr15	98150106	98199340	chr15	96849347	96900876	1	1	0	3.53121e-06	up	6.48851	0.048913	Ccdc184,Olfr288,Asb8
chr11	43399954	43449894	chr11	43300102	43349776	1	1	0	3.56178e-06	up	0.620631	0.048913	Slu7,Pttg1
chr4	147400251	147449702	chr4	146450134	146499188	1	0	1	3.64968e-06	down	-0.585081	0.048913		Zfp992
chr8	77500126	77549778	chr8	77400056	77449939	1	0	1	3.71199e-06	down	-0.569228	0.048913	Prmt9,0610038B21Rik,Arhgap10	Arhgap10
chr15	37950114	38049774	chr15	37399833	37500877	2	0	2	3.74381e-06	down	-2.08028	0.048913	Rrm2b,Ubr5	Gm15941,Ncald,4930447A16Rik
chr6	38999767	39049640	chr6	38599851	38650111	1	0	1	3.74743e-06	down	-0.788021	0.048913	Tbxas1	Luc7l2,Klrg2
chr17	44000196	44049671	chr17	43850130	43900061	1	0	1	3.93167e-06	down	-0.790779	0.048913	Rcan2	Rcan2
chr5	72800346	72850126	chr5	69549828	69599977	1	0	1	3.94825e-06	down	-4.15359	0.048913	Tec	Guf1,Gnpda2
chr2	181400362	181450107	chr2	181000136	181049917	1	0	1	4.00123e-06	down	-1.38995	0.048913	Zbtb46	Chrna4,Col20a1
chr16	35800406	35850035	chr16	35650193	35698873	1	0	1	4.03475e-06	down	-0.778094	0.048913	Parp14,Hspbap1	Sema5b,Slc49a4
chr17	71700038	71749991	chr17	71349746	71400074	1	1	0	4.07371e-06	up	1.75105	0.048913	Pcare,Togaram2	Smchd1
chr5	62799467	62849902	chr5	62700099	62749477	1	1	0	4.12419e-06	up	0.547571	0.048913	Dthd1	Arap2
chr1	38999793	39049970	chr1	38599489	38649864	1	1	0	4.21715e-06	up	3.13294	0.048913		Aff3
chr15	86000201	86099815	chr15	85899944	85950370	2	0	1	4.25208e-06	down	-0.448774	0.048913	Celsr1,Gramd4	Celsr1
chr6	30199892	30250195	chr6	29700219	29749759	1	1	0	4.27117e-06	up	1.02326	0.048913	Ube2h	Tspan33,Smo
chr10	38550025	38600036	chr10	37300007	37349970	1	1	0	4.30038e-06	up	1.79933	0.048913
chr13	82849972	82900974	chr13	82549924	82599763	1	1	0	4.34578e-06	up	0.952914	0.048913
chr9	47700563	47750000	chr9	46349410	46399562	1	0	1	4.37166e-06	down	-1.45215	0.048913	Cadm1
chr15	7299880	7350007	chr15	6150305	6200087	1	1	0	4.38102e-06	up	2.54078	0.048913	Egflam
chr13	44749973	44799976	chr13	43950326	44000264	1	1	0	4.4486e-06	up	0.837244	0.048913	Jarid2
chr10	44050186	44099591	chr10	43500163	43549913	1	0	1	4.46218e-06	down	-0.784699	0.048913	Crybg1	Bend3,1700021F05Rik
chr14	48300147	48349768	chr14	48199986	48249974	1	0	1	4.48287e-06	down	-0.844112	0.048913		Gm6498,Peli2
chr3	115950369	115999909	chr3	115500426	115550148	1	0	1	4.52485e-06	down	-0.663003	0.048913	Mir669n,Slc30a7
chr16	3799757	3849765	chr16	3652377	3699830	1	1	0	4.53663e-06	up	0.889618	0.048913	Olfr15,Zfp174
chr17	56000102	56050299	chr17	55800030	55849586	1	1	0	4.54354e-06	up	1.21755	0.048913	Stap2,Sh3gl1,Chaf1a,Mpnd	Adgre4
chr11	43399954	43449894	chr11	42950014	42999787	1	1	0	4.71355e-06	up	1.1613	0.048913	Slu7,Pttg1
chr17	88349956	88399866	chr17	87599804	87650067	1	1	0	4.73414e-06	up	1.63993	0.048913		Epcam
chr18	55950023	55999943	chr18	55649833	55700138	1	1	0	4.79972e-06	up	1.04289	0.048913
chr10	82700089	82750416	chr10	82550148	82600052	1	1	0	4.80365e-06	up	1.10913	0.048913	Nfyb,Hcfc2
chr7	139900222	139950347	chr7	137400166	137450040	1	1	0	4.82503e-06	up	2.6745	0.048913	Utf1,Kndc1	Glrx3,Gm12669,9430038I01Rik
chr8	125449856	125499939	chr8	125150079	125199967	1	0	1	4.82782e-06	down	-0.777658	0.048913	Sipa1l2	Disc1
chr11	114400016	114449554	chr11	114150308	114199940	1	0	1	4.83697e-06	down	-0.818864	0.048913	4932435O22Rik	1700092K14Rik
chr10	37949849	38000043	chr10	37300007	37349970	1	1	0	4.86272e-06	up	1.04568	0.048913
chr6	38999767	39049640	chr6	38849877	38949989	2	0	1	4.87645e-06	down	-0.615148	0.048913	Tbxas1	Hipk2,Tbxas1
chr11	109249832	109300485	chr11	107799034	107850153	1	0	1	4.94125e-06	down	-6.45255	0.048913	Rgs9
chr11	76849342	76949973	chr11	76749663	76800108	2	2	0	5.04888e-06	up	0.639123	0.048913	Blmh,Tmigd1	Cpd,Gosr1
chr3	122549853	122600132	chr3	122399834	122450067	1	1	0	5.06956e-06	up	0.81395	0.048913	Fnbp1l	Bcar3
chr11	102749926	102799864	chr11	101650005	101699956	1	1	0	5.09448e-06	up	2.86887	0.048913	Adam11,Gjc1	Arl4d
chr11	117800044	117849729	chr11	117650069	117750384	2	0	0	5.09703e-06	down	-0.44089	0.048913	Birc5,Syngr2,Tk1,Afmid,6030468B19Rik	Tnrc6c
chr3	60450064	60499743	chr3	60050188	60100213	1	1	0	5.15254e-06	up	1.20194	0.048913	Mbnl1	Sucnr1
chr9	105350163	105399972	chr9	105099866	105150122	1	1	0	5.19044e-06	up	0.824681	0.048913	Nek11,Aste1	Nudt16l2,Nudt16
chr17	88349956	88399866	chr17	87900046	87950514	1	1	0	5.24508e-06	up	0.961311	0.048913
chr2	31050149	31100049	chr2	30900341	30949890	1	1	0	5.28086e-06	up	0.951868	0.048913	Fnbp1	Ptges
chr18	39399515	39450392	chr18	38701395	38749155	1	1	0	5.32293e-06	up	2.851	0.048913	Nr3c1	Arhgap26
chr9	62549930	62599813	chr9	62450109	62499939	1	0	1	5.33211e-06	down	-0.509284	0.048913		Coro2b
chr5	122949954	123000432	chr5	122850064	122899639	1	1	0	5.40318e-06	up	0.646492	0.048913	A930024E05Rik,Kdm2b	Kdm2b,Rnf34
chr10	38499977	38550028	chr10	37200081	37250003	1	1	0	5.41829e-06	up	2.10328	0.048913
chr10	50699698	50750109	chr10	50599618	50650058	1	1	0	5.45936e-06	up	0.779704	0.048913	Ascc3	Ascc3
chr11	22000105	22049927	chr11	21900307	21950838	1	1	0	5.51379e-06	up	0.831411	0.048913	Otx1,Ehbp1
chr9	108599934	108649908	chr9	108349937	108399875	1	1	0	5.61132e-06	up	0.744777	0.048913	Arih2	1700102P08Rik,Usp4
chr3	60499740	60549868	chr3	59200023	59250322	1	1	0	5.6867e-06	up	1.11542	0.048913	Mbnl1	Med12l,P2ry12,P2ry13
chr6	88700004	88749968	chr6	88550025	88600616	1	1	0	5.72875e-06	up	0.604006	0.048913	Mgll	Kbtbd12
chr5	21400186	21450086	chr5	20750063	20800579	1	1	0	5.76577e-06	up	1.59137	0.048913	Fam185a,Ccdc146	Phtf2
chr9	56499970	56550023	chr9	55999897	56050027	1	1	0	5.78828e-06	up	1.12202	0.048913		Rcn2,Gm7444,4930563M21Rik
chr17	29750177	29800046	chr17	29600199	29649873	1	0	1	5.80049e-06	down	-0.630635	0.048913		Gm28043,Tbc1d22b,Rnf8,Cmtr1
chr4	145350451	145399901	chr4	145249334	145299835	1	1	0	5.81296e-06	up	0.780903	0.048913		Tnfrsf8
chr8	125800172	125849931	chr8	125150079	125199967	1	0	1	5.95369e-06	down	-0.704019	0.048913	Pcnx2	Disc1
chr1	38999793	39049970	chr1	38799888	38849458	1	1	0	5.97349e-06	up	1.2534	0.048913		Lonrf2
chr4	59450449	59499977	chr4	58950244	58999663	1	1	0	5.98028e-06	up	0.790849	0.048913	Ptbp3	Zkscan16,Ptgr1,Dnajc25
chr16	89199923	89250007	chr16	88250069	88300107	1	0	1	6.00627e-06	down	-2.14028	0.048913	Krtap20-2	Grik1
chr1	120250270	120299952	chr1	120149660	120199950	1	0	1	6.06217e-06	down	-0.539638	0.048913	Steap3	Steap3,3110009E18Rik
chr19	36450134	36500065	chr19	36250014	36300059	1	1	0	6.101e-06	up	0.741951	0.048913	Mir3084-2,Pcgf5	Mir3084-2
chr18	75900397	75950139	chr18	75749717	75800010	1	0	1	6.13031e-06	down	-0.690623	0.048913	Zbtb7c
chr12	117299719	117350127	chr12	117150249	117200028	1	0	1	6.29765e-06	down	-0.793291	0.048913	Gm5441	Gm10421,Ptprn2
chr15	37950114	38000031	chr15	37299971	37349860	1	0	1	6.3502e-06	down	-1.778	0.048913	Rrm2b,Ubr5	Grhl2
chr1	189599347	189650329	chr1	189249865	189300099	1	0	1	6.37478e-06	down	-1.11251	0.048913	Cenpf	Kcnk2
chr2	120149967	120199944	chr2	118399918	118450046	1	1	0	6.51365e-06	up	2.51816	0.048913	Pla2g4e,Ehd4	Eif2ak4
chr11	84000038	84049828	chr11	83550289	83600029	1	1	0	6.53835e-06	up	1.01712	0.048913	Synrg,Dusp14	E230016K23Rik,Ccl6,Ccl9
chr10	85000817	85050464	chr10	84700040	84750489	1	0	1	6.57079e-06	down	-0.73389	0.048913	Ric8b	Polr3b
chr7	122049966	122099895	chr7	121900162	121950205	1	0	1	6.57705e-06	down	-0.875012	0.048913	Ubfd1,Ears2,Ndufab1	Scnn1b,Cog7
chr13	103049830	103100320	chr13	102649852	102699999	1	1	0	6.5877e-06	up	1.34267	0.048913	Mast4	Cd180
chr16	15450615	15500181	chr16	14200014	14249820	1	1	0	6.60008e-06	up	2.64321	0.048913		Myh11
chr5	104449789	104500134	chr5	104099973	104150031	1	0	1	6.70325e-06	down	-1.32269	0.048913	Pkd2	Sparcl1
chr12	110999530	111049600	chr12	110899742	110950189	1	0	0	6.75887e-06	down	-0.47162	0.048913	Rcor1,6030440G07Rik	Tecpr2
chr8	34900034	34949976	chr8	34400120	34449868	1	1	0	6.80261e-06	up	1.02514	0.048913	Tnks
chr13	23750086	23800063	chr13	21949720	21999878	1	1	0	6.87933e-06	up	1.28462	0.048913	Trim38,Hist1h3b,Hist1h2ab,Hist1h4a,Hist1h4b,Hist1h3a,Hist1h1a	Zfp184,Pom121l2
chr7	110849888	110950115	chr7	109749903	109849775	2	2	0	6.90596e-06	up	1.49661	0.048913	Lyve1,Mrvi1,Gm16336	Tmem9b,Scube2,Nrip3
chr18	40050050	40100327	chr18	38850033	38900224	1	0	1	6.93714e-06	down	-1.16769	0.048913		Fgf1,Gm5820,Arhgap26
chr1	175600001	175649637	chr1	175450102	175500077	1	0	1	7.02506e-06	down	-0.848633	0.048913	Fh1,Kmo	Rgs7
chr11	109400000	109449892	chr11	109199849	109249835	1	1	0	7.06196e-06	up	0.720751	0.048913	Gm45916,Amz2,Gna13	Rgs9
chr15	91699971	91749977	chr15	91600168	91650063	1	0	1	7.08178e-06	down	-0.549628	0.048913	Lrrk2
chr2	181750125	181800048	chr2	181450104	181500024	1	0	1	7.14525e-06	down	-1.52207	0.048913	Myt1	Abhd16b,Tpd52l2,Zbtb46
chr16	11399389	11450174	chr16	10799313	10849999	1	1	0	7.17213e-06	up	1.25393	0.048913	Snx29	Prm1,Rmi2
chr14	33300003	33350218	chr14	31550071	31600090	1	0	1	7.19883e-06	down	-2.13307	0.048913	Arhgap22	Colq,Hacl1
chr11	84400114	84449683	chr11	84249757	84299876	1	0	1	7.25544e-06	down	-0.630748	0.048913	Acaca,Aatf	Acaca
chr5	8349851	8399118	chr5	4250144	4299987	1	1	0	7.26449e-06	up	6.12519	0.048913	Adam22,Dbf4
chr16	3699827	3749660	chr16	3550044	3599996	1	1	0	7.26605e-06	up	1.04884	0.048913	Mefv,Zfp263	Olfr161
chr11	45250392	45300084	chr11	44249730	44299463	1	1	0	7.38382e-06	up	1.93764	0.048913
chr15	61500342	61549938	chr15	61400512	61450032	1	1	0	7.38517e-06	up	0.523443	0.048913	D030024E09Rik
chr15	80349189	80450011	chr15	80249838	80349192	2	0	2	7.40839e-06	down	-0.584493	0.048913	Cacna1i,Gm31369	Atf4,Mief1,Cacna1i,Rps19bp1
chr1	65299872	65350006	chr1	65149978	65200257	1	1	0	7.44367e-06	up	1.14619	0.048913	Pth2r	Idh1,Pikfyve
chr8	47299297	47350077	chr8	46949826	47000344	1	0	1	7.58276e-06	down	-0.959339	0.048913	Stox2	Enpp6
chr13	30750141	30799425	chr13	30499943	30550318	1	1	0	7.63645e-06	up	0.833409	0.048913	Irf4	Uqcrfs1
chr13	92299996	92349773	chr13	91900419	91950225	1	0	1	7.6767e-06	down	-0.937258	0.048913	Msh3	Rasgrf2
chr8	71900108	71950120	chr8	71300007	71349834	1	1	0	7.70409e-06	up	1.75187	0.048913	Zfp617,Zfp882	Myo9b
chr2	11849825	11899992	chr2	11550879	11598773	1	1	0	7.83349e-06	up	1.01919	0.048913		Pfkfb3,Rbm17
chr1	74300350	74349579	chr1	73999818	74049849	1	0	1	7.89786e-06	down	-1.48162	0.048913	Pnkd,Tmbim1	Tns1
chr4	138549775	138600821	chr4	138399935	138450063	1	1	0	7.91433e-06	up	0.660665	0.048913	Vwa5b1	Mul1
chr18	39950223	40000150	chr18	38950154	38999624	1	0	1	7.97838e-06	down	-1.25482	0.048913		Gm5820,Arhgap26
chr12	8850122	8899775	chr12	8749679	8799654	1	0	0	8.02646e-06	down	-0.491421	0.048913		Sdc1,Pum2
chr1	38999793	39049970	chr1	38249900	38300231	1	1	0	8.0961e-06	up	1.89834	0.048913		Aff3
chr1	118050171	118099856	chr1	117149963	117199988	1	0	1	8.13784e-06	down	-4.10313	0.048913
chr11	11900040	11948887	chr11	11750450	11799875	1	0	1	8.18598e-06	down	-0.910562	0.048913	Grb10	Ikzf1,Fignl1
chr4	32749917	32800015	chr4	32349998	32399664	1	1	0	8.19159e-06	up	1.50907	0.048913	Mdn1	Bach2
chr12	25349971	25400119	chr12	25150245	25199854	1	0	1	8.27404e-06	down	-0.557092	0.048913
chr18	32849967	32900229	chr18	32450228	32500251	1	1	0	8.28926e-06	up	0.845709	0.048913	Mir6361,Wdr36
chr5	63800716	63850007	chr5	62550865	62599957	1	1	0	8.317e-06	up	1.64291	0.048913	Nwd2,0610040J01Rik
chr8	47150155	47249717	chr8	46949826	47049514	2	0	2	8.4e-06	down	-0.681429	0.048913	Stox2	Enpp6
chr4	52799967	52850146	chr4	49648823	49699645	1	0	1	8.43652e-06	down	-1.72616	0.048913	Olfr275,4930552N02Rik	Rnf20,Ppp3r2,Grin3a
chr4	59499974	59550084	chr4	58799838	58850336	1	1	0	8.54782e-06	up	1.16234	0.048913	Ptbp3	Ecpas
chr6	88849887	88899752	chr6	88400394	88449233	1	1	0	8.55437e-06	up	0.956756	0.048913	Mcm2,Podxl2	Eefsec
chr17	45350036	45400142	chr17	45100000	45150276	1	0	1	8.57043e-06	down	-0.986242	0.048913	Cdc5l	Supt3
chr8	45700261	45749196	chr8	45449953	45500075	1	0	1	8.58005e-06	down	-0.868482	0.048913	Sorbs2,Sorbs2os
chr16	52400574	52449714	chr16	52299428	52350491	1	1	0	8.67235e-06	up	0.704211	0.048913	Alcam	Alcam
chr3	142151093	142199984	chr3	141999970	142050669	1	0	1	8.83052e-06	down	-1.09148	0.048913	Bmpr1b	Bmpr1b
chr5	5249608	5300089	chr5	4950047	4999938	1	0	1	8.87357e-06	down	-0.697553	0.048913	Cdk14	Cdk14
chr19	15899815	15949743	chr19	15600369	15650168	1	0	1	9.02063e-06	down	-0.982263	0.048913	Psat1
chr2	154400277	154449874	chr2	152749964	152799586	1	0	1	9.06749e-06	down	-4.03061	0.048913	Cbfa2t2,Snta1	Bcl2l1,Cox4i2
chr5	114199990	114249926	chr5	112699855	112749891	1	0	1	9.18445e-06	down	-2.31271	0.048913	Acacb	Myo18b
chr2	45799619	45849936	chr2	45699967	45750105	1	1	0	9.28591e-06	up	0.75333	0.048913
chr7	110750257	110799895	chr7	109949888	109999926	1	1	0	9.32819e-06	up	1.01402	0.048913	Ampd3	Dennd5a,Tmem41b,1600010M07Rik
chr18	22050037	22100234	chr18	21650017	21699844	1	1	0	9.35951e-06	up	2.81296	0.048913	Ccdc178	Klhl14,4930426D05Rik
chr15	50600266	50650001	chr15	50050614	50100169	1	1	0	9.37373e-06	up	2.14474	0.048913
chr4	41150190	41200037	chr4	40899294	40950107	1	1	0	9.39138e-06	up	0.86879	0.048913	Ube2r2,Ubap2	Bag1,Spink4,Chmp5
chr19	31499111	31549925	chr19	31249916	31299607	1	1	0	9.40081e-06	up	0.88679	0.048913	Mir3084-2,Prkg1	Mir3084-2,Prkg1
chr6	31149780	31199927	chr6	31049689	31099798	1	0	0	9.45225e-06	down	-0.485561	0.048913	Lncpint	Lncpint,Mir29a,Mir29b-1
chr4	59349830	59400045	chr4	58850333	58900081	1	1	0	9.56557e-06	up	0.949315	0.048913	Susd1	Ecpas
chr18	55700135	55750180	chr18	54050095	54099677	1	1	0	9.59764e-06	up	1.16177	0.048913
chr17	5350030	5399908	chr17	5200221	5250115	1	0	1	9.61275e-06	down	-0.726494	0.048913		Arid1b
chr5	107249775	107300195	chr5	106999999	107100894	2	0	2	9.63832e-06	down	-0.606999	0.048913	Tgfbr3
chr17	35399707	35450122	chr17	35300031	35350071	1	1	0	9.7184e-06	up	0.706662	0.048913	H2-Q6,H2-Q9,H2-Q7,H2-Q8	H2-Q1,H2-Q2
chr6	135099963	135150044	chr6	134999965	135049974	1	1	0	9.94182e-06	up	0.736921	0.048913	Hebp1,Gprc5d	Ddx47
chr9	32699804	32750096	chr9	32500134	32550119	1	1	0	9.96248e-06	up	0.652858	0.048913	Ets1	Fli1
chr7	110750257	110799895	chr7	110449872	110499839	1	1	0	1.00633e-05	up	0.964538	0.048913	Ampd3	Sbf2
chr13	106849748	106900004	chr13	106700277	106750014	1	0	1	1.00747e-05	down	-0.830215	0.048913	Ipo11
chr18	38950154	38999624	chr18	38800136	38850036	1	1	0	1.01526e-05	up	0.981048	0.048913	Gm5820,Arhgap26	Fgf1,Arhgap26
chr14	55699616	55750011	chr14	55599986	55650438	1	0	0	1.02862e-05	down	-0.445603	0.048913	Tgm1,Dhrs1,Rabggta,Nop9	Irf9,Rnf31,Rec8,Tssk4,Tm9sf1,Ipo4
chr15	63199894	63250138	chr15	62400325	62449912	1	1	0	1.0313e-05	up	1.3585	0.048913	Gm20740
chr11	43200475	43249999	chr11	42950014	42999787	1	1	0	1.04498e-05	up	1.09758	0.048913	Atp10b
chr9	115799741	115850406	chr9	115099935	115149981	1	1	0	1.05005e-05	up	1.0677	0.048913		Osbpl10
chr5	136799878	136850035	chr5	135850013	135900051	1	0	1	1.05902e-05	down	-1.39249	0.048913	Col26a1	Hspb1,Srrm3
chr4	136400224	136450030	chr4	134650131	134700291	1	1	0	1.06029e-05	up	2.45939	0.048913	Htr1d	Man1c1
chr17	86800257	86850028	chr17	86450046	86499931	1	0	1	1.06613e-05	down	-0.74061	0.048913	Epas1	Prkce
chr9	45450067	45499644	chr9	44899800	44950089	1	0	1	1.06948e-05	down	-1.79109	0.048913	Dscaml1	Ube4a,Atp5l
chr4	152500099	152549953	chr4	152300090	152350028	1	0	1	1.09221e-05	down	-0.918022	0.048913	Nphp4	Rpl22,Chd5,Rnf207,Icmt
chr15	36899845	36949475	chr15	36749932	36800196	1	0	0	1.10123e-05	down	-0.489044	0.048913		Ywhaz
chr9	21149833	21199851	chr9	21000053	21049945	1	1	0	1.10146e-05	up	0.524039	0.048913	Cdc37,Pde4a	Mir1900,Icam1,Icam5,Mrpl4,Icam4
chr19	57250098	57299796	chr19	57149899	57200047	1	0	1	1.1028e-05	down	-0.504446	0.048913	Mir3084-2,Ablim1	Mir3084-2,Ablim1
chr7	89799786	89849821	chr7	89499923	89549709	1	0	1	1.11218e-05	down	-0.732627	0.048913	Me3	Prss23
chr10	68950020	68999898	chr10	68050123	68100433	1	1	0	1.11813e-05	up	1.13977	0.048913		Rtkn2,Arid5b
chr7	139999677	140050088	chr7	139850145	139900225	1	1	0	1.12489e-05	up	0.874492	0.048913	Msx3,Zfp511,Tubgcp2	Adgra1,Kndc1
chr18	65549935	65599564	chr18	64700009	64750017	1	0	1	1.12597e-05	down	-1.31175	0.048913	Zfp532
chr10	119099024	119150429	chr10	117299862	117350327	1	1	0	1.13446e-05	up	2.23228	0.048913	1700064J06Rik	Cpsf6
chr2	11550879	11598773	chr2	11099968	11149911	1	0	1	1.13711e-05	down	-1.1201	0.048913	Pfkfb3,Rbm17
chr2	45049767	45100500	chr2	44350126	44400067	1	1	0	1.14782e-05	up	1.21545	0.048913	Zeb2	Arhgap15
chr5	36350069	36400175	chr5	36050772	36100080	1	0	1	1.14848e-05	down	-0.772344	0.048913	Sorcs2	Sorcs2
chr13	30899889	30949817	chr13	30399713	30449658	1	1	0	1.15076e-05	up	1.85551	0.048913	Hus1b,Exoc2
chr15	62799913	62849819	chr15	62100218	62150222	1	1	0	1.15734e-05	up	0.91679	0.048913		Pvt1
chr7	73400049	73449985	chr7	72200087	72249939	1	0	1	1.16336e-05	down	-1.39728	0.048913	Rgma,Chd2	Mctp2
chr1	38899931	38949865	chr1	38699985	38749913	1	1	0	1.17848e-05	up	1.19077	0.048913	Nms
chr6	121100584	121150099	chr6	120999657	121049834	1	0	0	1.18342e-05	down	-0.422459	0.048913	Mical3	Mical3
chr2	165350222	165400218	chr2	164999573	165049975	1	0	1	1.20415e-05	down	-0.91231	0.048913	Zfp334,Zfp663,Ocstamp	Ncoa5,Slc12a5
chr19	33200171	33249828	chr19	31750043	31799742	1	1	0	1.20472e-05	up	2.45958	0.048913	Mir3084-2,Rnls	Mir3084-2,Prkg1
chr10	19199952	19300091	chr10	18999821	19050108	2	2	0	1.21097e-05	up	0.648941	0.048913	Gm20139	Tnfaip3
chr15	63350248	63399860	chr15	61600002	61649536	1	1	0	1.22249e-05	up	1.51972	0.048913	Gm20740	D030024E09Rik
chr4	134550086	134599942	chr4	134350004	134400164	1	1	0	1.2227e-05	up	1.1639	0.048913	Mir6403,Man1c1,Selenon	Pafah2,Slc30a2,Extl1
chr16	4549999	4600570	chr16	4299999	4350168	1	0	1	1.22528e-05	down	-0.777842	0.048913	Tfap4,Glis2	Adcy9
chr8	60800177	60849789	chr8	60649909	60700264	1	0	1	1.2315e-05	down	-1.02916	0.048913		Mfap3l
chr13	93450108	93500106	chr13	91996641	92049344	1	0	1	1.24006e-05	down	-4.03583	0.048913	Jmy	Rasgrf2
chr2	38999872	39049787	chr2	38750109	38799944	1	1	0	1.24353e-05	up	0.928514	0.048913	Rpl35,Arpc5l,Wdr38,Golga1	Nr6a1
chr14	62499711	62550122	chr14	62000032	62049827	1	0	1	1.24407e-05	down	-1.588	0.048913
chr2	162000093	162050216	chr2	160000223	160049970	1	0	1	1.24783e-05	down	-2.98594	0.048913	Ptprt	9130015L21Rik
chr15	96900873	96949441	chr15	96549735	96599801	1	1	0	1.25071e-05	up	0.73577	0.048913		Slc38a1
chr14	33049674	33099979	chr14	30999978	31049886	1	0	1	1.25792e-05	down	-1.43884	0.048913	Wdfy4	Snord19,Snord69,Gnl3,Pbrm1,Spcs1,Glt8d1
chr1	92499923	92550045	chr1	91899941	91949666	1	0	1	1.25903e-05	down	-1.013	0.048913	Olfr1414	Hdac4
chr9	21549695	21600291	chr9	21100002	21149836	1	0	1	1.25989e-05	down	-1.04872	0.048913	Carm1,Timm29,Yipf2	Cdc37,Tyk2
chr1	71149855	71200131	chr1	71049683	71100067	1	0	1	1.26361e-05	down	-0.672823	0.048913		Bard1
chr1	54950677	54999958	chr1	54600288	54650144	1	0	1	1.2675e-05	down	-0.718068	0.048913	Sf3b1	Ankrd44
chr8	34900034	34949976	chr8	34300592	34349543	1	1	0	1.26981e-05	up	1.22004	0.048913	Tnks
chr15	8300048	8350345	chr15	8200153	8250042	1	1	0	1.2733e-05	up	0.662721	0.048913	Nipbl	Cplane1
chr1	175849867	175900217	chr1	175299805	175350260	1	0	1	1.27958e-05	down	-1.56045	0.048913	Exo1	Rgs7
chr14	103999857	104050064	chr14	103799992	103850440	1	0	1	1.28259e-05	down	-0.877619	0.048913	4930432J09Rik	Ednrb
chr14	8249760	8299766	chr2	181899774	181950034	1	0	1	1.28873e-05	down	-2.98813	0.048913	Fam107a,Acox2
chr1	39199960	39250350	chr1	38349973	38400143	1	1	0	1.29336e-05	up	2.43221	0.048913	Npas2	Aff3
chr9	82749854	82800172	chr9	82600109	82649760	1	1	0	1.30519e-05	up	1.18309	0.048913
chr3	59049988	59099590	chr3	58950266	59000097	1	0	1	1.31006e-05	down	-0.675441	0.048913	Gpr171,Med12l
chr6	68800004	68850050	chr6	68699764	68749969	1	1	0	1.31466e-05	up	0.723388	0.048913
chr15	37899380	38000031	chr15	37600386	37700170	2	0	2	1.31857e-05	down	-1.98855	0.048913	Rrm2b,Ubr5	Ncald
chr1	58750400	58850569	chr1	58549965	58650138	2	2	0	1.32717e-05	up	0.988051	0.048913	Casp8,Cflar	Fam126b,Ndufb3,Flacc1
chr17	63199963	63250168	chr17	63050293	63099489	1	0	1	1.32837e-05	down	-0.73093	0.048913	Fbxl17	Fbxl17
chr5	123449973	123499882	chr5	123199823	123250019	1	0	1	1.32957e-05	down	-0.727129	0.048913	Mlxip,Lrrc43,Il31	Psmd9
chr2	36199677	36249991	chr2	33850223	33899920	1	1	0	1.33937e-05	up	2.7867	0.048913	Ptgs1	Mvb12b
chr15	57799950	57850067	chr15	57500095	57549849	1	1	0	1.34481e-05	up	1.43034	0.048913	Zhx2
chr2	46350078	46399922	chr2	45499989	45549980	1	1	0	1.34664e-05	up	1.38676	0.048913
chr6	30199892	30250195	chr6	29899978	29950132	1	1	0	1.35698e-05	up	0.755038	0.048913	Ube2h	Strip2,Ahcyl2
chr15	62799913	62849819	chr15	62200123	62249863	1	1	0	1.3573e-05	up	0.765993	0.048913		Pvt1,H2afy3
chr6	24650097	24699950	chr6	24499866	24549897	1	1	0	1.35976e-05	up	0.790856	0.048913	Wasl	Iqub,Ndufa5,Asb15
chr6	145499160	145549871	chr6	145250295	145299899	1	0	1	1.36528e-05	down	-1.25603	0.048913	Lmntd1	Gm15706
chr17	88750223	88800169	chr17	88349956	88399866	1	0	1	1.37181e-05	down	-1.5818	0.048913	Lhcgr
chr19	54949931	54999642	chr19	54000294	54050199	1	0	1	1.37854e-05	down	-2.08415	0.048913	Mir3084-2	Mir3084-2,Adra2a,Shoc2
chr7	96499934	96549926	chr7	96299727	96350233	1	0	1	1.38052e-05	down	-0.887433	0.048913	Tenm4	Mir6394,Tenm4,Gm15412
chr9	53199956	53249971	chr9	53098778	53150191	1	1	0	1.40414e-05	up	0.722644	0.048913	Ddx10	Ddx10
chr5	4950047	4999938	chr5	3550480	3599855	1	0	1	1.4101e-05	down	-4.02578	0.048913	Cdk14	Rbm48,Fam133b,Pex1,1700109H08Rik
chr10	38049905	38100036	chr10	37300007	37349970	1	1	0	1.41442e-05	up	1.17311	0.048913
chr17	86450046	86499931	chr17	86350166	86399358	1	0	1	1.41596e-05	down	-0.528106	0.048913	Prkce	Prkce
chr10	68899910	68950023	chr10	68450165	68500409	1	1	0	1.41623e-05	up	0.841357	0.048913		Cabcoco1
chr2	181849916	181899777	chr2	181500021	181550003	1	0	1	1.42055e-05	down	-1.82096	0.048913	Pcmtd2,Polr3k	Dnajc5,Tpd52l2
chr15	84549961	84600185	chr15	84450014	84499243	1	0	1	1.42395e-05	down	-0.54494	0.048913	Rtl6
chr6	134750070	134800127	chr6	134649772	134700298	1	1	0	1.43449e-05	up	0.552674	0.048913	Dusp16	Borcs5
chr7	126249539	126300335	chr7	125899846	125950227	1	0	1	1.43679e-05	down	-1.68495	0.048913	Sbk1	Gsg1l
chr13	110000087	110049964	chr13	109700289	109749801	1	1	0	1.43963e-05	up	0.872031	0.048913		Pde4d
chr12	34650136	34700209	chr12	34550194	34599980	1	1	0	1.45613e-05	up	0.764288	0.048913	Hdac9	Hdac9
chr7	110400156	110449875	chr7	109949888	109999926	1	1	0	1.45903e-05	up	0.936526	0.048913	Sbf2	Dennd5a,Tmem41b,1600010M07Rik
chr9	60649985	60700020	chr9	60199728	60249921	1	0	1	1.46007e-05	down	-0.85749	0.048913	Lrrc49	Thsd4
chr5	147500385	147550318	chr5	147249702	147299934	1	1	0	1.46351e-05	up	1.04809	0.048913	Pan3	Mir7k,Pdx1,Plut
chr15	57750247	57850067	chr15	57600063	57649943	2	2	0	1.46956e-05	up	0.585917	0.048913	Zhx2
chr11	34199863	34249993	chr11	33949938	34000074	1	0	1	1.46961e-05	down	-0.689557	0.048913	Foxi1,Dock2	Kcnmb1,Kcnip1,4930469K13Rik
chr9	108700037	108749798	chr9	108349937	108399875	1	1	0	1.47377e-05	up	1.11561	0.048913	Prkar2a	1700102P08Rik,Usp4
chr15	38049771	38099984	chr15	37950114	38000031	1	1	0	1.48424e-05	up	0.591608	0.048913	Ubr5	Rrm2b,Ubr5
chr19	32100250	32150020	chr19	31799739	31850012	1	1	0	1.48532e-05	up	1.21537	0.048913	Mir3084-2,Sgms1	Mir3084-2
chr5	20750063	20800579	chr5	19500315	19550326	1	0	1	1.49234e-05	down	-1.54872	0.048913	Phtf2	Magi2
chr1	21150129	21200537	chr1	20899992	20950263	1	0	1	1.49288e-05	down	-0.565912	0.048913		Paqr8
chr1	128600233	128649848	chr1	128100018	128149989	1	1	0	1.50106e-05	up	2.09608	0.048913		Zranb3,R3hdm1
chr13	12600260	12650421	chr13	12149829	12199902	1	1	0	1.50167e-05	up	1.53796	0.048913	Gpr137b-ps,Ero1lb	Mtr
chr16	3900203	3949872	chr16	3699827	3749660	1	1	0	1.50386e-05	up	0.675963	0.048913	Gm41410,Nlrc3,1700037C18Rik,Naa60,Cluap1	Mefv,Zfp263
chr18	69100454	69149871	chr18	68750477	68798559	1	1	0	1.50812e-05	up	0.871596	0.048913
chr2	62549917	62599829	chr2	62400290	62449568	1	1	0	1.50899e-05	up	0.807733	0.048913	Fap,Ifih1	Dpp4
chr6	87700073	87750007	chr6	87450123	87500300	1	1	0	1.51183e-05	up	0.785162	0.048913	Efcc1	Arhgap25
chr3	32499679	32550152	chr3	32000080	32050026	1	1	0	1.51899e-05	up	4.05642	0.048913	Mfn1,Zfp639	Kcnmb2
chr7	96749830	96799468	chr7	95450984	95500620	1	0	1	1.53299e-05	down	-4.02484	0.048913	Tenm4,Gm15413
chr13	42200215	42249932	chr13	41499703	41549991	1	1	0	1.53838e-05	up	1.47442	0.048913
chr17	45350036	45400142	chr17	45199840	45250082	1	0	1	1.54006e-05	down	-0.70125	0.048913	Cdc5l
chr19	5649841	5699879	chr19	5150189	5200030	1	1	0	1.54442e-05	up	1.63548	0.048913	Mir6987,Pcnx3,Sipa1,Map3k11	Pacs1
chr1	87899981	87949896	chr1	87250213	87300027	1	1	0	1.5445e-05	up	1.15093	0.048913	Dgkd,Usp40	Efhd1
chr17	26799944	26850144	chr17	26649996	26700165	1	0	1	1.5553e-05	down	-0.542804	0.048913	Nkx2-5	Atp6v0e,Ergic1
chr13	119699854	119750008	chr13	119599778	119649908	1	1	0	1.55774e-05	up	0.656236	0.048913	Hmgcs1,Nim1k	Ccl28,Tmem267
chr10	68899910	68950023	chr10	68249660	68300242	1	1	0	1.55796e-05	up	1.00713	0.048913		Arid5b
chr5	21549477	21600106	chr5	21400186	21450086	1	0	1	1.57224e-05	down	-0.511536	0.048913	Fbxl13,Lrrc17	Fam185a,Ccdc146
chr17	45199840	45250082	chr17	44749721	44799981	1	0	1	1.58149e-05	down	-1.06592	0.048913		Supt3,Runx2
chr6	113100105	113150018	chr6	113000810	113049721	1	0	0	1.59199e-05	up	0.497328	0.048913	Setd5	Thumpd3
chr2	11849825	11899992	chr2	11300380	11349962	1	1	0	1.60135e-05	up	1.1455	0.048913		Gm13293,Prkcq,8030442B05Rik
chr17	29849786	29900036	chr17	29698655	29750180	1	0	1	1.60627e-05	down	-0.55345	0.048913	Mdga1	Gm28043,Ccdc167,Cmtr1
chr16	49849880	49900203	chr16	49499958	49549881	1	1	0	1.60751e-05	up	0.766666	0.048913	Cd47
chr17	57549753	57599969	chr17	57299897	57350264	1	1	0	1.61461e-05	up	1.25694	0.048913		Vav1
chr18	68149726	68199362	chr18	67899837	67949589	1	0	1	1.62392e-05	down	-0.606114	0.048913	Ldlrad4	Ldlrad4
chr11	45449659	45500003	chr11	44299460	44349702	1	1	0	1.64164e-05	up	1.65612	0.048913
chr9	83550078	83600356	chr9	83400492	83449982	1	0	1	1.65091e-05	down	-0.563108	0.048913	Sh3bgrl2	Gm2087,Lca5
chr6	122299878	122349662	chr6	121849907	121900047	1	1	0	1.65228e-05	up	2.75624	0.048913	Phc1,M6pr	Mug1
chr1	73449651	73500689	chr1	72899823	72949925	1	0	1	1.65553e-05	down	-1.44327	0.048913
chr14	49099854	49149987	chr14	47500254	47549955	1	0	1	1.65597e-05	down	-1.91354	0.048913		Atg14,Fbxo34
chr17	63250165	63300118	chr17	62900061	62949664	1	0	1	1.68003e-05	down	-1.03533	0.048913	Fbxl17
chr16	25000055	25049287	chr16	24900355	24949132	1	0	0	1.68681e-05	up	0.49931	0.048913		Lpp
chr2	46299767	46350081	chr2	45950356	46000121	1	1	0	1.6914e-05	up	1.06031	0.048913
chr17	90600083	90650366	chr17	89700222	89750273	1	0	1	1.69473e-05	down	-2.26872	0.048913	Nrxn1
chr18	69049384	69100457	chr18	68550367	68599552	1	1	0	1.72165e-05	up	1.22693	0.048913
chr6	100500035	100550168	chr6	100250045	100300216	1	0	1	1.72885e-05	down	-0.712879	0.048913	1700049E22Rik	Rybp
chr5	116000076	116049773	chr5	115600016	115649142	1	0	1	1.72998e-05	down	-1.91611	0.048913	Cit,Prkab1,Tmem233	Mir7030,Gcn1,1110006O24Rik,Bicdl1,Rab35
chr2	153249948	153300204	chr2	153000229	153049898	1	0	1	1.73332e-05	down	-0.832978	0.048913	Pofut1,Kif3b	Xkr7,Pdrg1,Ttll9
chr15	63099966	63149922	chr15	62799913	62849819	1	1	0	1.73579e-05	up	1.01428	0.048913
chr2	179599521	179649883	chr2	178449941	178500081	1	0	1	1.73783e-05	down	-1.80194	0.048913	Cdh4	Cdh26
chr1	66350065	66400047	chr1	66149868	66200409	1	0	1	1.74792e-05	down	-0.905114	0.048913	Map2	Map2
chr15	50800070	50850314	chr15	50150335	50199826	1	1	0	1.7489e-05	up	1.65205	0.048913	Trps1
chr8	95450294	95500102	chr8	95249972	95299852	1	0	1	1.74961e-05	down	-0.862389	0.048913	Csnk2a2	Cngb1
chr16	84850270	84900112	chr16	84450207	84549327	2	2	0	1.75275e-05	up	1.02797	0.048913	Gabpa
chr12	78400120	78450105	chr12	78300019	78350568	1	1	0	1.76117e-05	up	0.726178	0.048913	Gphn	Gphn
chr10	38250188	38299941	chr10	37550628	37600023	1	1	0	1.76248e-05	up	1.36567	0.048913
chr5	63749986	63800719	chr5	63299850	63350115	1	1	0	1.76659e-05	up	1.42525	0.048913	Nwd2
chr13	54499880	54549820	chr13	54100273	54150997	1	0	1	1.7759e-05	down	-0.784766	0.048913	Simc1	Sfxn1
chr18	85449685	85499670	chr18	84949911	85000171	1	1	0	1.77723e-05	up	1.87664	0.048913		Fbxo15,Timm21
chr1	155099832	155200469	chr1	154450047	154499855	2	0	2	1.78386e-05	down	-2.96911	0.048913	Mr1,Stx6	Cacna1e
chr16	15850361	15899931	chr16	15599830	15650191	1	0	1	1.78777e-05	down	-0.862829	0.048913	Cebpd,Spidr,Mzt2	Mcm4,Prkdc
chr4	145600217	145650003	chr4	145299832	145350454	1	1	0	1.80166e-05	up	1.40023	0.048913	Gm13212	Tnfrsf8
chr1	172250289	172300199	chr1	171150255	171200213	1	1	0	1.80369e-05	up	1.5303	0.048913	Igsf8,Atp1a4,Atp1a2	Mpz,Sdhc,Pcp4l1
chr4	130749478	130800051	chr4	130649956	130699944	1	1	0	1.80552e-05	up	0.61395	0.048913	Snord85,Sdc3,Pum1	Pum1
chr7	38149775	38200118	chr7	37350062	37398862	1	0	1	1.80905e-05	down	-1.2321	0.048913	1600014C10Rik
chr2	102499507	102549927	chr2	102049900	102099960	1	1	0	1.81905e-05	up	1.11144	0.048913		Ldlrad3
chr14	31350041	31400160	chr14	31100298	31149845	1	0	1	1.82698e-05	down	-0.851954	0.048913	Capn7,Sh3bp5	Stab1,Smim4,Pbrm1,Nt5dc2
chr15	86200005	86249644	chr15	86099812	86149652	1	0	1	1.8375e-05	down	-0.504926	0.048913	Tbc1d22a	Gramd4,Cerk
chr16	84850270	84900112	chr16	84199875	84250079	1	1	0	1.86526e-05	up	2.09165	0.048913	Gabpa
chr6	39599998	39650111	chr6	38349956	38399810	1	0	1	1.86599e-05	down	-1.97327	0.048913	Braf,Ndufb2	Ttc26,Zc3hav1
chr6	52899587	52950101	chr6	52650080	52699581	1	0	1	1.8668e-05	down	-0.606966	0.048913	Jazf1
chr5	112099845	112149146	chr5	112000139	112050072	1	0	1	1.87197e-05	down	-0.653502	0.048913
chr12	3848688	3899889	chr12	3649899	3699930	1	0	1	1.87236e-05	down	-0.563385	0.048913	Dnmt3aos,Dnmt3a	Dtnb
chr4	156306042	156349983	chr4	156100639	156149993	1	1	0	1.87486e-05	up	1.22976	0.048913	Vmn2r123,Vmn2r-ps159	9430015G10Rik
chr2	78900059	78949900	chr2	78350017	78400101	1	1	0	1.87689e-05	up	1.65889	0.048913	Ube2e3
chr14	31900327	31950656	chr14	31750588	31799782	1	1	0	1.88824e-05	up	0.839769	0.048913		Ankrd28
chr18	12500245	12550461	chr18	12100185	12149794	1	0	1	1.90071e-05	down	-1.6313	0.048913	Lama3	Tmem241,Riok3

## Sheet: B03_versus_B10
seqnames1	start1	end1	seqnames2	start2	end2	nWindows	logFC.up	logFC.down	PValue	direction	best.logFC	FDR	anchor1.anno	anchor2.anno
chr1	181499820	181549460	chr1	180949917	181000035	1	1	0	2.901e-10	up	1.46062	0	Ccdc121	Ephx1,Tmem63a
chr11	21950835	22000108	chr11	21699960	21750033	1	0	1	6.66918e-09	down	-1.08917	0	Otx1	Wdpcp
chr3	136050011	136099944	chr3	135899235	135950291	1	1	0	2.62064e-08	up	1.1111	0	Bank1
chr3	136650234	136700320	chr3	135899235	135950291	1	1	0	3.97469e-08	up	1.4196	0	Ppp3ca
chr10	60750541	60799993	chr10	60399924	60451129	1	1	0	5.35449e-08	up	0.688227	0	Unc5b,Slc29a3	Gm17455,Cdh23
chr15	57799950	57850067	chr15	57600063	57649943	1	0	1	9.96136e-08	down	-0.691107	0	Zhx2
chr11	100800243	100850119	chr11	100350022	100399998	1	1	0	1.22435e-07	up	1.30881	0	Stat5b	Hap1,Jup
chr4	32649886	32700437	chr4	31950018	32000056	1	1	0	1.47285e-07	up	1.21382	0	Mdn1,Casp8ap2	Map3k7
chr13	13649917	13699698	chr13	13549988	13600065	1	0	1	2.75027e-07	down	-0.693818	0	Lyst	Lyst
chr13	13799870	13850272	chr13	13450016	13501045	1	0	1	2.86754e-07	down	-0.941414	0	Gng4	Nid1
chr3	136849981	136900030	chr3	135850211	135899238	1	1	0	2.91424e-07	up	0.971872	0	Ppp3ca	Slc39a8
chr10	43998938	44050189	chr10	42949922	42999718	1	1	0	2.99158e-07	up	1.75195	0	Crybg1	Scml4
chr18	3300451	3350460	chr18	3150071	3200056	1	0	1	3.61073e-07	down	-1.2008	0	Crem,Gm6225
chr4	32549892	32599869	chr4	32100105	32149864	1	1	0	4.1372e-07	up	0.724682	0	Bach2,Bach2os
chr5	117200322	117250225	chr5	117099900	117149418	1	1	0	4.55339e-07	up	0.549464	0	Taok3	Taok3,Suds3
chr7	30950005	30999978	chr7	30449952	30499736	1	1	0	4.66216e-07	up	1.04025	0	Usf2,Lsr,Fam187b	Kirrel2,Nphs1os,Nphs1,Prodh2
chr14	51299906	51349613	chr14	50999938	51050113	1	1	0	5.50359e-07	up	2.12014	0	4930597G03Rik	Rnase9,Rnase11,Rnase10
chr10	37300007	37399968	chr10	37050018	37149926	2	0	2	5.81698e-07	down	-0.668321	0		Marcks
chr11	106399837	106450900	chr11	105950240	105999975	1	1	0	5.97288e-07	up	0.938889	0	Ern1	Gm11651,Ace,Cyb561,Ace3

## Sheet: B33_versus_B10
seqnames1	start1	end1	seqnames2	start2	end2	nWindows	logFC.up	logFC.down	PValue	direction	best.logFC	FDR	anchor1.anno	anchor2.anno
chr5	122250014	122800246	chr5	122049783	122349779	24	0	23	3.20407e-20	down	-1.54849	0.0499624	Pptc7,Tctn1,Rad9b,Arpc3,Vps29,Gpn3,Fam216a,Anapc7,Atp2a2,Ift81,P2rx7,Mir8115,P2rx4,Camkk2,Anapc5	Myl2,Ccdc63,Cux2,Tctn1,Hvcn1,Rad9b,Pptc7,Ppp1cc
chr13	44699994	45049989	chr13	43450129	43849998	44	0	44	3.36549e-17	down	-1.52078	0.0499624	Jarid2,Dtnbp1	Mcur1,Rnf182,Gm20751,Cd83,Ranbp9
chr19	10900026	10999458	chr19	10649998	10749696	2	0	1	1.9359e-16	down	-0.814079	0.0499624	Ccdc86,Ptgdr2,Zp1,Prpf19,Ms4a15,Ms4a10,Ms4a18	Vps37c,Cd5,A430093F15Rik,Pga5,Vwce,2210404E10Rik
chr7	4349939	4600974	chr7	3566443	3750040	10	0	10	3.2957e-16	down	-1.50565	0.0499624	Gp6,Rdh13,Ppp1r12c,Eps8l1,Tnni3,Tnnt1,Dnaaf3,Syt5,Ptprh	Pirb,Tsen34,Rps9,Oscar,Cnot3,Ndufa3,Prpf31,Tfpt,Mir3572,Tmc4,Leng1,Mboat7
chr10	60650018	60799993	chr10	60250295	60451129	8	0	8	3.77479e-16	down	-1.00502	0.0499624	Cdh23,Slc29a3,Unc5b	Psap,Gm17455,Cdh23,Vsir
chr8	25049830	25300288	chr8	24449722	24649469	12	0	12	4.21796e-16	down	-1.45135	0.0499624	Plekha2,5830408C22Rik,Mir8108,Tacc1	Adam18,Ido2,Ido1
chr2	158699908	158950152	chr2	158500066	158749868	15	0	13	6.24452e-16	down	-1.04979	0.0499624	Ppp1r16b,Dhx35,Fam83d	Gm14204,Arhgap40,Mir3474,Actr5,Slc32a1,Ppp1r16b,Adig
chr12	99898809	100199729	chr12	99000073	99350662	14	0	13	1.53466e-14	down	-1.2102	0.0499624	Tdp1,Kcnk13,Psmc1,Nrde2,Gm10433,Calm1	Foxn3,4930474N09Rik
chr10	68850035	69099969	chr10	67699849	68150060	22	0	22	3.61842e-14	down	-1.79008	0.0499624	Gm33035	Zfp365,Arid5b,Rtkn2,4930521O17Rik
chr7	30699821	31200144	chr7	30200099	30649620	51	0	51	7.35139e-14	down	-1.52553	0.0499624	Atp4a,Gapdhs,Sbsn,2200002J24Rik,Tmem147,Krtdap,Dmkn,Ffar2,Cd22,Mag,Ffar3,Ffar1,Usf2,Hamp2,Hamp,Lsr,Fam187b,Mir7050,Fxyd5,Fxyd7,Hpn,Fxyd3,Lgi4,Fxyd1,Scn1b,Gramd1a,Gm10640	Wdr62,Ovol3,Tbcb,Polr2i,LOC108167416,Clip3,Alkbh6,Syne4,Sdhaf1,Lrfn3,Aplp1,Tyrobp,Hcst,Nfkbid,Kirrel2,Nphs1os,Nphs1,Prodh2,Igflr1,Mir3569,Gm38670,U2af1l4,Hspb6,Proser3,Zbtb32,Psenen,Kmt2b,Lin37,Arhgap33os,Arhgap33,Upk1a,Cox6b1,Etv2,Rbm42,Haus5
chr13	44299782	44699997	chr13	43599925	43849998	20	0	20	1.10837e-13	down	-1.30073	0.0499624	1700029N11Rik	Gm20751,Cd83,Rnf182
chr11	106250290	106650160	chr11	105849972	106200091	29	0	29	1.16547e-13	down	-1.24977	0.0499624	Psmc5,Ftsj3,Tcam1,Smarcd2,Scn4a,Gh,Cd79b,Icam2,Prr29,Ern1,Snord104,Tex2	Gm11651,Ace,Cyb561,Ace3,Kcnh6,Dcaf7,Tanc2,Map3k3,Taco1,Ccdc47,Limd2,Strada
chr6	149450036	149586000	chr6	149300606	149499849	7	7	0	1.63524e-13	up	1.42381	0.0499624	Bicd1,Gm21814	Resf1,Bicd1
chr2	29699659	29899990	chr2	29550052	29649671	5	0	5	2.10053e-13	down	-0.726767	0.0499624	Rapgef1,Trub2,Coq4,Gm13547,Mir219b,Slc27a4,Urm1,Mir219a-2,Odf2,Cercam	Rapgef1
chr11	53550397	53750115	chr11	53400125	53599940	7	7	0	2.21796e-13	up	0.90004	0.0499624	Kif3a,Il13,Il4,Rad50,Il5	Sowaha,Shroom1,Mir6920,Gdf9,Uqcrq,Leap2,Aff4,Sept8,Kif3a
chr16	11249589	11499752	chr16	10799313	10950094	12	0	12	2.74706e-13	down	-1.30033	0.0499624	Mir1945,Gspt1,Tnfrsf17,Snx29	Rmi2,Gm21859,Prm1
chr4	44549938	45050046	chr4	44200349	44800341	38	0	34	3.24921e-13	down	-1.21654	0.0499624	Pax5,Mir5120,5730488B01Rik,Zcchc7,Zbtb5,Grhpr,Fbxo10,Polr1e	Pax5,Mir5120,Melk,Mir5106,Rnf38,5730488B01Rik,Zcchc7
chr1	128649845	128850045	chr1	128450040	128699801	11	0	3	3.70142e-13	down	-0.862235	0.0499624		Cxcr4
chr14	54549992	55299954	chr14	53949859	54399920	49	0	49	6.37551e-13	down	-1.33195	0.0499624	Ajuba,Haus4,4931414P19Rik,Mir6948,Psmb5,Cdh24,Acin1,Psmb11,Mir686,1700123O20Rik,4930579G18Rik,Cebpe,Slc7a8,Ppp1r3e,Bcl2l2,Homez,Pabpn1,Efs,Il25,Myh6,Mir208a,Slc22a17,Cmtm5,Mir208b,Myh7,Mhrt,Gm10364,Ngdn,Thtpa,Ap1g2,Zfhx2,Zfhx2os,Jph4,Dhrs2	Dad1,Abhd4,Olfr49,Slc7a7,Oxa1l
chr6	39699999	39849656	chr6	39550138	39700002	5	4	0	6.37887e-13	up	0.8834	0.0499624	Braf,Mrps33	Braf,Ndufb2,Dennd2a,Adck2
chr1	180699720	181099774	chr1	180099956	180499498	23	0	23	7.15131e-13	down	-0.968423	0.0499624	Acbd3,H3f3a,Sde2,Lefty2,Lefty1,Tmem63a,Pycr2,Ephx1,9130409I23Rik,Nvl	Cdc42bpa,Coq8a,Psen2,Gm5069,Itpkb,Stum
chr4	45050043	45550283	chr4	44100193	44699835	59	0	59	8.73848e-13	down	-1.31106	0.0499624	Fbxo10,Tomm5,Frmpd1,Frmpd1os,Trmt10b,Dcaf10,Exosc3,Slc25a51,Shb	Rnf38,Mir5106,Melk,Pax5,Mir5120
chr9	61600191	62050169	chr9	60600122	61050123	42	0	41	9.20749e-13	down	-1.46432	0.0499624	Rplp1,Kif23,Paqr5	Gm5122,Uaca,Larp6,Lrrc49
chr11	118349951	118400677	chr11	118000061	118098877	2	0	2	1.09537e-12	down	-0.923413	0.0499624	Lgals3bp,Timp2	Mir6933,Dnah17,Pgs1
chr11	115699860	116299986	chr11	115049897	115549963	46	0	45	1.28083e-12	down	-1.1209	0.0499624	Grb2,Mir5621,Caskin2,Tmem94,Llgl2,Tsen54,Recql5,Smim5,Sap30bp,Smim6,B230344G16Rik,Itgb4,Galk1,H3f3b,Unk,Wbp2,Unc13d,Trim47,Fbf1,Trim65,Mrpl38,Acox1,Ten1,Evpl,Srp68,Cdk3,Galr2,Exoc7	Hid1,Cdr2l,Gm11694,Jpt1,Slc16a5,Armc7,Nt5c,Grin2c,Tmem104,Fdxr,Fads6,Ush1g,Otop2,Otop3,Mir3968,Trim80,Mrpl58,Kctd2,Atp5h,Sumo2,Cd300e,Rab37,Slc9a3r1,Nat9,Cd300lf
chr6	91400528	91449849	chr6	91249980	91299991	1	1	0	1.34929e-12	up	1.18277	0.0499624	Wnt7a,1810044D09Rik,4930471M09Rik	Fbln2
chr8	120050316	120200020	chr8	119650833	119750100	4	0	4	1.57928e-12	down	-1.1722	0.0499624	Zdhhc7,Galnt2,Crispld2,6430548M08Rik,Fam92b	Wfdc1,Atp2c2
chr6	89000358	89050062	chr6	88899749	88950083	1	1	0	1.63691e-12	up	0.872518	0.0499624	4933427D06Rik	Tpra1
chr13	52599658	52749991	chr13	52200547	52549952	10	0	9	2.81225e-12	down	-0.907897	0.0499624	Syk,BB123696	Diras2
chr11	118200090	118299540	chr11	118098874	118200093	3	0	2	3.97274e-12	down	-0.760103	0.0499624	Cyth1,Usp36	Cyth1,Dnah17
chr1	86000093	86199891	chr1	85800333	86049830	11	10	0	5.86449e-12	up	0.759876	0.0499624	Spata3,2810459M11Rik,Htr2b,Psmd1,Armc9	Cab39,Itm2c,Gpr55,4933407L21Rik,Spata3,2810459M11Rik
chr7	117499724	117700835	chr7	117349936	117499727	7	0	6	5.90159e-12	down	-0.78347	0.0499624	Xylt1	Xylt1
chr15	27800034	27900189	chr15	27299901	27400093	3	0	3	8.66025e-12	down	-1.14644	0.0499624	Trio
chr8	35049815	35250087	chr8	34099927	34250202	7	0	7	9.60585e-12	down	-1.1612	0.0499624		Dctn6,Mboat4,Leprotl1,Mir6395,Saraf
chr3	106100287	106499878	chr3	105949996	106350247	18	15	0	1.09271e-11	up	0.659331	0.0499624	Chil3,Chia1,Chil4,Chil6,2010016I18Rik,Dennd2d	Pifo,Atp5f1,Ovgp1,Wdr77,Chil5,Chil3,Chia1,Chil4
chr11	45400219	45749876	chr11	44249730	44599997	23	0	23	1.31512e-11	down	-1.08779	0.0499624		Il12b,Ublcp1,Rnf145,4930597A21Rik
chr19	4199893	4499852	chr19	3549878	3900140	16	0	16	1.5329e-11	down	-1.6397	0.0499624	Rad9a,Clcf1,Pold4,Mir6985,Grk2,Ssh3,Ankrd13d,Kdm2a,Rhod,Syt12,A930001C03Rik,2010003K11Rik	Lrp5,1810055G02Rik,Kmt5b,Chka,Tcirg1,Ppp6r3
chr9	107200025	107349968	chr9	106599873	106800019	6	0	6	1.59638e-11	down	-1.28449	0.0499624	Dock3,Mapkapk3,Cish,6430571L13Rik,Hemk1	Grm2,Tex264,Rad54l2,Iqcf6
chr10	63199922	63600352	chr10	62050149	62550064	31	0	31	1.62186e-11	down	-2.14573	0.0499624	Herc4,Mypn,Sirt1,Dnajc12,Ctnna3	Srgn,Vps26a,4930507D05Rik,Kif1bp,Hkdc1,Supv3l1,Neurog3,Fam241b,Tspan15,Hk1,Tacr2,Hk1os,Mir7662
chr2	181800045	182000281	chr2	181600455	181899777	13	12	0	1.7527e-11	up	1.41082	0.0499624	Myt1,Pcmtd2,Polr3k,Gm14496	Sox18,Tcea2,Lkaaear1,Rgs19,Prpf6,Oprl1,Myt1,Pcmtd2,Polr3k
chr17	88449370	88800169	chr17	87550103	88049531	28	0	28	2.0026e-11	down	-1.72578	0.0499624	Foxn2,Ppp1r21,Ston1,Gtf2a1l,Lhcgr	Epcam,Msh2,Msh6,Fbxo11,Kcnk12
chr11	6500220	6700345	chr11	6099833	6350020	9	0	9	2.13559e-11	down	-1.23935	0.0499624	Snhg15,Ccm2,Myo1g,Nacad,Snora5c,Tbrg4,Wap,Gm11978,Ramp3	Tmed4,Ogdh,Ddx56,Nudcd3,Npc1l1,Rps15a-ps6
chr11	69100152	69250135	chr11	68800035	69050381	8	0	7	2.44341e-11	down	-1.07985	0.0499624	Per1,Aloxe3,Hes7,Alox12b,Alox8,Gucy2e	Mir3062,Pfas,Arhgef15,Rangrf,Slc25a35,Aurkb,Ctc1,Myh10,Ndel1,Rnf222,Gm15772,Rpl26,Odf4
chr13	24549949	24800097	chr13	24400146	24599938	10	0	4	2.56026e-11	down	-0.654945	0.0499624	Ripor2,Gm11346,Gmnn	Cmah,Ripor2,Gm11346
chr1	184699971	184900048	chr1	183299848	183449971	8	0	8	2.83493e-11	down	-1.10031	0.0499624	Hlx,4930488B22Rik,Marc1,Mir1981,Marc2,C130074G19Rik,Mark1	Taf1a,Mia3,Hhipl2,Aida
chr7	101300091	101700066	chr7	100749838	101249990	35	0	33	2.87728e-11	down	-0.899166	0.0499624	Stard10,Arap1,Atg16l2,Pde2a,Mir139,Art2a,Art2b,Clpb	Mir3102,Arhgef17,Relt,P2ry2,Fchsd2,P2ry6,Fam168a
chr11	107048179	107200270	chr11	106548884	106701120	5	0	5	2.97704e-11	down	-1.46294	0.0499624	Bptf,Gm11715,Nol11	Tex2,Pecam1
chr15	97099875	97150021	chr15	96499454	96549738	1	0	1	3.62566e-11	down	-1.33412	0.0499624
chr16	25200549	25399933	chr16	23899647	24000034	6	0	6	4.05438e-11	down	-0.836439	0.0499624	Tprg	Rtp2,Bcl6
chr2	35800052	35999971	chr2	34499655	34700137	6	0	6	5.72275e-11	down	-2.79733	0.0499624	Ttll11,9030204H09Rik	Mapkap1,Gapvd1
chr5	67149935	67249830	chr5	67049938	67100108	2	2	0	6.09958e-11	up	1.15756	0.0499624		Phox2b,Limch1
chr2	91000086	91299960	chr2	90399970	90649787	13	0	13	6.58725e-11	down	-1.85375	0.0499624	Celf1,Rapsn,Psmc3,Spi1,Slc39a13,Mybpc3,Madd,Nr1h3,Ddb2,Acp2,A330069E16Rik,1110051M20Rik,Arfgap2,Pacsin3	Ptprj,Olfr1274-ps
chr19	4199893	4499852	chr19	3950211	4149966	9	0	7	6.83766e-11	down	-1.23482	0.0499624	Rad9a,Clcf1,Pold4,Mir6985,Grk2,Ssh3,Ankrd13d,Kdm2a,Rhod,Syt12,A930001C03Rik,2010003K11Rik	Aip,Pitpnm1,Coro1b,Gpr152,Cdk2ap2,Tmem134,Cabp4,Gstp3,Cabp2,Tbx10,Aldh3b2,Acy3,Aldh3b3,Gstp2,Gstp1,Ndufv1,Doc2g,Nudt8
chr17	34199956	34450074	chr17	33850248	34299745	26	0	23	6.99263e-11	down	-1.20624	0.0499624	H2-Ob,Psmb8,Tap2,H2-Aa,H2-Ab1,H2-Ea-ps,H2-Eb1,H2-Eb2,Btnl1,BC051142,Btnl2	Col11a2,H2-Oa,BC051537,Daxx,Pfdn6,Rgl2,Tapbp,BC051226,Smim40,B3galt4,Wdr46,Zbtb22,Brd2,H2-DMa,H2-DMb2,H2-DMb1,Psmb9,Psmb8,Tap1,Kifc1,H2-K1,Rps18,Vps52,H2-K2,Mir219c,Slc39a7,H2-Ke6,Ring1,Rxrb,Mir219a-1,H2-Ob,Tap2,H2-Aa,H2-Ab1
chr1	181499820	181600125	chr1	180949917	181000035	2	0	2	8.21217e-11	down	-1.24897	0.0499624	Ccdc121	Ephx1,Tmem63a
chr4	45249892	45400000	chr4	43949435	44100196	4	0	4	8.39566e-11	down	-1.96732	0.0499624	Frmpd1,Trmt10b,Dcaf10,Exosc3,Slc25a51	Glipr2,Ccin,Clta,Gne
chr11	55100206	55449323	chr11	53999967	54450001	27	0	27	8.43842e-11	down	-1.98957	0.0499624	Gm2a,Slc36a3,Slc36a2,Slc36a1os,Slc36a1,Fat2,Sparc,Atox1	Csf2,4933405E24Rik,Fnip1,Meikin,Slc22a4,Il3,Acsl6,Pdlim4,P4ha2
chr9	110700256	110849998	chr9	110349632	110449888	4	0	4	9.05835e-11	down	-0.870083	0.0499624	Myl3,Pth1r,Ccdc12,Prss42,Prss45,Prss43,Prss44,Prss46	Ptpn23,Scap,Ngp,Klhl18
chr13	44699994	44900261	chr13	43849995	44249867	18	0	18	9.42765e-11	down	-0.926188	0.0499624	Jarid2	Gm5083,A330076C08Rik
chr4	148600066	148649647	chr4	148099959	148199987	2	0	2	9.58077e-11	down	-1.3434	0.0499624	Masp2,Tardbp,Gm572	Mir7022,Fbxo6,Draxin,Mad2l2,Fbxo44,Fbxo2
chr6	99050316	99599568	chr6	98900278	99249937	37	0	32	1.05443e-10	down	-0.856949	0.0499624	Foxp1,Eif4e3	Foxp1
chr10	63199922	63500816	chr10	62550061	63050091	24	0	24	1.30374e-10	down	-1.04671	0.0499624	Herc4,Mypn,Sirt1,Dnajc12,Ctnna3	Ddx21,Kif1bp,Ddx50,Snord98,Ccar1,Stox1,Mir7215,Tet1,Dna2,Slc25a16,Rufy2,Hnrnph3,Pbld2
chr18	65549935	65699988	chr18	65449816	65549938	3	3	0	1.51753e-10	up	0.769703	0.0499624	Zfp532,Oacyl	Malt1
chr1	128799934	129000047	chr1	128250158	128349764	4	0	3	1.5201e-10	down	-1.1667	0.0499624		Mcm6,Lct,Ubxn4
chr7	81149887	81200096	chr7	80700139	80749936	1	0	1	1.55053e-10	down	-1.16976	0.0499624	Slc28a1	Iqgap1
chr2	163650197	163900519	chr2	163450019	163650200	9	0	7	1.61099e-10	down	-0.761584	0.0499624	Pkig,Ada,Ccn5,Kcnk15,Rims4	Hnf4a,Serinc3,0610039K10Rik,Ttpal,R3hdml,Hnf4aos,Gdap1l1,Fitm2,2310001K24Rik
chr2	166349863	166649809	chr2	165649638	166000390	16	0	16	1.7733e-10	down	-1.21112	0.0499624	5031425F14Rik,Prex1	Eya2,Zmynd8,Ncoa3
chr12	80049866	80799859	chr12	79049588	79600309	47	0	47	1.94593e-10	down	-1.35613	0.0499624	Zfp36l1,2310015A10Rik,Actn1,Dcaf5,Scarna3b,Mir1843a,Exd2,Galnt16,2310002D06Rik,Erh,Slc39a9,Plekhd1,Plekhd1os,Susd6,Ccdc177	Rad51b,Pigh,Plekhh1,9230116L04Rik,Arg2,Rdh11,Vti1b,Zfyve26,Rdh12
chr11	94050127	94449241	chr11	93749602	93950001	13	0	13	1.95248e-10	down	-1.9237	0.0499624	Spag9,Tob1,Wfikkn2,Luc7l3,Ankrd40,Abcc3,Cacna1g	Mbtd1,Utp18,Nme2
chr19	8950304	9149875	chr19	8499466	8800624	13	0	12	1.99056e-10	down	-0.886181	0.0499624	Mta2,Ahnak,Eef1g,Tut1,Scgb1a1,Asrgl1	Snord22,Mir6992,Wdr74,Slc3a2,Stx5a,1700092M07Rik,Snhg1,Chrm1,Slc22a8,Slc22a6,Taf6l,Nxf1,Tmem223,Tmem179b,Polr2g
chr16	94200680	94300379	chr16	94000045	94049776	2	0	1	2.20354e-10	down	-0.771171	0.0499624	Hlcs	Cldn14
chr13	52799362	53100717	chr13	52200547	52349840	10	0	10	2.53771e-10	down	-1.25571	0.0499624	Auh,Nfil3
chr7	45300410	45350341	chr7	44900034	45000109	2	0	2	2.57965e-10	down	-1.1586	0.0499624	Rpl14-ps1,Hrc,Trpm4,Ppfia3	Ap2a1,Tsks,Fuz,Gm15545,Prmt1,Irf3,Bcl2l12,Cpt1c
chr18	57099966	57400121	chr18	56350020	56800328	24	0	24	2.8391e-10	down	-0.978585	0.0499624	Megf10,Prrc1,4930511M06Rik	Gramd3,Lmnb1,March3,Aldh7a1,Mir1258,Phax,Tex43
chr13	34599902	34700040	chr13	33900073	34049947	4	0	4	3.03108e-10	down	-1.61651	0.0499624	Pxdc1,Gm15908	Serpinb6a,1110046J04Rik,Serpinb6c,Nqo2,Ripk1,Bphl
chr2	73249981	73449933	chr2	72200201	72299659	7	0	7	3.13074e-10	down	-1.54376	0.0499624	Sp9,Cir1,Gpr155,Scrn3,Wipf1	Rapgef4,Map3k20
chr14	72949501	73100299	chr14	72649833	72799616	7	7	0	3.47694e-10	up	1.27807	0.0499624	Cysltr2	Fndc3a
chr5	111200078	111349834	chr5	110600206	110699945	5	0	5	3.4989e-10	down	-1.31814	0.0499624	Ttc28,Pitpnb	Noc4l,Galnt9,Mir7026,Ddx51,Ep400
chr18	76950115	77000094	chr18	76349792	76399989	1	0	1	3.89733e-10	down	-0.760385	0.0499624	Hdhd2,Katnal2
chr2	180550022	180599836	chr2	179850309	180049990	4	0	4	3.97277e-10	down	-2.02109	0.0499624	Col9a3,Ogfr,Mrgbp	Cdh4,Taf4,4921531C22Rik,Lsm14b,Psma7,Ss18l1
chr8	72649616	72750144	chr8	71349831	71449711	3	0	3	4.38342e-10	down	-2.99189	0.0499624	Nwd1,Sin3b	Ankle1,Babam1,Nr2f6,Myo9b,Ushbp1,Use1,Ocel1
chr2	167000272	167050120	chr2	166549624	166600041	1	0	1	4.59945e-10	down	-1.28575	0.0499624	Ddx27,Znfx1	Prex1
chr7	16050022	16200921	chr7	15850107	15950156	4	0	3	4.68714e-10	down	-0.801543	0.0499624	Napa,Zfp541,Slc8a2,Kptn,Meis3,Dhx34	Snord23,Selenow,Ehd2,Crxos,Nop53,Crx
chr4	129800396	130349618	chr4	129099789	129749534	48	0	47	4.80436e-10	down	-2.19491	0.0499624	Ptp4a2,E330017L17Rik,Adgrb2,1700003M07Rik,Col16a1,Hcrtr1,Pef1,Tinagl1,Ldc1,Serinc2,Fabp3,Zcchc17	Mir8119,Lck,Fam167b,Eif3i,Bsdc1,Tssk3,Fam229a,Marcksl1,Hdac1,Dcdc2b,Txlna,Kpna6,Iqcc,Ccdc28b,Tmem234,Mir7016,Tmem39b,Khdrbs1,Sync,C77080,Rbbp4,Zbtb8os,Zbtb8a,Hpca,Fndc5,Tmem54,S100pbp,Yars,Zbtb8b
chr4	59450449	59949990	chr4	58699944	59049883	27	0	27	4.84193e-10	down	-1.44168	0.0499624	Ptbp3,Hsdl2,E130308A19Rik,Inip,Snx30,Slc46a2	Gng10,Dnajc25,Zkscan16,Ptgr1,Ecpas,Olfr267
chr17	84399742	84550161	chr17	83699849	84100647	11	0	11	4.88372e-10	down	-1.89962	0.0499624	Thada,Plekhh2	Mta3,Haao,C430042M11Rik,8430430B14Rik,4933433H22Rik
chr5	149199925	149450170	chr5	148799931	148949842	10	0	10	5.13559e-10	down	-0.878327	0.0499624	Uspl1,Alox5ap,Medag,Tex26	Katnal1
chr7	7149986	7299794	chr7	6300180	6449931	5	0	5	5.77506e-10	down	-1.12232	0.0499624	Zfp418,Zfp772,Vmn2r29,Mir5620,Clcn4	Smim17,Zfp28,Zfp78,Olfr1344,Zfp583,Zfp667
chr17	87500267	87550106	chr17	86550743	86649840	2	0	2	6.22741e-10	down	-1.77056	0.0499624		Prkce
chr13	44299782	44699997	chr13	43849995	44249867	35	0	35	6.28131e-10	down	-1.05521	0.0499624	1700029N11Rik	Gm5083,A330076C08Rik
chr11	44700402	44999982	chr11	44599994	44900028	20	0	11	6.54986e-10	down	-0.757147	0.0499624	Ebf1	Ebf1
chr1	170750028	170899739	chr1	170599943	170700040	5	0	4	6.58822e-10	down	-0.8441	0.0499624	Atf6,Dusp12	Olfml2b
chr5	123400198	123449976	chr5	122699883	122749818	1	0	1	6.786e-10	down	-1.80807	0.0499624	Mlxip	P2rx4,Camkk2
chr11	77900364	77950379	chr11	77800078	77850080	1	1	0	6.99739e-10	up	0.60806	0.0499624	Sez6,Gm11190	Myo18a
chr18	35399767	35650218	chr18	34600100	34899707	10	0	10	7.00139e-10	down	-1.41627	0.0499624	Sil1,Mir1949,Snora74a,Matr3,Paip2,Slc23a1,Mzb1	Egr1,Brd8,Kif20a,Cdc23,Gfra3,Cdc25c,Fam53c,Kdm3b,Reep2
chr18	10199856	10399986	chr18	10049577	10199859	5	5	0	7.05637e-10	up	1.24543	0.0499624	Greb1l	Rock1
chr11	96150356	96350223	chr11	96000000	96199355	6	6	0	7.65615e-10	up	0.903772	0.0499624	Hoxb13,Ttll6,Hoxb6,Hoxb7,Hoxb8,Hoxb9,Gm53,Mir196a-1,Hoxb5os,Hoxb3os,Hoxb3,Hoxb4,Hoxb5,Mir10a	Igf2bp1,Gip,Ube2z,Snf8,Atp5g1,Calcoco2,Ttll6,Hoxb13
chr13	63749875	64049219	chr13	63399822	63749878	17	16	0	7.74538e-10	up	1.11408	0.0499624	Ercc6l2	Ptch1,1700024I08Rik,Fancc
chr13	12900033	12949926	chr13	12799825	12849193	1	1	0	7.79286e-10	up	0.607873	0.0499624		Prl2c3,Prl2c4
chr13	64049216	64149996	chr13	63898866	64049219	4	4	0	7.85088e-10	up	0.941574	0.0499624	Hsd17b3,Slc35d2,Zfp367	Ercc6l2
chr9	21100002	21500077	chr9	20799690	21000056	16	0	15	8.1124e-10	down	-1.19601	0.0499624	Cdc37,Tyk2,Pde4a,Keap1,S1pr5,Ap1m2,Cdkn2d,Kri1,Atg4d,Slc44a2,Ilf3,Dnm2,Gm16853,Qtrt1,Mir199a-1	Ppan,Shfl,Eif3g,Angptl6,Mir7081,Dnmt1,S1pr2,Rdh8,Col5a3
chr8	126649997	126999933	chr8	126399771	126850146	24	0	12	8.72756e-10	down	-0.67932	0.0499624	A630001O12Rik,Rbm34,Tomm20	Irf2bp2,Tarbp1,A630001O12Rik,Coa6
chr3	84249914	84451219	chr3	83599874	83900215	11	0	11	9.0517e-10	down	-1.03158	0.0499624	Trim2,4930565D16Rik,Fhdc1	Sfrp2,Tlr2,Tmem131l
chr12	98849809	98900190	chr12	98750337	98800090	1	1	0	9.07557e-10	up	0.734146	0.0499624	Eml5	Eml5,Zc3h14
chr10	80649631	81250526	chr10	80099683	80649634	51	0	48	9.41875e-10	down	-1.26258	0.0499624	Mknk2,Btbd2,Mob3a,Ap3d1,Izumo4,Sf3a2,Dot1l,Plekhj1,Oaz1-ps,Mir1982,Amh,Oaz1,Lingo3,Jsrp1,Timm13,Tmprss9,Lsm7,Sppl2b,Gng7,Lmnb2,Gadd45b,Slc39a3,Diras1,Sgta,Creb3l3,Thop1,Mir5615-1,Mir5615-2,Zbtb7a,Map2k2,Snord37,Dapk3,Eef2,Pias4,Nmrk2,Atcayos,Zfr2,Atcay	Gm26710,Klf16,Abhd17a,Rexo1,Pwwp3a,Ndufs7,Pcsk4,Apc2,2310011J03Rik,Adamtsl5,Reep6,Onecut3,Atp8b3,Adat3,Mir6912,Csnk1g2,Btbd2,Scamp4,Mir6911,Gamt,Rps15,Dazap1,Mbd3,Plk5,Mex3d,Tcf3,Uqcr11,Cbarp,Stk11,Sbno2,Midn,Atp5d,Cirbp,Efna2,1600002K03Rik
chr1	92400269	92650103	chr1	91200078	91600206	16	0	16	9.58449e-10	down	-1.33365	0.0499624	Ndufa10,Mir6900,Olfr1415,Olfr1416,Olfr1414,Olfr1412,Olfr1411,Olfr1413,Olfr12,Otos,Cops9	Espnl,Scly,Ube2f,Erfe,Ilkap,Klhl30,Per2,Hes6,1700020N18Rik,Traf3ip1,Asb1,Ramp1
chr6	120749957	120799780	chr6	120350251	120449620	2	0	1	1.16958e-09	down	-0.872541	0.0499624	Atp6v1e1,Cecr2,Slc25a18	Kdm5a,Ccdc77
chr8	128949823	129300176	chr8	128700137	129050816	27	27	0	1.19926e-09	up	1.22792	0.0499624	Ccdc7a,Ccdc7b,2610044O15Rik8,Gm32856	Ccdc7a,Itgb1
chr10	84400769	84600017	chr10	83750452	83950565	8	0	7	1.47268e-09	down	-0.690492	0.0499624	Nuak1,4930463O16Rik,Ckap4,Platr7,Tcp11l2	1500009L16Rik
chr12	4399472	4600244	chr12	4249469	4349927	5	3	0	1.54655e-09	up	0.755847	0.0499624	Ncoa1,Gm31938,Itsn2	Ncoa1
chr8	116600128	116849826	chr8	116350051	116649426	13	0	10	1.55152e-09	down	-0.792691	0.0499624	Cdyl2	Dynlrb2,Cdyl2
chr6	129249932	129549900	chr6	128550340	128799941	22	0	21	1.59504e-09	down	-1.65353	0.0499624	Cd69,Clec12a,4922502D21Rik,Clec1b,Clec12b,Clec9a,Clec1a,Olr1,Clec7a,1700101I11Rik,Tmem52b,Gabarapl1	Klrb1a,Clec2h,Klrb1,Klrb1c,Klrb1b,A2ml1
chr8	117499966	117650279	chr8	117050016	117450077	15	0	14	1.62564e-09	down	-0.874287	0.0499624	Plcg2	Bco1,Gan,Cmip,Pkd1l2
chr5	117200322	117499872	chr5	117000048	117200325	10	0	9	1.64586e-09	down	-0.703771	0.0499624	Taok3,Pebp1,Vsig10,Wsb2,Rfc5,Ksr2	Taok3,Suds3
chr16	32399658	32800320	chr16	31749787	32050030	14	0	14	1.66689e-09	down	-1.46553	0.0499624	Pcyt1a,Tm4sf19,Tctex1d2,Slc51a,Zdhhc19,Tfrc,Tnk2,Tnk2os,Muc4,Muc20	0610012G03Rik,Pigz,Ncbp2,Dlg1,Meltf,Gm15694,Senp5,Pak2
chr16	11300130	11499752	chr16	10349950	10699652	12	0	12	1.67288e-09	down	-1.52114	0.0499624	Tnfrsf17,Snx29	Nubp1,Tvp23a,Ciita,Dexi,Clec16a,Tekt5
chr10	97149949	97450130	chr10	95800568	96199300	19	0	19	1.74983e-09	down	-1.53476	0.0499624	Mir3966	Eea1
chr19	57600005	57700067	chr19	56899820	56949433	2	0	2	1.76768e-09	down	-1.38919	0.0499624	Mir3084-2,Atrnl1	Mir3084-2,Afap1l2,Vwa2
chr5	140950112	141299993	chr5	140798785	140999594	10	0	7	1.87372e-09	down	-0.628069	0.0499624	Card11,Sdk1	Gna12,Card11
chr17	56299817	56399725	chr17	56050296	56150290	3	0	3	1.90249e-09	down	-0.724256	0.0499624	Uhrf1,Kdm4b,Arrdc5	Hdgfl2,Chaf1a,Ubxn6,Sema6b,Plin4,Plin5,Lrg1
chr14	27700170	27750190	chr14	27150441	27200062	1	0	1	1.96316e-09	down	-1.28707	0.0499624	Erc2	Arhgef3
chr7	127550086	127649890	chr7	126300332	126399708	3	0	3	2.15253e-09	down	-2.39257	0.0499624	Srcap,Tmem265,Ccdc189,Rnf40,Phkg2,Zfp629,1700120K04Rik	Mir7058,Lat,Nfatc2ip,Spns1
chr3	52050274	52249626	chr3	51349287	51750586	10	0	7	2.25572e-09	down	-0.849213	0.0499624	Maml3	Maml3,Mgst2,Mgarp,Ndufc1,Naa15,Rab33b,Setd7,5031434O11Rik
chr12	102350159	102498667	chr12	101899773	101999811	5	0	3	2.2743e-09	down	-0.859089	0.0499624	Lgmn,Rin3,Golga5	Gm20036,Trip11,Atxn3,Cpsf2
chr18	35999098	36050223	chr18	34850117	34899707	1	0	1	2.28768e-09	down	-2.38343	0.0499624	Psd2,Nrg2	Egr1
chr17	29300349	29350379	chr17	28749994	28800132	1	0	1	2.56814e-09	down	-1.56549	0.0499624	Mtch1,Pi16,BC004004	Mapk13
chr14	75649935	75800017	chr14	74950180	75149853	7	0	7	2.82906e-09	down	-1.1105	0.0499624	Erich6b,Cog3,Slc25a30	Rubcnl,Lrrc63,Gm4278,Lcp1
chr17	25150186	25400021	chr17	24650718	25050069	15	0	15	3.09678e-09	down	-1.2561	0.0499624	Ccdc154,BC003965,Clcn7,Unkl,Mir3547,Gnptg,Baiap3,Tsr3,Ube2i,Prss34,Tpsab1,Prss28,Prss29,Tpsb2,Tpsg1,Cacna1h	Hagh,Igfals,Eme2,Nubp2,Mapk8ip3,Fahd1,Spsb3,Mrps34,Nme3,Jpt2,Gfer,Syngr3,Zfp598,Tbl3,Npw,Noxo1,Snora78,Snora64,Rps2,Msrb1,Rpl3l,Rnf151,Ndufb10,Snhg9,Hs3st6,Cramp1l,Meiob,Ift140
chr13	82999904	83149830	chr13	82450087	82549927	3	0	3	3.36841e-09	down	-1.12961	0.0499624
chr4	40899294	40950107	chr4	40650949	40700026	1	0	1	3.5191e-09	down	-1.11766	0.0499624	Bag1,Spink4,Chmp5	Aptx
chr10	60750541	60799993	chr10	60500595	60550224	1	0	1	3.63829e-09	down	-0.647383	0.0499624	Unc5b,Slc29a3	Cdh23
chr13	52549949	53050007	chr13	51449893	52050152	33	0	33	3.73361e-09	down	-1.15596	0.0499624	Syk,BB123696,Auh,Nfil3	Sema4d,Gadd45g,Cks2,Secisbp2,Shc3
chr2	31100046	31300002	chr2	30900341	31100049	7	0	3	3.84828e-09	down	-0.930862	0.0499624	Fnbp1,D330023K18Rik,Gpr107,Ncs1	Fnbp1,Usp20,BC005624,Tor1a,Tor1b,Ptges
chr4	155699922	155799742	chr4	155449064	155500034	2	0	2	3.89791e-09	down	-0.93968	0.0499624	Atad3a,Tmem240,Ssu72,Vwa1,Tmem88b,Atad3aos	Gnb1,Tmem52
chr9	46300262	46399562	chr9	45699978	45800116	2	0	2	3.94052e-09	down	-1.68384	0.0499624	4931429L15Rik	Dscaml1,Cep164
chr13	51350088	51449896	chr13	50900557	50999591	4	0	4	3.94205e-09	down	-0.804942	0.0499624	S1pr3,Shc3
chr7	127999896	128400441	chr7	127499882	127750105	15	0	15	4.13853e-09	down	-1.16093	0.0499624	Trim72,Itgam,Itgax,Itgad,4931431B13Rik,9130023H24Rik,Cox6a2,Tgfb1i1,Armc5,Mir3103,BC017158,Slc5a2,Rgs10	Rnf40,Zfp629,1700120K04Rik,Bcl7c,Srcap,Tmem265,Ccdc189,Phkg2,Ctf1,Fbxl19,Ctf2,Mir762,Snora30,1700008J07Rik
chr3	159700231	159938544	chr3	159400034	159849759	20	20	0	4.20381e-09	up	2.35654	0.0499624	Wls	Depdc1a,Rpe65,Wls
chr15	57999977	58599927	chr15	57449893	57750250	30	0	30	4.20883e-09	down	-1.53312	0.0499624	Zhx1,Fam83a,9130401M01Rik,Atad2,Wdyhv1,Fbxo32,Klhl38,Anxa13,Fam91a1	Zhx2,Slc22a22
chr13	52900461	53100717	chr13	51799972	51900005	4	0	4	4.25009e-09	down	-1.33982	0.0499624	Auh,Nfil3	Gadd45g
chr10	129099426	129350449	chr10	128950031	129099429	7	7	0	4.31428e-09	up	2.23873	0.0499624	Olfr769,Olfr770,Olfr773,Olfr772,Olfr771,Olfr774,Olfr777,Olfr775,Olfr776,Olfr780,Olfr781	Olfr763,Olfr765,Itga7,Olfr9,Mettl7b,9030616G12Rik,Olfr767,Olfr768
chr5	134649945	134899236	chr5	134000193	134199943	9	0	9	4.42554e-09	down	-1.53912	0.0499624	Limk1,Eln	Castor2,Rcc1l,Gtf2ird2
chr7	16250034	16500276	chr7	15900097	16050025	9	0	9	4.51636e-09	down	-1.62958	0.0499624	C5ar1,Ccdc9,Inafm1,Bbc3,Sae1,Zc3h4,Npas1,Arhgap35,Tmem160	Snord23,Selenow,Ehd2,Crxos,Nop53,Bicra
chr9	109849929	109899806	chr9	108800079	108849996	1	0	1	4.67058e-09	down	-1.36408	0.0499624	Mir7089,Cdc25a	Celsr3,Ip6k2,Nckipsd
chr17	35199808	35399710	chr17	34499924	34749444	9	0	9	4.67619e-09	down	-1.75326	0.0499624	Mir6975,Mir6974,Lta,Nfkbil1,Tnf,Ddx39b,Atp6v1g2,Mir8094,H2-D1,H2-L,H2-Q1,H2-Q2,H2-Q4,H2-Q5	Ager,Atf6b,Prrt1,Rnf5,Ppt2,Agpat1,Fkbpl,Egfl8,Btnl6,Gpsm3,Notch4,Pbx2,Tnxb,C4b
chr3	138899913	138949864	chr3	138650114	138699900	1	1	0	4.73738e-09	up	0.888572	0.0499624	Rap1gds1,Tspan5
chr11	100599456	101049698	chr11	100300336	100550190	24	0	22	4.87393e-09	down	-0.776135	0.0499624	Zfp385c,Dnajc7,Nkiras2,Dhx58,Kat2a,Rab5c,Kcnh4,Hspb9,Hcrt,Stat5b,Ghdc,Stat3,Stat5a,Cavin1,Mir6928,Atp6v0a1	Acly,Ttc25,Hap1,Jup,Mir7116,Klhl11,Klhl10,Gast,Eif1,Gm12348,Fkbp10,P3h4,Nt5c3b
chr11	88800168	88900523	chr11	88148593	88250205	3	0	3	4.95519e-09	down	-0.704771	0.0499624	Akap1,4930556N13Rik	Cuedc1,Mrps23
chr7	127049930	127249859	chr7	126249539	126700700	15	0	15	5.14958e-09	down	-1.72411	0.0499624	AI467606,Zg16,Spn,Qprt,Tbc1d10b,Cd2bp2,Gm4532,Mylpf,Zfp553,Zfp771,Sept1	Sbk1,Mir7058,Lat,Nfatc2ip,Spns1,Mir7059,Cln3,Apobr,Il27,Eif3c,Atp2a1,Cd19,Rabep2,Nupr1,Sgf29,Coro1a,Sult1a1,Bola2,Slx1b,Atxn2l,Sh2b1,Tufm
chr16	4900120	5049300	chr16	4600567	4700003	4	0	3	5.18795e-09	down	-0.850064	0.0499624	Gm16861,Mgrn1,Nudt16l1,Anks3,Sept12,4930451G09Rik,Smim22,Rogdi,Glyr1	Vasn,Pam16,Coro7,Glis2,Dnaja3
chr15	78500159	78800563	chr15	77900725	78199634	10	0	10	5.25309e-09	down	-1.44301	0.0499624	Sstr3,C1qtnf6,Gm36738,Rac2,Cyth4,Elfn2,Card10,Mfng	Foxred2,Txn2,Cacng2,Eif3d,Pvalb,Ift27
chr9	116349878	116600120	chr9	114899916	115349988	23	0	23	5.29861e-09	down	-1.63949	0.0499624	Rbms3	Gpd1l,Osbpl10,Stt3b,Stmn1-rs1
chr11	46450612	46699506	chr11	45749873	46050052	12	0	12	5.39111e-09	down	-1.59764	0.0499624	Havcr2,Gm12169,Gm12171,BC053393,Gm4926,Dppa1,Timd2	Clint1,Thg1l,Lsm11,Sox30,F630206G17Rik
chr6	51449921	51499694	chr6	51200033	51299761	2	2	0	5.52684e-09	up	1.07436	0.0499624	Cbx3,Nfe2l3,Hnrnpa2b1	Mir148a
chr4	134200404	134299756	chr4	133949983	134150010	5	0	4	5.6544e-09	down	-0.723604	0.0499624	Cnksr1,Catsper4,Gm7534,Zfp593,E130218I03Rik,Pdik1l,Grrp1	Dhdds,Lin28a,Crybg2,Cd52,Ubxn11,Cep85,Sh3bgrl3,Hmgn2
chr11	101049695	101549873	chr11	100300336	100599459	31	0	31	5.79354e-09	down	-1.6863	0.0499624	Atp6v0a1,Hsd17b1,Psmc3ip,Mlx,Naglu,Retreg3,Coasy,Tubg1,Tubg2,Ccr10,Ezh1,Plekhh3,Cntnap1,Vps25,Ramp2,Coa3,Becn1,Cntd1,Wnk4,Aoc3,Psme3,Aoc2,G6pc,Mir6929,Rpl27,Rundc1,Aarsd1,Ifi35,Ptges3l,Rnd2,Brca1,Vat1	Gast,Hap1,Eif1,Jup,Mir7116,Acly,Klhl11,Klhl10,Gm12348,Fkbp10,P3h4,Nt5c3b,Ttc25,Cnp,Dnajc7
chr19	5699876	6350523	chr19	5400085	5799060	34	0	33	5.82616e-09	down	-1.59221	0.0499624	Ehbp1l1,Kcnk7,Ltbp3,Fam89b,Map3k11,Znrd2,Malat1,Scyl1,Neat1,Frmd8,Slc25a45,Dpf2,Tigd3,Cdc42ep2,Pola2,Capn1,Slc22a20,Gm10814,Syvn1,Mir6988,Mrpl49,Znhit2,Tmem262,Cdca5,Vps51,Tm7sf2,Zfpl1,Naaladl1,Arl2,Sac3d1,Snx15,Batf2,Majin,Gpha2,Ppp2r5b,Atg2a,Ehd1,Mir192,Mir194-2,Mir6989,Men1,Cdc42bpg,Map4k2	Ovol1,Ap5b1,Snx32,1700020D05Rik,Rela,Rnaseh2c,Kat5,AI837181,Fosl1,Drap1,4930481A15Rik,Cfl1,Ctsw,Ccdc85b,Fibp,Efemp2,Mus81,Ltbp3,Malat1,Scyl1,Ehbp1l1,Kcnk7,Fam89b,Map3k11,Znrd2,Mir6987,Pcnx3,Sipa1
chr16	19449720	19749866	chr16	18449581	18899914	16	0	16	5.83077e-09	down	-1.69548	0.0499624	Olfr166,Olfr168,Olfr167,Olfr169,Olfr170,Olfr171,Lamp3	Cdc45,Cldn5,Gp1bb,Sept5,Gnb1l,Tbx1,Hira,Ufd1,2510002D24Rik,Txnrd2,Mrpl40
chr16	10699649	10950094	chr16	10249492	10299946	5	0	5	5.9546e-09	down	-1.40366	0.0499624	Clec16a,Socs1,Prm1,Prm2,Prm3,Tnp2,Rmi2,Gm21859	Emp2,Atf7ip2
chr1	157249816	157349950	chr1	157149979	157199962	2	2	0	6.00634e-09	up	0.990142	0.0499624	Rasal2	Rasal2
chr6	120249788	120350254	chr6	119449450	119600310	3	0	3	6.20991e-09	down	-1.03059	0.0499624	B4galnt3,Ccdc77	Erc1,Fbxl14,Wnt5b
chr12	32450390	32499892	chr12	32349547	32400214	1	1	0	6.32977e-09	up	0.835138	0.0499624		Ccdc71l
chr19	5049577	5200030	chr19	4449877	4799473	8	0	8	6.33238e-09	down	-1.37886	0.0499624	Brms1,Cnih2,Rin1,Tmem151a,Yif1a,Cd248,Rab1b,Pacs1,Klc2	Gm21992,Rbm4,Sptbn2,Rbm4b,Syt12,2010003K11Rik,Pcx,Mir6986,Rce1,Lrfn4,Gm960
chr11	54849536	55250065	chr11	54499703	54749710	18	0	17	6.62301e-09	down	-1.47816	0.0499624	Hint1,Lyrm7,Gpx3,Tnip1,Anxa6,Ccdc69,Gm2a,Slc36a3,Slc36a2,Slc36a1os,Slc36a1	Rapgef6,Fnip1,Cdc42se2
chr19	6949783	7150356	chr19	6450606	6687996	8	0	8	6.91069e-09	down	-1.16991	0.0499624	Trpt1,Fermt3,Bad,Fkbp2,Plcb3,Ppp1r14b,Vegfb,Dnajc4,Nudt22,Stip1,Macrod1,Flrt1	Nrxn2,Slc22a12
chr13	23550145	23800063	chr13	23350054	23450277	7	0	6	6.99609e-09	down	-1.43848	0.0499624	Hist1h1d,Hist1h3d,Hist1h3e,Hist1h4d,Hist1h4f,Hist1h2ad,Hist1h2ae,Hist1h2be,Hist1h2bf,Hist1h2bg,Hist1h1e,Hist1h1t,Hist1h4c,Hist1h2ac,Hist1h2bc,Hfe,Hist1h3c,Hist1h2bb,Hist1h1c,Trim38,Hist1h3b,Hist1h2ab,Hist1h4a,Hist1h4b,Hist1h3a,Hist1h1a	Abt1,C230035I16Rik,Zfp322a,4930586N03Rik
chr6	129500069	129599886	chr6	128350354	128499848	4	0	4	7.29974e-09	down	-1.86387	0.0499624	1700101I11Rik,Olr1,Tmem52b,Gabarapl1,Klrd1,Klre1	Foxm1,Tulp3,Nrip2,Tex52,Rhno1,Itfg2,Fkbp4,Gm10069,Pzp
chr8	119998794	120200020	chr8	119199856	119450005	8	0	8	7.40737e-09	down	-1.77106	0.0499624	Galnt2,Crispld2,Zdhhc7,6430548M08Rik,Fam92b	Cdh13,Hsbp1,Mlycd,Necab2,Osgin1
chr12	79950226	80149940	chr12	79500286	79900044	17	0	8	7.4351e-09	down	-0.637952	0.0499624	Zfp36l1,2310015A10Rik	Rad51b
chr14	27399801	27500279	chr14	26400341	26449641	2	0	2	7.63311e-09	down	-1.68496	0.0499624	Tasor,Arhgef3,Ccdc66	4933413J09Rik,Slmap
chr7	122299743	122549896	chr7	122199921	122450147	12	0	8	7.79226e-09	down	-0.68327	0.0499624	Prkcb	Chp2,Prkcb
chr19	41950231	42150026	chr19	40699876	40849944	6	0	6	8.15839e-09	down	-2.06968	0.0499624	Mir3084-2,Ubtd1,Mms19,Ankrd2,Hoga1,Morn4,4933411K16Rik,Pi4k2a,Marveld1,Avpi1	Mir3084-2,Entpd1,Ccnj
chr6	89499831	89750173	chr6	88800041	89000361	11	0	10	8.26625e-09	down	-0.812285	0.0499624	Chchd6,Txnrd3,Vmn1r40,Vmn1r41	Mcm2,Podxl2,Tpra1,4933427D06Rik,Gm15612,Mgll,Abtb1
chr5	140300668	140849479	chr5	139749824	139999955	21	0	21	8.31464e-09	down	-1.35805	0.0499624	Mad1l1,Nudt1,Snx8,Mrm2,Mir7038,Eif3b,Chst12,Grifin,Lfng,Ttyh3,Iqce,Brat1,Amz1,Gna12	Mir7037,Mafk,Ints1,Tmem184a,Psmg3,Elfn1
chr3	90550117	90600471	chr3	87699907	87749912	1	0	1	8.47826e-09	down	-3.68783	0.0499624	S100a3,S100a2	Arhgef11,Pear1,Lrrc71
chr10	118100113	118150010	chr10	117699827	117750047	1	0	1	8.53299e-09	down	-0.782687	0.0499624	Mdm1	Mdm2,Slc35e3
chr16	91050122	91099364	chr16	90300132	90399844	2	0	2	9.30769e-09	down	-1.3495	0.0499624	4932438H23Rik	Hunk
chr16	45900559	46049765	chr16	44650197	44749627	4	0	4	9.67338e-09	down	-2.10672	0.0499624	Gm15638,Phldb2,Plcxd2,Cd96	Nepro,Gtpbp8
chr8	104549940	104700320	chr8	104000040	104150012	7	0	7	1.01493e-08	down	-1.51276	0.0499624	Car7,Pdp2,Cdh16,Rrad,Ciao2b	Gm29682,Cdh5
chr9	116150036	116449659	chr9	116050142	116249847	11	0	4	1.04155e-08	down	-0.63928	0.0499624	Gm4668,Tgfbr2	Tgfbr2,Gadl1,Gm4668
chr6	113900624	114100116	chr6	112499977	112649802	5	0	5	1.10843e-08	down	-2.10781	0.0499624	Atp2b2	Rad18
chr19	40950048	41049670	chr19	40799938	40900034	2	0	2	1.13436e-08	down	-0.733869	0.0499624	Mir3084-2,Blnk,Dntt	Mir3084-2,Ccnj,Mir8092,E030044B06Rik,Zfp518a
chr19	41749788	41800028	chr19	41000053	41099989	2	0	2	1.15812e-08	down	-0.986971	0.0499624	Mir3084-2,Arhgap19	Mir3084-2,Dntt,Opalin,Tll2
chr15	36899845	37099641	chr15	36699932	36800196	5	0	2	1.17692e-08	down	-0.582269	0.0499624	Zfp706	Ywhaz
chr8	121000308	121150674	chr8	120100394	120299900	5	0	5	1.18938e-08	down	-1.7898	0.0499624	Galnt2,Foxf1,Mthfsd,Fendrr,Foxc2,Foxl1	Zdhhc7,Galnt2,6430548M08Rik,Fam92b,Gse1,A330074K22Rik
chr9	45350084	45450070	chr9	44399884	44500038	3	0	3	1.24648e-08	down	-1.82546	0.0499624	Fxyd2,Fxyd6,Dscaml1,4833428L15Rik	Mir7085,Slc37a4,Ccdc84,Foxr1,Trappc4,Rps25,Upk2,Bcl9l
chr5	110400478	110499873	chr5	109500082	109650507	4	0	4	1.25026e-08	down	-1.98192	0.0499624	Fbrsl1	Crlf2
chr19	41999442	42049588	chr19	41600393	41700783	2	0	2	1.25736e-08	down	-0.94654	0.0499624	Mir3084-2,Ubtd1,Ankrd2,Hoga1	Mir3084-2,Slit1
chr1	157050238	157149982	chr1	156049868	156099700	2	0	2	1.40391e-08	down	-1.52786	0.0499624	Tex35,Rasal2	Tor1aip2,Fam163a
chr1	36599937	36648999	chr1	36500478	36549847	1	1	0	1.41108e-08	up	0.667213	0.0499624	Fam178b	Ankrd39,Sema4c,Ankrd23,Cnnm3,Cnnm4
chr17	5350030	5399908	chr17	4749984	4849831	2	0	2	1.41703e-08	down	-1.05162	0.0499624
chr1	133599789	133750197	chr1	133050082	133200410	6	0	6	1.43998e-08	down	-0.931088	0.0499624	Snrpe,Zc3h11a,Lax1,Atp2b4,Zbed6,Mir6903	Pik3c2b,Ppp1r15b,Plekha6
chr17	29450027	29600202	chr17	28650069	28749997	4	0	4	1.44871e-08	down	-1.50633	0.0499624	Pim1,Tbc1d22b,Tmem217,Cmtr1,Mir7667,Tbc1d22bos	Mapk14,Slc26a8
chr14	122700037	123100138	chr14	121500028	122249873	39	0	38	1.46012e-08	down	-1.50864	0.0499624	Pcca,Ggact,4930594M22Rik,Tmtc4	Dock9,Slc15a1,Ubac2,1810041H14Rik,Gpr18,Gpr183,Timm8a2,Tm9sf2,Clybl,1700108J01Rik,A330035P11Rik
chr15	79900032	79949873	chr15	79799773	79849893	1	0	1	1.50857e-08	down	-0.597171	0.0499624	Cbx7,Apobec3	Cbx6,Npcd,Nptxr
chr18	61050338	61100203	chr18	60750095	60800078	1	0	1	1.5343e-08	down	-0.782172	0.0499624	Pdgfrb	Rps14
chr1	171550015	171950026	chr1	171299433	171499799	12	0	10	1.53679e-08	down	-0.674181	0.0499624	Ly9,Cd244a,Mir7683,Slamf7,Cd48,Slamf1,Cd84,Gm37065,Slamf6	Pfdn2,Arhgap30,Klhdc9,Nectin4,Gm26641,F11r,Usf1,Tstd1,Dedd,Nit1
chr7	101999988	102150019	chr7	101500461	101800172	9	0	9	1.53996e-08	down	-1.04639	0.0499624	Numa1,Il18bp,Rnf121,Xndc1,Xntrpc,Art5,Trpc2,Art1,Nup98,Chrna10	Clpb,Pde2a,Art2a,Art2b
chr14	31999813	32099968	chr14	31200017	31299595	3	0	3	1.58233e-08	down	-1.43452	0.0499624	Galnt15,Dph3,Oxnad1	Bap1,Dnah1,Phf7,Sema3g,Tnnc1,Nisch
chr12	110799468	111049600	chr12	110399984	110499998	6	0	6	1.59156e-08	down	-0.732469	0.0499624	Mok,4921507G05Rik,Wdr20,Tecpr2,Cinp,Zfp839,Ankrd9,6030440G07Rik,Rcor1	Ppp2r5c
chr3	131199502	131250159	chr3	131100065	131149458	1	1	0	1.66313e-08	up	0.612719	0.0499624	Hadh,Lef1	Lef1
chr18	32399971	32500251	chr18	31549863	31700029	3	0	3	1.70437e-08	down	-1.91063	0.0499624	Bin1	Slc25a46,Sap130
chr16	33899914	34000061	chr16	33250192	33400348	5	0	5	1.77419e-08	down	-1.06989	0.0499624	Itgb5,Umps,Kalrn	Snx4,1700007L15Rik,Zfp148
chr10	95400710	95450312	chr10	94200136	94250356	1	0	1	1.78196e-08	down	-1.61186	0.0499624	Socs2,5730420D15Rik	Ndufa12
chr7	75800006	75949958	chr7	75300036	75699998	12	0	11	1.8316e-08	down	-0.871818	0.0499624	Klhl25	Akap13,Sv2b,1500012K07Rik
chr13	93599970	93650021	chr13	92399980	92449757	1	0	1	1.8419e-08	down	-1.73636	0.0499624	Bhmt	Ankrd34b,Fam151b
chr11	118449786	118500196	chr11	117349224	117400075	1	0	1	1.85442e-08	down	-1.75624	0.0499624	Gm11747,Engase,Rbfox3,C1qtnf1	2009-09-01
chr6	113699917	113800034	chr6	113400256	113699920	7	0	6	1.85628e-08	down	-1.05468	0.0499624	Mir7042,Sec13,Atp2b2,Tatdn2,Ghrl	Brk1,Irak2,Vhl,Fancd2os,Ttll3,Rpusd3,Cidec,Jagn1,Il17rc,Creld1,Prrt3,Il17re,Fancd2,Emc3,Tatdn2
chr4	139850121	139900978	chr4	139649764	139699954	1	0	1	1.87121e-08	down	-0.610196	0.0499624		Aldh4a1,Tas1r2
chr15	96750034	97000302	chr15	96499454	96799905	15	0	14	1.87398e-08	down	-0.750468	0.0499624	Slc38a4	Slc38a1,Slc38a2
chr2	180550022	180599836	chr2	180249970	180300023	1	0	1	1.8758e-08	down	-0.88607	0.0499624	Col9a3,Ogfr,Mrgbp	Mir3091,Cables2,Rbbp8nl,Rps21
chr8	106499935	106600108	chr8	106400182	106450156	2	2	0	1.89171e-08	up	0.740052	0.0499624	Cdh3,1110028F18Rik	Zfp90
chr6	73150095	73299792	chr6	72599983	72799818	8	0	8	1.90721e-08	down	-1.41668	0.0499624	Dnah6,Suclg1	Gm15401,Tcf7l1,Tgoln1,Retsat
chr16	15749603	15799919	chr16	15650188	15700654	1	1	0	1.9097e-08	up	0.749152	0.0499624	Prkdc	Prkdc
chr9	64900186	65249758	chr9	64300064	64449951	9	0	9	1.92187e-08	down	-1.37941	0.0499624	Dennd4a,Slc24a1,Hacd3,Ints14,Dpp8,Igdcc3,Igdcc4,Parp16	Megf11,Dis3l,Tipin
chr19	3900137	4098812	chr19	3599992	3800138	10	0	7	1.95278e-08	down	-0.852604	0.0499624	Ndufs8,Tcirg1,Unc93b1,Aldh3b1,Tbx10,Aldh3b2,Acy3,Aldh3b3,Gstp2,Gstp1,Ndufv1,Doc2g,Nudt8,Gstp3,Cabp2,Cdk2ap2	Kmt5b,1810055G02Rik,Lrp5
chr17	28499841	28599726	chr17	28150037	28249904	2	0	2	1.98036e-08	down	-0.946843	0.0499624	Fkbp5,Clpsl2,Armc12,Mir6969,Clps,Srpk1,Lhfpl5	Ppard,Zfp523,Def6,Scube3
chr3	52799944	53050150	chr3	51450057	51750586	11	0	11	1.98504e-08	down	-1.16134	0.0499624	Gm20750,Cog6,Lhfp	Rab33b,Naa15,Setd7,Maml3,5031434O11Rik,Mgst2
chr15	62799913	62849819	chr15	62150219	62200126	1	0	1	1.99802e-08	down	-0.825778	0.0499624		Pvt1
chr19	6150199	6199991	chr19	4650106	4700083	1	0	1	1.99988e-08	down	-1.79349	0.0499624	Majin,Batf2	Gm960
chr18	39099575	39150614	chr18	38000211	38050123	1	0	1	2.02588e-08	down	-1.52989	0.0499624	Arhgap26
chr1	191750388	192000063	chr1	190800090	191349793	23	0	23	2.02842e-08	down	-0.795594	0.0499624	Lpgat1,Nek2,1700034H15Rik,Slc30a1,Mir3473c,Traf5,Rd3	Nenf,Pacc1,Rps6kc1,A230020J21Rik,Flvcr1,Tatdn3,Spata45,Atf3,Fam71a,D730003I15Rik,Vash2,Batf3,Angel2,Nsl1
chr1	74500647	74599969	chr1	74400184	74500650	2	1	0	2.04829e-08	up	0.693807	0.0499624	Plcd4,Usp37,Cnot9,Rnf25,Bcs1l,Zfp142	Vil1,Usp37
chr16	92100066	92399721	chr16	90800239	91350652	28	0	28	2.06431e-08	down	-1.8287	0.0499624	Mrps6,Kcne2,1700048M11Rik,Kcne1,Smim11,Fam243,Gm29805,Rcan1	Olig1,4932438H23Rik,Eva1c,Olig2,Urb1,Synj1,Cfap298,Paxbp1,4930404I05Rik
chr3	100449837	100699916	chr3	100198695	100400683	13	12	0	2.12232e-08	up	0.909805	0.0499624	Tent5c,Man1a2	Gdap2
chr7	138799950	138900308	chr7	137450037	137500793	2	0	2	2.17113e-08	down	-0.917961	0.0499624	Ppp2r2d,Mapk1ip1,Bnip3	Glrx3
chr7	102200032	102500004	chr7	101500461	101899751	20	0	20	2.18361e-08	down	-1.47011	0.0499624	Pgap2,Nup98,Rhog,Stim1,Rrm1,Olfr544,Olfr543,Olfr545	Art2a,Art2b,Clpb,Pde2a,Phox2a,Folr2,Inppl1,Folr1,Anapc15,Tomt
chr10	129599912	129650109	chr10	129049996	129099429	1	1	0	2.18477e-08	up	2.86683	0.0499624	Olfr798,Olfr799,Olfr796	Olfr767,Olfr768
chr12	100250317	100550172	chr12	98950486	99249851	16	0	16	2.18991e-08	down	-1.42816	0.0499624	Gm10432,Ttc7b,Rps6ka5	4930474N09Rik,Foxn3,Ttc8
chr17	29350376	29600202	chr17	28800129	29100005	13	0	13	2.19685e-08	down	-1.3257	0.0499624	Fgd2,Pim1,Tbc1d22b,Tmem217,Cmtr1,Mir7667,Tbc1d22bos	4930539E08Rik,Pnpla1,Stk38,Kctd20,Srsf3,Trp53cor1,Cdkn1a,Pxt1,1700030A11Rik,Brpf3
chr13	23849982	23900159	chr13	23350054	23400403	1	0	1	2.21542e-08	down	-3.08697	0.0499624	Slc17a3,Slc17a1,Slc17a4	Zfp322a,4930586N03Rik
chr11	11699963	11799875	chr11	11500413	11600560	3	0	1	2.21886e-08	down	-0.550338	0.0499624	Ikzf1,Fignl1	Spata48,4930512M02Rik
chr8	128599699	128799871	chr8	128499972	128650020	5	5	0	2.22604e-08	up	0.700253	0.0499624	Itgb1,Ccdc7a	Nrp1
chr13	119350014	119400192	chr13	118449534	118499804	1	1	0	2.27752e-08	up	2.26675	0.0499624	Nnt
chr11	87000212	87050084	chr11	86550251	86600087	1	0	1	2.28301e-08	down	-0.863612	0.0499624	Gdpd1	Mir21a,Tubd1,Vmp1
chr3	144249357	144300068	chr3	143049929	143149840	2	0	2	2.30998e-08	down	-1.27677	0.0499624
chr13	38549919	38699857	chr13	37949544	38000320	3	0	3	2.34441e-08	down	-1.3835	0.0499624	Bloc1s5,Eef1e1	Ssr1,Rreb1
chr17	86299713	86550746	chr17	86099953	86350169	14	0	12	2.45939e-08	down	-0.60457	0.0499624	Prkce	Prkce,2010106C02Rik,Srbd1
chr18	38900221	38950157	chr18	38249865	38299722	1	0	1	2.47545e-08	down	-1.19912	0.0499624	Arhgap26,Fgf1,Gm5820	1700086O06Rik,Dele1,Pcdh12,Rnf14
chr15	58499960	58599927	chr15	58399565	58499963	2	1	0	2.47831e-08	up	0.782909	0.0499624		Fam91a1
chr14	31900327	31950656	chr14	31799779	31849929	1	1	0	2.51983e-08	up	0.686926	0.0499624		Ankrd28
chr13	21599689	21649831	chr13	21450554	21549911	2	2	0	2.53233e-08	up	0.88066	0.0499624	Olfr11,Olfr1362	Zscan26,Zkscan4,Nkapl,Zfp389,Olfr1366,Zkscan8
chr16	30149600	30299965	chr16	29550090	29649926	4	0	4	2.58768e-08	down	-0.822765	0.0499624	Cpn2,Lrrc15	Opa1
chr9	33250311	33299735	chr9	32249657	32299968	1	0	1	2.61483e-08	down	-1.23199	0.0499624		Arhgap32
chr4	117099927	117299995	chr4	116650230	116849992	7	0	7	2.68578e-08	down	-0.894579	0.0499624	Plk3,Ptch2,Tctex1d4,Btbd19,Snord55,Snord38a,Rps8,Kif2c,Armh1,Rnf220,Tmem53	Prdx1,Tesk2,Mmachc,Ccdc163,Akr1a1,Toe1,Hpdl,Mutyh
chr17	35050106	35149896	chr17	34849982	34949992	3	0	2	2.70785e-08	down	-0.930388	0.0499624	Mpig6b,Clic1,Ly6g6d,Abhd16a,Ly6g6f,Ddah2,Ly6g6c,Ly6g6e,D17H6S53E,Ly6g5c,Csnk2b,Bag6,Ly6g5b,Prrc2a,Apom,Gpank1	Ehmt2,Neu1,Slc44a4,Mir6972,Skiv2l,C2,Cfb,Zbtb12,Nelfe
chr9	107649422	107700287	chr9	107349965	107399898	1	0	1	2.72405e-08	down	-1.1458	0.0499624	Gnat1,Sema3f,Slc38a3	Cacna2d2
chr1	153399276	153500112	chr1	152750230	152849913	2	0	2	2.80539e-08	down	-1.00673	0.0499624	E330020D12Rik,Shcbp1l,Dhx9	Rgl1,Arpc5,Apobec4,Ncf2,Smg7
chr11	70650053	70849806	chr11	70299957	70449592	5	0	5	2.80948e-08	down	-0.819479	0.0499624	Inca1,Eno3,Pfn1,Spag7,Camta2,Rnf167,Mir6925,Kif1c,Zfp3,Scimp,Rabep1	Mir7115,Arrb2,Pelp1,Alox15,Alox12e
chr17	47100353	47200215	chr17	46999732	47050244	2	2	0	2.82088e-08	up	0.836108	0.0499624	Trerf1	Ubr2
chr3	89050019	89100445	chr3	88299822	88349804	1	0	1	2.84713e-08	down	-1.21634	0.0499624	Fdps,Ash1l,Rusc1	Cct3,Smg5,Glmp,Tmem79
chr5	137799597	137899763	chr5	137400132	137499999	3	0	3	2.86088e-08	down	-0.937939	0.0499624	Pilra,Zcwpw1,Cyp3a13,Pilrb1,Pilrb2	Zan,Epo
chr15	6399986	6449455	chr15	6200084	6249866	1	1	0	2.86896e-08	up	0.934612	0.0499624	C9,Dab2
chr17	48050363	48549666	chr17	47450121	47999913	32	0	32	2.9038e-08	down	-1.81084	0.0499624	A730006G06Rik,1700067P10Rik,9830107B12Rik,A530064D06Rik,Trem1,Trem3,Treml4,Treml2,B430306N03Rik,Trem2,Nfya,Treml1,Oard1,Apobec2,Tspo2,Unc5cl	Frs3os,Frs3,Pgc,Tfeb,AI661453,Taf8,Tomm6os,Gm20517,Usp49,Prickle4,Tomm6,Mdfi,Ccnd3,Bysl,Med20,Foxp4
chr5	36899901	36950089	chr5	36249867	36299695	1	0	1	2.90743e-08	down	-1.55353	0.0499624	Ppp2r2c	Sorcs2
chr4	133799793	134499981	chr4	133300056	133600114	30	0	30	2.93125e-08	down	-1.59759	0.0499624	Rps6ka1,Hmgn2,Dhdds,Lin28a,Crybg2,Cd52,Ubxn11,Cep85,Sh3bgrl3,Gm7534,Cnksr1,Catsper4,Zfp593,E130218I03Rik,Pdik1l,Grrp1,Slc30a2,Trim63,Pafah2,Extl1,1700021N21Rik,Stmn1,Paqr7	Slc9a1,Wdtc1,Mir5122,Tent5b,Trnp1,Nudc,Kdf1,Gpn2,Nr0b2,Gpatch3
chr2	19648736	19699659	chr2	19399553	19449974	1	1	0	3.0298e-08	up	0.856912	0.0499624	Otud1	Ptf1aos,Ptf1a
chr7	30699821	31250222	chr7	29799770	30200102	25	0	25	3.15059e-08	down	-1.9071	0.0499624	Atp4a,Gapdhs,Sbsn,2200002J24Rik,Tmem147,Krtdap,Dmkn,Ffar2,Cd22,Mag,Ffar3,Ffar1,Usf2,Lsr,Fam187b,Mir7050,Fxyd5,Fxyd7,Hpn,Fxyd3,Lgi4,Fxyd1,Scn1b,Gramd1a,Gm10640	Zfp382,Zfp260,Capns1,Cox7a1,Zfp146,Gm5113,Zfp790,Zfp940,Zfp27,Zfp420,Zfp568,Zfp14,Zfp82,Zfp566,Mir7668,Zfp74,Zfp383
chr11	50849882	51050222	chr11	50750416	50849885	4	0	1	3.19949e-08	down	-0.822152	0.0499624	Grm6,Zfp2,Zfp454,Zfp354b,Prop1,Olfr1378,Olfr1377,Olfr51,Olfr54,Olfr1375	Adamts2,Zfp879,Zfp354c
chr8	61749932	61800032	chr8	61499994	61550244	1	1	0	3.20058e-08	up	1.99268	0.0499624	Palld	Cbr4,Palld
chr6	100899963	100949995	chr6	99900317	99949852	1	0	1	3.21377e-08	down	-1.63067	0.0499624
chr11	98900155	99399430	chr11	98650188	99050484	33	0	31	3.281e-08	down	-0.991429	0.0499624	Rara,Cdc6,Wipf2,Top2a,Gjd3,Igfbp4,Tns4,Ccr7,Krt222,Smarce1,Krt24,Krt27,Krt26,Krt25,Krt10,Krt28	Csf3,Thra,Med24,Gm12359,Nr1d1,Msl1,Psmd3,Gsdma,Gsdma2,Casc3,Rapgefl1,Wipf2,Rara,Cdc6,Top2a,Gjd3,Igfbp4
chr6	47749958	48150144	chr6	47150047	47600180	27	0	27	3.315e-08	down	-1.80524	0.0499624	Pdia4,Zfp398,Zfp786,Mir704,Zfp282,Zfp212,Zfp783,Zfp956,Zfp777,Zfp746,Gm16630	Cntnap2,Cul1,Ezh2
chr4	121000095	121049982	chr4	120800033	120850299	1	0	1	3.46535e-08	down	-0.682293	0.0499624	Col9a2,Smap2	Nfyc
chr15	74900270	75250242	chr15	74599958	74999041	24	0	17	3.47268e-08	down	-0.881537	0.0499624	Ly6a,Ly6e,Ly6i,Ly6c1,Ly6c2,Ly6g	Arc,Ly6d,Lynx1,Ly6k,Ly6g6g,Jrk,Them6,Slurp1,4933427E11Rik,Lypd2,Slurp2,Psca,Cyp11b1,Gml2,Gml,Ly6a,Ly6e,Ly6i,Cyp11b2,Ly6m,Mroh4
chr15	81249645	81299975	chr15	79949870	79999928	1	0	1	3.50262e-08	down	-1.63831	0.0499624	8430426J06Rik	Mir7213,Pdgfb,Cbx7
chr1	172000014	172399457	chr1	170949589	171600508	39	0	39	3.53285e-08	down	-1.76255	0.0499624	Vangl2,Copa,Nhlh1,Ncstn,Pex19,Dcaf8,Pea15a,Casq1,Atp1a4,Igsf8,Atp1a2,Kcnj10,Kcnj9,Pigm	Pfdn2,Arhgap30,Klhdc9,Nectin4,Gm26641,F11r,Usf1,Tstd1,Sdhc,Cfap126,Mpz,Pcp4l1,Apoa2,Nr1i3,Fcer1g,Ndufs2,Tomm40l,Ppox,Adamts4,Usp21,B4galt3,Ufc1,Dedd,Nit1,Fcgr2b,Itln1,Alyref2,Fcgr4,Ly9,Cd244a,Mir6546,Fcgr3
chr13	28999893	29049899	chr13	27549771	27599723	1	0	1	3.53415e-08	down	-2.48618	0.0499624	A330102I10Rik	Prl8a9,Prl8a1
chr19	6199988	6400027	chr19	5850174	6050038	9	0	9	3.70717e-08	down	-1.10828	0.0499624	Gpha2,Ppp2r5b,Atg2a,Majin,Ehd1,Mir192,Mir194-2,Mir6989,Men1,Cdc42bpg,Map4k2,Pygm,Rasgrp2,Sf1	Capn1,Pola2,Slc22a20,Slc25a45,Dpf2,Tigd3,Frmd8,Gm10814,Syvn1,Cdc42ep2
chr2	14600442	14749970	chr2	13250232	13350716	4	0	4	3.71145e-08	down	-1.29048	0.0499624	Cacnb2,Gm13315	Rsu1,Cubn
chr9	66949997	67099489	chr9	65649984	65850084	5	0	5	3.71797e-08	down	-1.63148	0.0499624	Lactb,Tpm1	Oaz2,Zfp609,Rbpms2,Trip4
chr11	6199739	6249702	chr11	5450040	5549857	2	0	2	3.82548e-08	down	-1.50299	0.0499624	Nudcd3,Npc1l1	Ccdc117,Xbp1
chr2	119100023	119299983	chr2	118150192	118300259	6	0	6	3.83678e-08	down	-1.6121	0.0499624	Rad51,Rmdn3,Knl1,Gchfr,Gm14137,Dnajc17,Spint1,Zfyve19,Ppp1r14d,Rhov,Vps18	Gpr176,Fsip1
chr3	62700052	62749940	chr3	62549972	62600183	1	1	0	3.8831e-08	up	1.89878	0.0499624		Gpr149
chr7	110550247	111249797	chr7	109499667	109849775	37	0	37	3.98901e-08	down	-1.31929	0.0499624	Sbf2,Adm,Ampd3,Rnf141,Lyve1,Mrvi1,Gm16336,Ctr9,Eif4g2,1700012D14Rik	Tmem9b,Scube2,Nrip3,Ascl3,BC051019,Akip1,St5,Snora3,Rpl27a,Trim66
chr1	60849960	60999940	chr1	59849907	59950299	3	0	3	4.04527e-08	down	-1.29082	0.0499624	Ctla4,Icos	Fam117b,Bmpr2
chr6	92149798	92300053	chr6	91349761	91600007	7	0	7	4.21635e-08	down	-1.51287	0.0499624	Nr2c2,Mrps25,Rbsn,Trh	Xpc,Chchd4,Tmem43,Wnt7a,1810044D09Rik,4930471M09Rik,Lsm3
chr13	119199994	119250046	chr13	118699448	118749883	1	1	0	4.31948e-08	up	2.16024	0.0499624		Fgf10
chr14	8299763	8400064	chr14	7800141	8000103	5	0	5	4.40241e-08	down	-0.909036	0.0499624	Oit1,Fam107a,2610318M16Rik	Flnb,Dnase1l3
chr8	72199890	72850041	chr8	71199302	71900111	59	0	59	4.40777e-08	down	-1.76356	0.0499624	Ap1m1,Hsh2d,Cib3,Fam32a,Eps15l1,Klf2,1700030K09Rik,Calr3,Mir7068,Slc35e1,Cherp,Med26,Smim7,Tmem38a,Nwd1,Sin3b,F2rl3,Large1	Fam129c,Mir6769b,Colgalt1,Unc13a,Pgls,Insl3,Jak3,B3gnt3,Fcho1,Ankle1,Babam1,Myo9b,Haus8,Ano8,Abhd8,Dda1,Gtpbp3,Plvap,Mrpl34,Bst2,Mvb12a,Nxnl1,Slc27a1,Tmem221,Nr2f6,Ushbp1,Use1,Ocel1,Zfp709
chr15	76149878	76200479	chr15	75450181	75500124	1	0	1	4.46902e-08	down	-2.15381	0.0499624	Plec	Ly6l
chr1	182899442	182949795	chr1	182599321	182649921	1	1	0	4.58096e-08	up	1.27362	0.0499624		Capn8
chr11	25250027	25350073	chr11	23999442	24099360	4	0	4	4.59883e-08	down	-0.791154	0.0499624	4933427E13Rik	Bcl11a
chr2	125800029	125900181	chr2	125649919	125699519	2	2	0	4.64635e-08	up	0.697084	0.0499624	Cops2,Galk2	Shc4,Eid1
chr7	117399731	117550056	chr7	116649533	116749457	4	0	4	4.6586e-08	down	-1.34698	0.0499624	Xylt1
chr8	35150035	35199959	chr8	34349540	34400123	1	0	1	4.72991e-08	down	-1.10768	0.0499624
chr1	22250018	22299846	chr1	21200534	21250022	1	0	1	4.83008e-08	down	-1.10971	0.0499624	Rims1	Gsta3,Tmem14a
chr10	8149961	8299500	chr10	7349873	7499902	4	0	4	4.83664e-08	down	-1.18327	0.0499624	Ust	Ulbp1
chr11	36000157	36049970	chr11	34799664	34849949	1	0	1	4.86227e-08	down	-2.03538	0.0499624	Tenm2	Spdl1
chr1	161249499	161300113	chr1	161050281	161099810	1	1	0	5.03208e-08	up	0.985878	0.0499624	Prdx6	Dars2,Klhl20,Cenpl
chr4	109300017	109349978	chr4	109199983	109250336	1	1	0	5.05701e-08	up	0.635224	0.0499624	Eps15	Osbpl9,Calr4
chr17	94799961	94886974	chr17	94400013	94500015	2	2	0	5.0608e-08	up	2.86607	0.0499624	Gm1976,Gm20939
chr9	110300482	110349635	chr9	110149891	110250014	2	2	0	5.07463e-08	up	0.781233	0.0499624	Scap,Elp6	Smarcc1,Cspg5
chr7	25799862	25849985	chr7	25449863	25500013	1	0	1	5.12485e-08	down	-1.57193	0.0499624	Cyp2s1	Ceacam1,4732471J01Rik
chr7	7100014	7149989	chr7	6250043	6300183	1	0	1	5.15716e-08	down	-1.31673	0.0499624	Zfp954,Zfp773	Zfp667,Epp13
chr12	76599907	76650073	chr12	75399977	75449718	1	0	1	5.16118e-08	down	-2.7948	0.0499624	Sptb	Gphb5,Rhoj
chr6	100500035	100550168	chr6	100250045	100300216	1	1	0	5.19268e-08	up	0.872177	0.0499624	1700049E22Rik	Rybp
chr5	34899870	35149756	chr5	34049608	34349830	10	0	10	5.19818e-08	down	-1.36123	0.0499624	Htt,Msantd1,Rgs12,Mir3097,Hgfac,Lrpap1,Dok7	Zfyve28,Mxd4,Haus3,Poln,4930557J02Rik,Rnf4
chr5	147299931	147400479	chr5	146649968	146799959	4	0	4	5.20365e-08	down	-0.897007	0.0499624	Cdx2,Flt3,Urad	Usp12
chr17	35199808	35450122	chr17	34800389	35099565	17	0	16	5.22626e-08	down	-1.00657	0.0499624	Mir6975,Mir6974,Lta,Nfkbil1,Tnf,Ddx39b,Atp6v1g2,Mir8094,H2-D1,H2-L,H2-Q1,H2-Q2,H2-Q4,H2-Q5,H2-Q6,H2-Q9,H2-Q7,H2-Q8	Mir6970,Mir6971,Skiv2l,Dxo,Cyp21a1,Stk19,C4a,Ehmt2,Neu1,Slc44a4,Snord52,Hspa1l,Hspa1b,Hspa1a,Lsm2,1110038B12Rik,Clic1,Msh5,Vars,Vwa7,Sapcd1,Mir6972,C2,Cfb,Zbtb12,Nelfe,Mpig6b,Ly6g6d,Abhd16a,Ly6g6f,Ddah2,Ly6g6c,Ly6g6e
chr2	160550154	160600424	chr2	160400121	160450269	1	1	0	5.29133e-08	up	0.858903	0.0499624
chr11	106650157	107048182	chr11	105899687	106099962	15	0	15	5.38702e-08	down	-2.1908	0.0499624	Pecam1,Mir3064,Ddx5,Cep95,Milr1,Polg2,Smurf2,Kpna2,Bptf,1810010H24Rik	Gm11651,Ace,Cyb561,Ace3,Kcnh6,Dcaf7,Map3k3,Taco1,Tanc2
chr11	23699649	23799896	chr11	23299920	23450141	3	0	3	5.49716e-08	down	-1.06924	0.0499624	Rel,Pus10	Usp34
chr3	96399869	96450167	chr3	96049339	96099200	1	0	1	5.51357e-08	down	-1.06104	0.0499624	Terc,BC107364	Vps45
chr7	4399957	4499955	chr7	3899723	3950268	2	0	2	5.6017e-08	down	-1.10855	0.0499624	Rdh13,Ppp1r12c,Eps8l1	Lilra6
chr1	162249882	162299766	chr1	161800111	161850186	1	1	0	5.68249e-08	up	1.68941	0.0499624	Dnm3	Suco
chr9	116499794	116649903	chr9	115650178	115799744	7	0	7	5.72189e-08	down	-1.16708	0.0499624	Rbms3
chr14	79649732	79749625	chr14	78749480	79149908	9	0	9	5.79766e-08	down	-1.46714	0.0499624	Cnmd,4930452G13Rik,Mir759	Vwa8
chr10	128849871	128950034	chr10	128699959	128750070	2	0	2	5.82778e-08	down	-0.595008	0.0499624	Gdf11,Sarnp,Cd63,Bloc1s1,Itga7,Rdh5	Cdk2,Dgka,Pmel,Pym1
chr1	139050001	139349851	chr1	138000439	138149894	11	0	11	5.91832e-08	down	-1.38207	0.0499624	Dennd1b,Crb1	Ptprc
chr9	21799734	21900013	chr9	21250009	21350192	2	0	2	5.95633e-08	down	-1.54463	0.0499624	Mir7083,Dock6,Angptl8	Ap1m2,Slc44a2,Cdkn2d,Kri1,Atg4d
chr15	75299976	75699783	chr15	74499352	74699967	15	0	15	5.98289e-08	down	-1.58481	0.0499624	Ly6l,9030619P08Rik,Ly6h,Gpihbp1,Zfp41,Top1mt	Adgrb1,Mroh4,Arc
chr5	100300158	100400172	chr5	99149894	99250357	3	0	3	6.06342e-08	down	-1.5545	0.0499624	Sec31a	Rasgef1b
chr8	84699707	84900480	chr8	84550258	84649820	5	0	5	6.22658e-08	down	-0.844083	0.0499624	Lyl1,Nfix,Trmt1,Gadd45gip1,Calr,Rad23a,Dand5,Mir7069,Gcdh,Farsa,Syce2	Cacna1a
chr15	57549846	57649943	chr15	55699870	55849721	4	4	0	6.25806e-08	up	2.44805	0.0499624		Sntb1
chr5	149298477	149450170	chr5	148450422	148549901	4	0	4	6.40444e-08	down	-1.34272	0.0499624	Medag,Tex26	Ubl3
chr18	79050043	79149940	chr18	78449574	78600093	3	0	3	6.58019e-08	down	-0.849118	0.0499624	Setbp1
chr1	87000090	87049979	chr1	86350060	86449701	2	0	2	6.58053e-08	down	-1.3734	0.0499624	Dis3l2	Snora75,Gm24148,Nmur1,Ncl,C130036L24Rik,Snord82,Tex44
chr10	8149961	8200100	chr10	7249955	7299908	1	0	1	6.59952e-08	down	-1.62454	0.0499624
chr11	80800191	80850240	chr11	80250025	80299869	1	0	1	6.60215e-08	down	-1.26597	0.0499624	Tmem98	Rhot1
chr8	57499946	57600181	chr8	56500045	56600289	2	0	2	6.71249e-08	down	-1.53208	0.0499624	Galnt7,2500002B13Rik,Hmgb2	Cep44,Fbxo8
chr7	19649920	20000001	chr7	19349699	19649923	17	0	15	6.79418e-08	down	-1.394	0.0499624	Gm44805,Apoc4,Apoc1,Apoc2,Apoe,Clptm1,Nectin2,Tomm40,Bcam,Cblc,Bcl3,Gm19345,Ceacam19,Ceacam16,Pvr,Igsf23,Nlrp9b,Ceacam20	Mark4,A930016O22Rik,Ckm,Klc3,Bloc1s3,Ppp1r37,Trappc6a,Nkpd1,Relb,Clasrp,Clptm1,Mir343,Ercc1,Ercc2,Ppp1r13l,Cd3eap,Zfp296,Gemin7
chr7	28999985	29050195	chr7	28750262	28850154	2	0	2	6.8508e-08	down	-0.708193	0.0499624	Ryr1,Map4k1	Ccer2,Nfkbib,Rinl,Sirt2,Sars2,Hnrnpl,Lgals4,Lgals6,Ech1
chr10	128599722	129000060	chr10	127900241	128549872	47	0	47	6.97674e-08	down	-1.38357	0.0499624	Gm26876,Ikzf4,Rps26,Cdk2,Rab5b,Suox,Dgka,Pmel,Pym1,Mmp19,Tmem198b,Sarnp,Ormdl2,Dnajc14,Gdf11,Cd63,Bloc1s1,Itga7,Rdh5,Olfr9,Mettl7b,9030616G12Rik	Ankrd52,Rnf41,Nabp2,Slc39a5,Baz2a,Atp5b,Ptges3,Mir677,Mip,Gls2,Timeless,Spryd4,Pan2,Cs,Cnpy2,Mir6914,Mir6915,Coq10a,Mir8105,Myl6,Myl6b,A430046D13Rik,Smarcc2,Rbms2,Apof,Stat2,Apon,Il23a,Naca,Prim1,Hsd17b6,Mir6916,Zc3h10,Esyt1,Rpl41,Sdr9c7
chr6	133799656	133949711	chr6	133549807	133799659	9	9	0	7.03336e-08	up	1.29324	0.0499624	Kap	Gm5886
chr2	118750049	119050604	chr2	118150192	118350273	13	0	13	7.16512e-08	down	-1.36358	0.0499624	Ccdc9b,Disp2,Phgr1,Knstrn,Ivd,Bahd1,Chst14,Ccdc32,Rpusd2,Knl1	Fsip1,Gpr176,1700054M17Rik
chr17	28100070	28249904	chr17	27450517	27599891	5	0	5	7.19006e-08	down	-1.35361	0.0499624	Scube3,Zfp523,Ppard,Def6	Grm4,AI413582,Hmga1b,Hmga1,Nudt3,Rps10
chr4	116950130	117000143	chr4	116849989	116900028	1	1	0	7.27506e-08	up	0.569522	0.0499624	Urod,Zswim5,Hectd3	Zswim5
chr15	58850065	58900007	chr15	57999977	58049995	1	0	1	7.52725e-08	down	-1.54031	0.0499624	Ndufb9,Trmt12,Tatdn1,Rnf139	Zhx1,Fam83a,9130401M01Rik
chr8	72450254	72592624	chr8	72049922	72250001	6	0	6	7.63592e-08	down	-1.09195	0.0499624	Mir7068,Slc35e1,Cherp,Med26,1700030K09Rik,Smim7,Tmem38a	Rab8a,Hsh2d,Tpm4,Ap1m1,Cib3,Fam32a,Olfr373,Olfr372,Olfr374
chr4	117099927	117150090	chr4	116800008	116849992	1	0	1	7.64066e-08	down	-0.638714	0.0499624	Plk3,Ptch2,Tctex1d4,Btbd19	Tesk2,Hpdl,Toe1,Mutyh
chr19	37099970	37298272	chr19	36950003	37099973	8	6	0	7.6486e-08	up	0.718262	0.0499624	Mir3084-2,Cpeb3,A330032B11Rik,March5,Ide	Mir3084-2,Btaf1,Cpeb3
chr16	23850243	23949665	chr16	23750246	23850246	3	3	0	7.89728e-08	up	0.967718	0.0499624	Sst,Rtp2
chr18	35650215	35750010	chr18	35500025	35650218	3	0	2	7.91224e-08	down	-0.561188	0.0499624	Prob1,Spata24,Dnajc18,1700066B19Rik,Ecscr,Tmem173	Mir1949,Snora74a,Matr3,Paip2,Slc23a1,Mzb1
chr10	75949962	76050101	chr10	74900000	74950112	2	0	2	7.93047e-08	down	-2.11463	0.0499624	Gm5134,Mir6409,Zfp280b
chr15	86099812	86500103	chr15	85350022	85749983	25	0	25	7.93768e-08	down	-1.58116	0.0499624	Gramd4,Cerk,Gm15569,Tbc1d22a	AU022754,Wnt7b,Lncppara,Ppara,Mirlet7b,Mirlet7c-2,Atxn10,7530416G11Rik
chr10	22300210	22349869	chr10	22199801	22249646	1	0	1	7.94422e-08	down	-1.25702	0.0499624	Raet1c,C920009B18Rik	Raet1c,H60b
chr5	65150329	65849856	chr5	64199944	64449670	25	0	25	7.98539e-08	down	-1.10547	0.0499624	Wdr19,Klhl5,Rfc1,Klb,Rpl9,Lias,Ugdh,Smim14,Ube2k,Pds5a,N4bp2	Tbc1d1
chr1	180550287	180599867	chr1	180399737	180499498	2	0	1	7.9884e-08	down	-0.527442	0.0499624	Mir6904,Parp1	Itpkb,Stum
chr2	48549930	48600009	chr2	48199916	48249751	1	1	0	8.02325e-08	up	1.3962	0.0499624
chr2	11650306	11750103	chr2	11300380	11349962	2	0	2	8.05378e-08	down	-0.83041	0.0499624	Il2ra,Il15ra,Fbh1	Gm13293,Prkcq,8030442B05Rik
chr19	41049667	41099989	chr19	40549733	40600298	1	0	1	8.14166e-08	down	-1.10257	0.0499624	Mir3084-2,Dntt,Opalin,Tll2	Mir3084-2,Aldh18a1,Tctn3
chr2	11800081	11899992	chr2	11300380	11349962	2	0	2	8.27572e-08	down	-1.3083	0.0499624		Gm13293,Prkcq,8030442B05Rik
chr15	27599653	27749920	chr15	27299901	27350431	3	0	3	8.29713e-08	down	-0.802132	0.0499624	Otulin,Otulinl,Trio
chr17	34299742	34599847	chr17	33400379	33850251	21	0	21	8.31157e-08	down	-1.76755	0.0499624	H2-Ea-ps,H2-Eb1,H2-Eb2,Btnl1,BC051142,Btnl2,Btnl4,Btnl5-ps,Btnl6,Gpsm3,Ager,Notch4,Pbx2	Rps28,Cd320,Ndufa7,Kank3,March2,Hnrnpm,Adamts10,Myo1f,Zfp414,Pram1,Rab11b,Angptl4,Actl9
chr3	90499919	90700805	chr3	90050151	90450370	19	0	19	8.35259e-08	down	-1.55471	0.0499624	S100a1,S100a13,S100a14,Chtop,S100a16,S100a3,S100a2,S100a4,S100a5,S100a6,S100a8,S100a9,S100a7a	Mir190b,Tpm3,1700094D03Rik,Ubap2l,4933434E20Rik,Nup210l,Mir7012,Dennd4b,Gatad2b,Slc39a1,Crtc2,Ints3,Slc27a3,Rps27rt,Jtb,Rps27,Rab13,Creb3l4
chr5	144700736	144749571	chr5	143999794	144149840	3	0	3	8.38901e-08	down	-1.1642	0.0499624	Tmem130	Ocm,Ccz1,Lmtk2
chr11	101500062	101699956	chr11	87349519	87500464	7	7	0	8.4358e-08	up	1.25074	0.0499624	Brca1,Nbr1,Tmem106a,Gm11634,Rdm1,LOC666331,Arl4d	Rad51c,Ppm1e,Tex14
chr6	99550434	99649929	chr6	98100239	98150214	2	0	2	8.45453e-08	down	-1.02623	0.0499624	Foxp1,Eif4e3
chr2	91049570	91250095	chr2	90699889	90799577	6	0	6	8.49614e-08	down	-1.16642	0.0499624	Psmc3,Spi1,Slc39a13,Mybpc3,Madd,Nr1h3,Ddb2,Acp2,A330069E16Rik	Fnbp4,Nup160,Agbl2
chr13	63000067	63050082	chr13	62850380	62950208	2	2	0	8.50256e-08	up	0.758113	0.0499624	Aopep	Fbp2,Fbp1
chr7	45550159	46050108	chr7	44900034	45300413	26	0	26	8.52383e-08	down	-1.05455	0.0499624	Bcat2,Hsd17b14,Plekha4,0610005C13Rik,A030001D20Rik,Fut1,Fut2,Fgf21,Rasip1,Izumo1,Mamstr,Car11,Ntn5,Sec1,Dbp,Rpl18,Sult2b1,Sphk2,Spaca4,Fam83e,Lmtk3,Gm5897,Grwd1,Grin2d,Cyth2,Kcnj14,Syngr4,Kdelr1,Tmem143,Emp3,Ccdc114,Abcc6,Nomo1	Ap2a1,Tsks,Fuz,Gm15545,Prmt1,Irf3,Bcl2l12,Cpt1c,Mir7054,Rras,Scaf1,Prr12,Mir5121,Fcgrt,Flt3l,Rpl13a,Rps11,Snord33,Snord32a,Snord34,Snord35a,Snord35b,Mir150,Aldh16a1,Gfy,Mir7055,Pth2,Ccdc155,Pih1d1,Slc17a7,Slc6a16,Slc6a21,Rcn3,Prrg2,Nosip,Cd37,Tead2,Dkkl1
chr2	174650028	174700332	chr2	173550064	173600100	1	0	1	8.61209e-08	down	-1.17319	0.0499624	Zfp831	Ppp4r1l-ps,Ankrd60
chr7	25350115	25500013	chr7	24999687	25149835	4	0	4	8.62385e-08	down	-0.647533	0.0499624	Lipe,Megf8,4732471J01Rik,Cnfn,Cxcl17,Ceacam1	Grik5,Atp1a3,Pou2f2,Mir6537,Zfp574
chr15	69499998	69550062	chr15	68899258	68950076	1	1	0	8.74418e-08	up	1.89546	0.0499624		Khdrbs3
chr17	26949170	27199281	chr17	26300112	26499762	7	0	7	8.85072e-08	down	-1.37146	0.0499624	Syngap1,Zbtb9,Bak1,Ggnbp1,Mir7677,Itpr3,Ip6k3,Uqcc2,Lemd2	Neurl1b
chr1	165149892	165200098	chr1	163899845	163949261	1	0	1	9.10137e-08	down	-1.61885	0.0499624	Sft2d2,Tbx19	Kifap3,Scyl3,BC055324
chr10	67699849	68000038	chr10	66750277	66949825	12	0	12	9.11674e-08	down	-1.22099	0.0499624	Zfp365,Rtkn2,4930521O17Rik	1110002J07Rik
chr16	30900047	31500102	chr16	30350197	30749826	27	0	21	9.27476e-08	down	-1.08646	0.0499624	Xxylt1,Acap2,Apod,Ppp1r2,AV205837,Gm15743,Bdh1	Fam43a,Tmem44,Lsg1,Atp13a3
chr13	52400059	52449984	chr13	51599529	51650033	1	0	1	9.32134e-08	down	-1.32866	0.0499624		Cks2
chr11	59150199	59250282	chr11	58900363	58950125	2	0	2	9.46205e-08	down	-0.757713	0.0499624	Gjc2,Guk1,Iba57,2610507I01Rik,Arf1,Wnt3a,Mrpl55,2310033P09Rik	Rnf187,Btnl10,Zfp39,Hist3h2ba
chr4	119100009	119200061	chr4	118600291	118649937	2	0	2	9.61005e-08	down	-0.824037	0.0499624	Slc2a1,Zfp691,Ermap,Svbp	Cfap57,Ebna1bp2
chr18	67549971	67650326	chr18	67400283	67549974	4	3	0	9.695e-08	up	0.583528	0.0499624	Spire1,Cep76,Psmg2	Prelid3a,Spire1,Tubb6,Afg3l2
chr2	121200884	121249687	chr2	120449792	120499990	1	0	1	9.79523e-08	down	-1.07415	0.0499624	Trp53bp1	Capn3,Ganc
chr2	47250056	47300011	chr2	47099884	47149645	1	1	0	9.82761e-08	up	1.14155	0.0499624
chr11	79550020	79700150	chr11	78749942	79049852	11	0	11	9.90647e-08	down	-1.27407	0.0499624	Nf1,Rab11fip4,Rab11fip4os1,Rab11fip4os2	Lyrm9,Nos2,Lgals9,Ccnq,Ksr1,Gm11201
chr11	23949789	24049958	chr11	23850054	23899953	2	1	0	9.9402e-08	up	1.0988	0.0499624		Papolg
chr18	61000218	61100203	chr18	60449973	60499874	2	0	2	9.94231e-08	down	-1.39701	0.0499624	Slc6a7,Cdx1,Pdgfrb	Smim3
chr14	54600177	54750066	chr14	54349981	54500164	4	0	4	9.96152e-08	down	-0.814761	0.0499624	Mir6948,Psmb5,Cdh24,Acin1,Psmb11,4931414P19Rik,Mir686,1700123O20Rik,4930579G18Rik,Cebpe,Slc7a8	Mmp14,Slc7a7,Mrpl52,Rem2,Lrp10,Oxa1l
chr4	89049728	89100341	chr4	88850038	88899953	1	1	0	1.00129e-07	up	1.0017	0.0499624	Wincr1	Ifna1,Ifne
chr17	87150058	87300131	chr17	86149655	86249926	4	0	4	1.02413e-07	down	-1.46472	0.0499624	C330024C12Rik,Mcfd2,Ttc7,4833418N02Rik	Prkce
chr5	136899836	136949409	chr5	135999871	136050032	1	0	1	1.04068e-07	down	-1.37861	0.0499624	4933404O12Rik,Ift22	Upk3b,Dtx2
chr7	44450210	44599823	chr7	43650410	43700194	3	0	3	1.04706e-07	down	-1.99481	0.0499624	Mir7052,Lrrc4b,Josd2,Aspdh,Emc10,5430431A17Rik,Fam71e1,Mir7053,Pold1,Nr1h2,Mybpc2,Spib,Kcnc3,Napsa	2310002F09Rik,Ctu1,Klk14,Siglece
chr11	63049990	63100060	chr11	62899930	62949951	1	1	0	1.04779e-07	up	0.875478	0.0499624	Tekt3	Tvp23b
chr19	4399698	4499852	chr19	3350221	3400420	2	0	2	1.05151e-07	down	-2.33938	0.0499624	Rhod,Syt12,A930001C03Rik,2010003K11Rik	Cpt1a,Tesmin
chr4	41200034	41250138	chr4	40999542	41050113	1	1	0	1.08004e-07	up	0.66581	0.0499624	Ubap2	Aqp7,Nfx1
chr17	35549964	35750264	chr17	34599844	34900258	9	0	9	1.08157e-07	down	-1.9377	0.0499624	Cdsn,2300002M23Rik,Mucl3,Sfta2,Gm9573,Ddr1,Gtf2h4,Vars2	Atf6b,Tnxb,Mir6970,Mir6971,Skiv2l,Dxo,Cyp21a1,Stk19,C4a,Ager,Prrt1,Rnf5,Ppt2,Agpat1,Fkbpl,Egfl8,C4b,Mir6972,Ehmt2,C2,Cfb,Zbtb12,Nelfe
chr4	119699909	119750248	chr4	118600291	118649937	1	0	1	1.09099e-07	down	-1.96635	0.0499624	Hivep3	Cfap57,Ebna1bp2
chr10	67300096	67549547	chr10	66800110	66900090	5	0	5	1.09812e-07	down	-1.28888	0.0499624	Egr2,Ado
chr4	48399966	48549870	chr4	47149874	47250066	4	0	4	1.10412e-07	down	-1.49356	0.0499624	Invs,Tex10,Msantd3	Col15a1
chr5	145100089	145150021	chr5	110750037	110800011	1	0	1	1.10517e-07	down	-3.05594	0.0499624	Arpc1b,Pdap1,Bud31,Arpc1a,Ptcd1	Gm15559,Ulk1,Pus1,Ep400
chr12	4900094	5000157	chr12	4600241	4699708	3	0	3	1.13216e-07	down	-0.874708	0.0499624	Ubxn2a,Atad2b	Itsn2
chr9	67050397	67149985	chr9	64399952	64500084	2	0	2	1.13231e-07	down	-2.65768	0.0499624	Gm19299,Gm10646	Megf11
chr3	75000058	75050238	chr3	73300249	73350180	1	1	0	1.13753e-07	up	4.37485	0.0499624	Zbbx	Gm20754
chr5	134449846	134499952	chr5	134349933	134399881	1	1	0	1.14591e-07	up	0.537276	0.0499624	Clip2,Gtf2ird1	Gtf2ird1
chr15	39800097	39900107	chr15	39349808	39450206	2	2	0	1.15056e-07	up	1.0206	0.0499624	Gm16291,Dpys,Lrp12	Rims2
chr12	35149876	35251126	chr12	34899955	34999957	3	3	0	1.16076e-07	up	0.666202	0.0499624	Mir680-3	Hdac9,Prps1l1
chr5	151349797	151449658	chr5	150100102	150199804	2	0	2	1.16087e-07	down	-1.59772	0.0499624	Stard13,1700028E10Rik,Gm3704	Fry
chr10	60150313	60299928	chr10	59849817	60050107	6	0	6	1.16408e-07	down	-0.987902	0.0499624	Chst3,Psap	Ddit4,Micu1,Dnajb12,Anapc16,Ascc1
chr13	21250048	21350332	chr13	21150085	21200376	2	2	0	1.16665e-07	up	0.689803	0.0499624	Gpx5,Olfr1367,Gpx6	Trim27
chr2	91350692	91599714	chr2	91250092	91449628	7	5	0	1.17305e-07	up	1.05397	0.0499624	1110051M20Rik,Lrp4,Ckap5,Snord67	1110051M20Rik,Arfgap2,Pacsin3
chr15	103849990	103943487	chr15	103714740	103849993	3	3	0	1.19306e-07	up	0.76979	0.0499624	Mucl2	Mucl1
chr1	39100048	39250350	chr1	38949862	39049970	4	4	0	1.19396e-07	up	1.1143	0.0499624	Mir6349,Npas2	Nms,Pdcl3
chr19	44850118	44950032	chr19	44700015	44799680	2	2	0	1.19462e-07	up	0.9241	0.0499624	Mir3084-2,Slf2	Mir3084-2,Pax2
chr14	55750008	55900408	chr14	54950276	55200169	9	0	9	1.19579e-07	down	-1.26478	0.0499624	Adcy4,Cideb,Ltb4r1,Ripk3,Ltb4r2,Nop9,Nfatc4,Khnyn,Nynrin,Cbln3,Sdr39u1	Mir208b,Myh7,Myh6,Mhrt,Gm10364,Ngdn,Thtpa,Ap1g2,Zfhx2,Zfhx2os,Jph4
chr19	47099962	47150186	chr19	46550261	46599929	1	0	1	1.19669e-07	down	-1.18742	0.0499624	Mir3084-2,Pdcd11,Calhm1,Calhm2	Mir3084-2,Wbp1l,Arl3,Sfxn2
chr13	38400237	38699857	chr13	37250024	37600011	21	0	21	1.22141e-07	down	-1.54272	0.0499624	Bmp6,4930579J19Rik,Txndc5,Bloc1s5,Eef1e1	Ly86
chr10	62749966	62799915	chr10	62599765	62699976	2	1	0	1.22366e-07	up	0.634185	0.0499624	Snord98,Ccar1	Ddx21,Ddx50,Mir7215,Stox1
chr15	97000299	97048643	chr15	95649181	95700391	1	0	1	1.23874e-07	down	-2.39791	0.0499624	Slc38a4	Dbx2
chr11	116349602	116600008	chr11	115749899	115999910	9	0	9	1.24796e-07	down	-1.11963	0.0499624	Rnf157,Qrich2,Ubald2,Gm7367,Prpsap1,Sphk1,Ube2o,Aanat,Rhbdf2	Recql5,Llgl2,Smim5,Sap30bp,Smim6,B230344G16Rik,Itgb4,Caskin2,Tsen54,Mir5621,Tmem94
chr14	30499733	30699994	chr14	29949872	30000003	4	0	4	1.25466e-07	down	-1.39317	0.0499624	Tkt,Dcp1a,Mir3076,Prkcd,Rft1	Mir6947,Il17rb,Actr8,Selenok
chr17	21650169	21800284	chr17	20950005	21050018	3	0	3	1.25774e-07	down	-1.29626	0.0499624	Zfp983,Zfp760,Zfp229	Vmn1r233,Ppp2r1a,Zfp160
chr15	79449963	79500178	chr15	79200051	79249510	1	0	1	1.25859e-07	down	-0.563799	0.0499624	Kcnj4,Csnk1e	Gm10863,Pick1
chr14	75599843	75800017	chr14	74600068	74799943	7	0	7	1.26729e-07	down	-1.32091	0.0499624	Erich6b,Cog3,Slc25a30	Htr2a,Esd,Lrch1
chr4	127249962	127400019	chr4	126499996	126749996	6	0	6	1.28167e-07	down	-1.93247	0.0499624	Gja4,Gjb3,Gjb4,Gjb5	Ago4,Psmb2,Mir7119,Clspn,5730409E04Rik,Ncdn,Tfap2e
chr11	45849615	45899687	chr11	44550044	44599997	1	0	1	1.2901e-07	down	-0.867496	0.0499624	Clint1	Rnf145,4930597A21Rik
chr9	66850228	67149985	chr9	65749980	66350095	26	0	26	1.29058e-07	down	-1.14596	0.0499624	Rab8b,Rps27l,Lactb,Tpm1,Gm19299,Gm10646	Zfp609,Csnk1g1,Trip4,Pclaf,Snx1,Ciao2a,Dapk2,Ppib,Snx22
chr1	128300017	128349764	chr1	127149555	127200034	1	0	1	1.29543e-07	down	-2.18356	0.0499624	Mcm6,Lct
chr1	93699649	93850181	chr1	92900040	92950115	3	0	3	1.30323e-07	down	-1.4668	0.0499624	Thap4,Dtymk,Atg4b,Ing5,D2hgdh	9430060I03Rik,Rnpepl1,Capn10,Ankmy1,Dusp28,5033417F24Rik
chr6	113750108	113800034	chr6	112900341	112950262	1	0	1	1.31032e-07	down	-1.52791	0.0499624	Atp2b2	Srgap3
chr9	24999914	25150669	chr9	24650479	24850288	6	6	0	1.31764e-07	up	1.31629	0.0499624	Herpud2	Dpy19l2,Tbx20
chr14	110000764	110050054	chr14	109450052	109499736	1	1	0	1.32772e-07	up	3.61991	0.0499624
chr8	123148905	123449908	chr8	122200241	122449903	11	0	11	1.38193e-07	down	-1.57689	0.0499624	Galnt2,Dpep1,Sult5a1,Chmp1a,Cdk10,Spata33,4933417D19Rik,Vps9d1,Spata2l,Fanca,Zfp276,Spire2,Tcf25,Mc1r,Tubb3,Def8	Galnt2,Zfpm1,Trhr2,Zc3h18,Cyba,Mvd,Il17c,Gm20735
chr15	12750137	12849559	chr15	11950067	12000255	2	0	2	1.41158e-07	down	-1.45502	0.0499624	Drosha,6030458C11Rik	Sub1,1700047G03Rik
chr17	24449947	24599793	chr17	24100119	24199608	3	0	3	1.41747e-07	down	-1.0017	0.0499624	E4f1,Caskin1,Bricd5,Mlst8,Pgp,Traf7,Rab26,Rab26os,Pkd1,Tsc2	Atp6v0c,Pdpk1,Tbc1d24,Amdhd2
chr11	62100012	62149813	chr11	61900091	61950021	1	1	0	1.44633e-07	up	0.856612	0.0499624	Specc1	Akap10
chr17	3000418	3050005	chr4	3050773	3099791	1	0	1	1.46216e-07	down	-1.15573	0.0499624
chr3	136750172	136949934	chr3	136050011	136200536	6	0	6	1.4801e-07	down	-0.820583	0.0499624	Ppp3ca	Bank1
chr9	71049864	71249724	chr9	69950671	70200491	10	0	10	1.48864e-07	down	-1.24116	0.0499624	Aqp9,Gm32511,Aldh1a2	Fam81a,Bnip2,Gtf2a2,Gcnt3
chr7	45899947	46000108	chr7	45649457	45750058	2	0	2	1.50535e-07	down	-0.613995	0.0499624	Emp3,Ccdc114,Tmem143,Abcc6	Car11,Dbp,Rpl18,Sult2b1,Sphk2,Spaca4,Fam83e,Fut2,Ntn5,Sec1
chr12	85799142	85849448	chr12	85299032	85349311	1	0	1	1.51104e-07	down	-0.908733	0.0499624	Flvcr2,Ttll5,Erg28	Nek9,Tmed10,Zc2hc1c
chr16	95549763	95799935	chr16	95299918	95449379	8	0	8	1.51831e-07	down	-1.18927	0.0499624	Erg,Ets2,1600002D24Rik	Gm31641,Kcnj15,Erg
chr2	6049340	6150312	chr2	5949913	6049343	2	2	0	1.51936e-07	up	0.664195	0.0499624	Proser2,Upf2,Gm10857	Upf2
chr2	30750645	30849574	chr2	30299927	30449980	5	0	4	1.52415e-07	down	-0.57818	0.0499624	1700001O22Rik,Prrx2,Ntmt1,Asb6	Miga2,Sh3glb2,Dolpp1,Ptpa,Crat,Nup188
chr10	81400250	81650043	chr10	81149820	81300101	8	0	8	1.52621e-07	down	-0.842761	0.0499624	Mir1191b,Gm16104,Nfic,Ncln,S1pr4,Celf5,Gna11,Gna15,Tle6,Tle5,Tle2,Gm10778,BC025920,Sirt6,Ankrd24	Zfr2,Atcay,Nmrk2,Atcayos,Snord37,Dapk3,Eef2,Zbtb7a,Pias4,Mir3057,Matk,Pip5k1c,Tjp3,Apba3,Mrpl54
chr14	16150082	16250026	chr14	14850588	14950000	3	0	3	1.5268e-07	down	-1.07802	0.0499624	Ngly1,Oxsm	Nek10
chr9	58049828	58100159	chr9	56850063	56900132	1	0	1	1.54243e-07	down	-1.54171	0.0499624	Stra6,Ccdc33	Cspg4,Odf3l1
chr8	106350056	106450156	chr8	105550019	105599751	2	0	2	1.54721e-07	down	-1.35962	0.0499624	Zfp90	Agrp,Atp6v0d1
chr4	135950025	136299838	chr4	135500043	135950028	23	0	23	1.54973e-07	down	-0.757578	0.0499624	Hmgcl,Lypla2,Pithd1,Gale,Eloa,Rpl11,Id3,E2f2,Tcea3,Asap3,Zfp46	Myom3,Il22ra1,Ifnlr1,1700029M20Rik,Grhl3,Stpg1,Cnr2,Srsf10,Pnrc2,Hmgcl,Fuca1
chr15	103714740	103943487	chr15	103449945	103599501	7	7	0	1.55581e-07	up	1.23713	0.0499624	Mucl1,Mucl2	Pde1b,Ppp1r1a,Nckap1l,Glycam1
chr17	83849601	83900414	chr17	83249994	83299924	1	0	1	1.56225e-07	down	-0.986017	0.0499624	C430042M11Rik
chr9	109750023	110000049	chr9	108950232	109150292	11	0	11	1.56523e-07	down	-1.00256	0.0499624	Fbxw27,Camp,3000002C10Rik,Nme6,Spink8,Mir7089,Cdc25a,Map4	Col7a1,Ucn2,Pfkfb4,Mir711,Shisa5,Atrip-trex1,Trex1,Atrip,Plxnb1,Tma7,Ccdc51,Fbxw21
chr15	11899722	12000255	chr15	11700064	11850150	3	3	0	1.59627e-07	up	1.64047	0.0499624	Npr3,Gm5144,Sub1,1700047G03Rik	Npr3
chr10	127900241	128049798	chr10	127550432	127600009	3	0	3	1.60232e-07	down	-0.745033	0.0499624	Sdr9c7,Hsd17b6,Naca,Prim1	Lrp1
chr7	30900083	30950008	chr7	30699821	30799900	2	0	2	1.61026e-07	down	-0.612159	0.0499624	Mag,Usf2,Hamp2,Hamp	Atp4a,Gapdhs,Sbsn,2200002J24Rik,Tmem147,Krtdap,Dmkn
chr11	120699835	120900027	chr11	120350333	120599939	10	0	10	1.62473e-07	down	-0.654539	0.0499624	Cbr2,Rac3,Cenpx,Lrrc45,Dcxr,Aspscr1,Rfng,Gps1,Dus1l,Fasn,Ccdc57	Gcgr,Mcrip1,P4hb,Arhgdia,Alyref,Anapc11,Ppp1r27,Nploc4,Fscn2,0610009L18Rik,Faap100,Pde6g,Tspan10,Hgs,Slc25a10,Mrpl12,Oxld1,Ccdc137,Arl16
chr4	135349871	135450161	chr4	134850134	134950155	2	0	2	1.63684e-07	down	-0.901341	0.0499624	Ncmap,Srrm1,Rcan3,Mir700,Nipal3	Rhd,Maco1,Tmem50a,Rsrp1,Syf2
chr16	20249852	20300463	chr16	18799969	18850498	1	0	1	1.64907e-07	down	-1.44025	0.0499624	Parl	Cdc45,Hira,Ufd1,2510002D24Rik
chr1	75300232	75350128	chr1	74549999	74599969	1	0	1	1.66299e-07	down	-1.06848	0.0499624	Dnpep	Plcd4,Rnf25,Bcs1l,Zfp142
chr7	110599646	111050058	chr7	109849772	110250048	28	0	28	1.68744e-07	down	-1.04158	0.0499624	Adm,Sbf2,Ampd3,Rnf141,Lyve1,Mrvi1,Gm16336,Ctr9	Wee1,1600010M07Rik,Dennd5a,Scube2,Tmem41b,Snora23,Ipo7,Zfp143,Swap70
chr5	147850011	147900165	chr5	146899970	146950054	1	0	1	1.69867e-07	down	-1.22483	0.0499624	Pomp,Slc46a3	Gtf3a
chr19	24449477	24600080	chr19	24249998	24350222	4	4	0	1.71376e-07	up	0.730507	0.0499624	Pip5k1b,Fam122a	Pip5k1b,Fxn
chr17	56249825	56799978	chr17	55950003	56200107	20	0	20	1.74213e-07	down	-1.10629	0.0499624	Ticam1,Fem1a,Plin3,Arrdc5,Uhrf1,Kdm4b,Mir6977,Ptprs,Znrf4,Gm20219,Safb2,Safb,Catsperd,Micos13,Rpl36,Lonp1,Ranbp3,Vmac,Fut4-ps1,Ndufa11,Prr22,Nrtn,Rfx2,Dus3l	Gm16712,Stap2,Shd,Fsd1,Ebi3,Yju2,Hdgfl2,Sema6b,Plin4,Plin5,Lrg1,Sh3gl1,Chaf1a,Mpnd,Ubxn6,Dpp9,Mydgf,Tnfaip8l1
chr6	121150096	121200013	chr6	120499925	120550005	1	0	1	1.74303e-07	down	-1.17525	0.0499624	Pex26	Hdhd5
chr3	90000136	90099707	chr3	88999917	89100445	3	0	3	1.75123e-07	down	-1.16444	0.0499624	Gm19710,Mir7669,Ubap2l,Mir190b,Tpm3,1700094D03Rik,4933434E20Rik	Ash1l,Fdps,Rusc1
chr7	101999988	102150019	chr7	100800303	100999985	7	0	7	1.75622e-07	down	-1.7506	0.0499624	Numa1,Il18bp,Rnf121,Xndc1,Xntrpc,Art5,Trpc2,Art1,Nup98,Chrna10	Fam168a,Relt,Mir3102,Arhgef17,P2ry2,P2ry6
chr14	25500389	25650150	chr14	25000006	25200057	6	0	6	1.76264e-07	down	-0.701632	0.0499624	Mir3075,Zmiz1	Gm32123,4930572O13Rik
chr12	16349559	16600213	chr12	15750053	16000041	7	0	6	1.76512e-07	down	-0.960182	0.0499624	Lpin1	Mir6387,Trib2
chr13	111399953	111449792	chr13	110349896	110400051	1	0	1	1.76532e-07	down	-0.694263	0.0499624	Gpbp1	Plk2,Gapt
chr6	38050235	38099668	chr6	37349904	37400655	1	0	1	1.76807e-07	down	-0.883626	0.0499624	Atp6v0a4	Creb3l2
chr17	87200667	87300131	chr17	86399355	86550746	3	0	3	1.76952e-07	down	-1.22661	0.0499624	Mcfd2,Ttc7,4833418N02Rik	Prkce
chr16	44049954	44099977	chr16	42799259	42849656	1	0	1	1.77513e-07	down	-1.62583	0.0499624	Atp6v1a,Gramd1c	4932412D23Rik
chr17	71299654	71449826	chr17	71199851	71349749	3	3	0	1.77683e-07	up	0.66788	0.0499624	Gm4566,Emilin2,Smchd1	Lpin2,Emilin2,Gm4566,Smchd1
chr15	102300049	102350047	chr15	101300115	101349975	1	0	1	1.78135e-07	down	-2.26643	0.0499624	Espl1,Aaas,Pfdn5,Myg1	Krt80
chr12	119600027	119649640	chr12	119399991	119499966	2	2	0	1.80205e-07	up	1.15297	0.0499624		Macc1
chr6	38900378	38999770	chr6	38149901	38199762	2	0	2	1.80907e-07	down	-1.88311	0.0499624	Tbxas1	D630045J12Rik
chr10	44999670	45050162	chr10	44500185	44550854	1	1	0	1.81389e-07	up	0.775427	0.0499624		Prdm1
chr2	160350097	160400124	chr2	158849148	158899878	1	1	0	1.81654e-07	up	1.87896	0.0499624	Mafb	Dhx35
chr16	4900120	5349766	chr16	4199687	4700003	33	0	33	1.84299e-07	down	-1.45	0.0499624	Gm16861,Mgrn1,Nudt16l1,Anks3,Sept12,4930451G09Rik,Smim22,Rogdi,Glyr1,Ubn1,Ppl,Sec14l5,Nagpa,Mir6364,Alg1,AU021092,Eef2kmt	Srl,Tfap4,Crebbp,Gm5766,Adcy9,Vasn,Coro7,Dnaja3,Pam16,Glis2
chr3	97499903	97550038	chr3	97349790	97399961	1	1	0	1.84323e-07	up	0.871486	0.0499624
chr7	80249888	80650154	chr7	79749871	79949955	14	0	14	1.84382e-07	down	-1.73611	0.0499624	Vps33b,Prc1,Ttll13,Rccd1,Ngrn,Unc45a,Man2a2,Hddc3,Fes,Furin,Blm,Crtc3,Gm15880	Mesp1,Wdr93,Anpep,Mesp2,Ap3s2,Arpin
chr2	132699945	132749888	chr2	132199885	132249950	1	0	1	1.87952e-07	down	-1.14451	0.0499624	Shld1	Pcna,Tmem230
chr9	44650413	45300034	chr9	43949788	44500038	40	0	40	1.88351e-07	down	-1.6444	0.0499624	Phldb1,Treh,Arcn1,Ttc36,Tmem25,Ift46,Kmt2a,Ube4a,Atp5l,Cd3d,Cd3e,Cd3g,Mpzl2,Jaml,Mpzl3,Gm10684,Scn4b,Scn2b,Tmprss4,BC049352,Mir7086,Il10ra	Gm10687,Cbl,Rnf26,C1qtnf5,Mfrp,Mcam,Hinfp,Dpagt1,H2afx,Hmbs,Vps11,C2cd2l,Thy1,Pdzd3,Ccdc153,Abcg4,Nlrx1,Usp2,Mir7085,Slc37a4,Ccdc84,Foxr1,Trappc4,Rps25,Upk2,Bcl9l,Hyou1
chr13	52449981	52549952	chr13	51650030	51749980	2	0	2	1.89116e-07	down	-1.20569	0.0499624	Diras2	Sema4d,Cks2,Secisbp2
chr17	50500005	50550055	chr17	50150343	50200104	1	0	1	1.89982e-07	down	-1.0161	0.0499624	Plcl2	Rftn1
chr7	105350022	105551211	chr7	104099902	104199854	4	0	4	1.91065e-07	down	-1.53857	0.0499624	Gm5901,Olfr692,Fam160a2,Cckbr,Cnga4,Cavin3	Ubqlnl,Olfm5,Olfr648,Olfr649,Ubqln3,Olfr646,Ubqln5
chr7	128200530	128250131	chr7	127150076	127200137	1	0	1	1.93922e-07	down	-1.82064	0.0499624	9130023H24Rik,Cox6a2,Tgfb1i1,Armc5,Itgad,4931431B13Rik	Tbc1d10b,Cd2bp2
chr1	79599753	79700101	chr1	78450080	78499600	2	0	2	1.94561e-07	down	-1.1937	0.0499624	Ap1s3	Farsb
chr8	4150055	4399784	chr8	3200133	3549650	12	0	12	1.947e-07	down	-1.4574	0.0499624	Evi5l,Tgfbr3l,Map2k7,Lrrc8e,Prr36,Snapc2,Elavl1,Timm44,Ctxn1,Ccl25	Arhgef18,Zfp358,Pex11g,Tex45,Pnpla6,Mcoln1,Insr,NA
chr17	79449953	79600022	chr17	78550200	78699505	4	0	4	1.96832e-07	down	-1.59426	0.0499624		Strn,Vit
chr7	28450050	28649872	chr7	28099754	28300031	12	0	12	2.02104e-07	down	-0.884037	0.0499624	Samd4b,1700028B04Rik,Lrfn1,Nccrp1,Ifnl2,Ifnl3,Sycn,Mir7049,Pak4,Acp7	Fcgbp,9530053A07Rik,Dll3,Selenov,Eid2,Eid2b,Dyrk1b,Fbl
chr1	75199743	75250386	chr1	74549999	74599969	1	0	1	2.04613e-07	down	-1.10108	0.0499624	Ptprn,Stk16,Tuba4a,A630095N17Rik,Dnajb2,Glb1l	Plcd4,Rnf25,Bcs1l,Zfp142
chr2	35100049	35299868	chr2	34599782	34800134	10	0	10	2.04696e-07	down	-1.20104	0.0499624	Cntrl,AI182371,Rab14,Gsn	Gapvd1,Mapkap1,Hspa5,Rabepk
chr12	80700014	80799859	chr12	80149937	80250117	3	0	3	2.05665e-07	down	-0.792813	0.0499624	Plekhd1,Susd6,Ccdc177	Actn1
chr15	96900873	97000302	chr15	96300327	96450120	4	0	4	2.08916e-07	down	-1.52424	0.0499624	Slc38a4	Arid2,Scaf11
chr3	69899740	69949475	chr3	69201162	69300007	2	0	2	2.12353e-07	down	-1.40228	0.0499624		Arl14
chr18	4750532	4799888	chr18	3450185	3499963	1	0	1	2.12467e-07	down	-1.79411	0.0499624
chr17	48199733	48250025	chr17	47100353	47149764	1	0	1	2.13814e-07	down	-2.15169	0.0499624	Trem1,Trem3	Trerf1
chr11	121799943	121982100	chr11	121549696	121899735	14	14	0	2.15705e-07	up	0.789144	0.0499624	Ptchd3	B3gntl1,Tbcd,Metrnl,Ptchd3
chr10	85599233	85650638	chr10	85199910	85250395	1	1	0	2.17623e-07	up	0.871638	0.0499624	Btbd11
chr7	144550092	144600540	chr7	143749987	143850246	2	0	2	2.18307e-07	down	-1.25838	0.0499624	Ano1,Fadd,Ppfia1	Mrgpre,Mrgprg,Nadsyn1,Osbpl5,Dhcr7
chr9	72150050	72200032	chr9	71799406	71850017	1	0	0	2.19334e-07	down	-0.492347	0.0499624		Tcf12
chr12	110349578	110399987	chr12	109949860	110099774	3	3	0	2.19521e-07	up	1.41433	0.0499624
chr9	120400069	120450205	chr9	119099929	119149574	1	0	1	2.19739e-07	down	-2.4395	0.0499624	Myrip	Acaa1b,Dlec1
chr11	21950835	22000108	chr11	21699960	21750033	1	1	0	2.24034e-07	up	0.89488	0.0499624	Otx1	Wdpcp
chr8	25500169	25600120	chr8	24499672	24550116	2	0	2	2.27852e-07	down	-1.41502	0.0499624	Gm16159,Fgfr1,Letm2	Ido2
chr3	98400071	98450190	chr3	98199824	98249989	1	0	1	2.29068e-07	down	-0.845176	0.0499624	Hsd3b4,Zfp697	Reg4
chr8	105849961	106250397	chr8	105499709	105748952	14	0	13	2.29659e-07	down	-0.692323	0.0499624	Edc4,Nrn1l,Cenpt,Thap11,Nutf2,Ctrl,Lcat,Psmb10,Slc12a4,Pskh1,Mir7074,Dpep2,Dus2,Dpep3,Ddx28,Nfatc3,1810019D21Rik,Esrp2,Pla2g15,Slc7a6,Prmt7,Slc7a6os	Mir1966,Agrp,Ctcf,Gm5914,Ripor1,Atp6v0d1,Hsd11b2,Carmil2,Acd,Enkd1,Pard6a,Gfod2,4933405L10Rik
chr9	103950106	104150148	chr9	103099780	103301152	8	0	8	2.31872e-07	down	-1.19255	0.0499624	Uba5,Nphp3,Acad11,Ackr4	Srprb,Trf,Rab6b,1300017J02Rik
chr15	7049492	7100026	chr15	6899802	6949960	1	1	0	2.31975e-07	up	0.742935	0.0499624	Lifr
chr18	69699781	69850652	chr18	68450572	68599552	5	0	5	2.32396e-07	down	-1.03237	0.0499624
chr7	102249862	102450065	chr7	100800303	101049904	8	0	8	2.32598e-07	down	-2.71866	0.0499624	Stim1,Rhog,Rrm1	Fam168a,Relt,Mir3102,Arhgef17,P2ry6,P2ry2
chr11	83949953	84099927	chr11	83249926	83600029	9	0	9	2.32612e-07	down	-0.975691	0.0499624	Synrg,Ddx52,Dusp14,Tada2a	AI662270,AI450353,Pex12,Slfn14,AA465934,Ap2b1,Mmp28,Taf15,Ccl5,Heatr9,Gas2l2,Rasl10b,1700020L24Rik,E230016K23Rik,Ccl6,Ccl9
chr5	143949666	143999797	chr5	143350143	143449240	2	0	2	2.34402e-07	down	-1.01536	0.0499624	Ccz1	Grid2ip,Kdelr2
chr11	90600312	90650385	chr11	89950004	90050341	2	0	2	2.34827e-07	down	-0.988585	0.0499624	Stxbp4,Cox11,Tom1l1	Pctp,Tmem100
chr2	144200064	144250010	chr2	143950093	144000228	1	1	0	2.35832e-07	up	0.580021	0.0499624	Gm5535	Rrbp1
chr4	120149797	120199770	chr4	119050135	119100012	1	0	1	2.35885e-07	down	-1.75281	0.0499624	Edn2	Gm12866
chr2	173650251	173698914	chr2	172300106	172349812	1	0	1	2.36165e-07	down	-2.14839	0.0499624	Ppp4r1l-ps,Rab22a	Fam210b
chr11	4200283	4249708	chr11	4050149	4099937	1	0	1	2.37619e-07	down	-0.661832	0.0499624	Tbc1d10a,Osm,Castor1	Sec14l3,Sec14l2,Mtfp1
chr19	3549878	3699965	chr19	3249846	3449931	7	0	7	2.3939e-07	down	-0.992395	0.0499624	Lrp5,Ppp6r3	Cpt1a,Mir6984,Ighmbp2,Mrpl21,Tesmin,Gal
chr17	71000032	71150268	chr17	70649861	70749808	4	0	4	2.39555e-07	down	-1.66887	0.0499624	Myom1,Myl12a,Myl12b	Dlgap1
chr4	108749948	108900403	chr4	108649887	108749951	4	4	0	2.40145e-07	up	0.864464	0.0499624	Zfyve9,Kti12,Txndc12,Btf3l4,Rab3b	Zfyve9
chr10	78000028	78050211	chr10	77499869	77550339	1	0	1	2.40447e-07	down	-1.33573	0.0499624	Aire,Pfkl,Dnmt3l	Fam207a,Itgb2
chr13	46899801	46950013	chr13	45599907	45649312	1	0	1	2.41045e-07	down	-1.72624	0.0499624	Kif13a	Atxn1
chr4	129949875	130300147	chr4	128650059	128949894	15	0	15	2.41079e-07	down	-2.97471	0.0499624	Adgrb2,1700003M07Rik,Col16a1,Hcrtr1,Pef1,Tinagl1,Ldc1,Serinc2	Phc2,Azin2,Trim62,A3galt2,Zfp362
chr8	70050242	70649939	chr8	69700087	70150211	30	0	25	2.46355e-07	down	-0.954334	0.0499624	Tm6sf2,Ncan,Hapln4,Sugp1,Mir7066,Gm45929,Rfxank,Borcs8,Nr2c2ap,Mef2b,Tmem161a,Slc25a42,Sugp2,Armc6,Ddx49,Homer3,Gdf1,Upf1,Cope,Cers1,Comp,Crtc1,Crlf1,Klhl26,Tmem59l,Ell,Fkbp8,Uba52,Rex1bd,Kxd1,Isyna1,Ssbp4,Lrrc25,Gdf15,Pgpep1	Yjefn3,Gatad2a,Ndufa13,Tssk6,Cilp2,Pbx4,Atp13a1,Zfp866,Zfp963,Lpar2,Gmip,Zfp869,Sugp1,Mau2,Tm6sf2,Ncan,Hapln4,Mir7066,Gm45929,Rfxank,Borcs8,Nr2c2ap
chr10	94000017	94050000	chr10	92699686	92749832	1	0	1	2.51314e-07	down	-2.36207	0.0499624	Fgd6,Vezt	Nedd1
chr11	116400030	116850078	chr11	115199774	115499992	25	0	25	2.52697e-07	down	-1.98807	0.0499624	Rnf157,Qrich2,Ubald2,Gm7367,Prpsap1,Sphk1,Ube2o,Aanat,Rhbdf2,Cygb,Prcd,Snord1b,Snord1c,Snord1a,St6galnac2,Snhg16,BC018473,St6galnac1,Jmjd6,Srsf2,Mxra7,Mettl23	Fdxr,Grin2c,Fads6,Ush1g,Hid1,Otop2,Otop3,Cdr2l,Mir3968,Trim80,Mrpl58,Kctd2,Atp5h,Tmem104,Gm11694,Jpt1,Slc16a5,Armc7,Nt5c
chr7	45950301	46050108	chr7	44599820	44800396	5	0	5	2.52897e-07	down	-1.67338	0.0499624	Abcc6,Nomo1	Kcnc3,Myh14,2310016G11Rik,Vrk3,Zfp473,Izumo2
chr12	102550170	102599785	chr12	102450030	102498667	1	1	0	2.53254e-07	up	0.807631	0.0499624	Chga,Itpk1	Golga5
chr6	114049928	114100116	chr6	112699866	112749828	1	0	1	2.53643e-07	down	-2.06323	0.0499624		Srgap3
chr6	53700470	53750350	chr6	53500872	53550336	1	1	0	2.55587e-07	up	0.875113	0.0499624		Creb5
chr16	11599811	11649579	chr16	10500384	10550012	1	0	1	2.56825e-07	down	-1.39671	0.0499624	Snx29	Ciita,Dexi,Clec16a
chr6	38900378	38949989	chr6	37450058	37499876	1	0	1	2.57412e-07	down	-2.36388	0.0499624	Tbxas1
chr11	58549985	58700673	chr11	57750011	57999955	8	0	8	2.57416e-07	down	-1.65079	0.0499624	Olfr324,Olfr224,Olfr325,Olfr328,Trim58,Olfr323,2210407C18Rik,Olfr320,Olfr322	Galnt10,2010001A14Rik,Hand1,Sap30l
chr4	155750087	155799742	chr4	155350105	155400356	1	0	1	2.60187e-07	down	-1.20845	0.0499624	Atad3a,Vwa1,Tmem88b,Atad3aos	Gabrd,Prkcz,5830444B04Rik
chr10	128900089	129049999	chr10	127450056	127849828	10	0	10	2.61382e-07	down	-3.0969	0.0499624	Cd63,Bloc1s1,Itga7,Rdh5,Olfr9,Mettl7b,9030616G12Rik,Olfr763,Olfr765	R3hdm2,Nxph4,Shmt2,Lrp1,Stac3,Ndufa4l2,Stat6,Nab2,Nemp1,1700012D01Rik,Gpr182,Tac2,Zbtb39,Myo1a,Rdh9,Rdh1,Rdh16,Rdh18-ps
chr4	9049810	9099637	chr4	8349870	8400072	1	0	1	2.63284e-07	down	-0.975055	0.0499624
chr2	166099877	166150218	chr2	165649638	165699897	1	0	1	2.63301e-07	down	-1.05009	0.0499624	Sulf2	Eya2
chr5	120650021	120950353	chr5	120349864	120650024	13	0	11	2.63629e-07	down	-0.84262	0.0499624	Dtx1,Rasal1,Oas2,Oas1e,Oas3,Oas1c,Oas1b,Oas1f,Oas1g,Oas1h,Oas1a,Oas1d,Rph3a	Sds,Sdsl,Plbd2,Slc8b1,Tpcn1,Rita1,Iqcd,Rasal1,Cfap73,Ddx54,Lhx5
chr1	161149917	161200006	chr1	160999990	161099810	2	1	0	2.67984e-07	up	0.544545	0.0499624	Tex50,Ankrd45	Snord47,Serpinc1,Gas5,Dars2,Zbtb37,Klhl20,Cenpl
chr16	91549977	91649526	chr16	90199013	90300135	2	0	2	2.69853e-07	down	-2.4011	0.0499624	Ifngr2,Tmem50b,Gart,Son,Dnajc28	Sod1,Scaf4
chr15	102700307	102749486	chr15	101949882	101999953	1	0	1	2.79221e-07	down	-1.60034	0.0499624	Calcoco1	Krt8,Krt78
chr18	69449824	69550062	chr18	68649747	68798559	4	0	4	2.81417e-07	down	-0.827889	0.0499624	Tcf4	Mir6356
chr5	66849989	66900470	chr5	66399900	66450096	1	1	0	2.83512e-07	up	1.75768	0.0499624	Limch1	Apbb2
chr10	59950026	60100143	chr10	59249984	59400460	4	0	4	2.86306e-07	down	-1.15316	0.0499624	Anapc16,Ddit4,Ascc1	P4ha1
chr4	121399729	121549930	chr4	121199740	121250026	3	3	0	2.87707e-07	up	2.47042	0.0499624	Gm12886	Rlf
chr11	95599948	95649927	chr11	95399996	95449930	1	1	0	2.8945e-07	up	0.990651	0.0499624		Spop
chr10	33900016	33950098	chr10	33750064	33800078	1	1	0	2.89742e-07	up	1.88018	0.0499624	Rsph4a,Zup1	Sult3a2
chr2	85199700	85249852	chr2	84600037	84649807	1	0	1	2.90064e-07	down	-1.5358	0.0499624		Ctnnd1
chr4	46549970	46699681	chr4	46349943	46549973	8	0	6	2.90524e-07	down	-0.727103	0.0499624	Coro2a,Tbc1d2,Gabbr2	Anp32b,Trim14,Nans,Trmo,Hemgn,Gm16731,Coro2a
chr11	22249997	22300505	chr11	19849996	19899755	1	0	1	2.91276e-07	down	-2.68482	0.0499624	Ehbp1
chr5	137750052	137999886	chr5	137049820	137150811	6	0	6	2.93362e-07	down	-1.26358	0.0499624	Mepce,Zcwpw1,Ppp1r35,Tsc22d4,Pilra,Cyp3a13,Pilrb1,Pilrb2,Gjc3,Azgp1	Trim56,Serpine1
chr3	95999613	96149788	chr3	95449636	95549907	5	0	5	2.96761e-07	down	-1.06457	0.0499624	Vps45,Otud7b	Arnt,Ctsk,Ctss
chr19	41199978	41249980	chr19	41099986	41148996	1	1	0	2.9882e-07	up	0.62097	0.0499624	Mir3084-2,Tm9sf3,Tll2	Mir3084-2,Tll2
chr4	150949998	150999967	chr4	150149991	150200026	1	0	1	2.99167e-07	down	-1.58482	0.0499624	Camta1,Uts2	Car6,Slc2a7
chr6	122299878	122399956	chr6	121150096	121399498	8	0	8	3.03003e-07	down	-1.90294	0.0499624	Phc1,M6pr,1700063H04Rik	Pex26,Usp18,Tuba8,Slc6a12,Slc6a13,Iqsec3
chr2	164349848	164400102	chr2	163799901	163850106	1	0	1	3.03525e-07	down	-1.42492	0.0499624	Mir7678,Matn4,Slpi	Ccn5
chr12	8950068	9050569	chr12	8300443	8350058	2	0	2	3.05103e-07	down	-1.12945	0.0499624	Matn3,Wdr35,Ttc32	Gdf7,Hs1bp3
chr9	35149931	35350067	chr9	34949993	35049465	5	0	5	3.06849e-07	down	-0.808944	0.0499624	Tirap,Dcps,Fam118b,Foxred1,Srpr,4933422A05Rik,Rpusd4	Kirrel3,St3gal4
chr3	85150152	85249969	chr3	83749967	83800009	2	0	2	3.0774e-07	down	-1.88205	0.0499624	Arfip1	Sfrp2
chr2	27199979	27249413	chr2	26600164	26649742	1	0	1	3.11171e-07	down	-1.13452	0.0499624	Sardh	Snora17,Snora43,Dipk1b,Agpat2
chr2	79299679	79349854	chr2	79199904	79249816	1	1	0	3.11278e-07	up	0.741748	0.0499624	Itga4,Cerkl
chr18	5999657	6050126	chr18	5149867	5200323	1	0	1	3.13475e-07	down	-0.709767	0.0499624	Arhgap12	Gm26682
chr14	26999831	27200062	chr14	26300033	26449641	5	0	5	3.15359e-07	down	-0.924032	0.0499624	Hesx1,Il17rd,Arhgef3	4933413J09Rik,Slmap
chr11	87599711	87649816	chr11	86949353	87000215	1	0	1	3.15503e-07	down	-1.72774	0.0499624	Mtmr4,Hsf5	Ypel2
chr15	63149919	63199897	chr15	62299787	62350066	1	0	1	3.17507e-07	down	-1.27034	0.0499624	Gm20740	Pvt1
chr1	154699923	154799774	chr1	154250315	154400268	4	4	0	3.19073e-07	up	0.918184	0.0499624	Cacna1e	4930532M18Rik,4930452N14Rik,Cacna1e
chr9	15549985	15699997	chr9	15300395	15499999	6	6	0	3.25122e-07	up	1.01478	0.0499624	Deup1,4930540M03Rik	Scarna9,Gm25500,Cep295,4931406C07Rik,Taf1d,Smco4
chr5	134800401	134850434	chr5	134000193	134049963	1	0	1	3.27115e-07	down	-2.47898	0.0499624
chr8	71249878	71349834	chr8	70349587	70449814	3	0	3	3.27815e-07	down	-1.73688	0.0499624	Myo9b,Haus8	Comp,Upf1,Crtc1
chr7	126500143	127000007	chr7	126199943	126449973	25	0	24	3.29523e-07	down	-1.38754	0.0499624	Atxn2l,Eif3c,Mir7059,Cln3,Apobr,Il27,Nupr1,Sgf29,Coro1a,Sult1a1,Bola2,Slx1b,Aldoa,Tbx6,Mapk3,Ppp4c,Ypel3,Gdpd3,Fam57b,Doc2a,4930451I11Rik,Ino80e,Hirip3,Taok2,Tmem219,Kctd13,Sez6l2,Asphd1,Cdiptos,Cdipt,Mvp	Sbk1,Mir7058,Lat,Nfatc2ip,Spns1,Xpo6,1700123J17Rik,Atp2a1,Cd19,Rabep2
chr16	8650068	8899967	chr16	8399948	8500034	8	0	7	3.32733e-07	down	-0.909376	0.0499624	Usp7,Gm5767,Carhsp1,Pmm2,1810013L24Rik	Mettl22,Tmem114
chr9	86799888	86849651	chr9	86549892	86650112	2	2	0	3.33923e-07	up	1.58438	0.0499624	Snap91	Pgm3,Me1,Dop1a,Rwdd2a
chr11	34683527	34849949	chr11	34300876	34542514	12	0	12	3.34351e-07	down	-0.65685	0.0499624	Dock2,Spdl1	Dock2,Insyn2b
chr2	167899771	167949993	chr2	167050117	167099578	1	0	1	3.36451e-07	down	-1.45261	0.0499624	Ptpn1	Snord12,Kcnb1,Zfas1,Znfx1
chr15	78600569	78650079	chr15	78400086	78550314	3	0	3	3.3912e-07	down	-0.685006	0.0499624	Cyth4	Tst,Mpst,Tmprss6,Kctd17,Il2rb,Sstr3,C1qtnf6
chr12	72999954	73049971	chr12	72900123	72950075	1	1	0	3.41077e-07	up	0.850481	0.0499624	Six1	Six6,4930447C04Rik
chr8	4600378	4700009	chr8	3549647	3699781	3	0	3	3.41097e-07	down	-1.76051	0.0499624	Zfp958	Pet100,Pcp2,Stxbp2,Xab2,Camsap3,C330021F23Rik,Fcor,Fcer2a,Retn,Trappc5,Mcemp1
chr11	23850054	23899953	chr11	23299920	23500187	4	0	4	3.41731e-07	down	-0.867982	0.0499624	Papolg	Usp34,Ahsa2
chr7	127550086	127700578	chr7	126899642	127000007	3	0	3	3.44787e-07	down	-1.48447	0.0499624	Srcap,Tmem265,Ccdc189,Rnf40,Phkg2,Zfp629,1700120K04Rik,Bcl7c	Kctd13,Sez6l2,Asphd1,Tmem219,Cdiptos,Cdipt,Mvp
chr9	14749210	14800112	chr9	14650239	14699732	1	1	0	3.46874e-07	up	0.82835	0.0499624	Fut4,Mre11a,Ankrd49,1700012B09Rik	Gm7607
chr14	55050073	55099975	chr14	54549992	54600180	1	0	1	3.47022e-07	down	-1.33963	0.0499624	Thtpa,Ap1g2,Zfhx2,Zfhx2os	Ajuba,Haus4,4931414P19Rik
chr3	159849756	159899717	chr3	157950039	158050117	2	2	0	3.47114e-07	up	2.0867	0.0499624	Wls	Ankrd13c,Lrrc40,Srsf11
chr13	90850224	90900060	chr13	90400352	90450240	1	1	0	3.47562e-07	up	2.04899	0.0499624	Atp6ap1l
chr5	73050320	73099951	chr5	72199941	72350338	3	0	3	3.48441e-07	down	-1.33686	0.0499624	Fryl	Atp10d,Corin
chr17	45350036	45400142	chr17	44250382	44350435	2	0	2	3.49153e-07	down	-0.840976	0.0499624	Cdc5l	Clic5
chr3	90350295	90700805	chr3	89749923	90000139	18	0	18	3.55326e-07	down	-1.42362	0.0499624	Gatad2b,Ints3,Slc27a3,Npr1,Snapin,Chtop,Ilf2,S100a1,S100a13,S100a14,S100a16,S100a3,S100a2,S100a4,S100a5,S100a6,S100a8,S100a9,S100a7a	Il6ra,Atp8b2,Chrnb2,Adar,Ube2q1,4632404H12Rik,Gm19710,Hax1,She
chr7	31150513	31200144	chr7	30100039	30149863	1	0	1	3.56077e-07	down	-1.70777	0.0499624	Gm10640,Gramd1a	Zfp382,Zfp260
chr11	55499682	55550019	chr11	54249172	54300061	1	0	1	3.56705e-07	down	-3.9125	0.0499624	Mir7652,Glra1,G3bp1	Csf2,Il3
chr9	110250011	110399970	chr9	108950232	109050132	3	0	3	3.57851e-07	down	-1.58908	0.0499624	Mir6236,Cspg5,Scap,Elp6,Ptpn23	Pfkfb4,Shisa5,Col7a1,Ucn2,Mir711
chr19	12500039	12549464	chr19	11750227	11800068	1	0	1	3.59216e-07	down	-1.61133	0.0499624	Fam111a,Dtx4,A330040F15Rik	Cblif,Stx3,Mrpl16
chr19	56150289	56399977	chr19	54999639	55349343	11	0	11	3.60537e-07	down	-1.43503	0.0499624	Mir3084-2,Habp2,Nrap,Casp7	Mir3084-2,Acsl5,Zdhhc6,Vti1a,Gpam,Gucy2g,Mir6715,Tectb
chr3	84299816	84350005	chr3	83249927	83300479	1	0	1	3.61264e-07	down	-2.69854	0.0499624	4930565D16Rik,Trim2	Dchs2
chr6	30199892	30250195	chr6	29700219	29749759	1	0	1	3.62704e-07	down	-0.828748	0.0499624	Ube2h	Tspan33,Smo
chr13	34850303	35050059	chr13	33849989	34000265	5	0	5	3.64608e-07	down	-1.02188	0.0499624	Prpf4b,4933417A18Rik,Eci3,Fam217a,Eci2	Nqo2,Serpinb6a,1110046J04Rik,Serpinb6c
chr11	79250016	79300208	chr11	78950031	78999910	1	0	1	3.65936e-07	down	-0.569405	0.0499624	Wsb1	Lgals9,Nos2
chr9	71000063	71049867	chr9	70149907	70200491	1	0	1	3.70855e-07	down	-1.18073	0.0499624
chr12	77199888	77300131	chr12	76949966	77100160	3	2	0	3.75115e-07	up	0.638584	0.0499624	Fut8	Max
chr19	25299947	25349552	chr19	24950138	24999989	1	0	1	3.7519e-07	down	-0.776432	0.0499624	Mir3084-2,Kank1	Mir3084-2,Cbwd1,Dock8
chr13	74150202	74200219	chr13	73550120	73600164	1	0	1	3.75407e-07	down	-1.33399	0.0499624	Slc9a3,Exoc3	Slc6a3
chr3	108950039	109050004	chr3	108149816	108199557	2	0	2	3.79852e-07	down	-1.79714	0.0499624	Fam102b,Henmt1	Gpr61,Amigo1,Cyb561d1
chr2	74750326	74799992	chr2	74650310	74699846	1	1	0	3.84288e-07	up	0.823387	0.0499624	Gm14424,Haglr,Hoxd1	Evx2,Hoxd10,Hoxd11,Hoxd12,Hoxd13,Hoxd9
chr16	31250113	31649767	chr16	30100183	30350200	13	0	13	3.84528e-07	down	-1.27945	0.0499624	Apod,Ppp1r2,AV205837,Gm15743,Bdh1,Gm536	Cpn2,Lrrc15,Gp5,Atp13a3
chr6	52249936	52449934	chr6	52150137	52249939	5	5	0	3.84921e-07	up	0.772652	0.0499624	Hoxa13,Hottip,Evx1,Evx1os	Gm15050,Hoxaas2,Hotairm1,Hotairm2,Hoxa1,Hoxa2,Hoxa3,Hoxa4,Hoxaas3,Hoxa10,Hoxa11,Hoxa11os,Hoxa5,Hoxa6,Hoxa7,Hoxa9,Mir196b
chr19	5850174	6400027	chr19	4999901	5400088	42	0	42	3.88859e-07	down	-1.66901	0.0499624	Slc25a45,Dpf2,Tigd3,Frmd8,Cdc42ep2,Pola2,Capn1,Slc22a20,Gm10814,Syvn1,Mir6988,Mrpl49,Znhit2,Tmem262,Cdca5,Vps51,Tm7sf2,Zfpl1,Naaladl1,Arl2,Sac3d1,Snx15,Batf2,Majin,Gpha2,Ppp2r5b,Atg2a,Ehd1,Mir192,Mir194-2,Mir6989,Men1,Cdc42bpg,Map4k2,Pygm,Rasgrp2,Sf1	Catsper1,Gal3st3,Cst6,Sart1,Banf1,Eif1ad,Pacs1,Brms1,Cnih2,Rin1,Tmem151a,Yif1a,Cd248,Rab1b,Sf3b2,Klc2,B4gat1,Slc29a2
chr4	121000095	121349990	chr4	120499914	120850299	17	0	17	3.96124e-07	down	-1.96081	0.0499624	Col9a2,Smap2,Zmpste24,Rlf,Tmco2,Gm12888	Ctps,Gm8439,Cited4,Kcnq4,Slfnl1,Scmh1,Mir30f,Nfyc,Mir30c-1,Mir30e
chr11	117750381	117900052	chr11	117349224	117500199	5	0	5	4.01303e-07	down	-1.2617	0.0499624	Tnrc6c,Tmc6,Tmc8,6030468B19Rik,Birc5,Syngr2,Tk1,Afmid,Tmem235,Tha1	Sept9,Gm11733,Gm11729,Gm8624
chr18	90250708	90599990	chr18	90050201	90199980	10	10	0	4.01543e-07	up	4.40406	0.0499624	Tmx3,Gm45871
chr4	63800310	64099895	chr4	63050064	63499992	21	0	21	4.02427e-07	down	-1.2589	0.0499624	Tnfsf8,Tnc	Ambp,Kif12,Col27a1,Whrn,Akna,Orm1,Orm2,Orm3,Zfp618,Mir455
chr7	25350115	25400012	chr7	24800234	24849959	1	0	1	4.03457e-07	down	-0.934591	0.0499624	Lipe,Megf8,4732471J01Rik,Cnfn	Gm5893
chr10	118349907	118450208	chr10	117649827	117750047	3	0	3	4.03723e-07	down	-1.15311	0.0499624	Ifng	Mdm2,Cpm,Slc35e3
chr1	16549876	16599932	chr1	16450053	16500165	1	1	0	4.04005e-07	up	0.669174	0.0499624	Ube2w	Stau2
chr4	116950130	117000143	chr4	116099745	116149992	1	0	1	4.07158e-07	down	-1.42758	0.0499624	Urod,Zswim5,Hectd3	Rad54l,Lurap1,Pomgnt1,2510003B16Rik
chr9	115699364	115750164	chr9	114750146	114800122	1	0	1	4.08751e-07	down	-1.45554	0.0499624		Cmtm7,Cmtm8
chr17	31800070	31950386	chr17	31699711	31800073	4	0	1	4.15843e-07	down	-0.576328	0.0499624	Sik1,Hsf2bp
chr15	63449865	63700021	chr15	62100218	62350066	11	0	11	4.17802e-07	down	-1.28855	0.0499624	Gm20740	Pvt1,H2afy3
chr17	56849970	56900390	chr17	56150287	56200107	1	0	1	4.24538e-07	down	-1.4908	0.0499624	Acsbg2,Mllt1,1700061G19Rik	Dpp9,Mydgf,Tnfaip8l1
chr13	74049890	74200219	chr13	73249993	73400068	4	0	4	4.25959e-07	down	-2.1888	0.0499624	Cep72,Slc9a3,Exoc3	Ndufs6,Eprn,Mrpl36,Irx4
chr10	20849519	20900037	chr10	19349683	19400053	1	0	1	4.26212e-07	down	-2.06699	0.0499624		Olig3
chr5	113749962	114050056	chr5	113298957	113499988	9	0	9	4.2699e-07	down	-1.30096	0.0499624	Tmem119,Sart3,Iscu,Selplg,Coro1c,Ssh1,Dao,Svop	Aym1,Mir7229,Mir7230,Sgsm1,Wscd2
chr18	68450572	68499744	chr18	67450085	67500039	1	0	1	4.277e-07	down	-1.68124	0.0499624		Prelid3a,Spire1
chr2	178649756	178699800	chr2	178500078	178549702	1	0	1	4.28856e-07	down	-0.533736	0.0499624
chr4	108849997	108900403	chr4	107750306	107799723	1	0	1	4.35124e-07	down	-2.11606	0.0499624	Txndc12,Rab3b
chr2	4250162	4399984	chr2	3099732	3249904	5	0	5	4.36763e-07	down	-1.63582	0.0499624	Frmd4a	Fam171a1
chr11	34350136	34542514	chr11	34199863	34399691	7	0	7	4.40705e-07	down	-0.959392	0.0499624	Insyn2b,Dock2	Foxi1,Dock2,Insyn2b
chr6	108349678	108400159	chr6	108200029	108249480	1	1	0	4.43645e-07	up	0.544451	0.0499624	Itpr1	Itpr1
chr10	82600049	82650047	chr10	82499917	82550151	1	1	0	4.45006e-07	up	0.880863	0.0499624	Tdg,1190007I07Rik,Gm9855
chr10	80699743	80850105	chr10	79800464	79999763	7	0	7	4.47518e-07	down	-1.768	0.0499624	Ap3d1,Mob3a,Izumo4,Sf3a2,Dot1l,Plekhj1,Oaz1-ps,Mir1982,Amh,Oaz1,Lingo3,Jsrp1	Mir6910,Cfd,Prtn3,Ptbp1,Plppr3,Med16,E130317F20Rik,Elane,R3hdm4,Kiss1r,Arid3a,Cnn2,Grin3b,Wdr18,Tmem259,Abca7,Palm,Misp
chr7	93699922	93750077	chr7	93500761	93549569	1	0	1	4.49294e-07	down	-1.01188	0.0499624
chr5	149499793	149549647	chr5	148000058	148050064	1	0	1	4.51915e-07	down	-2.11421	0.0499624	Gm15997,Wdr95	Mtus2
chr10	5099658	5200081	chr10	3449942	3549883	2	0	2	4.56189e-07	down	-1.74179	0.0499624	Syne1	Ppp1r14c,Iyd
chr10	94100312	94150124	chr10	92999081	93050133	1	0	1	4.62202e-07	down	-1.67648	0.0499624	Fgd6,Nr2c1	Cfap54
chr2	121700042	121900143	chr2	121599958	121700045	4	4	0	4.64343e-07	up	0.711283	0.0499624	Frmd5,Casc4	Frmd5
chr16	91649523	91749527	chr16	91299780	91450205	5	0	5	4.66157e-07	down	-0.795086	0.0499624	Gm10785,Son,Donson,Cryzl1,Itsn1	Ifnar2,Il10rb
chr11	70149852	70250176	chr11	69599889	69750002	3	0	3	4.6841e-07	down	-1.23634	0.0499624	Clec10a,Mir497b,0610010K14Rik,Alox12,Bcl6b,Slc16a11,Mir195a,Rnasek,Slc16a13,Mir497	Mir467f,Atp1b2,Shbg,Fxr2,Sat2,Mir1934,Cd68,Eif4a1,Sox15,Tnfsf12,Mpdu1,Tnfsfm13,Tnfsf13,Senp3,Polr2a
chr7	44300357	44349358	chr7	43650410	43700194	1	0	1	4.69825e-07	down	-1.40725	0.0499624	Clec11a,Shank1	2310002F09Rik,Ctu1,Klk14,Siglece
chr3	9299494	9550296	chr3	8549781	8800585	11	0	11	4.70098e-07	down	-1.46151	0.0499624	Zfp704,C030034L19Rik	Gm32496,Hey1,Stmn2
chr8	129199833	129300176	chr8	129099944	129199836	3	3	0	4.70414e-07	up	1.04415	0.0499624	2610044O15Rik8,Gm32856	Ccdc7b
chr11	21450464	21550396	chr11	20350161	20500149	4	0	4	4.70485e-07	down	-1.28828	0.0499624	4932414J04Rik
chr15	80650126	80700135	chr15	79649913	79700015	1	0	1	4.70598e-07	down	-1.56001	0.0499624	A430088P11Rik,Grap2,Fam83f	Gtpbp1,Tomm22,Cby1,Josd1,Fam227a
chr6	29150008	29200086	chr6	28399976	28449753	1	0	1	4.72252e-07	down	-1.17283	0.0499624	Prrt4,Rbm28	Arf5,Pax4,Fscn3,Gcc1
chr4	9750563	9799920	chr4	9099634	9149235	1	0	1	4.72868e-07	down	-0.809807	0.0499624	4930412C18Rik
chr15	86400225	86450119	chr15	85899944	85950370	1	0	1	4.7321e-07	down	-1.4634	0.0499624	Tbc1d22a	Celsr1
chr13	111399953	111449792	chr13	111099504	111149836	1	1	0	4.74527e-07	up	1.73038	0.0499624	Gpbp1
chr16	23400085	23450088	chr16	22799900	22850029	1	0	1	4.76909e-07	down	-1.02917	0.0499624	Masp1,Rtp1	Crygs,Tbccd1
chr13	83600056	83700549	chr13	82450087	82549927	3	0	3	4.79145e-07	down	-0.830963	0.0499624	Mef2c
chr9	21749800	21799737	chr9	20449723	20549821	2	0	2	4.80971e-07	down	-2.93363	0.0499624	Ldlr,Kank2,Spc24	Zfp26,Zfp426,Zfp266
chr9	21749800	21850333	chr9	21399640	21549698	5	0	5	4.89056e-07	down	-0.918076	0.0499624	Ldlr,Kank2,Spc24,Mir7083,Dock6,Angptl8	Dnm2,Ilf3,Gm16853,Qtrt1,Mir199a-1,Tmed1,AB124611,Carm1
chr8	36149883	36200191	chr8	34149926	34199855	1	0	1	4.92735e-07	down	-1.69858	0.0499624	Gm38414	Mir6395,Saraf
chr3	9449928	9500088	chr3	9049688	9100341	1	0	1	4.96232e-07	down	-0.667786	0.0499624	Zfp704	4930539M17Rik
chr2	181700070	181750128	chr2	180751263	180799571	1	0	1	4.97231e-07	down	-1.55061	0.0499624	Oprl1	Bhlhe23
chr10	97000017	97050013	chr10	96350117	96399884	1	0	1	4.9899e-07	down	-1.1148	0.0499624	4930556N09Rik
chr5	29249938	29300086	chr5	28999998	29049845	1	1	0	5.04526e-07	up	1.39475	0.0499624	Lmbr1
chr5	100200002	100250133	chr5	99200368	99250357	1	0	1	5.05398e-07	down	-1.24509	0.0499624	2310034O05Rik	Rasgef1b
chr3	146899975	146950051	chr3	146150299	146199955	1	0	1	5.06125e-07	down	-1.21282	0.0499624	Ttll7	Mcoln2
chr6	38399807	38499580	chr6	38299709	38399810	2	1	0	5.06522e-07	up	0.620225	0.0499624	Ttc26,Ubn2	Zc3hav1,Ttc26
chr4	34700246	34749633	chr4	33350103	33399926	1	0	1	5.12122e-07	down	-1.29532	0.0499624	Gm136,Cfap206	Rngtt
chr16	31250113	31350010	chr16	30350197	30399006	2	0	2	5.14919e-07	down	-1.18136	0.0499624	Apod,Ppp1r2,AV205837	Atp13a3
chr6	83649937	83699699	chr6	82750409	82800315	1	0	1	5.19128e-07	down	-1.42739	0.0499624	Cd207,Clec4f,Vax2os	Hk2
chr13	52549949	52649688	chr13	52050149	52150386	2	0	2	5.20884e-07	down	-0.986641	0.0499624	Syk	4921525O09Rik
chr10	18799134	18950419	chr10	18649603	18799137	4	4	0	5.21189e-07	up	0.788949	0.0499624	Gm32926,Perp,4930444F02Rik	Gm32926,Arfgef3,Gm4922,4930444F02Rik
chr12	71650025	71749936	chr12	71249495	71350547	3	3	0	5.22763e-07	up	1.47889	0.0499624		Dact1
chr1	156699818	156899474	chr1	155849955	155999843	6	0	6	5.24326e-07	down	-1.59123	0.0499624	Fam20b,Angptl1,Ralgps2	Cep350
chr1	75450105	75499990	chr1	74850062	75000075	3	0	3	5.28664e-07	down	-1.0741	0.0499624	Asic4,Tmem198,Chpf,Obsl1	Gm16582,Cdk5r2,Cryba2,Fev,Ihh,Cfap65,Mir375,Nhej1
chr3	144150026	144300068	chr3	143550006	143699443	4	0	4	5.36429e-07	down	-0.839174	0.0499624	Lmo4	Gm6260
chr12	34650136	34700209	chr12	33349295	33400283	1	0	1	5.38579e-07	down	-1.0318	0.0499624	Hdac9	Atxn7l1,Efcab10,Atxn7l1os2
chr15	62799913	62849819	chr15	61400512	61450032	1	0	1	5.41132e-07	down	-0.959247	0.0499624
chr7	101949844	102150019	chr7	100399765	100701404	9	0	9	5.44064e-07	down	-1.82218	0.0499624	Numa1,Il18bp,Rnf121,Xndc1,Xntrpc,Art5,Trpc2,Art1,Nup98,Chrna10	Ucp2,Ucp3,C2cd3,Mrpl48,Coa4,Dnajb13,Rab6a,Plekhb1
chr3	122549853	122649408	chr3	122250011	122349964	2	1	1	5.46115e-07	down	-0.543915	0.0499624	Fnbp1l	Gclm,Bcar3,Mir760,Dnttip2
chr15	59750166	59949794	chr15	58950129	58999905	4	0	4	5.46261e-07	down	-1.08196	0.0499624	Gm19510	Mtss1
chr6	113400256	113449816	chr6	113000810	113049721	1	0	1	5.51852e-07	down	-0.879562	0.0499624	Ttll3,Rpusd3,Cidec,Jagn1	Thumpd3
chr7	128149989	128250131	chr7	127800283	127899852	3	0	3	5.52081e-07	down	-0.933584	0.0499624	Itgax,Itgad,4931431B13Rik,9130023H24Rik,Cox6a2,Tgfb1i1,Armc5	Hsd3b7,Stx4a,Setd1a,Stx1b,Zfp646,Zfp668,Vkorc1,Prss53
chr10	60350033	60399927	chr10	59899670	59950029	1	0	1	5.56291e-07	down	-1.10312	0.0499624	Gm17455,Cdh23,Vsir	Ddit4
chr6	88849887	89000361	chr6	87999905	88250167	7	0	7	5.59098e-07	down	-1.04174	0.0499624	Mcm2,Podxl2,Tpra1,4933427D06Rik	Rab7,Gm5577,Rpn1,Gata2,Dnajb8,Mir6376
chr12	119300022	119350048	chr12	118999740	119050031	1	1	0	5.62152e-07	up	0.884065	0.0499624	Macc1
chr2	11750100	11899992	chr2	11400187	11550882	3	0	3	5.66259e-07	down	-0.803111	0.0499624	Ankrd16,Fbh1	Pfkfb3
chr1	195100223	195149835	chr1	195000073	195049995	1	1	0	5.66665e-07	up	0.637212	0.0499624	Cr2,Cr1l	Cd46,A330023F24Rik,Mir29c,Mir29b-2
chr5	33550064	33650026	chr5	33399798	33499786	3	2	0	5.67472e-07	up	0.620238	0.0499624	Slbp,Fam53a	Nkx1-1,Uvssa
chr13	63950145	64100044	chr13	63350329	63500870	5	5	0	5.68571e-07	up	1.03777	0.0499624	Hsd17b3,Slc35d2	Fancc
chr12	35149876	35199936	chr12	33299876	33400283	2	0	2	5.6897e-07	down	-0.76518	0.0499624	Mir680-3	Atxn7l1,Efcab10,Atxn7l1os2
chr12	69149979	69199802	chr12	69000105	69049698	1	1	0	5.69228e-07	up	3.11178	0.0499624	Dnaaf2,Rps29,Mgat2,9330151L19Rik,Rpl36al,Lrr1
chr19	45549945	45599791	chr19	45200280	45249920	1	0	1	5.69711e-07	down	-0.714679	0.0499624	Mir3084-2,Dpcd,Fbxw4,Poll	Mir3084-2,Lbx1
chr17	84200195	84250095	chr17	83000049	83050008	1	0	1	5.74718e-07	down	-2.31824	0.0499624	Thada	Gm19689
chr2	61750068	61799985	chr2	61648812	61699735	1	1	0	5.75092e-07	up	0.62013	0.0499624	Psmd14	Tank
chr3	95850000	96350049	chr3	95049448	95599848	36	0	36	5.7546e-07	down	-1.40571	0.0499624	C920021L13Rik,Aph1a,Ciart,BC028528,Car14,Mrps21,Prpf3,Anp32e,Plekho1,Vps45,Otud7b,Sf3b4,Mtmr11,Sv2a,Bola1,Hist2h3c1,Hist2h2ac,Hist2h2be,Hist2h2ab,Hist2h3c2,Fcgr1,Hist2h3b,Hist2h2bb,Hist2h4,Platr30	Sema6c,Gabpb2,Bnipl,Prune1,Anxa9,Mindy1,Cers2,Setdb1,Pip5k1a,Gm16740,Gm128,Mllt11,Cdc42se1,Mir8099-2,Vps72,Lysmd1,Tmod4,Scnm1,Tnfaip8l2,4930558C23Rik,Gm4349,Arnt,Ctsk,Ctss,Golph3l,Hormad1
chr8	47100222	47299300	chr8	46899900	47049514	6	6	0	5.75566e-07	up	0.922754	0.0499624	Stox2	Enpp6
chr6	125600330	125649144	chr6	124449915	124500203	1	0	1	5.78502e-07	down	-1.72101	0.0499624	Vwf	Clstn3,C1rl
chr10	60699664	60750544	chr10	59899670	59950029	1	0	1	5.79907e-07	down	-1.32262	0.0499624	Slc29a3	Ddit4
chr11	114500086	114550030	chr11	113399786	113450078	1	0	1	5.80342e-07	down	-1.81489	0.0499624		Slc39a11
chr2	127400101	127450264	chr2	127099675	127200162	2	0	2	5.81573e-07	down	-0.866528	0.0499624	Gpat2,Fahd2a	Ncaph,Itpripl1,1810024B03Rik
chr10	45299640	45349507	chr10	44099588	44149874	1	0	1	5.8192e-07	down	-1.82116	0.0499624	Bves,Popdc3	Crybg1
chr10	79499882	79549837	chr10	79350275	79399995	1	1	0	5.82081e-07	up	1.05956	0.0499624	Mir6909,Plpp2,Mier2	Vmn2r82
chr12	10399503	10449541	chr12	9000021	9100126	2	0	2	5.86152e-07	down	-0.924875	0.0499624	Gm38407	Wdr35,Ttc32
chr9	72900014	72950133	chr9	71450255	71550218	2	0	2	5.87424e-07	down	-1.85073	0.0499624	Prtg,Pygo1	Polr2m,Myzap
chr15	8799685	8950056	chr15	8600396	8700810	4	4	0	5.89206e-07	up	1.09958	0.0499624		Slc1a3
chr15	78700149	78800563	chr15	78450003	78550314	3	0	3	5.90751e-07	down	-0.611524	0.0499624	Elfn2,Card10,Mfng	Sstr3,C1qtnf6,Il2rb,Tmprss6
chr17	7749572	7849987	chr17	7550093	7699760	4	4	0	5.91555e-07	up	0.889546	0.0499624	Fndc1
chr9	110750051	110849998	chr9	109750023	109899806	3	0	3	5.91702e-07	down	-1.79829	0.0499624	Myl3,Prss42,Prss45,Prss43,Prss44,Prss46	Mir7089,Cdc25a,Fbxw27,Camp,3000002C10Rik,Nme6,Spink8
chr1	91549972	91600206	chr1	90900714	90950469	1	0	1	5.92401e-07	down	-1.24994	0.0499624	Asb1	Mlph
chr5	129551112	129749794	chr5	128950622	129099857	6	0	6	5.97673e-07	down	-0.705173	0.0499624	Sfswap,Mmp17,Zfp11,Sept14,Nipsnap2,Mrps17	Stx2,Rimbp2,Ran,Adgrd1
chr17	88500334	88650013	chr17	87250042	87449749	6	0	6	5.98971e-07	down	-3.12641	0.0499624	Ppp1r21,Ston1	Ttc7,Mcfd2,4833418N02Rik,Stpg4,Calm2
chr9	45099818	45300034	chr9	44349782	44549757	9	0	9	5.99021e-07	down	-1.46294	0.0499624	Gm10684,Jaml,Scn4b,Scn2b,Tmprss4,BC049352,Mir7086,Il10ra	Mir7085,Slc37a4,Ccdc84,Foxr1,Trappc4,Rps25,Upk2,Bcl9l,Hyou1,Vps11,Cxcr5
chr1	37099776	37200261	chr1	36850176	36949925	2	2	0	6.01142e-07	up	0.581089	0.0499624		Tmem131
chr7	127800283	127850399	chr7	127349564	127400049	1	0	1	6.01953e-07	down	-0.987926	0.0499624	Hsd3b7,Stx4a,Setd1a,Stx1b	E430018J23Rik,Zfp747,9130019O22Rik
chr17	26999993	27199281	chr17	26549967	26649999	5	0	5	6.0408e-07	down	-1.14604	0.0499624	Bak1,Zbtb9,Ggnbp1,Mir7677,Itpr3,Ip6k3,Uqcc2,Lemd2	Ergic1
chr14	65249592	65300064	chr14	65050753	65099909	1	1	0	6.05154e-07	up	0.970315	0.0499624	Fzd3,Fbxo16	Extl3
chr6	149049499	149149980	chr6	148950312	149049502	3	0	0	6.06312e-07	up	0.452644	0.0499624	Dennd5b,Etfbkmt	Dennd5b
chr17	18650342	18700351	chr17	17899934	17949888	1	1	0	6.08268e-07	up	2.08212	0.0499624		Fpr2
chr7	16849742	17149711	chr7	16449816	16800410	12	0	12	6.10102e-07	down	-0.947444	0.0499624	Prkd2,Gng8,9330104G04Rik,Dact3,Calm3,Ptgir,Pnmal2,Ccdc8,Pnmal1,Ppp5c,Hif3a,Psg16	Npas1,Arhgap35,Tmem160,Ceacam-ps1,Gm29443,Ap2s1,Ceacam9,Slc1a5,Ceacam15
chr5	115200174	115249767	chr5	114550157	114599606	1	0	1	6.1058e-07	down	-1.25607	0.0499624	Pop5,Rnf10	Fam222a
chr15	76100087	76149881	chr15	75299976	75349999	1	0	1	6.12861e-07	down	-2.18544	0.0499624	Eppk1,BC024139
chr6	90749503	90900074	chr6	90549502	90749506	5	0	3	6.13176e-07	down	-0.644947	0.0499624	Iqsec1	Iqsec1,LOC102631993,Aldh1l1,Slc41a3
chr18	80999928	81049899	chr18	80700226	80750149	1	0	1	6.16163e-07	down	-1.32049	0.0499624		Nfatc1,Atp9b
chr10	60699664	60799993	chr10	59300276	59400460	2	0	2	6.19339e-07	down	-1.79337	0.0499624	Slc29a3,Unc5b	P4ha1
chr16	36999937	37100238	chr16	36849712	36899834	2	2	0	6.20646e-07	up	0.584557	0.0499624	Polq	Eaf2,Golgb1,Iqcb1,4930565N06Rik
chr16	31050107	31149811	chr16	29699244	29799982	2	0	2	6.22583e-07	down	-1.77163	0.0499624	Xxylt1,Acap2
chr3	136500184	136650237	chr3	135850211	135950291	3	3	0	6.27033e-07	up	1.15463	0.0499624		Slc39a8
chr1	55500049	55549653	chr1	55249945	55300016	1	1	0	6.27195e-07	up	1.09115	0.0499624	Plcl1	Boll
chr7	128699982	128850327	chr7	128049774	128400441	10	0	9	6.30128e-07	down	-0.721743	0.0499624	Sec23ip,Mcmbp	Itgam,Itgax,Itgad,4931431B13Rik,9130023H24Rik,Cox6a2,Tgfb1i1,Armc5,Mir3103,BC017158,Slc5a2,Rgs10
chr17	8550906	8599982	chr17	7849984	7900111	1	0	1	6.31081e-07	down	-1.26724	0.0499624	Pde10a
chr10	93200091	93250421	chr10	92699686	92749832	1	1	0	6.35552e-07	up	2.35718	0.0499624	Elk3,Cdk17	Nedd1
chr1	133999957	134149807	chr1	133000039	133249411	8	0	8	6.40557e-07	down	-1.30619	0.0499624	Fmod,Btg2,Chit1	Ppp1r15b,Pik3c2b,Plekha6,Mdm4
chr10	67600203	67649959	chr10	66849946	66900090	1	0	1	6.41452e-07	down	-1.19581	0.0499624
chr11	4849966	4899852	chr11	4200283	4299884	2	0	2	6.42827e-07	down	-0.952139	0.0499624	Mir6918,Thoc5,Nipsnap1	Tbc1d10a,Osm,Castor1,Lif
chr4	117350331	117399943	chr4	117199959	117250050	1	1	0	6.43369e-07	up	0.878343	0.0499624	Rnf220	Armh1
chr6	49999957	50049020	chr6	49399808	49450320	1	1	0	6.45278e-07	up	1.50188	0.0499624		Stk31
chr2	119150373	119250074	chr2	118450043	118500287	2	0	2	6.48153e-07	down	-1.12151	0.0499624	Gchfr,Gm14137,Rmdn3,Dnajc17,Spint1,Zfyve19,Ppp1r14d	Srp14,Eif2ak4
chr1	87699926	88050134	chr1	87300024	87499929	11	0	10	6.49699e-07	down	-0.848409	0.0499624	Inpp5d,Scarna6,Atg16l1,Sag,Gm19582,Dgkd,Usp40	Gigyf2,Ngef,Snorc,Kcnj13,Efhd1
chr7	101349937	101500464	chr7	100649931	100701404	3	0	3	6.53255e-07	down	-1.12781	0.0499624	Arap1,Pde2a,Mir139	Plekhb1
chr3	9900031	9950248	chr3	8900047	9049691	3	0	3	6.57236e-07	down	-1.2145	0.0499624		Tpd52,Mrps28
chr11	20899323	20948921	chr11	20400116	20500149	2	0	2	6.58532e-07	down	-0.837606	0.0499624
chr10	4999951	5049955	chr10	3749635	3800057	1	0	1	6.58703e-07	down	-1.87197	0.0499624	Esr1,Syne1	Plekhg1
chr13	46750265	46899804	chr13	46200025	46400014	6	0	6	6.5941e-07	down	-0.895586	0.0499624	Kif13a	Stmnd1
chr8	111949899	112000190	chr8	110849792	110900439	1	0	1	6.59602e-07	down	-2.12919	0.0499624	Adat1,Kars,Gabarapl2	Cog4,Fcsk
chr18	75700060	75850016	chr18	75200026	75400333	5	5	0	6.61347e-07	up	1.36357	0.0499624	Zbtb7c	Dym,2010010A06Rik,Gm20544,Smad7
chr11	102350068	102499539	chr11	102049893	102150025	3	0	3	6.61969e-07	down	-0.871569	0.0499624	Bloodlinc,Slc4a1,Rundc3a,Mir6930,Grn,Fam171a2,Slc25a39,Itga2b,Gpatch8	Ppy,Mpp2,Cd300lg,Pyy,Nags
chr15	102850007	102900425	chr15	102650057	102700310	1	1	0	6.62547e-07	up	1.22551	0.0499624		Atp5g2,Mir688
chr11	113800191	113849113	chr11	113300141	113350146	1	0	1	6.70311e-07	down	-1.19613	0.0499624	Sdk2	Slc39a11
chr8	72649616	72750144	chr8	71999780	72199893	4	0	4	6.72851e-07	down	-1.66198	0.0499624	Nwd1,Sin3b	Cyp4f18,Olfr373,Olfr372,Olfr374,Tpm4,Rab8a,Hsh2d
chr4	141749232	141800086	chr4	141149686	141199914	1	0	1	6.78576e-07	down	-1.1734	0.0499624	Casp9,Dnajc16,Agmat	Fbxo42
chr11	94749972	94799809	chr11	93749602	93849998	2	0	2	6.79438e-07	down	-2.47943	0.0499624	Tmem92
chr9	123249920	123300530	chr9	122700234	122750343	1	0	1	6.80969e-07	down	-0.789397	0.0499624	Tmem158	Topaz1
chr5	23800328	23899775	chr5	23299909	23400045	2	0	2	6.81294e-07	down	-1.20483	0.0499624	Tomm7,Rint1,Snord93,2700038G22Rik
chr7	102450062	102500004	chr7	102150016	102200035	1	1	0	6.83953e-07	up	0.864465	0.0499624	Rrm1,Olfr544,Olfr543,Olfr545	Nup98
chr4	45249892	45299767	chr4	44899952	45000533	2	0	2	6.84413e-07	down	-0.904951	0.0499624	Frmpd1,Trmt10b	Zcchc7,Zbtb5,Grhpr
chr7	24500040	24849959	chr7	24200160	24449869	13	0	12	6.85699e-07	down	-0.681442	0.0499624	Irgq,Xrcc1,Zfp428,Cadm4,Pinlyp,Zfp575,Ethe1,Phldb3,Lypd3,Gm4598,Tex101,Lypd11,Lypd10,Cd177,Ceacam10,Gm5893	Kcnn4,Smg9,Lypd5,Irgc1,Zfp61,Zfp94,Tescl,Zfp93,Zfp108,Zfp111,Zfp109
chr4	45650160	45699799	chr4	44350575	44400093	1	0	1	6.93081e-07	down	-1.49742	0.0499624	Gm829	Melk
chr9	95950567	96000403	chr9	95699583	95749434	1	1	0	6.94326e-07	up	1.54414	0.0499624	Xrn1,Atr	Trpc1
chr4	109150154	109199986	chr4	109050142	109099400	1	0	0	6.95411e-07	up	0.462399	0.0499624	Osbpl9	Osbpl9,Nrd1
chr17	84399742	84699882	chr17	83000049	83299924	9	0	9	6.99153e-07	down	-1.97385	0.0499624	Thada,Plekhh2,Dync2li1,Abcg5,Abcg8	Gm19689,Pkdcc
chr10	78399653	78499932	chr10	77899924	78050211	5	0	5	7.01713e-07	down	-0.967797	0.0499624	Mir6410,Mir6907,Mir6908,Cstb,Rrp1,Pdxk	Lrrc3,Trpm2,Pfkl,Cfap410,Aire,Dnmt3l
chr1	172349358	172399457	chr1	172000014	172050197	1	0	1	7.03339e-07	down	-0.71118	0.0499624	Kcnj10,Pigm	Vangl2
chr14	55599986	55799452	chr14	55450000	55549943	4	0	3	7.0497e-07	down	-0.675806	0.0499624	Irf9,Rnf31,Rec8,Tssk4,Tm9sf1,Ipo4,Gmpr2,Nedd8,Tinf2,Mdp1,Tgm1,Dhrs1,Rabggta,Nop9,Adcy4,Cideb,Ltb4r1,Ripk3,Ltb4r2	Cpne6,Nrl,Carmil3,Pck2,Dhrs4
chr8	71999780	72049925	chr8	71650065	71749932	2	0	2	7.06209e-07	down	-0.590272	0.0499624	Cyp4f18	Insl3,Jak3,Unc13a,B3gnt3,Fcho1
chr16	20100040	20149959	chr16	19900081	19949905	1	0	1	7.09155e-07	down	-0.577699	0.0499624	Yeats2,Klhl24	Klhl6
chr8	120149063	120200020	chr8	119250024	119299838	1	0	1	7.16583e-07	down	-2.53424	0.0499624	Galnt2,6430548M08Rik,Fam92b	Cdh13
chr10	80050427	80300446	chr10	79650389	80050430	18	0	14	7.18175e-07	down	-1.25525	0.0499624	Sbno2,Gpx4,Cbarp,Stk11,Midn,Atp5d,Cirbp,Efna2,1600002K03Rik,Pwwp3a,Ndufs7,Mir6911,Gamt,Rps15,Apc2,Dazap1	Cnn2,Arid3a,Grin3b,Wdr18,Tmem259,Abca7,Tpgs1,Gzmm,Madcam1,Cdc34,Palm,Misp,Mir6910,Cfd,Prtn3,Ptbp1,Plppr3,Med16,E130317F20Rik,Elane,R3hdm4,Kiss1r,Gpx4,Polr2e,Arhgap45,Bsg,Hcn2,Polrmt,Fgf22,Rnf126,Prss57,Fstl3
chr8	105499709	105649958	chr8	105350224	105450361	3	3	0	7.20017e-07	up	1.49809	0.0499624	Atp6v0d1,Hsd11b2,Agrp,Mir1966,Ctcf,Gm5914,Ripor1	Plekhg4,Slc9a5,Kctd19,Lrrc36
chr13	37299831	37349270	chr13	37050029	37250027	4	4	0	7.25988e-07	up	0.999852	0.0499624	Ly86	F13a1
chr6	29000431	29099780	chr6	28250064	28449753	4	0	4	7.26731e-07	down	-1.27738	0.0499624	Mir129-1,Lep	Zfp800,Arf5,Pax4,Fscn3,Gcc1
chr8	123299927	123400387	chr8	122449900	122500561	2	0	2	7.33114e-07	down	-1.18252	0.0499624	Galnt2,Fanca,Spire2,Tcf25	Galnt2,Piezo1,Snai3,Gm20735,Ctu2,Rnf166
chr13	51700135	51799975	chr13	51599529	51700138	2	0	1	7.34923e-07	down	-0.460687	0.0499624	Sema4d	Cks2,Sema4d,Secisbp2
chr12	69699210	70000306	chr12	69099800	69199802	7	0	7	7.35428e-07	down	-1.53325	0.0499624	L2hgdh,Dmac2l,Cdkl1,4930512B01Rik,Mir681,Map4k5,4931403G20Rik,Atl1,Gm3086,Sav1	Dnaaf2,Rps29,Mgat2,9330151L19Rik,Rpl36al,Lrr1
chr12	80149937	80199931	chr12	78899981	78999701	2	0	2	7.39998e-07	down	-1.46488	0.0499624	Actn1	Plek2,Tmem229b
chr14	25350228	25699970	chr14	24399631	24549912	10	0	10	7.43433e-07	down	-1.16813	0.0499624	Zmiz1,Mir3075,Ppif,Ppifos	Rps24,Polr3a
chr19	7150353	7250112	chr19	6450606	6549793	2	0	2	7.45744e-07	down	-1.19944	0.0499624	Macrod1,Otub1,Cox8a,Naa40	Nrxn2,Slc22a12
chr1	192051788	192149917	chr1	191199818	191349793	4	0	4	7.50501e-07	down	-1.05611	0.0499624	Rcor3,Traf5,Gm10516	D730003I15Rik,Atf3,Nenf,Pacc1
chr18	75499979	75749720	chr18	74750044	75099120	11	0	11	7.54402e-07	down	-1.13805	0.0499624	Ctif,Gm10532	Rpl17,BC031181,Dym,Myo5b,Scarna17,Acaa2,Lipg
chr5	37099904	37200958	chr5	36149974	36299695	3	0	3	7.59015e-07	down	-2.35809	0.0499624	Jakmip1	Sorcs2,Psapl1
chr1	37800595	37899963	chr1	37649874	37800598	5	4	0	7.59691e-07	up	0.773565	0.0499624	Tsga10,Mrpl30,Lipt1,Mitd1	2010300C02Rik,Tsga10
chr7	97849614	97899932	chr7	97700324	97750135	1	1	0	7.66371e-07	up	0.803072	0.0499624	Pak1	Clns1a,Aqp11
chr16	23750246	23800902	chr16	23499876	23549931	1	1	0	7.66481e-07	up	0.82121	0.0499624		Masp1,Rtp4
chr16	15050087	15099896	chr16	14700139	14749759	1	1	0	7.68382e-07	up	1.49247	0.0499624		Snai2
chr1	144399660	144549982	chr1	144149491	144199912	3	3	0	7.74998e-07	up	2.21274	0.0499624	Rgs21	Rgs13
chr8	105950014	106000007	chr8	105700075	105748952	1	0	1	7.76392e-07	down	-0.55807	0.0499624	Mir7074,Slc12a4,Dpep2,Dus2,Dpep3	Enkd1,Acd,Pard6a,Gfod2,4933405L10Rik
chr13	24250032	24300108	chr13	23699500	23750089	1	0	1	7.77429e-07	down	-1.04349	0.0499624	Carmil1	Hfe,Hist1h3c,Hist1h2bb,Hist1h1c
chr1	171200210	171399990	chr1	170599943	170801708	8	0	8	7.77662e-07	down	-2.30632	0.0499624	Apoa2,Nr1i3,Fcer1g,Ndufs2,Tomm40l,Ppox,Adamts4,Usp21,B4galt3,Ufc1,Pfdn2,Dedd,Nit1,Arhgap30,Klhdc9,Nectin4	Olfml2b,Atf6
chr17	35300031	35350071	chr17	34249615	34299745	1	0	1	7.81267e-07	down	-2.07641	0.0499624	H2-Q1,H2-Q2	H2-Aa,H2-Ab1
chr14	70299964	70449973	chr14	69999860	70050056	3	0	3	7.93271e-07	down	-0.960361	0.0499624	Slc39a14,Piwil2,Polr3d,Mir320	Pebp4
chr7	127700575	127750105	chr7	126249539	126300335	1	0	1	7.9372e-07	down	-2.02949	0.0499624	Bcl7c,Ctf1,Fbxl19,Ctf2,Mir762	Sbk1
chr5	111200078	111299558	chr5	110750037	110849839	2	0	2	7.94708e-07	down	-0.88434	0.0499624	Ttc28	Gm15559,Ulk1,Pus1,Ep400,Hscb,Chek2
chr10	63099915	63150017	chr10	62699973	62749969	1	0	1	7.96457e-07	down	-0.902874	0.0499624	Atoh7,Mypn	Stox1,Ccar1
chr13	107050150	107150256	chr13	106949868	107000132	2	1	0	8.10314e-07	up	0.631802	0.0499624	3830408C21Rik	Kif2a,Dimt1
chr15	81199804	81299975	chr15	79700012	79799776	2	0	2	8.12291e-07	down	-1.66107	0.0499624	Mchr1,8430426J06Rik	Gm16576,Gtpbp1,Sun2,Npcd,Dnal4,Nptxr
chr18	36500541	36549897	chr18	35500025	35549984	1	0	1	8.14337e-07	down	-1.98573	0.0499624	Hbegf,Slc4a9
chr1	161149917	161300113	chr1	160100246	160199909	3	0	3	8.16443e-07	down	-1.39433	0.0499624	Tex50,Ankrd45,Prdx6	Tnn,Mrps14
chr3	65499835	65549914	chr3	65399920	65449989	1	1	0	8.18142e-07	up	0.545301	0.0499624	4931440P22Rik,Tiparp
chr4	48600061	48649916	chr4	47550136	47600214	1	0	1	8.21036e-07	down	-1.5812	0.0499624	Tmeff1
chr4	131799419	131900148	chr4	130749478	130999923	5	0	5	8.21153e-07	down	-0.791688	0.0499624	Ptpru,Mecr,Gm12992,Srsf4	Sdc3,Laptm5,Matn1,Snord85,Pum1
chr11	58600457	58650018	chr11	58349727	58399946	1	1	0	8.22216e-07	up	0.869232	0.0499624	Trim58,Olfr323,2210407C18Rik	Lypd8
chr2	19300061	19350593	chr2	17950303	18050042	2	0	2	8.29162e-07	down	-1.39039	0.0499624	4930447M23Rik,Armc3	H2al2a,A930004D18Rik
chr12	82950177	83000099	chr12	82700185	82749916	1	1	0	8.3345e-07	up	1.11515	0.0499624	Rgs6	Rgs6
chr1	172099909	172149762	chr1	170599943	170650454	1	0	1	8.3566e-07	down	-2.53411	0.0499624	Copa,Pex19,Dcaf8	Olfml2b
chr16	95850388	95999706	chr16	95249947	95399271	5	0	5	8.40529e-07	down	-0.986763	0.0499624	1600002D24Rik,Psmg1,Brwd1	Gm31641,Kcnj15,Erg
chr4	89100338	89149911	chr4	88949993	89000057	1	1	0	8.42767e-07	up	0.953153	0.0499624	Gm12602,Mtap
chr6	74100136	74150149	chr6	73350030	73400019	1	1	0	8.43432e-07	up	3.08079	0.0499624
chr10	78550406	78599771	chr10	77899924	78000031	2	0	2	8.46744e-07	down	-1.33525	0.0499624	Ilvbl,Syde1	Lrrc3,Trpm2,Pfkl,Cfap410
chr13	74250120	74299996	chr13	74150202	74200219	1	1	0	8.47593e-07	up	0.519675	0.0499624	Ahrr	Slc9a3,Exoc3
chr17	29649870	29849789	chr17	28650069	28749997	5	0	5	8.483e-07	down	-1.73172	0.0499624	Gm28043,Ccdc167,Cmtr1,Mdga1	Mapk14,Slc26a8
chr7	45250407	45499811	chr7	45000106	45199763	10	0	7	8.51412e-07	down	-0.744188	0.0499624	Slc6a16,Slc6a21,Rpl14-ps1,Hrc,Trpm4,Ppfia3,Snrnp70,Lin7b,Mtag2,Gys1,Kcna7,Lhb,Ruvbl2,Ntf5,Bax,Ftl1,Nucb1,Tulp2,Dhdh	Fcgrt,Prr12,Rcn3,Prrg2,Nosip,Gfy,Mir7055,Pth2,Ccdc155,Pih1d1,Aldh16a1,Slc17a7,Mir5121,Flt3l,Rpl13a,Rps11,Snord33,Snord32a,Snord34,Snord35a,Snord35b,Mir150,Mir7054,Rras,Scaf1,Irf3
chr11	87900199	87949965	chr11	87799631	87849398	1	1	0	8.53748e-07	up	0.61965	0.0499624	Olfr464	Mpo,Lpo
chr6	131249855	131299788	chr6	131149627	131200089	1	1	0	8.56201e-07	up	0.822552	0.0499624	Styk1,Magohb
chr7	49400496	49449796	chr7	49099801	49149908	1	0	1	8.57098e-07	down	-0.692725	0.0499624	Nav2	9130015G15Rik,Nav2
chr9	40950071	40999708	chr9	40850014	40899969	1	1	0	8.61227e-07	up	0.670919	0.0499624	Crtam,Jhy	Bsx,Jhy
chr8	120549894	120650009	chr8	120100394	120200020	4	0	4	8.63898e-07	down	-0.981534	0.0499624	Galnt2,Gins2,Gse1,Gm27021,1190005I06Rik	Zdhhc7,Galnt2,6430548M08Rik,Fam92b
chr11	76649994	76700136	chr11	76500328	76550023	1	1	0	8.66099e-07	up	0.574513	0.0499624	Trarg1,Bhlha9	Abr
chr4	46649758	46800083	chr4	46149897	46249894	3	0	3	8.67464e-07	down	-1.31083	0.0499624	Gabbr2,Tbc1d2	Xpa,Ncbp1
chr11	35250140	35300370	chr11	34699309	34799667	2	2	0	8.75434e-07	up	3.53017	0.0499624	Slit3	Dock2
chr13	24849839	24999999	chr13	24250032	24500249	7	0	7	8.79372e-07	down	-0.875259	0.0499624	D130043K22Rik,Gpld1,Aldh5a1,9330162012Rik,4932702P03Rik,Mrs2	Carmil1,Cmah
chr11	77800078	77950379	chr11	76649994	76700136	3	0	3	8.79746e-07	down	-1.94061	0.0499624	Myo18a,Pipox,Sez6,Gm11190	Trarg1,Bhlha9
chr12	109399949	109500011	chr12	109049894	109149966	3	0	3	8.8094e-07	down	-0.746464	0.0499624	Dlk1	Begain
chr2	86449704	86499926	chr2	85849993	85900465	1	1	0	8.88079e-07	up	2.33297	0.0499624	Olfr1066,Olfr228	Olfr1020,Olfr1023,Olfr1022
chr9	75500087	75599974	chr9	74850081	74950086	3	0	3	8.91135e-07	down	-1.12868	0.0499624	Tmod3,Tmod2	Gm16551,Onecut1
chr18	55950023	56049005	chr18	54949904	54999798	2	0	2	8.93822e-07	down	-1.39458	0.0499624		Zfp608
chr1	192250029	192299858	chr1	190800090	190849847	1	0	1	8.94509e-07	down	-1.90967	0.0499624	Kcnh1	Rps6kc1
chr11	116400030	116449910	chr11	115600475	115650121	1	0	1	8.9493e-07	down	-1.42432	0.0499624	Rnf157,Qrich2,Ubald2,Gm7367	Grb2,Gga3,Mrps7,Slc25a19,Mif4gd
chr18	27700182	27749861	chr18	26100430	26150591	1	1	0	8.97915e-07	up	2.8889	0.0499624
chr18	82699845	82750004	chr18	82450192	82499701	1	0	1	9.04131e-07	down	-0.887138	0.0499624	Mir5112	Mbp
chr1	162249882	162299766	chr1	162099654	162150058	1	1	0	9.05643e-07	up	0.852211	0.0499624	Dnm3	Dnm3
chr15	39050050	39100164	chr15	38250316	38300320	1	0	1	9.13188e-07	down	-1.17329	0.0499624	Cthrc1,Slc25a32	Klf10
chr7	16349855	16549710	chr7	16100105	16200921	6	0	5	9.24705e-07	down	-0.80862	0.0499624	Sae1,Zc3h4,Npas1,Arhgap35,Tmem160	Napa,Slc8a2,Kptn,Meis3,Dhx34
chr2	35949965	35999971	chr2	35399909	35449689	1	0	1	9.27266e-07	down	-1.13325	0.0499624	Ttll11	Ggta1
chr6	30899511	30999943	chr6	30700168	30749971	2	2	0	9.36336e-07	up	0.660848	0.0499624	Tsga13,Klf14	Mest,Copg2,Mir335
chr12	102498664	102599785	chr12	101749877	101850299	3	0	3	9.36549e-07	down	-1.76978	0.0499624	Chga,Itpk1	Fbln5,Trip11
chr1	165100071	165149895	chr1	164250650	164350126	2	0	2	9.40605e-07	down	-0.657853	0.0499624	Tbx19	Slc19a2,Blzf1,Ccdc181,Nme7
chr2	110249812	110300329	chr2	109900269	109950027	1	1	0	9.44188e-07	up	1.65494	0.0499624	Bbox1	Platr8,Lgr4,Lin7c
chr11	108199889	108250279	chr11	108099933	108149931	1	0	1	9.44205e-07	down	-0.5492	0.0499624	Prkca	Prkca
chr6	145600430	145649885	chr6	145450279	145499163	1	1	0	9.49094e-07	up	0.7106	0.0499624	Tuba3b,Lmntd1	Lmntd1
chr6	113750108	113800034	chr6	113150015	113200051	1	0	1	9.49456e-07	down	-1.386	0.0499624	Atp2b2	Lhfpl4,Setd5
chr14	103649981	103701188	chr14	103000044	103049972	1	0	1	9.5259e-07	down	-0.922747	0.0499624	Slain1,Slain1os	Acod1,4933432I03Rik
chr19	41900009	41950234	chr19	41249977	41300180	1	0	1	9.52712e-07	down	-1.06334	0.0499624	Mir3084-2,Pgam1,Exosc1,Mms19,Zdhhc16	Mir3084-2,Tm9sf3,Pik3ap1
chr2	127200159	127250052	chr2	127099675	127149788	1	0	0	9.609e-07	up	0.495598	0.0499624	Ciao1,Snrnp200,1810024B03Rik,Tmem127	Ncaph,Itpripl1
chr17	35050106	35099565	chr17	34550029	34599847	1	0	1	9.60984e-07	down	-1.37805	0.0499624	Mpig6b,Clic1,Ly6g6d,Abhd16a,Ly6g6f,Ddah2,Ly6g6c,Ly6g6e	Gpsm3,Ager,Notch4,Pbx2
chr7	80549940	80950255	chr7	79849756	80149903	18	0	18	9.63331e-07	down	-1.36515	0.0499624	Crtc3,Gm15880,Iqgap1,Zscan2,Wdr73,Sec11a,Nmb	Ap3s2,Arpin,Anpep,Idh2,Zfp710,Gm21057
chr1	174450045	174499965	chr1	173400182	173500090	2	0	2	9.64965e-07	down	-1.07821	0.0499624		Aim2
chr19	57550371	57749679	chr19	57149899	57200047	4	0	4	9.73263e-07	down	-0.778304	0.0499624	Mir3084-2,Atrnl1	Mir3084-2,Ablim1
chr11	89250378	89349834	chr11	88900520	89050422	4	0	4	9.73691e-07	down	-1.38104	0.0499624	Nog	Scpep1os,Scpep1,Trim25,Dgke,Coil,Elobl,2210409E12Rik
chr5	9050774	9100697	chr5	8449791	8500358	1	0	1	9.7783e-07	down	-0.787701	0.0499624	Tmem243	Rundc3b,Slc25a40
chr12	58899882	58999445	chr12	58799855	58849515	2	2	0	9.84433e-07	up	1.42962	0.0499624	Sec23a
chr7	127550086	127649890	chr7	126749922	126850095	3	0	3	9.89162e-07	down	-1.44157	0.0499624	Srcap,Tmem265,Ccdc189,Rnf40,Phkg2,Zfp629,1700120K04Rik	Aldoa,Tbx6,Mapk3,Ppp4c,Ypel3,Gdpd3,Fam57b,Doc2a,4930451I11Rik
chr1	87000090	87200108	chr1	85899996	86199891	8	0	8	9.94232e-07	down	-1.84952	0.0499624	Dis3l2,Alppl2,Alpi,Akp3,Ecel1,Chrnd,Prss56	Gpr55,Itm2c,4933407L21Rik,Htr2b,Psmd1,2810459M11Rik,Armc9,Spata3
chr2	23299939	23400037	chr2	23199804	23250149	2	2	0	9.99676e-07	up	1.03344	0.0499624	Nxph2	4931423N10Rik
chr10	118050006	118100116	chr10	117949940	117999964	1	0	0	1.00548e-06	down	-0.491627	0.0499624
chr5	23149953	23250052	chr5	23050222	23149956	3	3	0	1.00722e-06	up	0.876563	0.0499624	Lhfpl3	Lhfpl3
chr4	47650456	47699927	chr4	47500049	47550139	1	1	0	1.01347e-06	up	0.746968	0.0499624
chr4	134299753	134350007	chr4	133200260	133250017	1	0	1	1.01413e-06	down	-1.83955	0.0499624	Slc30a2,Trim63	Gpr3,Map3k6,Cd164l2
chr11	118049882	118098877	chr11	117349224	117600073	5	0	5	1.01448e-06	down	-1.21292	0.0499624	Dnah17	Sept9,Gm11729,Gm8624,Gm11733
chr17	87350336	87449749	chr17	86099953	86249926	3	0	3	1.01457e-06	down	-1.70722	0.0499624	Ttc7,Stpg4,Calm2	Prkce,Srbd1
chr13	113100393	113250036	chr13	112999969	113100396	3	3	0	1.0156e-06	up	0.824649	0.0499624	Gzma,1700084D21Rik,Gzmk,Esm1	Mir449b,Cdc20b,Mcidas,Gpx8,Mir449a,Mir449c,Gzma
chr9	45300031	45499644	chr9	43949788	44149537	10	0	10	1.01759e-06	down	-1.41686	0.0499624	Tmprss13,Lncbate3,Fxyd2,Fxyd6,Dscaml1,4833428L15Rik	Thy1,Gm10687,Cbl,Rnf26,C1qtnf5,Mfrp,Mcam,Usp2
chr7	47099972	47250119	chr7	46250370	46399689	4	0	4	1.02013e-06	down	-1.70577	0.0499624	Ptpn5,Mrgpra9	Otog,Kcnc1,Myod1
chr7	47099972	47199963	chr7	46650041	46749870	2	0	2	1.02074e-06	down	-1.38886	0.0499624	Ptpn5	Tph1,Saal1,Saa1,Saa3,Saa4
chr1	58249939	58300002	chr1	58049955	58100760	1	1	0	1.02596e-06	up	0.797839	0.0499624	Aox2,Aox4	Aox1
chr14	10150153	10250039	chr14	8349674	8549941	4	4	0	1.02776e-06	up	2.92363	0.0499624	Fhit	2610318M16Rik,Oit1,4930452B06Rik
chr9	45049951	45250038	chr9	44650413	44749805	6	0	6	1.02932e-06	down	-1.07995	0.0499624	Mpzl2,Jaml,Mpzl3,Gm10684,Scn4b,Scn2b,Tmprss4,BC049352	Phldb1,Treh,Arcn1
chr17	35600314	35649953	chr17	34499924	34550032	1	0	1	1.02977e-06	down	-1.762	0.0499624	Mucl3,Sfta2,Gm9573	Btnl6
chr17	5149946	5350033	chr17	4950382	5149949	9	0	7	1.03057e-06	down	-0.779651	0.0499624	Arid1b	Arid1b
chr11	106749901	106799894	chr11	106149973	106200091	1	0	1	1.03241e-06	down	-1.24256	0.0499624	Mir3064,Ddx5,Pecam1,Cep95,Milr1,Polg2	Map3k3,Ccdc47,Limd2,Strada
chr1	45749919	45799968	chr1	45399869	45499997	2	2	0	1.03263e-06	up	2.26475	0.0499624	Wdr75	Col5a2
chr19	46550261	46599929	chr19	46349925	46400028	1	0	1	1.03448e-06	down	-0.596039	0.0499624	Mir3084-2,Wbp1l,Arl3,Sfxn2	Mir3084-2,Sufu,Actr1a,Mfsd13a
chr1	134049995	134149807	chr1	133299677	133400170	3	0	3	1.03673e-06	down	-1.22678	0.0499624	Btg2,Chit1	Plekha6,Kiss1,Golt1a,Ren1,Ren2,Sox13,Etnk2
chr14	52300237	52350056	chr14	52000003	52050025	1	0	1	1.03749e-06	down	-0.711518	0.0499624	Olfr1513,Sall2,Mettl3	Olfr221,Arhgef40,Tmem253,Zfp219
chr6	146099971	146149994	chr6	145899136	145950112	1	0	1	1.03752e-06	down	-0.535492	0.0499624	Itpr2	Sspn
chr15	97649520	97700135	chr15	96349770	96400220	1	0	1	1.03785e-06	down	-1.6875	0.0499624	Rpap3	Arid2
chr2	7149848	7200087	chr2	4950087	4999969	1	0	1	1.04039e-06	down	-2.5959	0.0499624	Celf2	Ucma,Mcm10
chr4	52899479	52949985	chr4	52649934	52699926	1	1	0	1.04193e-06	up	1.47687	0.0499624	Olfr272
chr1	160350230	160400027	chr1	159350205	159399953	1	0	1	1.0442e-06	down	-1.76031	0.0499624	Rabgap1l
chr18	88900313	88950151	chr18	88400060	88450264	1	1	0	1.05161e-06	up	6.34503	0.0499624	Socs6
chr8	72149894	72199893	chr8	71349831	71399877	1	0	1	1.05281e-06	down	-1.46226	0.0499624	Rab8a,Hsh2d,Tpm4	Nr2f6,Myo9b,Ushbp1,Use1,Babam1,Ocel1
chr13	93699975	93750261	chr13	92550142	92600132	1	0	1	1.05294e-06	down	-1.34383	0.0499624	AW495222,Dmgdh	Spz1
chr15	64100159	64150258	chr15	63600054	63750523	3	0	3	1.05511e-06	down	-1.28437	0.0499624	Asap1	Gm20740
chr14	79350193	79399755	chr14	79250159	79300267	1	1	0	1.06426e-06	up	0.685541	0.0499624	Mtrf1,Naa16	Rgcc
chr11	88749892	88900523	chr11	87750184	88050074	9	0	9	1.06741e-06	down	-0.797573	0.0499624	Akap1,4930556N13Rik	Mpo,Lpo,Olfr464,Srsf1,Mir142b,Tspoap1,Mir142,Epx,Olfr462,Olfr463,Mks1,Dynll2
chr18	37099966	37150145	chr18	36899668	36950191	1	1	0	1.06741e-06	up	1.36809	0.0499624	Pcdha1,Pcdha2,Pcdha3,Pcdha4,Gm37013,Pcdha5,Pcdha6,Gm38666,Pcdha7,Gm38667,Pcdha8,Pcdha9,Pcdha10,Pcdha11,Pcdha12,Pcdhac1,Pcdhac2	Gm6756,Pcdha1,Pcdha2,Pcdha3
chr17	23150288	23200017	chr17	22499738	22549585	1	1	0	1.06811e-06	up	1.68771	0.0499624	Zfp40	Vmn2r111
chr4	95849948	95900124	chr4	94999720	95049949	1	0	0	1.07277e-06	down	-0.465542	0.0499624	Fggy	Jun
chr11	55399973	55449323	chr11	54199986	54249175	1	0	1	1.07446e-06	down	-1.62706	0.0499624	Atox1,Sparc	Csf2,4933405E24Rik
chr8	123350115	123449908	chr8	122149479	122249380	2	0	2	1.07475e-06	down	-1.68116	0.0499624	Galnt2,Spire2,Tcf25,Mc1r,Tubb3,Def8	Galnt2
chr8	121449689	121499623	chr8	120200017	120250145	1	0	1	1.07505e-06	down	-1.75749	0.0499624	Galnt2	Galnt2,Gse1,A330074K22Rik
chr6	142200365	142249985	chr6	140750204	140800279	1	0	1	1.0759e-06	down	-1.78497	0.0499624	Slco1a5,Slco1a6
chr11	73000050	73049952	chr11	72550788	72600000	1	0	1	1.07632e-06	down	-0.823271	0.0499624	4732414G09Rik,P2rx1,Camkk1,Ncbp3
chr7	4749944	4800031	chr7	4600971	4651314	1	0	0	1.07867e-06	down	-0.483355	0.0499624	Il11,Rpl28,Fam71e2,Cox6b2,Tmem238,Ube2s,Tmem190	Ppp6r1,Ptprh,Tmem86b
chr15	91749974	91799421	chr15	8300048	8350345	1	0	1	1.08174e-06	down	-2.71554	0.0499624	Lrrk2	Nipbl
chr2	165249558	165300028	chr2	164900503	164949951	1	0	1	1.08615e-06	down	-0.751489	0.0499624	Elmo2,Slc35c2	Mmp9,Zfp335
chr8	69149904	69249966	chr8	67950045	68000179	2	0	2	1.08955e-06	down	-1.49392	0.0499624	Lzts1,Zfp930	Psd3
chr13	25099978	25150274	chr13	23800060	23849985	1	0	1	1.09205e-06	down	-2.48003	0.0499624	Dcdc2a	Slc17a3,Slc17a2
chr6	146299842	146449964	chr6	145299896	145400152	3	0	3	1.09397e-06	down	-1.1497	0.0499624	Itpr2	1700073E17Rik,Lmntd1
chr2	151949883	152000383	chr2	150650104	150699979	1	0	1	1.10162e-06	down	-1.68764	0.0499624	Mir1953,Slc52a3,Fam110a	E130215H24Rik,Vsx1,Acss1
chr17	79098809	79250201	chr17	78898964	79050004	4	4	0	1.103e-06	up	0.915174	0.0499624		Prkd3,Cebpz,Cebpzos,Sult6b1,Ndufaf7
chr4	98500194	98549911	chr4	97600251	97650053	1	0	1	1.10403e-06	down	-1.34445	0.0499624	Patj	E130114P18Rik
chr14	79600030	79749625	chr14	78599906	78700167	4	0	4	1.10713e-06	down	-1.48854	0.0499624	Cnmd,Sugt1,4930452G13Rik,Mir759	Dgkh
chr11	119249878	119499776	chr11	118899960	119050127	10	0	10	1.10811e-06	down	-1.12361	0.0499624	Gaa,Eif4a3,Ccdc40,Card14,Sgsh,Mir1932,Slc26a11,Rnf213,A930037H05Rik,Endov	Enpp7,Cbx2,Cbx8,Rbfox3
chr7	6250043	6300183	chr7	4800028	4849828	1	0	1	1.11482e-06	down	-1.77949	0.0499624	Zfp667,Epp13	Shisa7,Isoc2b,Ube2s
chr5	136649644	136750047	chr5	135999871	136100084	3	0	3	1.12015e-06	down	-1.08399	0.0499624	Myl10,Col26a1	Upk3b,Dtx2,Rasa4,Upk3bl
chr12	7949926	7999569	chr12	7250204	7300211	1	1	0	1.12324e-06	up	4.10065	0.0499624	Apob
chr1	9500063	9550552	chr1	9349776	9449726	2	2	0	1.12484e-06	up	0.9659	0.0499624	Rrs1,Adhfe1
chr1	136400067	136500052	chr1	136100458	136150364	2	0	2	1.12557e-06	down	-0.728933	0.0499624	9230116N13Rik,Ddx59,Kif14	Cacna1s,Kif21b,Gm15850
chr3	89749923	89950636	chr3	89250103	89399803	6	0	6	1.12694e-06	down	-1.14462	0.0499624	Chrnb2,Adar,Ube2q1,4632404H12Rik,She,Il6ra,Atp8b2	Efna1,Slc50a1,Dpm3,Adam15,Efna3,Efna4,Zbtb7b,Gm15417,Dcst1
chr18	52350537	52450213	chr18	50449599	50550331	2	2	0	1.12707e-06	up	2.08595	0.0499624
chr17	26449516	26499762	chr17	25999987	26049981	1	0	1	1.13173e-06	down	-1.15166	0.0499624		Rab11fip3
chr1	130349278	130399967	chr1	128549639	128600236	1	1	0	1.13405e-06	up	2.12159	0.0499624	Cd55b	Cxcr4
chr11	79950428	80049965	chr11	79799698	79899486	2	2	0	1.13405e-06	up	1.84497	0.0499624	Utp6,Suz12,Crlf3
chr16	33949795	34150053	chr16	33150420	33349897	9	0	9	1.13416e-06	down	-1.28395	0.0499624	Umps,Kalrn	Osbpl11,Snx4
chr13	13949981	14000330	chr13	13850269	13899925	1	1	0	1.13659e-06	up	0.723824	0.0499624	Tbce,B3galnt2
chr13	41499703	41549991	chr13	41399928	41449542	1	0	0	1.13917e-06	down	-0.455943	0.0499624		Nedd9
chr17	71600097	71649826	chr17	71499979	71550320	1	1	0	1.14883e-06	up	0.543532	0.0499624	Snord53,Snord92,Wdr43	Ndc80,Spdya
chr7	96900162	96950169	chr7	96450480	96549926	2	0	2	1.15229e-06	down	-0.644037	0.0499624	Tenm4	Tenm4
chr15	53899591	53949558	chr15	53701222	53749712	1	1	0	1.15365e-06	up	1.63647	0.0499624	Samd12	Samd12
chr5	39000299	39050194	chr5	38750749	38850466	2	2	0	1.15632e-06	up	0.932946	0.0499624		Clnk
chr11	120999935	121050036	chr11	120500069	120549759	1	0	1	1.15771e-06	down	-1.12471	0.0499624	Cd7	Gcgr,Mcrip1
chr9	64949789	65400292	chr9	64000000	64250186	14	0	14	1.16051e-06	down	-1.55346	0.0499624	Slc24a1,Hacd3,Ints14,Dpp8,Igdcc3,Igdcc4,Parp16,Cilp,Clpx,Pdcd7,Ubap1l,Rasl12,Kbtbd13	Lctl,Zwilch,Snord16a,Map2k1,Snapc5,Rpl4,Uchl4,Smad6,1110036E04Rik,1700055C04Rik,Scarletltr
chr19	6300441	6549793	chr19	4999901	5250011	10	0	10	1.16247e-06	down	-1.6816	0.0499624	Mir6989,Men1,Cdc42bpg,Map4k2,Pygm,Rasgrp2,Sf1,Nrxn2,Slc22a12	Brms1,B4gat1,Slc29a2,Pacs1,Klc2,Rab1b,Cnih2,Rin1,Tmem151a,Yif1a,Cd248
chr16	94200680	94350382	chr16	93600009	93750309	5	0	5	1.16929e-06	down	-1.22727	0.0499624	Hlcs,Ripply3	Cbr1,Setd4,Cbr3,Dop1b
chr2	25549522	25699903	chr2	25100336	25199978	3	0	3	1.17615e-06	down	-1.34757	0.0499624	Rabl6,Mamdc4,Ajm1,Edf1,Phpt1,Fcna,Tmem141,Ccdc183,Lcn5,Lcn10,Lcn6,Lcn8	Tor4a,Nelfb,Nrarp
chr3	35449874	35500037	chr3	33950096	34000033	1	0	1	1.17635e-06	down	-1.20733	0.0499624
chr7	25849982	25900053	chr7	24999687	25050055	1	0	1	1.17994e-06	down	-2.48034	0.0499624	Cyp2b10	Grik5,Atp1a3
chr7	117850418	117899509	chr7	116649533	116700014	1	0	1	1.18478e-06	down	-0.873657	0.0499624
chr7	88199836	88249730	chr7	88100023	88149887	1	1	0	1.18903e-06	up	0.567565	0.0499624		Grm5
chr8	12649804	12699990	chr8	11450125	11500152	1	0	1	1.18904e-06	down	-1.37294	0.0499624	Tubgcp3	E230013L22Rik,Rab20,Naxd
chr17	56650183	56799978	chr17	55649749	55800033	3	0	3	1.18906e-06	down	-2.28888	0.0499624	Catsperd,Ranbp3,Vmac,Fut4-ps1,Ndufa11,Prr22,Nrtn,Rfx2,Dus3l	Adgre4,Pot1b
chr14	123349935	123399996	chr14	122200414	122249873	1	0	1	1.19734e-06	down	-1.48726	0.0499624	Nalcn	1700108J01Rik,Clybl
chr5	138150417	138200773	chr5	136899836	136949409	1	0	1	1.2036e-06	down	-1.73298	0.0499624	Ap4m1,Mcm7,Taf6,Cops6,Mblac1,Zfp113,Cnpy4,Mir93,Mir106b,Mir25	4933404O12Rik,Ift22
chr14	58450290	58500878	chr14	58049814	58100055	1	1	0	1.21042e-06	up	1.80429	0.0499624		Fgf9
chr9	46150074	46200201	chr9	45899802	45950005	1	0	1	1.2122e-06	down	-0.639781	0.0499624	Sik3	Mir7087,Pcsk7,Tagln,Sidt2,Rnf214
chr11	99250009	99299825	chr11	98300081	98350348	1	0	1	1.21232e-06	down	-2.208	0.0499624	Krt24	Neurod2,Ppp1r1b
chr11	99399427	99549879	chr11	98850171	99099830	7	0	7	1.21378e-06	down	-1.31611	0.0499624	Krt12,A830036E02Rik,Krt20,Krt23,Krt39,Krt40	Igfbp4,Tns4,Rapgefl1,Wipf2,Rara,Cdc6,Top2a,Gjd3
chr9	61499947	61849980	chr9	61050120	61499950	21	0	18	1.21595e-06	down	-0.723592	0.0499624		I730028E13Rik,4933433G08Rik,B930092H01Rik,Tle3
chr6	55849936	55950341	chr6	55500008	55550036	2	2	0	1.22752e-06	up	1.68449	0.0499624	Itprid1	Adcyap1r1
chr6	90200184	90300272	chr6	89650577	89750173	2	2	0	1.24412e-06	up	1.74687	0.0499624	V1ra8,Vmn1r53,Vmn1r54	Vmn1r40,Vmn1r41,Txnrd3
chr10	19799800	19849913	chr10	19700105	19749958	1	1	0	1.24745e-06	up	0.551769	0.0499624	Slc35d3	Il20ra
chr19	60999805	61050095	chr19	60850275	60900246	1	1	0	1.24972e-06	up	0.564031	0.0499624	Grk5	Prdx3,Grk5,Sfxn4
chr1	172050194	172099912	chr1	170850089	170899739	1	0	1	1.25395e-06	down	-1.47462	0.0499624	Copa,Nhlh1,Ncstn	Atf6,Dusp12
chr4	141800083	142049822	chr4	140449969	140649806	7	0	7	1.25755e-06	down	-2.20432	0.0499624	Casp9,Cela2a,Ctrcos,Ctrc,Efhd2,Fhad1,Fhad1os1,Tmem51,4930455G09Rik	Arhgef10l
chr2	36150170	36249991	chr2	35249086	35299868	2	0	2	1.26299e-06	down	-2.18038	0.0499624	Mrrf,Ptgs1	Gsn
chr1	133800148	133849762	chr1	132950364	133000042	1	0	1	1.26389e-06	down	-1.36237	0.0499624	Atp2b4	Mdm4
chr4	138549775	138600821	chr4	138399935	138450063	1	0	1	1.26705e-06	down	-0.655349	0.0499624	Vwa5b1	Mul1
chr13	37250024	37349270	chr13	36700180	36750746	2	2	0	1.26929e-06	up	1.00534	0.0499624	Ly86	Nrn1,Fars2
chr7	133000304	133049900	chr7	132200286	132250290	1	0	1	1.2887e-06	down	-1.12739	0.0499624	Ctbp2,Fgfr2	Fgfr2,Chst15
chr13	22049907	22099858	chr13	21749936	21800805	1	0	1	1.29295e-06	down	-1.28176	0.0499624	Vmn1r188	Hist1h3i,Hist1h4k,Hist1h2ak,Hist1h2an,Hist1h2bn,Hist1h2bp,Hist1h1b
chr14	19350468	19399525	chr14	19149699	19249865	2	2	0	1.30138e-06	up	1.35241	0.0499624
chr17	50150343	50249993	chr17	50049675	50100300	2	0	1	1.30207e-06	down	-0.502077	0.0499624	Rftn1,AY702103	Rftn1
chr10	14299964	14399993	chr10	13000087	13100074	3	0	3	1.30264e-06	down	-0.863562	0.0499624		Plagl1,Sf3b5
chr15	10100092	10149954	chr15	9549918	9599597	1	0	1	1.30537e-06	down	-0.922866	0.0499624		Spef2
chr8	128349889	128399682	chr8	127500292	127600009	2	0	2	1.30786e-06	down	-0.641319	0.0499624	Mir1903,Nrp1	Pard3
chr15	8900312	9000623	chr15	8750368	8900315	3	3	0	1.31172e-06	up	0.965436	0.0499624	Ranbp3l
chr16	36449985	36500204	chr16	35800406	35899992	2	0	2	1.31337e-06	down	-1.35947	0.0499624	Casr,Stfa3	Parp14,Hspbap1
chr13	98700043	98749648	chr13	98500395	98549437	1	1	0	1.31742e-06	up	1.44297	0.0499624	Fcho2
chr19	5699876	5799060	chr19	5049577	5200030	4	0	4	1.31869e-06	down	-1.42296	0.0499624	Ehbp1l1,Kcnk7,Ltbp3,Fam89b,Map3k11,Znrd2,Malat1,Scyl1	Brms1,Cnih2,Rin1,Tmem151a,Yif1a,Cd248,Rab1b,Pacs1,Klc2
chr2	151499746	151550013	chr2	150550147	150699979	3	0	3	1.32413e-06	down	-1.0582	0.0499624	Fkbp1a,Nsfl1c	Cst7,Apmap,Acss1,E130215H24Rik,Vsx1
chr4	135699478	135800065	chr4	134950152	135100348	4	0	4	1.32693e-06	down	-1.1943	0.0499624	Il22ra1,Ifnlr1,Myom3
chr17	49800132	49950013	chr17	49549471	49750416	5	5	0	1.33167e-06	up	1.40289	0.0499624	Kif6	Kif6,Daam2
chr1	75550289	75600100	chr1	75250383	75300235	1	0	1	1.33225e-06	down	-0.951556	0.0499624	Slc4a3	Ptprn,Resp18
chr6	124250453	124299893	chr6	122900113	122949315	1	0	1	1.33951e-06	down	-1.36893	0.0499624		Clec4a1
chr19	34150021	34200861	chr19	32349996	32400109	1	1	0	1.34183e-06	up	2.26508	0.0499624	Mir3084-2,Ankrd22,Stambpl1	Mir3084-2,Sgms1,2700046G09Rik
chr18	24550129	24600204	chr18	23750000	23800028	1	0	1	1.35635e-06	down	-1.22244	0.0499624	Slc39a6	Gm15972,Mapre2,Mir6360
chr8	58700551	58749639	chr8	58199981	58250195	1	1	0	1.35678e-06	up	2.77407	0.0499624	Gm15881,Galntl6	Galntl6
chr6	146400150	146449964	chr6	145000040	145049798	1	0	1	1.35754e-06	down	-1.51536	0.0499624	Itpr2	Bcat1
chr11	106149973	106200091	chr11	105999972	106049962	1	0	1	1.36035e-06	down	-0.580794	0.0499624	Map3k3,Ccdc47,Limd2,Strada	Kcnh6,Ace3,Dcaf7
chr13	92700338	92749910	chr13	91849888	91900422	1	0	1	1.36458e-06	down	-1.22054	0.0499624	Serinc5	Rasgrf2,Ckmt2
chr10	95499993	95550039	chr10	94399962	94449872	1	0	1	1.37674e-06	down	-1.36661	0.0499624	Mrpl42,Nudt4,Ube2n	Tmcc3
chr6	83750191	83799872	chr6	82700681	82750412	1	0	1	1.40045e-06	down	-1.54131	0.0499624	Atp6v1b1,Tex261,Nagk,1700124L16Rik,Ankrd53	Hk2,Pole4
chr10	20900034	20999743	chr10	20249882	20299846	2	0	2	1.40294e-06	down	-0.796369	0.0499624	Ahi1	Mir6413,Map7
chr15	88899977	88950016	chr15	88800373	88850064	1	0	1	1.40364e-06	down	-0.549822	0.0499624	Ttll8	Alg12,Creld2
chr5	137350336	137400135	chr5	137049820	137100185	1	0	1	1.40817e-06	down	-0.822126	0.0499624	Ephb4,Zan	Serpine1
chr9	31049873	31250070	chr9	30399892	30500138	4	0	4	1.42458e-06	down	-1.038	0.0499624	St14,Zbtb44,Aplp2	Snx19
chr19	34649973	34750649	chr19	33300342	33400105	2	0	2	1.42886e-06	down	-1.47495	0.0499624	Mir3084-2,Ifit1,Slc16a12	Mir3084-2,Rnls
chr1	55349932	55400415	chr1	54650141	54699659	1	0	1	1.43232e-06	down	-1.3006	0.0499624	Boll	Ankrd44
chr10	96550823	96700387	chr10	96250235	96449669	6	0	4	1.43305e-06	down	-0.734991	0.0499624	Btg1
chr8	119550053	119800462	chr8	119250024	119450005	9	0	8	1.43655e-06	down	-0.740311	0.0499624	Taf1c,Mbtps1,Dnaaf1,Hsdl1,Kcng4,Adad2,Wfdc1,Atp2c2,Meak7	Necab2,Mlycd,Osgin1,Cdh13,Hsbp1
chr9	116499794	116600120	chr9	115850403	115899760	2	0	2	1.43696e-06	down	-0.911207	0.0499624	Rbms3
chr1	151199918	151250058	chr1	151050257	151100000	1	1	0	1.43825e-06	up	0.660707	0.0499624
chr15	57600063	57649943	chr15	56050049	56099786	1	1	0	1.44005e-06	up	2.17435	0.0499624
chr11	70999898	71050314	chr11	70399541	70449592	1	0	1	1.44113e-06	down	-1.39737	0.0499624	6330403K07Rik,Derl2,Dhx33,Mis12	Mir7115,Arrb2,Pelp1
chr13	28999893	29049899	chr13	27900103	27949973	1	0	1	1.44312e-06	down	-1.39104	0.0499624	A330102I10Rik
chr13	70650723	70749583	chr13	70549891	70599771	2	0	2	1.44981e-06	down	-0.937588	0.0499624	Adamts16	Ice1,1700100L14Rik
chr10	60399924	60650021	chr10	59149320	59300279	7	0	7	1.45194e-06	down	-2.20607	0.0499624	Gm17455,Cdh23	Sept10,Sowahc
chr16	33649847	33849943	chr16	33250192	33450165	8	0	8	1.45642e-06	down	-0.669908	0.0499624	Slc12a8,Heg1,Muc13,Itgb5	Snx4,Zfp148,1700007L15Rik
chr7	45550159	45600093	chr7	44450210	44499823	1	0	1	1.45662e-06	down	-2.038	0.0499624	Bcat2,Hsd17b14,Plekha4,0610005C13Rik	Mir7052,Lrrc4b,Josd2,Aspdh,Emc10,5430431A17Rik,Fam71e1
chr1	178599630	178649825	chr1	170349933	170400058	1	0	1	1.46441e-06	down	-3.32142	0.0499624	Kif26b	Nos1ap
chr3	100249940	100299579	chr3	100149635	100198698	1	1	0	1.46928e-06	up	0.96818	0.0499624		Gdap2,Wdr3
chr6	146800420	146850364	chr6	145350297	145400152	1	0	1	1.4711e-06	down	-2.0354	0.0499624	Arntl2,Smco2	1700073E17Rik,Lmntd1
chr19	5750189	5799060	chr19	4599813	4650109	1	0	1	1.47296e-06	down	-2.03914	0.0499624	Ltbp3,Malat1,Scyl1	Mir6986,Pcx,Rce1,Lrfn4,Gm960
chr2	71099841	71150074	chr2	69649508	69700184	1	0	1	1.4807e-06	down	-2.08957	0.0499624	Cybrd1	Klhl41,Fastkd1,Bbs5
chr14	55650435	55799452	chr14	54300269	54399920	4	0	4	1.4835e-06	down	-2.22751	0.0499624	Gmpr2,Nedd8,Tinf2,Mdp1,Tssk4,Tgm1,Dhrs1,Rabggta,Nop9,Adcy4,Cideb,Ltb4r1,Ripk3,Ltb4r2	Slc7a7,Oxa1l
chr1	92900040	92950115	chr1	91449903	91500497	1	0	1	1.48533e-06	down	-1.54218	0.0499624	9430060I03Rik,Rnpepl1,Capn10,Ankmy1,Dusp28,5033417F24Rik	Per2,Traf3ip1
chr12	41000249	41049790	chr12	40900173	40949173	1	1	0	1.48799e-06	up	0.639787	0.0499624	Immp2l
chr17	50949936	51000063	chr17	50150343	50200104	1	0	1	1.48884e-06	down	-1.36963	0.0499624	Tbc1d5	Rftn1
chr1	160850222	160950211	chr1	160599894	160650218	2	2	0	1.49344e-06	up	0.989594	0.0499624	Rc3h1	Rabgap1l
chr9	66699964	67050400	chr9	65349970	65600022	16	0	16	1.49663e-06	down	-1.99977	0.0499624	Car12,Aph1b,Rab8b,Aph1c,Rps27l,Lactb,Tpm1	Slc51b,Mtfmt,Rasl12,Spg21,Ubap1l,Pdcd7,Kbtbd13,Plekho2,Pif1
chr3	152749946	152799549	chr3	152049996	152100741	1	0	1	1.49796e-06	down	-1.60474	0.0499624	Pigk	Gipc2
chr10	42799268	42899994	chr10	41899418	42000032	2	0	2	1.50065e-06	down	-1.43841	0.0499624	Sec63,Scml4	Armc2,Sesn1
chr7	25350115	25400012	chr7	24400356	24449869	1	0	1	1.50455e-06	down	-1.51353	0.0499624	Lipe,Megf8,4732471J01Rik,Cnfn	Irgc1,Smg9
chr11	46249787	46299842	chr11	44949911	44999982	1	0	1	1.51059e-06	down	-2.08969	0.0499624	Cyfip2	Ebf1
chr16	91499244	91600003	chr16	91399754	91450205	2	0	1	1.51129e-06	down	-0.538118	0.0499624	Mir6367,Ifnar1,Ifngr2,Tmem50b	Ifnar2,Il10rb
chr1	59499920	59549681	chr1	59350299	59400207	1	1	0	1.51668e-06	up	0.689514	0.0499624	Gm973	Cdk15
chr2	132850116	133000050	chr2	132050325	132400245	9	0	9	1.5168e-06	down	-1.33134	0.0499624	Lrrn4,Crls1,Fermt1	Slc23a2,Pcna,Tmem230,Cds2,Prokr2
chr11	98600230	98699914	chr11	98049925	98150041	2	0	2	1.52118e-06	down	-1.02382	0.0499624	Gsdma3,Gsdma2,Psmd3,Gsdma	Fbxl20,Stac2
chr13	42550362	42600533	chr13	41599406	41649978	1	0	1	1.52485e-06	down	-0.984055	0.0499624		Tmem170b
chr19	19350019	19399821	chr19	19100394	19149914	1	1	0	1.5276e-06	up	1.40972	0.0499624		Rorb
chr12	76050065	76099462	chr12	75399977	75449718	1	0	1	1.53149e-06	down	-1.40825	0.0499624	Syne2	Gphb5,Rhoj
chr8	48000359	48049591	chr8	47850113	47899948	1	0	1	1.53166e-06	down	-0.552266	0.0499624		Wwc2
chr10	4299977	4350065	chr10	3949883	4050276	2	0	1	1.53236e-06	down	-0.617418	0.0499624	Akap12	Plekhg1,Mthfd1l
chr16	96599590	96650018	chr16	95299918	95350100	1	0	1	1.53322e-06	down	-1.60699	0.0499624	Dscam	Gm31641,Kcnj15
chr4	3850128	3899911	chr4	3050773	3099791	1	0	1	1.53397e-06	down	-1.53591	0.0499624	Mos
chr10	128099993	128200169	chr10	127100330	127150381	2	0	2	1.53428e-06	down	-1.49338	0.0499624	Baz2a,Rbms2,Gls2	Os9
chr7	111149973	111199891	chr7	109849772	109899999	1	0	1	1.53461e-06	down	-1.54248	0.0499624		Dennd5a,Scube2
chr4	141749232	141999946	chr4	141249950	141500260	12	0	12	1.54489e-06	down	-1.42548	0.0499624	Casp9,Dnajc16,Agmat,Cela2a,Ctrcos,Ctrc,Efhd2,Fhad1,Fhad1os1	Clcnka,Fam131c,Gm13056,Arhgef19,Zbtb17,Srarp,Hspb7,Clcnkb,Spen,Epha2
chr7	30699821	30749490	chr7	30549819	30600040	1	0	1	1.55077e-06	down	-0.69286	0.0499624	Atp4a,Gapdhs,Sbsn,2200002J24Rik,Tmem147	Igflr1,Mir3569,Gm38670,U2af1l4,Hspb6,Proser3,Zbtb32,Psenen,Kmt2b,Lin37
chr10	8399510	8450176	chr10	7249955	7299908	1	0	1	1.55486e-06	down	-1.87614	0.0499624	Ust
chr11	80800191	80850240	chr11	80350299	80400028	1	0	1	1.55535e-06	down	-1.10656	0.0499624	Tmem98	Zfp207,Rhbdl3,5730455P16Rik
chr18	35949941	36050223	chr18	35599880	35650218	2	0	2	1.55833e-06	down	-1.16728	0.0499624	Psd2,Nrg2	Paip2,Slc23a1,Mzb1
chr11	116400030	116449910	chr11	116299983	116349605	1	0	0	1.56787e-06	down	-0.45803	0.0499624	Rnf157,Qrich2,Ubald2,Gm7367	Foxj1,Rnf157,Exoc7
chr9	21949939	22050494	chr9	20850012	21000056	3	0	3	1.56962e-06	down	-1.67756	0.0499624	Epor,Swsap1,Rgl3,Ccdc151,Elavl3,Prkcsh,Zfp653	Mir7081,Dnmt1,S1pr2,Ppan,Shfl,Eif3g,Angptl6
chr15	83350432	83399980	chr15	82350057	82400232	1	0	1	1.57035e-06	down	-1.3753	0.0499624	Pacsin2,1700001L05Rik	Mir7684,Cyp2d11,Cyp2d22,Ndufa6
chr11	45500000	45549627	chr11	44700402	44750004	1	0	1	1.57355e-06	down	-0.901595	0.0499624		Ebf1
chr17	34849982	34900258	chr17	33649981	33700036	1	0	1	1.57581e-06	down	-1.90857	0.0499624	Mir6972,Skiv2l,Ehmt2,C2,Cfb,Zbtb12,Nelfe	March2,Hnrnpm
chr5	136649644	136799881	chr5	135800028	135850016	3	0	3	1.58667e-06	down	-1.32272	0.0499624	Myl10,Col26a1	Srrm3
chr1	43949940	44000050	chr1	43850002	43899878	1	1	0	1.59443e-06	up	0.616137	0.0499624	Tpp2
chr1	139299819	139349851	chr1	139150504	139199896	1	1	0	1.60063e-06	up	0.890082	0.0499624	Crb1	Crb1,Dennd1b
chr2	39249949	39300127	chr2	38300121	38350178	1	0	1	1.60105e-06	down	-2.94065	0.0499624		Lhx2
chr10	80350542	80550562	chr10	79700163	79899774	6	0	6	1.60244e-06	down	-1.53101	0.0499624	Mbd3,Plk5,Mex3d,Tcf3,Uqcr11,Onecut3,Rexo1,Atp8b3	Bsg,Hcn2,Polrmt,Palm,Fgf22,Rnf126,Prss57,Fstl3,Mir6910,Cfd,Prtn3,Ptbp1,Plppr3,Med16,E130317F20Rik,Elane,Misp
chr10	81049989	81250526	chr10	80649631	80850105	5	0	5	1.62249e-06	down	-0.918521	0.0499624	Creb3l3,Thop1,Sgta,Mir5615-1,Mir5615-2,Zbtb7a,Map2k2,Snord37,Dapk3,Eef2,Pias4,Nmrk2,Atcayos,Zfr2,Atcay	Mknk2,Btbd2,Mob3a,Ap3d1,Izumo4,Sf3a2,Dot1l,Plekhj1,Oaz1-ps,Mir1982,Amh,Oaz1,Lingo3,Jsrp1
chr15	89349836	89400282	chr15	88649888	88749951	2	0	2	1.62301e-06	down	-1.22908	0.0499624	Sco2,Lmf2,Ncaph2,Klhdc7b,Odf3b,Tymp,Syce3	Brd1
chr1	38749910	38799891	chr1	38349973	38400143	1	0	1	1.62397e-06	down	-0.565232	0.0499624	Lonrf2	Aff3
chr1	36050320	36150050	chr1	34850032	34899820	2	0	2	1.62908e-06	down	-1.17994	0.0499624	Hs6st1,Mir6897,Uggt1	Plekhb2
chr19	10900026	11099959	chr19	10400105	10500453	6	0	6	1.62933e-06	down	-1.21854	0.0499624	Ccdc86,Ptgdr2,Zp1,Prpf19,Ms4a15,Ms4a10,Ms4a18,AW112010,Ms4a8a,1700017D01Rik	Syt7,Lrrc10b,Ppp1r32
chr17	31649473	31800073	chr17	31250073	31399395	5	0	5	1.63828e-06	down	-0.869627	0.0499624	U2af1,Cryaa	Rsph1,Slc37a1,Pde9a
chr17	34550029	34650159	chr17	33799839	33950076	4	0	4	1.64262e-06	down	-1.42002	0.0499624	Gpsm3,Ager,Notch4,Pbx2,Atf6b,Prrt1,Rnf5,Ppt2,Agpat1,Fkbpl,Egfl8	Kifc1,Rps28,Cd320,Ndufa7,Kank3,Daxx,Pfdn6,Rgl2,Tapbp,BC051226,Smim40,B3galt4,Wdr46,Zbtb22
chr19	58550308	58600239	chr19	57200044	57250101	1	0	1	1.64415e-06	down	-2.088	0.0499624	Mir3084-2,Ccdc172	Mir3084-2,Ablim1
chr9	13200103	13250211	chr9	13050151	13099580	1	1	0	1.65619e-06	up	1.65079	0.0499624	Ccdc82,Jrkl	4930568E12Rik
chr8	120900101	120950030	chr8	119450002	119499842	1	0	1	1.66259e-06	down	-2.14832	0.0499624	Galnt2	Necab2,Slc38a8
chr11	87799631	87849398	chr11	87050081	87250194	4	0	4	1.66341e-06	down	-1.15337	0.0499624	Mpo,Lpo	Prr11,Gdpd1,Smg8,Ska2,Trim37,Mir301,Ppm1e
chr9	65249755	65300190	chr9	64399952	64449951	1	0	1	1.66508e-06	down	-1.40846	0.0499624	Cilp,Clpx	Megf11
chr13	24849839	24999999	chr13	23950008	24150378	5	0	5	1.66637e-06	down	-1.14139	0.0499624	D130043K22Rik,Gpld1,Aldh5a1,9330162012Rik,4932702P03Rik,Mrs2	Scgn,Carmil1
chr12	16449586	16800125	chr12	15450520	15600193	13	0	13	1.67147e-06	down	-1.04135	0.0499624	Lpin1,Ntsr2,Greb1
chr17	83849601	83950131	chr17	83500074	83649951	4	0	4	1.67738e-06	down	-0.915633	0.0499624	C430042M11Rik	Cox7a2l,Kcng3
chr19	47900192	47950027	chr19	47350681	47400039	1	0	1	1.68005e-06	down	-1.2104	0.0499624	Cfap43,Mir3084-2,Cfap58,Itprip	Mir3084-2,Sh3pxd2a
chr10	94100312	94150124	chr10	93300140	93350347	1	0	1	1.68304e-06	down	-1.61881	0.0499624	Fgd6,Nr2c1	Gm32688,Elk3,Gm17745
chr17	32399397	32449959	chr17	32000709	32200074	4	0	4	1.6848e-06	down	-0.943638	0.0499624	Rasal3,Pglyrp2	Rrp1b,Hsf2bp,Pdxk-ps,Notch3,Brd4,Ephx3
chr4	43649684	43749960	chr4	42899622	43049584	3	0	3	1.69835e-06	down	-1.65823	0.0499624	Npr2,Fam221b,Tmem8b,Spag8,Olfr70,Hint2,Hrct1,A630077J23Rik,Olfr71,Spaar	Phf24,Fam214b,Vcp,Pigo,Fancg,Stoml2,Dnajb5,1700022I11Rik
chr10	4999951	5349703	chr10	3849978	4099752	8	0	8	1.70001e-06	down	-1.09082	0.0499624	Esr1,Syne1	Plekhg1,Mthfd1l
chr7	141450194	141549846	chr7	140950098	141200027	7	0	7	1.70411e-06	down	-1.25487	0.0499624	Gm10575,Cd151,Cracr2b,Tspan4,Polr2l,Pnpla2,Rplp2,Chid1	Ifitm6,Ifitm3,Sigirr,Ptdss2,Ano9,Rnh1,Hras,Lrrc56,Ifitm1,Ifitm5,Ifitm2,B4galnt4,Pkp3
chr15	66900016	66950014	chr15	66600187	66649917	1	1	0	1.70428e-06	up	0.664168	0.0499624	Ndrg1,Ccn4	Phf20l1
chr4	47000365	47050205	chr4	46599919	46699681	2	0	2	1.7126e-06	down	-0.532826	0.0499624	Anks6	Coro2a,Tbc1d2,Gabbr2
chr16	18250274	18300009	chr16	17499975	17550701	1	0	1	1.71763e-06	down	-1.31886	0.0499624	Mir1306,Gm24572,Trmt2a,Dgcr8	Lztr1,Thap7,Aifm3,Lrrc74b
chr15	100950268	101000362	chr15	99499953	99550130	1	0	1	1.73079e-06	down	-1.65991	0.0499624	Scn8a	Faim2
chr3	121049571	121099891	chr3	120600097	120649829	1	1	0	1.73999e-06	up	1.94748	0.0499624		6530403H02Rik
chr5	12050239	12149835	chr5	10599881	10700048	2	2	0	1.75079e-06	up	1.7262	0.0499624
chr2	26900145	26950053	chr2	25449811	25499380	1	0	1	1.75094e-06	down	-1.73038	0.0499624	Surf1,Surf2,Surf4,Med22,Surf6,Rpl7a,Stkld1	Ptgds,Paxx,C8g,Clic3,Lcn12
chr17	36399803	36449982	chr17	35600314	35649953	1	0	1	1.75579e-06	down	-1.90776	0.0499624		Mucl3,Sfta2,Gm9573
chr6	28349887	28399979	chr6	28199993	28250067	1	1	0	1.75611e-06	up	0.684107	0.0499624	Zfp800	Zfp800
chr6	136849977	137000312	chr6	136449921	136499797	3	0	3	1.76535e-06	down	-0.903994	0.0499624	Art4,Mgp,Arhgdib,Erp27,Pde6h
chr10	129749978	129850720	chr10	129499195	129599915	3	3	0	1.76696e-06	up	1.58876	0.0499624	Olfr809,Olfr810,Olfr808,Olfr807,Olfr811,Olfr812	Olfr792,Olfr791,Olfr790,Olfr794
chr3	96250684	96300033	chr3	96049339	96099200	1	0	1	1.76843e-06	down	-0.647396	0.0499624	Fcgr1,Hist2h3b,Hist2h2bb,Hist2h4	Vps45
chr8	71449708	71499835	chr8	70399997	70449814	1	0	1	1.77029e-06	down	-1.83986	0.0499624	Ano8,Abhd8,Dda1,Gtpbp3,Plvap,Mrpl34	Crtc1
chr7	117700832	117800771	chr7	116599780	116700014	2	0	2	1.78039e-06	down	-1.06238	0.0499624
chr19	41700780	41800028	chr19	40699876	40799941	3	0	3	1.78414e-06	down	-1.47462	0.0499624	Mir3084-2,Slit1,Arhgap19	Mir3084-2,Entpd1
chr4	49949926	50000086	chr4	49648823	49699645	1	1	0	1.78895e-06	up	1.78691	0.0499624		Rnf20,Ppp3r2,Grin3a
chr14	98450058	98499988	chr14	97750165	97800490	1	1	0	1.79463e-06	up	2.74749	0.0499624		Dach1
chr16	38750489	38850164	chr16	38249371	38349763	2	0	2	1.79963e-06	down	-1.16609	0.0499624	Upk1b,B4galt4,Tex55	Nr1i2,Maats1,Cox17
chr4	138999990	139049927	chr4	137899772	137949532	1	0	1	1.80009e-06	down	-1.99025	0.0499624	Tmco4	Ece1
chr18	66399888	66450034	chr18	65300139	65350593	1	0	1	1.80088e-06	down	-1.7245	0.0499624		Alpk2
chr9	3250016	3399804	chr9	3049476	3149934	3	3	0	1.8011e-06	up	4.17349	0.0499624	Alkbh8	4930433N12Rik
chr10	84299617	84450034	chr10	83900234	84050121	6	0	5	1.80443e-06	down	-0.708095	0.0499624	Nuak1	Gm34184
chr11	54999569	55050073	chr11	54399227	54450001	1	0	1	1.80798e-06	down	-1.16871	0.0499624	Anxa6,Ccdc69	Fnip1,Meikin
chr13	56150045	56200368	chr13	54899803	54949281	1	0	1	1.81064e-06	down	-2.94202	0.0499624	Tifab
chr16	95350097	95399271	chr16	95100331	95150295	1	1	0	1.81133e-06	up	1.23693	0.0499624	Gm31641,Erg
chr6	73099970	73150098	chr6	72449974	72499928	1	0	1	1.81851e-06	down	-1.99147	0.0499624	Dnah6
chr13	14199959	14250112	chr13	13750002	13799873	1	0	1	1.81869e-06	down	-1.19021	0.0499624	Hecw1	Gng4,Lyst
chr7	73300017	73349724	chr7	72249936	72300111	1	1	0	1.82807e-06	up	2.74671	0.0499624	4930429H19Rik,A730056A06Rik	Mctp2
chr4	10799959	10900012	chr4	10500058	10650168	4	4	0	1.82844e-06	up	2.10205	0.0499624	Mir3471-1,2610301B20Rik	1700123O12Rik
chr16	31050107	31100292	chr16	30649837	30700098	1	0	1	1.8378e-06	down	-0.660411	0.0499624	Xxylt1,Acap2
chr11	46500019	46549772	chr11	45449659	45500003	1	0	1	1.84019e-06	down	-2.30551	0.0499624	Gm12169,Gm12171
chr5	136750044	136799881	chr5	135599950	135649967	1	0	1	1.84492e-06	down	-1.64009	0.0499624	Col26a1	Rhbdd2
chr3	137350329	137449935	chr3	137050131	137150445	2	2	0	1.84656e-06	up	0.837638	0.0499624	Emcn
chr19	4799470	4849786	chr19	3699962	3750102	1	0	1	1.85902e-06	down	-1.90543	0.0499624	Gm21992,Ccs,Rbm4,Ccdc87,Rbm14	1810055G02Rik
chr15	84450014	84499243	chr15	84300126	84349899	1	0	1	1.86461e-06	down	-0.637396	0.0499624		Parvb,Parvg
chr8	77949243	78049953	chr8	77400056	77500129	2	0	2	1.86531e-06	down	-1.00917	0.0499624		Arhgap10
chr19	33200171	33300345	chr19	31949388	31999560	2	0	2	1.86793e-06	down	-1.21748	0.0499624	Mir3084-2,Rnls	Mir3084-2,Asah2
chr17	48549663	48600093	chr17	48450068	48500435	1	0	1	1.8704e-06	down	-0.565408	0.0499624		Tspo2,Unc5cl
chr13	45449949	45499870	chr13	43350005	43400098	1	0	1	1.87812e-06	down	-1.55911	0.0499624		Sirt5,Nol7
chr11	79799698	79899486	chr11	79700147	79749966	2	1	0	1.88435e-06	up	0.621761	0.0499624		Mir193a,Mir365-2
chr12	119899998	120028309	chr12	119700073	119850242	7	7	0	1.89418e-06	up	1.21702	0.0499624	Tmem196
chr16	93449606	93550450	chr16	92549422	92600141	2	0	2	1.89695e-06	down	-0.593841	0.0499624	1700029J03Rik
chr7	139950344	140050088	chr7	139850145	139950347	2	0	1	1.8984e-06	down	-0.683424	0.0499624	Mir7062,Mir7686,Adam8,6430531B16Rik,Mir202,Tubgcp2,Msx3,Zfp511	Adgra1,Kndc1,Utf1
chr2	62599826	62700376	chr2	60700094	60750261	2	0	2	1.90022e-06	down	-1.50288	0.0499624	Ifih1,Kcnh7,Gca	Itgb6,Rbms1
chr17	94649869	94799964	chr17	94200784	94599974	10	10	0	1.90829e-06	up	1.5763	0.0499624	Mettl4,2700099C18Rik,Gm1976
chr17	80550112	80599988	chr17	80149945	80199713	1	0	1	1.91653e-06	down	-0.862238	0.0499624	Map4k3,Cdkl4	Galm
chr13	51999252	52200550	chr13	51849252	52099843	7	0	2	1.91679e-06	down	-0.522309	0.0499624	4921525O09Rik	4921525O09Rik
chr1	65050048	65100618	chr1	64699839	64750499	1	1	0	1.91731e-06	up	1.00159	0.0499624	Cryga,Crygb,Crygc,Crygd,Cryge	Fzd5,Ccnyl1
chr4	119800194	119850635	chr4	118649934	118699993	1	0	1	1.91941e-06	down	-1.8371	0.0499624	Hivep3	Olfr62,Olfr1342
chr2	91649726	91750482	chr2	90649784	90749999	2	0	2	1.92199e-06	down	-1.87228	0.0499624	Arhgap1,Zfp408,Atg13,Ambra1,Harbi1	Nup160,Fnbp4
chr9	12100062	12199997	chr9	10949968	11050278	2	0	2	1.92246e-06	down	-1.26397	0.0499624
chr11	118299537	118400677	chr11	117449343	117549772	3	0	3	1.93559e-06	down	-1.26542	0.0499624	Timp2,Cep295nl,Lgals3bp	Gm11733
chr13	75049966	75100232	chr13	74849824	74899266	1	1	0	1.94219e-06	up	1.30577	0.0499624	Pcsk1
chr6	69700345	69750072	chr6	68649968	68699767	1	0	1	1.94273e-06	down	-1.15617	0.0499624
chr7	44300357	44499823	chr7	43799930	43999962	7	0	7	1.94563e-06	down	-1.57162	0.0499624	Clec11a,Shank1,Syt3,1700008O03Rik,Lrrc4b,Mir7052,Josd2,Aspdh,Emc10,5430431A17Rik,Fam71e1	Klk4,Klk5,Klk1b9,Klk1b11,Klk1b1,Klk1b8,Klk6,Klk7,Klk8,Klk1b7-ps,Klk15
chr4	136800480	136849928	chr4	136450027	136499967	1	1	0	1.94847e-06	up	1.35765	0.0499624	Ephb2	Luzp1
chr15	86200005	86500103	chr15	85749980	86149652	17	0	17	1.96399e-06	down	-1.37961	0.0499624	Tbc1d22a	Ppara,Pkdrej,Ttc38,Cdpf1,Celsr1,Gtse1,Trmu,Gramd4,Cerk
chr8	126700532	126750073	chr8	125999894	126049063	1	1	0	1.97258e-06	up	6.23272	0.0499624		Kcnk1
chr5	100050023	100149808	chr5	99149894	99250357	2	0	2	1.97404e-06	down	-1.42215	0.0499624	Tmem150c,Enoph1,Tmem150cos	Rasgef1b
chr2	5099929	5150070	chr2	3200382	3249904	1	0	1	1.99215e-06	down	-2.6661	0.0499624	Ccdc3	Fam171a1
chr9	55349796	55399752	chr9	54998799	55050630	1	0	1	1.9922e-06	down	-0.733314	0.0499624	Tmem266	Chrnb4,Chrna3,Chrna5
chr19	30450074	30550399	chr19	30249690	30299893	2	2	0	1.99578e-06	up	0.970838	0.0499624	Mir3084-2,Dkk1,Ppp1r2-ps3	Mir3084-2
chr3	37100284	37249769	chr3	36949962	37050091	3	3	0	2.00444e-06	up	0.700844	0.0499624	Il2,Adad1,Gm12532,Il21	4932438A13Rik
chr19	44550024	44600288	chr19	43499969	43550126	1	0	1	2.00555e-06	down	-1.63487	0.0499624	Mir3084-2,Hif1an,Ndufb8	Mir3084-2,Got1
chr4	55200018	55249954	chr4	53899875	53950172	1	0	1	2.00783e-06	down	-0.772455	0.0499624
chr11	75799666	75949876	chr11	75200449	75249854	3	0	3	2.01212e-06	down	-1.35901	0.0499624	Gm12339,Rph3al	Rtn4rl1
chr2	167200018	167250392	chr2	166549624	166600041	1	0	1	2.01301e-06	down	-1.50309	0.0499624	Ptgis	Prex1
chr11	106599473	106650160	chr11	106149973	106200091	1	0	1	2.03043e-06	down	-1.01499	0.0499624	Tex2	Map3k3,Ccdc47,Limd2,Strada
chr3	145900086	145950240	chr3	145800036	145850094	1	1	0	2.03124e-06	up	1.12785	0.0499624	Bcl10,2410004B18Rik	Ddah1
chr17	94850170	94886974	chr17	94750249	94799964	1	1	0	2.03555e-06	up	0.676953	0.0499624	Gm20939	Gm1976,2700099C18Rik
chr11	83800006	83850863	chr11	83399923	83449581	1	0	1	2.03795e-06	down	-0.91857	0.0499624	Hnf1b	Mmp28,Gas2l2,Rasl10b,1700020L24Rik,Ap2b1
chr3	142250054	142299792	chr3	141999970	142100112	2	2	0	2.04365e-06	up	1.24818	0.0499624	Pdlim5	Bmpr1b
chr4	130049997	130099968	chr4	129550195	129649736	2	0	2	2.04501e-06	down	-1.08451	0.0499624	Col16a1	Mir8119,Lck,Fam167b,Eif3i,Dcdc2b,Txlna,Kpna6,Iqcc,Ccdc28b,Tmem234
chr10	14299964	14350282	chr10	13399907	13450011	1	0	1	2.05108e-06	down	-0.860239	0.0499624		Phactr2
chr18	38249865	38350792	chr18	37849802	37950169	2	0	2	2.05746e-06	down	-1.003	0.0499624	1700086O06Rik,Dele1,Pcdh12,Rnf14,Gnpda1	Diaph1,Mir6979,Hdac3
chr10	31300160	31350224	chr10	31149812	31199794	1	1	0	2.0582e-06	up	1.32113	0.0499624	Tpd52l1,Hddc2
chr2	39349955	39400060	chr2	38399629	38450246	1	0	1	2.06257e-06	down	-2.2258	0.0499624
chr16	32500001	32550001	chr16	31200107	31250116	1	0	1	2.07316e-06	down	-1.83465	0.0499624	Zdhhc19	Acap2
chr4	41700134	41749934	chr4	40249823	40300527	1	0	1	2.07498e-06	down	-1.33949	0.0499624	Il11ra1,Sigmar1,Dctn3,Arid3c,Rpp25l	Smim27,Topors,Ndufb6
chr15	12799686	12849559	chr15	11349623	11450069	2	0	2	2.07708e-06	down	-1.31731	0.0499624	Drosha,6030458C11Rik	Tars
chr8	11149304	11200002	chr8	9950053	9999573	1	0	1	2.08044e-06	down	-1.24974	0.0499624	Col4a1	Lig4,Abhd13
chr11	46500019	46699506	chr11	46099853	46249790	5	0	5	2.08048e-06	down	-0.995466	0.0499624	Gm12169,Gm12171,BC053393,Gm4926,Dppa1,Timd2	Fndc9,Cyfip2,Mir8100,Adam19,Nipal4,Mir7239
chr16	45599940	45699962	chr16	44699870	44799918	3	0	3	2.092e-06	down	-1.02992	0.0499624	Gcsam,Slc9c1,BC016579,Tmprss7	Nepro,Gtpbp8,Cd200r1
chr7	44249558	44349358	chr7	43499776	43599633	2	0	2	2.09278e-06	down	-1.87339	0.0499624	Snord88a,Snord88c,Acp4,Gm15517,2410002F23Rik,Clec11a,Shank1	Zfp658,Zfp719,Cd33,4931406B18Rik
chr5	124749937	124799808	chr5	124499918	124647491	3	3	0	2.0948e-06	up	0.619841	0.0499624	Dnah10	Tmed2,Rilpl1,Eif2b1,Gtf2h3,Ddx55,Tctn2,Atp6v0a2
chr17	35499977	35549967	chr17	34399100	34550032	3	0	3	2.09617e-06	down	-1.50161	0.0499624	Tcf19,Pou5f1,Cchcr1,Psors1c2	BC051142,Btnl4,Btnl5-ps,Btnl6
chr10	129850717	129899915	chr10	129700117	129749981	1	1	0	2.09911e-06	up	1.18177	0.0499624	Olfr813,Olfr814	Olfr804,Olfr806,Olfr805
chr7	30850161	30950008	chr7	29949993	30049993	2	0	2	2.11118e-06	down	-2.27374	0.0499624	Cd22,Mag,Ffar3,Ffar1,Usf2,Hamp2,Hamp	Zfp568,Zfp74,Zfp14
chr7	127800283	127899852	chr7	127100143	127200137	2	0	2	2.11295e-06	down	-1.35518	0.0499624	Hsd3b7,Stx4a,Setd1a,Stx1b,Zfp646,Zfp668,Vkorc1,Prss53	Spn,Qprt,Tbc1d10b,Cd2bp2
chr14	26400341	26449641	chr14	26300033	26349934	1	1	0	2.13349e-06	up	0.697562	0.0499624	4933413J09Rik,Slmap
chr6	46900393	46949857	chr6	45350338	45400372	1	1	0	2.14899e-06	up	3.06584	0.0499624	Cntnap2	Cntnap2
chr7	131600310	131649927	chr7	130249834	130300397	1	0	1	2.153e-06	down	-2.9418	0.0499624	Fgfr2	Fgfr2
chr13	34700037	34900369	chr13	34400063	34599905	5	5	0	2.15388e-06	up	0.91825	0.0499624	Fam50b,Prpf4b
chr10	119051087	119099027	chr10	118849980	118899954	1	0	1	2.15439e-06	down	-0.648639	0.0499624	1700064J06Rik	Dyrk2
chr6	89550070	89601070	chr6	88099867	88149978	1	0	1	2.15552e-06	down	-2.48201	0.0499624	Chchd6	Mir6376,Rpn1
chr17	25449967	25500235	chr17	24349104	24400112	1	0	1	2.15839e-06	down	-2.23265	0.0499624	Sstr5,Tekt4	Abca3,Abca17
chr14	60750123	60800941	chr14	60500073	60550072	1	0	1	2.16886e-06	down	-0.503788	0.0499624	Spata13,C1qtnf9,Mipep
chr1	154799771	154850005	chr1	154350186	154400268	1	1	0	2.17113e-06	up	2.16053	0.0499624	Cacna1e	Cacna1e
chr8	72049922	72199893	chr8	70850063	70999993	3	0	3	2.17902e-06	down	-2.0286	0.0499624	Olfr373,Olfr372,Olfr374,Tpm4,Rab8a,Hsh2d	1700026F02Rik,Mir1969,Map1s,Gm10654,Mir7067,Snora68,Slc5a5,Ccdc124,Rpl18a,Kcnn1
chr2	181650527	181750128	chr2	181300183	181400365	2	0	2	2.18055e-06	down	-0.844398	0.0499624	Sox18,Tcea2,Lkaaear1,Rgs19,Prpf6,Oprl1	Stmn3,Rtel1,Zgpat,Slc2a4rg-ps,Zbtb46,Lime1,Arfrp1
chr11	65999464	66050169	chr11	57200093	57250181	1	0	1	2.18744e-06	down	-3.26315	0.0499624	Dnah9	Gria1
chr6	73049837	73099973	chr6	72200182	72300048	2	0	2	2.18953e-06	down	-1.70877	0.0499624	Dnah6	Atoh8
chr17	47300107	47349777	chr17	46999732	47050244	1	1	0	2.19432e-06	up	0.916076	0.0499624	Trerf1	Ubr2
chr18	15199070	15250560	chr18	14550200	14600099	1	0	1	2.19929e-06	down	-1.51493	0.0499624
chr9	20699884	20850015	chr9	20399838	20499718	4	0	4	2.2013e-06	down	-0.80404	0.0499624	Olfm2,Col5a3,Rdh8	Zfp26,Zfp426,Zfp266
chr12	51100078	51150124	chr12	50750089	50799839	1	1	0	2.20176e-06	up	2.16729	0.0499624
chr10	128049795	128150103	chr10	127299024	127399992	3	0	3	2.20288e-06	down	-1.21273	0.0499624	Baz2a,Atp5b,Ptges3,Mir677,Rbms2	Gli1,Inhbe,Mars,Arhgap9,Inhbc,R3hdm2
chr15	76699868	77050757	chr15	76300062	76699871	22	0	21	2.20447e-06	down	-1.70157	0.0499624	Lrrc14,C030006K11Rik,Arhgap39,Lrrc24,Mfsd3,Recql4,Zfp7,Commd5,Zfp251,1110038F14Rik,Zfp647,Rpl8,Mb,Apol6	Mir6954,Mroh1,Bop1,Hsf1,Scx,Dgat1,Scrt1,Fbxl6,Slc52a2,Adck5,Cpsf1,Sharpin,Exosc4,Gpaa1,Cyc1,Oplah,Hgh1,Maf1,Tssk5,Cyhr1,Vps28,Slc39a4,Tonsl,Foxh1,Kifc2,Ppp1r16a,Gpt
chr1	156849996	156899474	chr1	156049868	156099700	1	0	1	2.21039e-06	down	-1.27649	0.0499624	Angptl1,Ralgps2	Tor1aip2,Fam163a
chr7	122900111	122950254	chr7	122099892	122249876	3	0	3	2.21262e-06	down	-0.727582	0.0499624		Palb2,Dctn5,Ndufab1,Plk1,Ern2,Chp2
chr11	25550314	25599999	chr11	23999442	24049958	1	0	1	2.21268e-06	down	-1.21201	0.0499624
chr17	85400169	85499950	chr17	85100062	85199235	2	2	0	2.22737e-06	up	0.978446	0.0499624	Camkmt	Camkmt
chr15	102999847	103099652	chr15	102900422	102949809	2	2	0	2.22841e-06	up	0.578735	0.0499624	Hoxc4,Hoxc5,Hoxc6,Mir615	Hotair,Hoxc12,Hoxc13
chr5	137649924	137700402	chr5	137499996	137550115	1	0	1	2.24486e-06	down	-0.522616	0.0499624	Agfg2	Mir6418,Epo,Gnb2,Gigyf1,Pop7
chr19	46449789	46700458	chr19	46050250	46150132	6	0	6	2.25666e-06	down	-1.00863	0.0499624	Mir3084-2,Sufu,Arl3,Trim8,Wbp1l,Sfxn2,Cyp17a1,Borcs7	Mir3084-2,Elovl3,Pitx3,Pprc1,Nolc1
chr11	44499820	44599997	chr11	43750072	43800006	2	0	2	2.25999e-06	down	-1.15912	0.0499624	Rnf145,4930597A21Rik	Adra1b
chr10	6050301	6099631	chr10	5799643	5850036	1	1	0	2.26124e-06	up	2.26773	0.0499624		Mtrf1l,Rgs17,Fbxo5
chr4	43649684	43749960	chr4	43400008	43500302	3	0	2	2.26283e-06	down	-0.637825	0.0499624	Npr2,Fam221b,Tmem8b,Spag8,Olfr70,Hint2,Hrct1,A630077J23Rik,Olfr71,Spaar	Cd72,Rmrp,Arhgef39,Sit1,Ccdc107,Rusc2,Tesk1,Fam166b
chr4	40999542	41150193	chr4	40100202	40200493	4	0	4	2.26542e-06	down	-1.8166	0.0499624	Aqp7,Nfx1,Aqp3,Nol6,Ube2r2	Aco1
chr17	48050363	48150036	chr17	47450121	47499967	2	0	2	2.26936e-06	down	-1.25884	0.0499624	A730006G06Rik,1700067P10Rik,9830107B12Rik,A530064D06Rik	AI661453,Taf8
chr11	48450180	48499986	chr11	46850049	46900084	1	1	0	2.28225e-06	up	2.61754	0.0499624		Sgcd
chr15	19300142	19350053	chr15	18749890	18800004	1	1	0	2.28817e-06	up	2.27162	0.0499624
chr8	123299927	123400387	chr8	122550377	122650203	2	0	2	2.29306e-06	down	-1.03407	0.0499624	Galnt2,Fanca,Spire2,Tcf25	Galnt2,Aprt,Piezo1,Galns,Cdt1,Mir6396,Cbfa2t3,Pabpn1l,Trappc2l
chr8	107400006	107499986	chr8	106350056	106450156	2	0	2	2.29565e-06	down	-2.14107	0.0499624	Nqo1,Wwp2,Nob1	Zfp90
chr2	26250236	26400452	chr2	25050238	25149984	4	0	4	2.29646e-06	down	-1.819	0.0499624	Ccdc187,Dnlz,Gpsm1,Snapc4,Card9,Inpp5e,Pmpca,Entr1	Mir7664,Pnpla7,Noxa1,Nsmf,Entpd8
chr17	86750193	86800260	chr17	86099953	86149658	1	0	1	2.3098e-06	down	-0.861206	0.0499624	Epas1	Srbd1
chr5	115400068	115799605	chr5	114450513	114750485	14	0	14	2.3103e-06	down	-1.85233	0.0499624	Msi1,Pla2g1b,Sirt4,Pxn,Mir7029,Rplp0,Gcn1,Mir7030,1110006O24Rik,Bicdl1,Rab35	Gltp,Trpv4,Mir7028,Git2,Tchp,Fam222a,Mvk
chr8	72349023	72450257	chr8	71900108	71999783	3	0	3	2.32283e-06	down	-1.07129	0.0499624	Eps15l1,1700030K09Rik,Calr3	Zfp617,Zfp882,Zfp961,Cyp4f18
chr4	120099344	120149800	chr4	119399728	119449857	1	0	1	2.33919e-06	down	-1.04257	0.0499624	Hivep3	Ppcs,Zmynd12,Ccdc30
chr2	31899913	31950020	chr2	31649773	31700019	1	0	1	2.34204e-06	down	-0.673868	0.0499624	Lamc3	Gm13427,Abl1,Exosc2,Prdm12
chr17	5350030	5399908	chr17	4099715	4149746	1	0	1	2.34276e-06	down	-1.44915	0.0499624		4930548J01Rik
chr1	92900040	92950115	chr1	92149888	92200122	1	0	1	2.35774e-06	down	-1.38671	0.0499624	9430060I03Rik,Rnpepl1,Capn10,Ankmy1,Dusp28,5033417F24Rik	Hdac4
chr3	105899801	105949999	chr3	105749295	105799765	1	0	0	2.35797e-06	up	0.476584	0.0499624	Adora3,Atp5f1,I830077J02Rik,Tmigd3	Rap1a
chr8	116900149	116949717	chr8	116399854	116500288	2	0	2	2.36182e-06	down	-1.2639	0.0499624	Atmin,Cmc2,Cenpn
chr6	126249508	126299276	chr6	125699893	125749943	1	1	0	2.36372e-06	up	1.99212	0.0499624	Gm10415	Ano2
chr2	31350006	31400071	chr2	30900341	30949890	1	0	1	2.38013e-06	down	-0.904086	0.0499624		Ptges
chr2	32749982	32800034	chr2	32549569	32600408	1	0	1	2.38236e-06	down	-0.658179	0.0499624	Stxbp1,Cfap157,Sh2d3c,Tor2a,Ptrh1,Ttc16	Dpm2,St6galnac4,Pip5kl1,St6galnac6,Fam102a
chr17	14899936	14949988	chr17	14700049	14799904	2	2	0	2.39579e-06	up	1.31278	0.0499624	1600012H06Rik,Wdr27,Phf10
chr17	56000102	56050299	chr17	55800030	55849586	1	0	1	2.40369e-06	down	-0.941725	0.0499624	Stap2,Sh3gl1,Chaf1a,Mpnd	Adgre4
chr16	37350455	37400012	chr16	37049969	37100238	1	1	0	2.40492e-06	up	1.43191	0.0499624	Stxbp5l	Polq
chr2	119150373	119250074	chr2	118600512	118649454	2	0	2	2.42655e-06	down	-0.993882	0.0499624	Gchfr,Gm14137,Rmdn3,Dnajc17,Spint1,Zfyve19,Ppp1r14d	Bub1b
chr2	23549958	23600129	chr2	23149754	23199807	1	1	0	2.4295e-06	up	1.20066	0.0499624	Spopl	Yme1l1,Mastl
chr7	25750174	25900053	chr7	24699998	24900058	7	0	7	2.43077e-06	down	-3.06438	0.0499624	Hnrnpul1,Axl,Cyp2s1,Cyp2b10	Ceacam10,Cd177,Gm5893,Cd79a,Rps19,Lypd4,Dmrtc2,Lypd11,Lypd10
chr16	28399945	28499832	chr16	27199365	27250032	2	2	0	2.44035e-06	up	3.05043	0.0499624	Fgf12
chr2	128949990	129000185	chr2	128799559	128849816	1	1	0	2.44447e-06	up	0.881511	0.0499624	Zc3h6	Mertk,Tmem87b
chr13	90049978	90149995	chr13	89699929	89799730	3	3	0	2.44868e-06	up	0.858894	0.0499624	Xrcc4,Tmem167	Vcan,Xrcc4
chr11	26899946	26999893	chr11	23999442	24049958	2	0	2	2.44895e-06	down	-1.58345	0.0499624
chr7	117399731	117449937	chr7	116499850	116550000	1	0	1	2.46171e-06	down	-1.22403	0.0499624	Xylt1	Nucb2
chr7	67500520	67599690	chr7	67249875	67400385	3	1	0	2.46769e-06	up	0.492403	0.0499624	Lrrc28	Mef2a,Lysmd4
chr13	96949845	97049491	chr13	96849742	96900151	2	2	0	2.46798e-06	up	0.713437	0.0499624	Gcnt4,1700029F12Rik
chr18	38850033	38999624	chr18	38000211	38050123	3	0	3	2.47077e-06	down	-1.14718	0.0499624	Arhgap26,Fgf1,Gm5820
chr13	55700021	55800348	chr13	54649959	54750159	2	0	2	2.4721e-06	down	-1.25391	0.0499624	Txndc15,Pcbd2,B230219D22Rik,Catsper3	Rnf44,Faf2,Cdhr2,Gprin1
chr3	9650177	9849814	chr3	8850029	9100341	7	0	7	2.47617e-06	down	-1.23552	0.0499624	Pag1	Mrps28,Tpd52,4930539M17Rik
chr11	58250635	58349730	chr11	57750011	57799977	2	0	2	2.47905e-06	down	-1.23952	0.0499624	Zfp692,Zfp672,Sh3bp5l	Galnt10,2010001A14Rik
chr16	63400269	63450316	chr16	63000307	63050354	1	1	0	2.48163e-06	up	2.39217	0.0499624
chr19	46849763	47000086	chr19	46200207	46299794	3	0	3	2.48829e-06	down	-1.30686	0.0499624	Mir3084-2,Nt5c2,Cnnm2	Mir3084-2,Gbf1
chr6	28849701	28899873	chr6	28149728	28199996	1	0	1	2.49937e-06	down	-1.39338	0.0499624	Snd1
chr13	119350014	119400192	chr13	118549962	118600182	1	1	0	2.50562e-06	up	2.26743	0.0499624	Nnt	1700003P14Rik
chr4	138849545	138899780	chr4	138399935	138499871	2	0	2	2.51043e-06	down	-0.807728	0.0499624	Gm13030,Pla2g5,Pla2g2e,Otud3	Mul1,Camk2n1
chr2	128749733	128849816	chr2	128650240	128749736	2	2	0	2.51992e-06	up	0.66363	0.0499624	Mertk,Tmem87b	Anapc1,Mertk
chr11	105049852	105150196	chr11	104149832	104299875	3	0	3	2.52373e-06	down	-1.06656	0.0499624	Efcab3,Mettl2	Mapt,Crhr1,Sppl2c
chr3	120950092	121000176	chr3	119399826	119449861	1	1	0	2.52417e-06	up	2.78558	0.0499624		Dpyd
chr17	29200351	29300352	chr17	28900005	29000126	2	0	2	2.55139e-06	down	-0.843766	0.0499624	Cpne5,Ppil1,BC004004	Stk38,Kctd20,4930539E08Rik,Pxt1,1700030A11Rik
chr3	37400064	37449689	chr3	37300058	37349618	1	1	0	2.55477e-06	up	0.568274	0.0499624	Fgf2,Nudt6,Spata5	Fgf2,Cetn4,Bbs12
chr2	13500142	13549750	chr2	13300230	13350716	1	1	0	2.56574e-06	up	0.529476	0.0499624	Trdmt1	Cubn
chr4	129649733	129700109	chr4	128699956	128749926	1	0	1	2.56641e-06	down	-2.10204	0.0499624	Mir7016,Kpna6,Tmem39b	Phc2
chr10	59200202	59249987	chr10	58849666	58949659	2	2	0	2.57765e-06	up	2.20876	0.0499624	Sept10,Sowahc	Sh3rf3
chr18	35949941	36050223	chr18	34999872	35199919	5	0	5	2.60053e-06	down	-1.62214	0.0499624	Psd2,Nrg2	Ctnna1
chr1	151600000	151799780	chr1	151000356	151100000	5	0	5	2.60489e-06	down	-1.06053	0.0499624	Fam129a,2810414N06Rik,Edem3
chr7	47149900	47199963	chr7	46100463	46199966	2	0	2	2.61795e-06	down	-2.48845	0.0499624		Kcnj11,Abcc8,Ush1c
chr16	91149568	91200228	chr16	91050122	91099364	1	1	0	2.63099e-06	up	0.672147	0.0499624		4932438H23Rik
chr9	111250026	111299913	chr9	108800079	108849996	1	0	1	2.63199e-06	down	-3.00232	0.0499624	Mlh1,Epm2aip1	Celsr3,Ip6k2,Nckipsd
chr7	140800215	140899790	chr7	140599842	140700183	3	3	0	2.63214e-06	up	1.81922	0.0499624	Scgb1c1,Zfp941,Bet1l,Odf3,Urah,C330022C24Rik,Ric8a,Cox8b,Psmd13,Sirt3	Olfr46,Olfr61,Olfr53,Olfr45,Olfr539
chr2	5199884	5350121	chr2	5049415	5150070	4	3	0	2.63488e-06	up	0.737201	0.0499624	Ccdc3,Camk1d	Optn,Ccdc3
chr16	93799749	93949502	chr16	93649988	93750309	3	0	2	2.64664e-06	down	-0.531985	0.0499624	Morc3,Dop1b,Chaf1b,Cldn14	Dop1b,Cbr3
chr15	84600182	84650051	chr15	84249975	84300129	1	0	0	2.65468e-06	down	-0.42512	0.0499624		Parvb
chr11	109449889	109550038	chr11	109349869	109449892	2	0	1	2.65635e-06	down	-0.550399	0.0499624	Gm45916,Slc16a6,Amz2,Arsg	Gm11696,Gna13,1700096J18Rik,Gm45916,Amz2
chr2	27399852	27449682	chr2	27249410	27350080	2	0	0	2.66678e-06	down	-0.403048	0.0499624	Brd3os,Vav2,Brd3	Vav2
chr5	12199946	12249534	chr5	10499980	10549033	1	1	0	2.66749e-06	up	2.43672	0.0499624
chr10	90950388	91149989	chr10	90800014	90950391	5	5	0	2.67402e-06	up	0.951433	0.0499624	Apaf1,Anks1b,Ikbip,Slc25a3,Tmpo	Anks1b
chr8	47299297	47400034	chr8	46200088	46300383	3	0	3	2.67737e-06	down	-1.03064	0.0499624	Stox2	Helt,Slc25a4
chr9	103999355	104049680	chr9	103350084	103399616	1	0	1	2.68561e-06	down	-0.782271	0.0499624	Uba5,Nphp3	Topbp1,Cdv3
chr7	102099926	102150019	chr7	100300338	100350181	1	0	1	2.69611e-06	down	-1.97667	0.0499624	Art1,Art5,Nup98,Chrna10	P4ha3,Ppme1
chr3	108549571	108600868	chr3	108149816	108199557	1	0	1	2.69929e-06	down	-0.877555	0.0499624	Scarna2,Tmem167b,Wdr47,Taf13	Gpr61,Amigo1,Cyb561d1
chr9	72750360	72950133	chr9	71600054	71749892	5	0	5	2.70168e-06	down	-1.64284	0.0499624	Prtg,Pygo1	Cgnl1
chr7	92549993	92600047	chr7	92100121	92150085	1	1	0	2.71393e-06	up	1.15103	0.0499624	Ccdc90b,Ankrd42	Dlg2,4930567K12Rik
chr12	78899981	78949872	chr12	78049515	78100028	1	0	1	2.72957e-06	down	-1.0996	0.0499624	Plek2
chr12	87449877	87500072	chr12	86700058	86750149	1	0	1	2.73424e-06	down	-1.72325	0.0499624	Slirp,Snw1	Lrrc74a,Angel1
chr11	20450471	20500149	chr11	19799993	19899755	2	0	2	2.73743e-06	down	-1.38229	0.0499624
chr11	75699924	75749985	chr11	75599815	75650325	1	0	0	2.73963e-06	down	-0.475756	0.0499624	Crk,Ywhae	Pitpna,Inpp5k,Gm12338
chr14	56400022	56450263	chr14	56249777	56299566	1	1	0	2.74232e-06	up	0.936873	0.0499624	Rnf17	Gzmb
chr18	81199482	81250008	chr18	80399443	80450377	1	0	1	2.74633e-06	down	-2.33783	0.0499624		Ctdp1
chr7	113149999	113199693	chr7	112650017	112700015	1	1	0	2.74781e-06	up	1.85927	0.0499624		Tead1
chr9	115850403	116050145	chr9	115049713	115200562	6	0	6	2.74859e-06	down	-0.935539	0.0499624	Gadl1	Osbpl10
chr2	38350175	38450246	chr2	37300077	37349837	2	0	2	2.75177e-06	down	-2.30208	0.0499624	Lhx2	Olfr368
chr1	9899951	9949745	chr1	9699506	9799636	2	0	0	2.75467e-06	up	0.493728	0.0499624	Sgk3,Mcmdc2,Snord87,Snhg6	Mybl1,Vcpip1,1700034P13Rik,Sgk3
chr9	91750237	91800405	chr9	91550006	91599814	1	1	0	2.76848e-06	up	1.23288	0.0499624
chr2	27600090	27650225	chr2	26250236	26300090	1	0	1	2.77087e-06	down	-1.57318	0.0499624		Ccdc187
chr5	36750049	36850694	chr5	36299692	36400175	2	0	2	2.779e-06	down	-1.0894	0.0499624	Mrfap1,Man2b2	Sorcs2,Mir7689
chr16	91850124	91999757	chr16	91299780	91649526	11	0	11	2.77975e-06	down	-1.22143	0.0499624	Itsn1,Donson,Atp5o	Ifnar2,Il10rb,A930006K02Rik,Ifnar1,Mir6367,Ifngr2,Gart,Son,Dnajc28,Tmem50b
chr19	12799959	12850150	chr19	12450120	12500042	1	0	1	2.78815e-06	down	-0.68377	0.0499624	Lpxn	Mpeg1,Dtx4
chr17	71199851	71349749	chr17	70649861	70799773	6	0	6	2.79281e-06	down	-1.14059	0.0499624	Lpin2,Emilin2,Gm4566,Smchd1	Dlgap1
chr19	57899927	57950195	chr19	56299808	56349205	1	0	1	2.79358e-06	down	-1.98055	0.0499624	Mir3084-2,Atrnl1	Mir3084-2,Nrap,Habp2
chr3	85599719	85699366	chr3	84350002	84451219	2	0	2	2.7998e-06	down	-1.49859	0.0499624	Gatb,Arfip1,Fam160a1	Fhdc1,4930565D16Rik
chr7	105399730	105450170	chr7	104400115	104449976	1	0	1	2.80873e-06	down	-1.41774	0.0499624	Cckbr,Cnga4,Fam160a2	Trim30a
chr9	14650239	14749213	chr9	13850275	13899469	2	0	2	2.81897e-06	down	-1.02855	0.0499624	Gm7607,Fut4	Fam76b
chr4	32950398	33150081	chr4	31899543	32100108	9	0	9	2.8216e-06	down	-1.03023	0.0499624	Ankrd6,Rragd,4933421O10Rik,Ube2j1,Gabrr2,Gabrr1	Map3k7
chr5	122850064	122899639	chr5	122100475	122150060	1	0	1	2.82677e-06	down	-1.21808	0.0499624	Kdm2b,Rnf34	Myl2,Ccdc63
chr2	131200210	131250001	chr2	130250090	130300112	1	0	1	2.82861e-06	down	-1.69686	0.0499624	Mavs,Ap5s1	Snord57,Snord110,Idh3b,Tmc2,Ebf4,Nop56
chr9	35500276	35551067	chr9	34949993	35000019	1	0	1	2.83524e-06	down	-0.903188	0.0499624	Ddx25,Cdon	Kirrel3
chr2	91599711	91700090	chr2	90449861	90550466	3	0	3	2.83698e-06	down	-1.91371	0.0499624	F2,Zfp408,Ckap5,Arhgap1,Atg13	Ptprj
chr4	47149874	47199848	chr4	45999952	46050208	1	0	1	2.84151e-06	down	-1.99741	0.0499624		Tdrd7,Tmod1
chr5	137799597	137849956	chr5	136949406	136999992	1	0	1	2.84899e-06	down	-1.38556	0.0499624	Pilra,Zcwpw1	Plod3,Cldn15,Fis1,Znhit1,Mir702
chr12	105949894	106049668	chr12	105000128	105050107	2	0	2	2.85011e-06	down	-1.58641	0.0499624	Vrk1	Scarna13,Mir3069,Syne3,Snhg10,Glrx5
chr14	66149975	66199800	chr14	65000447	65050756	1	0	1	2.85382e-06	down	-1.9966	0.0499624	Chrna2,Ptk2b	Ints9
chr7	140100115	140150142	chr7	139999677	140050088	1	0	1	2.85964e-06	down	-0.58248	0.0499624	Paox,Mtg1,Fuom,Echs1	Msx3,Zfp511,Tubgcp2
chr18	80350133	80499993	chr18	80049700	80200068	4	0	4	2.86529e-06	down	-1.01233	0.0499624	Kcng2,Ctdp1	Adnp2,Rbfa,Pard6g
chr7	5000082	5149925	chr7	4449779	4749947	8	0	8	2.86958e-06	down	-0.948939	0.0499624	Ccdc106,Fiz1,Zfp865,Zfp784,Zfp524,Epn1,U2af2,Zfp580,Rfpl4,Rasl2-9,Vmn1r55	Tnni3,Tnnt1,Ppp1r12c,Dnaaf3,Syt5,Ptprh,Kmt5c,Tmem150b,Brsk1,Eps8l1,Ppp6r1,Hspbp1,Tmem86b
chr1	131000404	131350234	chr1	130399964	130749674	18	0	16	2.87898e-06	down	-1.22023	0.0499624	Il10,Mapkapk2,Dyrk3,Eif2d,Rassf5,Srgap2,Ikbke	Cd55,Pfkfb2,AA986860,Yod1,C4bp,C4bp-ps1,Zp3r,Gm15674,Cd55b
chr10	4350062	4399939	chr10	3499946	3549883	1	0	1	2.8803e-06	down	-1.5778	0.0499624	Zbtb2,Akap12	Iyd
chr14	118749490	118799926	chr14	118049874	118100380	1	0	1	2.88146e-06	down	-1.30033	0.0499624	Cldn10	Dct
chr4	71200038	71250799	chr4	70700044	70750312	1	1	0	2.8931e-06	up	1.8606	0.0499624
chr9	75399923	75449889	chr9	74950083	75049843	2	0	2	2.89655e-06	down	-0.819225	0.0499624	Leo1,Mapk6,4933433G15Rik	Fam214a,Arpp19
chr19	22150483	22250367	chr19	22049895	22150486	2	2	0	2.89898e-06	up	0.661889	0.0499624	Trpm3	Trpm3
chr2	26999939	27050037	chr2	26850771	26900148	1	0	1	2.90122e-06	down	-0.657774	0.0499624	Slc2a6,Adamts13,Cacfd1	Surf6,Abo
chr17	7149846	7200042	chr17	5999835	6049982	1	0	1	2.90221e-06	down	-2.04413	0.0499624	Rps6ka2	Synj2,Serac1
chr16	96200591	96249735	chr16	95299918	95350100	1	0	1	2.91113e-06	down	-1.22751	0.0499624	Sh3bgr,B3galt5	Gm31641,Kcnj15
chr1	161700309	161800114	chr1	161600246	161700312	2	2	0	2.91507e-06	up	0.634432	0.0499624	Fasl
chr16	17550698	17599755	chr16	17049412	17100095	1	0	1	2.93734e-06	down	-1.0999	0.0499624	P2rx6,Slc7a4,Lrrc74b	Ypel1,Ppil2
chr10	81599671	81650043	chr10	80899974	80950063	1	0	1	2.93984e-06	down	-2.04557	0.0499624	Gm10778,Tle6,BC025920,Sirt6,Ankrd24	Gng7,Lmnb2,Gadd45b,Timm13
chr15	58800341	58900007	chr15	57649940	57750250	3	0	3	2.95164e-06	down	-1.66625	0.0499624	Tmem65,Ndufb9,Trmt12,Tatdn1,Rnf139	Zhx2
chr6	88099867	88149978	chr6	87350496	87399988	1	0	1	2.95616e-06	down	-1.24403	0.0499624	Mir6376,Rpn1	Gkn1,Gkn2,Gkn3
chr11	98550046	98650191	chr11	97950066	98000211	2	0	2	2.95858e-06	down	-1.05932	0.0499624	Lrrc3c,Ormdl3,Zpbp2,Gsdma3,Gsdma2	Arl5c,Plxdc1
chr5	100849965	100949915	chr5	99949622	100100341	3	0	3	2.9592e-06	down	-1.45068	0.0499624	Gpat3	Hnrnpd,Hnrnpdl,Enoph1,Tmem150c,Tmem150cos
chr4	124699994	124749647	chr4	124399996	124450121	1	1	0	2.96074e-06	up	2.36712	0.0499624	Gm12915,Fhl3,Inpp5b,Mir698,Mir697,Sf3a3	1700057H15Rik
chr13	49249991	49349967	chr13	49150036	49249994	2	0	1	2.97282e-06	down	-0.521679	0.0499624	Fgd3,Bicd2	Ninj1,Susd3,Card19
chr2	26900145	26950053	chr2	25549522	25600312	1	0	1	2.97369e-06	down	-1.43991	0.0499624	Surf1,Surf2,Surf4,Med22,Surf6,Rpl7a,Stkld1	Rabl6,Mamdc4,Ajm1,Edf1,Phpt1
chr11	44299460	44349702	chr11	43750072	43800006	1	0	1	2.98042e-06	down	-0.560887	0.0499624		Adra1b
chr9	61349630	61499950	chr9	60900158	61099840	7	0	6	2.98099e-06	down	-0.650084	0.0499624	Tle3	Gm5122
chr19	55050167	55099755	chr19	53550590	53700232	3	0	3	2.98341e-06	down	-0.916514	0.0499624	Mir3084-2,Gpam	Mir3084-2,Smc3,Rbm20
chr16	37249947	37400012	chr16	37149783	37300325	4	4	0	2.98624e-06	up	0.801063	0.0499624	Stxbp5l	Stxbp5l
chr13	112349197	112399853	chr13	111349887	111399956	1	0	1	3.00537e-06	down	-1.52309	0.0499624	Ankrd55
chr11	24649607	24699975	chr11	24200261	24250243	1	0	1	3.01357e-06	down	-0.729677	0.0499624
chr17	34599844	34749444	chr17	33449761	33550035	3	0	3	3.01528e-06	down	-1.83982	0.0499624	Ager,Atf6b,Prrt1,Rnf5,Ppt2,Agpat1,Fkbpl,Egfl8,Tnxb,C4b	Adamts10
chr7	102400248	102450065	chr7	100350178	100399768	1	0	1	3.01602e-06	down	-2.09421	0.0499624	Rrm1,Stim1	C2cd3,Ppme1
chr17	34499924	34700283	chr17	34000348	34100632	6	0	6	3.01753e-06	down	-1.02655	0.0499624	Btnl6,Gpsm3,Ager,Notch4,Pbx2,Atf6b,Prrt1,Rnf5,Ppt2,Agpat1,Fkbpl,Egfl8,Tnxb	Col11a2,H2-Oa,BC051537,Mir219c,Slc39a7,H2-Ke6,Ring1,Rxrb,Mir219a-1
chr6	125000039	125400122	chr6	124500200	124949680	25	0	24	3.01877e-06	down	-1.03663	0.0499624	Zfp384,Ing4,Pianp,Acrbp,4930557K07Rik,Mir7045,Chd4,Lpar5,Nop2,Iffo1,Scarna10,Mir3098,Gapdh,Mrpl51,Ncapd2,Mir8113,Tapbpl,Cd27,Vamp1,E130112N10Rik,Tuba3a,4930417O13Rik,Ltbr,Scnn1a,Tnfrsf1a,Plekhg6	Phb2,Atn1,Grcc10,Emg1,Lpcat3,Ptpn6,Mir141,Mir200c,C1s2,Eno2,Lrrc23,Lag3,Mlf2,A230083G16Rik,Ptms,C1rb,Gnb3,P3h3,Cdca3,Spsb2,Tpi1,Usp5,Cd4,Gpr162,C1rl,C1s1,C1ra
chr4	41450028	41499966	chr4	40149394	40200493	1	0	1	3.05017e-06	down	-1.83875	0.0499624	Kif24,Myorg,Nudt2	Aco1
chr1	132950364	133000042	chr1	132750673	132849809	2	2	0	3.05216e-06	up	0.875658	0.0499624	Mdm4
chr9	44800004	44850557	chr9	44250081	44300037	1	0	1	3.05661e-06	down	-1.00705	0.0499624	Ttc36,Kmt2a	Hinfp,Pdzd3,Abcg4,Nlrx1
chr15	97799843	97849974	chr15	97700132	97750179	1	0	0	3.05877e-06	down	-0.447017	0.0499624	Hdac7	Endou,Rapgef3,Rpap3
chr17	29900033	29950032	chr17	28550346	28599726	1	0	1	3.08211e-06	down	-1.87128	0.0499624		Mir6969,Clps,Srpk1,Clpsl2,Lhfpl5
chr11	77650625	77699954	chr11	77550226	77599928	1	1	0	3.09255e-06	up	0.572174	0.0499624	Nufip2	Taok1
chr12	101049837	101099624	chr12	100100427	100149707	1	0	1	3.09538e-06	down	-1.64931	0.0499624	D130020L05Rik,Ppp4r3a	Psmc1,Nrde2
chr8	127050002	127250166	chr8	126950053	126999933	4	4	0	3.10585e-06	up	0.836869	0.0499624	Pard3	Rbm34
chr1	80699946	80750194	chr1	80149947	80200139	1	0	1	3.11558e-06	down	-0.8895	0.0499624	Dock10	Fam124b
chr7	130649912	130749621	chr7	129599930	129700319	3	0	3	3.11559e-06	down	-1.47569	0.0499624	Fgfr2,Tacc2	Wdr11
chr17	84250092	84300277	chr17	83199463	83249997	1	0	1	3.11864e-06	down	-1.64735	0.0499624	Thada	Pkdcc
chr15	84600182	84650051	chr15	84050149	84198648	3	0	3	3.11969e-06	down	-0.883319	0.0499624		Sult4a1,Efcab6,Pnpla5,Mir6392,Pnpla3,Samm50
chr13	47250147	47299918	chr13	46500078	46549974	1	0	1	3.12195e-06	down	-2.2507	0.0499624		Cap2
chr11	104349977	104449947	chr11	104199885	104299875	3	3	0	3.13704e-06	up	1.14769	0.0499624	Kansl1	Mapt
chr13	54700002	54800018	chr13	54050272	54150997	4	0	4	3.14325e-06	down	-1.56845	0.0499624	Cdhr2,Gprin1,Sncb,Eif4e1b,Tspan17	Drd1,Sfxn1
chr2	62999646	63148734	chr2	62650227	62799673	3	3	0	3.14535e-06	up	2.1445	0.0499624	Kcnh7	Kcnh7,Gca
chr14	65300061	65350486	chr14	64599988	64649908	1	0	1	3.14618e-06	down	-1.19332	0.0499624	Fbxo16	Kif13b
chr3	96600314	96650102	chr3	95899892	95949763	1	0	1	3.1522e-06	down	-1.26138	0.0499624	Pex11b,Itga10,6330549D23Rik,Lix1l,Rbm8a	Car14,Anp32e
chr13	102849830	102900623	chr13	102649852	102699999	1	0	1	3.16079e-06	down	-0.745037	0.0499624	Mast4	Cd180
chr2	123549927	123599978	chr2	123199956	123250156	1	1	0	3.16918e-06	up	1.97086	0.0499624
chr4	32999873	33049876	chr4	32549892	32599869	1	0	1	3.18005e-06	down	-0.871549	0.0499624	4933421O10Rik,Rragd,Ube2j1	Bach2,Bach2os
chr6	30700168	30749971	chr6	29400214	29449957	1	0	1	3.18414e-06	down	-1.58746	0.0499624	Mest,Copg2,Mir335	Ccdc136,Flnc
chr8	34049739	34099930	chr8	33899971	33999202	2	1	0	3.19452e-06	up	0.535801	0.0499624	Dctn6	Rbpms
chr14	30849855	31049886	chr14	29949872	30149661	5	0	5	3.19651e-06	down	-1.19098	0.0499624	Itih4,Mustn1,Stimate,Itih1,Itih3,Nek4,Spcs1,Snord19,Snord69,Gnl3,Pbrm1,Glt8d1	Cacna1d,Chdh,Il17rb,Actr8,Mir6947,Selenok
chr17	87550103	87599807	chr17	86249923	86299716	1	0	1	3.21257e-06	down	-1.69441	0.0499624		Prkce,2010106C02Rik
chr14	16200182	16250026	chr14	15299412	15399650	2	0	2	3.21536e-06	down	-0.749323	0.0499624	Ngly1,Oxsm	Lrrc3b
chr7	140100115	140150142	chr7	139199946	139250042	1	0	1	3.21603e-06	down	-1.25038	0.0499624	Paox,Mtg1,Fuom,Echs1	Pwwp2b,Stk32c,Lrrc27
chr17	15749688	15800574	chr17	14849900	14899939	1	0	1	3.21759e-06	down	-1.87114	0.0499624	Chd1	Wdr27
chr13	45449949	45499870	chr13	44999956	45049989	1	0	0	3.21824e-06	down	-0.479849	0.0499624		Dtnbp1
chr11	76399980	76500331	chr11	75749982	75799669	2	0	2	3.22062e-06	down	-1.13527	0.0499624	Abr,Timm22	Gm12339,Doc2b,Ywhae
chr19	21800125	21849707	chr19	21199927	21250195	1	0	1	3.22447e-06	down	-1.42515	0.0499624	Cemip2
chr1	175900214	175950143	chr1	174599991	174649733	1	0	1	3.22542e-06	down	-0.898031	0.0499624	Becn2,Exo1	Fmn2
chr3	90550117	90700805	chr3	89500182	89749926	8	0	8	3.22588e-06	down	-2.48489	0.0499624	S100a3,S100a2,S100a4,S100a5,S100a6,S100a8,S100a9,S100a7a	Kcnn3,Chrnb2,Adar
chr13	24950086	24999999	chr13	23900156	24000011	2	0	2	3.2329e-06	down	-1.2945	0.0499624	Gpld1,Mrs2	Hist1h2aa,Hist1h2ba,Slc17a4,Scgn
chr11	97448593	97500159	chr11	96850033	96950166	2	0	2	3.23984e-06	down	-1.5528	0.0499624	4933428G20Rik,Arhgap23	Mir152,Copz2,Pnpo,Prr15l,D030028A08Rik,Cdk5rap3
chr3	96699918	96749769	chr3	95499994	95549907	1	0	1	3.24596e-06	down	-1.77019	0.0499624	Pias3,Rnf115,Polr3c,Nudt17	Ctsk,Ctss
chr8	120549894	120650009	chr8	120250142	120350424	3	0	3	3.2483e-06	down	-0.713477	0.0499624	Galnt2,Gins2,Gse1,Gm27021,1190005I06Rik	Galnt2,Gse1
chr19	57149899	57200047	chr19	56349202	56450462	2	0	2	3.25254e-06	down	-1.31175	0.0499624	Mir3084-2,Ablim1	Mir3084-2,Casp7,Nrap
chr16	32749931	32800320	chr16	31449953	31500102	1	0	1	3.25428e-06	down	-1.46337	0.0499624	Muc4,Muc20	Bdh1
chr11	104149832	104199888	chr11	102799861	102850273	1	0	1	3.26008e-06	down	-1.77455	0.0499624	Crhr1,Sppl2c	Gjc1,Eftud2,Higd1b
chr15	36099902	36150346	chr15	35900248	36049985	3	3	0	3.27742e-06	up	0.883098	0.0499624	Rgs22,Fbxo43	Cox6c,Vps13b,Rgs22
chr8	112350037	112399442	chr8	112049972	112100667	1	1	0	3.28356e-06	up	1.57899	0.0499624
chr15	9054862	9099989	chr15	8700807	8750371	1	1	0	3.29786e-06	up	1.7972	0.0499624	Ranbp3l,Nadk2	Slc1a3
chr8	35400253	35499945	chr8	34049739	34250202	6	0	6	3.29878e-06	down	-1.03538	0.0499624	Eri1	Dctn6,Mboat4,Leprotl1,Mir6395,Saraf
chr12	80849981	80899136	chr12	80149937	80199931	1	0	1	3.30004e-06	down	-1.02292	0.0499624	Susd6	Actn1
chr1	60949823	60999940	chr1	60700245	60750400	1	1	0	3.30162e-06	up	0.837371	0.0499624	Icos	Cd28
chr4	147400251	147449702	chr4	145399898	145449917	1	1	0	3.31547e-06	up	0.884977	0.0499624
chr13	38649936	38699857	chr13	37699722	37749974	1	0	1	3.33369e-06	down	-1.90735	0.0499624	Eef1e1
chr13	52400059	52449984	chr13	51049881	51100003	1	0	1	3.34293e-06	down	-1.80449	0.0499624
chr11	99149971	99200013	chr11	98300081	98350348	1	0	1	3.34712e-06	down	-1.87852	0.0499624	Ccr7	Neurod2,Ppp1r1b
chr11	33149603	33250111	chr11	31750026	31850010	2	0	2	3.34878e-06	down	-1.99006	0.0499624	Npm1,Tlx3,Ranbp17	D630024D03Rik
chr5	111499952	111599932	chr5	110549485	110649938	2	0	2	3.35056e-06	down	-1.47295	0.0499624	C130026L21Rik	Noc4l,Galnt9
chr8	104299818	104400066	chr8	104000040	104099671	3	0	3	3.35551e-06	down	-1.21412	0.0499624	Cmtm1,Cmtm3,Cmtm2a,Cmtm2b,Cmtm4	Gm29682
chr9	110050381	110099900	chr9	109050129	109099922	1	0	1	3.38422e-06	down	-1.25764	0.0499624	Map4,Dhx30	Atrip-trex1,Trex1,Atrip,Plxnb1,Tma7,Ccdc51,Shisa5
chr12	8850122	8899775	chr12	8700597	8749682	1	1	0	3.38659e-06	up	0.566705	0.0499624		Pum2
chr2	10050259	10150035	chr2	8650061	8701061	2	0	2	3.39848e-06	down	-1.18836	0.0499624	Atp5c1,Itih2,Kin
chr2	127000244	127050192	chr2	126899857	126949953	1	1	0	3.40959e-06	up	0.551272	0.0499624	Ap4e1	Mir3473g,Sppl2a
chr6	115399730	115500288	chr6	115200608	115300034	2	2	0	3.41429e-06	up	0.791473	0.0499624	Pparg	Timp4,Syn2
chr11	97349931	97500159	chr11	97049726	97199788	6	0	6	3.41601e-06	down	-1.1903	0.0499624	Socs7,Gpr179,Arhgap23,4933428G20Rik	Mir8103,Tbx21,Osbpl7,Mir7235,Tbkbp1,Kpnb1
chr8	4600378	4800027	chr8	3350307	3500203	4	0	4	3.42494e-06	down	-1.596	0.0499624	Zfp958,Shcbp1	Arhgef18,NA,Zfp358,Pex11g,Tex45
chr4	119650791	119699912	chr4	118950102	118999939	1	0	1	3.42543e-06	down	-1.4376	0.0499624	Guca2b	Gm12863,Lao1
chr5	52550012	52600018	chr5	52149973	52199655	1	1	0	3.42886e-06	up	1.41862	0.0499624	Lgi2	Dhx15,9230114K14Rik
chr6	8850016	8899644	chr6	8450035	8500154	1	1	0	3.42915e-06	up	1.5782	0.0499624		Umad1,Glcci1,A430035B10Rik
chr17	80550112	80650100	chr17	79800251	80099954	7	0	7	3.43409e-06	down	-1.17546	0.0499624	Map4k3,Cdkl4	Atl2,Hnrnpll
chr15	10299859	10350491	chr15	9599594	9650096	1	0	1	3.4389e-06	down	-0.705427	0.0499624	Prlr	Spef2
chr16	25450615	25549863	chr16	25149917	25249846	2	2	0	3.44094e-06	up	1.82845	0.0499624
chr9	14299734	14349947	chr9	13650958	13750901	2	0	2	3.44352e-06	down	-0.969202	0.0499624	Sesn3	Maml2,Mtmr2
chr15	81549922	81700353	chr15	80950080	81049885	3	0	3	3.45303e-06	down	-1.35271	0.0499624	Ep300,L3mbtl2,Chadl	Sgsm3,Adsl,Mrtfa
chr14	73200208	73350288	chr14	73000474	73049930	3	3	0	3.46105e-06	up	0.956497	0.0499624	Rcbtb2,Rb1,Lpar6,Mir687	Cysltr2
chr1	172349358	172399457	chr1	171450159	171499799	1	0	1	3.47516e-06	down	-1.56799	0.0499624	Kcnj10,Pigm	F11r
chr3	68550002	68600009	chr3	68299669	68349872	1	1	0	3.47543e-06	up	1.48381	0.0499624	Iqschfp,Schip1	Iqschfp,Schip1
chr18	12100185	12149794	chr18	10699992	10750098	1	0	1	3.48051e-06	down	-1.62862	0.0499624	Tmem241,Riok3	Abhd3,4930563E18Rik,Mib1
chr5	21549477	21650102	chr5	21450083	21549480	2	0	0	3.4915e-06	up	0.464932	0.0499624	Fbxl13,Lrrc17,Armc10	Fbxl13,Fam185a,Lrrc17
chr9	13850275	13899469	chr9	13200103	13250211	1	0	1	3.50466e-06	down	-0.917949	0.0499624	Fam76b	Ccdc82,Jrkl
chr16	57750143	57849822	chr16	57600089	57700509	2	2	0	3.50668e-06	up	1.5533	0.0499624	Col8a1	Col8a1,Cmss1
chr6	83500897	83550009	chr6	82750409	82800315	1	0	1	3.52459e-06	down	-1.34032	0.0499624	Actg2,Dguok,Stambp	Hk2
chr14	63649588	63699879	chr14	63499917	63600017	2	2	0	3.52964e-06	up	1.07675	0.0499624	Xkr6	Mtmr9,Tdh
chr17	32000709	32150002	chr17	31299875	31399395	3	0	3	3.54415e-06	down	-1.01216	0.0499624	Rrp1b,Hsf2bp,Pdxk-ps,Notch3	Slc37a1,Pde9a
chr3	104650475	104701283	chr3	103199851	103250508	1	0	1	3.5537e-06	down	-1.64567	0.0499624	Slc16a1
chr17	48600090	48699939	chr17	47950095	48050366	3	0	3	3.55466e-06	down	-1.75556	0.0499624		1700122O11Rik
chr7	35800230	35849313	chr7	34899841	34950403	1	0	1	3.56486e-06	down	-1.45974	0.0499624	Zfp507,E130304I02Rik	Pepd
chr1	87850060	88000361	chr1	87099952	87250216	5	0	5	3.58337e-06	down	-1.37843	0.0499624	Gm19582,Dgkd,Usp40	Chrng,Eif4e2,Chrnd,Ecel1,Prss56,Akp3,Alpi
chr15	62049388	62249863	chr15	61299884	61450032	5	0	5	3.58391e-06	down	-0.929339	0.0499624	Pvt1,H2afy3
chr2	57999659	58200101	chr2	57899757	58049888	4	4	0	3.59706e-06	up	0.640501	0.0499624	Galnt5,Ermn,Cytip,Gm13546	Galnt5,Ermn
chr11	106350096	106399840	chr11	105300083	105350198	1	0	1	3.5991e-06	down	-1.67068	0.0499624	Icam2,Prr29,Ern1	Mrc2
chr8	125800172	125900060	chr8	125150079	125199967	2	0	2	3.60592e-06	down	-0.557586	0.0499624	Pcnx2,A730098A19Rik	Disc1
chr18	90050201	90150134	chr18	89749989	89849784	2	2	0	3.60786e-06	up	1.73188	0.0499624		Dok6
chr10	75449630	75949965	chr10	74900000	75200010	16	0	16	3.6096e-06	down	-1.23007	0.0499624	Gucd1,Snrpd3,Ggt1,Lrrc75b,Ggt5,Cabin1,Susd2,Gstt3,Ddt,Gstt1,Gstt2,Gstt4,Mif,Smarcb1,Derl3,Chchd10,Mmp11,Vpreb3,Gm867	Gnaz,Rsph14,Rab36,Bcr
chr17	71850289	71899636	chr17	70600035	70649864	1	0	1	3.61023e-06	down	-2.178	0.0499624	Alk,Clip4	Dlgap1
chr19	44899836	44950032	chr19	44249793	44299948	1	0	1	3.61145e-06	down	-1.14612	0.0499624	Mir3084-2,Slf2	Mir3084-2,Scd2
chr11	33099779	33199991	chr11	32199819	32300139	3	0	3	3.61957e-06	down	-1.28605	0.0499624	Fgf18,Npm1	Hba-a1,Hba-x,Nprl3,Hbq1a,Hbq1b,Rhbdf1,Il9r,Mpg,Snrnp25
chr4	59849760	59900176	chr4	59550081	59600054	1	0	1	3.63069e-06	down	-0.674619	0.0499624	Snx30	Hsdl2
chr9	100350075	100399852	chr9	99849778	99900145	1	1	0	3.63195e-06	up	1.23207	0.0499624		Sox14
chr7	74349708	74399840	chr7	73549970	73600033	1	1	0	3.64784e-06	up	6.19391	0.0499624	Slco3a1	1810026B05Rik
chr13	23350054	23550148	chr13	23249828	23350057	6	6	0	3.6505e-06	up	1.35898	0.0499624	Zfp322a,4930586N03Rik,Abt1,C230035I16Rik,Btn1a1,Btn2a2,Hist1h3f,Hist1h2af,Hist1h2bh,Hist1h4h,Hist1h3g	Vmn1r223,4933404K08Rik,4930557F10Rik,4930586N03Rik
chr14	98750105	98800109	chr14	97150004	97200124	1	1	0	3.65444e-06	up	3.02194	0.0499624
chr11	87100001	87149917	chr11	86850256	86900234	1	1	0	3.67265e-06	up	1.00454	0.0499624	Prr11,Ska2,Trim37,Mir301
chr10	68750008	68999898	chr10	68199855	68400319	6	0	6	3.67533e-06	down	-0.74639	0.0499624	Tmem26	4930545H06Rik,Arid5b
chr15	78349992	78500162	chr15	77699948	77799228	5	0	5	3.67644e-06	down	-1.41927	0.0499624	Csf2rb,Tst,Tex33,Mpst,Tmprss6,Kctd17,Il2rb	Apol8,Apol7e,Apol9b,Myh9
chr11	113150407	113200022	chr11	112599865	112650147	1	1	0	3.67724e-06	up	2.69226	0.0499624	2610035D17Rik
chr13	69599982	69649885	chr13	68550351	68601248	1	0	1	3.68326e-06	down	-1.12521	0.0499624	Nsun2,Srd5a1	Mtrr,1700001L19Rik,Fastkd3
chr10	94200136	94300033	chr10	93050130	93100187	2	0	2	3.69923e-06	down	-2.30449	0.0499624	Ndufa12,Gm4792	Cfap54
chr5	122899636	122949957	chr5	122199912	122250017	1	0	1	3.70212e-06	down	-1.26982	0.0499624	Kdm2b	Tctn1,Hvcn1
chr2	35899828	35949968	chr2	35249086	35299868	1	0	1	3.70239e-06	down	-0.835324	0.0499624	Ttll11	Gsn
chr2	116349444	116399947	chr2	115600014	115649914	1	1	0	3.70566e-06	up	3.33542	0.0499624		Mir1951,BC052040
chr15	81199804	81299975	chr15	80100086	80450011	10	0	10	3.70573e-06	down	-1.17825	0.0499624	Mchr1,8430426J06Rik	Syngr1,Tab1,Mgat3,Mief1,Atf4,Cacna1i,Rps19bp1,Gm31369
chr11	86100240	86149731	chr11	85999999	86049886	1	1	0	3.71392e-06	up	0.58451	0.0499624	Brip1
chr1	87149956	87250216	chr1	86350060	86400382	2	0	2	3.71958e-06	down	-1.33478	0.0499624	Chrnd,Ecel1,Prss56,Chrng,Eif4e2	Snora75,Gm24148,Nmur1,Ncl,C130036L24Rik,Snord82
chr1	75450105	75499990	chr1	74750153	74800065	1	0	1	3.72501e-06	down	-1.27845	0.0499624	Asic4,Tmem198,Chpf,Obsl1	Wnt10a,Wnt6
chr10	96000106	96150862	chr10	95850082	96049755	4	2	0	3.73057e-06	up	0.619096	0.0499624	Eea1	Eea1
chr14	27599602	27649575	chr14	26300033	26349934	1	0	1	3.73784e-06	down	-1.2833	0.0499624	Erc2
chr2	37349834	37400475	chr2	37199908	37249940	1	1	0	3.747e-06	up	2.69059	0.0499624	Snord90,Rc3h2,Pdcl	Olfr366,Olfr365
chr17	27850090	27900155	chr17	26599871	26649999	1	0	1	3.7472e-06	down	-1.63258	0.0499624	Snrpc,Uhrf1bp1	Ergic1
chr6	83699696	83799872	chr6	82949842	83049946	3	0	3	3.75407e-06	down	-1.08044	0.0499624	Atp6v1b1,Vax2,Vax2os,Tex261,Nagk,1700124L16Rik,Ankrd53	M1ap,Mir7040,Dok1,Loxl3
chr8	6199989	6249950	chr8	5099855	5149948	1	1	0	3.76313e-06	up	2.68931	0.0499624		Slc10a2
chr5	128150256	128199838	chr5	127349878	127400050	1	0	1	3.76627e-06	down	-1.34277	0.0499624	Tmem132d	Tmem132c
chr10	112149926	112199738	chr10	111049601	111100070	1	0	1	3.79627e-06	down	-2.61072	0.0499624	Caps2
chr6	146099971	146149994	chr6	145049795	145099970	1	0	1	3.80155e-06	down	-1.27135	0.0499624	Itpr2	Bcat1
chr11	23549977	23600273	chr11	23349748	23450141	2	2	0	3.802e-06	up	0.837365	0.0499624	Selenok-ps1,0610010F05Rik	Usp34
chr9	64449948	64500084	chr9	64349971	64399955	1	1	0	3.81724e-06	up	0.602984	0.0499624	Megf11	Megf11
chr10	75949962	76099942	chr10	75000239	75200010	4	0	4	3.83308e-06	down	-1.16735	0.0499624	Gm5134,Mir6409,Zfp280b,Gm16222,Slc5a4b	Bcr,Rab36,Gnaz,Rsph14
chr10	20050010	20200179	chr10	19150215	19249348	3	0	3	3.83974e-06	down	-0.976942	0.0499624	Map3k5,Map7,4930405J17Rik	Gm20139
chr17	84300274	84499870	chr17	83400147	83649951	10	0	10	3.8578e-06	down	-1.24522	0.0499624	Thada	Cox7a2l,Kcng3,Eml4
chr2	62449565	62549920	chr2	62249770	62349428	2	1	0	3.86607e-06	up	0.838881	0.0499624	Gcg,Fap	Slc4a10,Dpp4
chr17	46550067	46600127	chr17	45900141	45950109	1	0	1	3.87264e-06	down	-1.44717	0.0499624	Mir6976,Srf,Ptk7
chr14	73500113	73549832	chr14	73100296	73150159	1	0	1	3.87695e-06	down	-0.711144	0.0499624	Sucla2,Nudt15,Med4	Rcbtb2
chr10	72300216	72349635	chr10	71449697	71500140	1	1	0	3.88585e-06	up	2.03841	0.0499624
chr2	32850144	33050264	chr2	32549569	32699822	6	0	6	3.89276e-06	down	-0.797472	0.0499624	Fam129b,Lrsam1,Snora65,Rpl12,Slc2a8,Garnl3	Dpm2,St6galnac4,Pip5kl1,St6galnac6,Fam102a,Ak1,Eng,Mir1954,Mir8093,Fpgs
chr7	111249794	111300163	chr7	109449759	109499670	1	0	1	3.90641e-06	down	-1.63642	0.0499624		Trim66
chr2	39749970	39849526	chr2	39500035	39549992	2	2	0	3.91387e-06	up	1.94683	0.0499624
chr15	78300043	78400089	chr15	77900725	78100073	5	0	5	3.91541e-06	down	-0.727936	0.0499624	Csf2rb,Csf2rb2,Tst,Tex33	Foxred2,Txn2,Cacng2,Eif3d
chr16	19850298	19900084	chr16	18899911	18950023	1	0	1	3.92356e-06	down	-0.969228	0.0499624	A930003A15Rik	Hira
chr6	48849560	48950012	chr6	48599770	48650334	2	0	1	3.9242e-06	down	-0.621902	0.0499624	Gm7932,Aoc1,Doxl1	Zfp775,AI854703,Gimap8,Gm5111,Repin1
chr9	42099982	42150000	chr9	41999928	42050305	1	0	0	3.92455e-06	down	-0.401333	0.0499624	Sorl1	Sorl1
chr17	83900411	83950131	chr17	83000049	83050008	1	0	1	3.93378e-06	down	-1.717	0.0499624		Gm19689
chr5	64849964	64899933	chr5	64150011	64199947	1	0	1	3.93697e-06	down	-1.01569	0.0499624		Tbc1d1
chr9	90099893	90150047	chr9	89149705	89200269	1	0	1	3.9382e-06	down	-1.8038	0.0499624	Morf4l1	Bcl2a1b
chr12	17549931	17599762	chr12	16999993	17049989	1	0	1	3.94351e-06	down	-1.36193	0.0499624	Odc1	Pqlc3,2410004P03Rik
chr7	141600271	141650021	chr7	140800215	140850420	1	0	1	3.955e-06	down	-1.50385	0.0499624	Gm16982,Mir7063,Ap2a2,Muc6	Scgb1c1,Zfp941,Bet1l,Odf3,Urah,C330022C24Rik
chr11	101749898	101800003	chr11	100399995	100449990	1	0	1	3.96044e-06	down	-2.11316	0.0499624	Etv4,Dhx8	Gm12348,Fkbp10,P3h4,Klhl10,Nt5c3b
chr15	80050004	80300014	chr15	79649913	79900035	11	0	11	3.96719e-06	down	-0.94218	0.0499624	Snord43,Snord83b,Syngr1,Rpl3,Tab1,Mgat3,Mief1,Atf4,Cacna1i,Rps19bp1	Gm16576,Gtpbp1,Sun2,Cbx6,Npcd,Nptxr,Dnal4,Apobec3,Tomm22,Cby1,Josd1,Fam227a
chr3	100800690	100849177	chr3	100499853	100550048	1	0	1	3.96898e-06	down	-0.75584	0.0499624	Vtcn1
chr8	112250005	112300016	chr8	112049972	112100667	1	1	0	3.97382e-06	up	1.2151	0.0499624
chr11	107048179	107400007	chr11	105849972	106049962	13	0	13	3.97462e-06	down	-1.93928	0.0499624	Bptf,Gm11715,Nol11,Pitpnc1	Gm11651,Ace,Cyb561,Ace3,Tanc2,Kcnh6,Dcaf7
chr15	80750243	80800035	chr15	79799773	79849893	1	0	1	3.97844e-06	down	-1.47085	0.0499624	Tnrc6b	Cbx6,Npcd,Nptxr
chr6	71749829	71850018	chr6	71149860	71200843	2	0	2	3.97967e-06	down	-0.695393	0.0499624	Reep1,Mrpl35,Immt	Fabp1
chr3	103750082	103799909	chr3	103000038	103050192	1	0	1	3.98921e-06	down	-1.1667	0.0499624	Hipk1	Csde1,Sike1
chr17	25800032	25950024	chr17	24549906	24700420	3	0	3	3.9928e-06	down	-1.47037	0.0499624	Mir3082,Wdr90,Fbxl16,Rhbdl1,Rhot2,Wdr24,Stub1,Jmjd8,Wfikkn1,Rab40c,Mcrip2,Mettl26,A930017K11Rik,Pigq,Nhlrc4	Gfer,Syngr3,Zfp598,Tbl3,Npw,Noxo1,Nthl1,Tsc2,Slc9a3r2,Pkd1
chr18	80399443	80450377	chr18	79949908	80000010	1	0	1	4.00125e-06	down	-1.35163	0.0499624	Ctdp1
chr9	58150115	58249970	chr9	56850063	56949715	2	0	2	4.0015e-06	down	-1.47572	0.0499624	Stra6,Islr,Islr2,Mir6385,Pml,1600029O15Rik	Cspg4,Odf3l1,Imp3,Snx33
chr6	89650577	89699818	chr6	89550070	89601070	1	0	1	4.00519e-06	down	-0.762675	0.0499624	Txnrd3	Chchd6
chr18	36050220	36100128	chr18	35949941	35999101	1	1	0	4.00997e-06	up	0.625804	0.0499624	Nrg2	Psd2
chr15	83450275	83599912	chr15	82249955	82350060	4	0	4	4.01045e-06	down	-1.25552	0.0499624	Pacsin2,Ttll1,Bik,Mcat,Tspo,Ttll12	Sept3,Wbp2nl,1500009C09Rik,Naga,Pheta2,Smdt1
chr11	46249787	46299842	chr11	45849615	45899687	1	0	1	4.02706e-06	down	-1.08516	0.0499624	Cyfip2	Clint1
chr7	19799998	19900059	chr7	19150036	19199270	2	0	2	4.03584e-06	down	-1.06897	0.0499624	Bcl3,Gm19345,Ceacam19,Ceacam16	Snrpd2,Gipr,Eml2,Mir330
chr16	77749660	77799928	chr16	77201199	77250059	1	1	0	4.06479e-06	up	1.89633	0.0499624		Mir99ahg
chr18	75700060	75749720	chr18	75599719	75650481	1	1	0	4.06671e-06	up	0.565309	0.0499624		Ctif
chr2	166700174	166750234	chr2	166600038	166649809	1	0	0	4.07335e-06	down	-0.396393	0.0499624	Prex1	Prex1
chr11	20800332	20948921	chr11	19699978	19849999	5	0	5	4.08403e-06	down	-1.56703	0.0499624	Lgalsl
chr5	122550034	122649678	chr5	121849791	121999941	3	0	3	4.08855e-06	down	-1.36993	0.0499624	Ift81,P2rx7	Cux2,Pheta1
chr3	121049571	121099891	chr3	120399986	120451006	1	1	0	4.08867e-06	up	2.34309	0.0499624
chr6	117800124	117849358	chr6	117650222	117699093	1	1	0	4.11301e-06	up	1.23299	0.0499624	Zfp637	1700030F04Rik
chr2	26499878	26699951	chr2	25300047	25499380	5	0	5	4.11895e-06	down	-1.59569	0.0499624	Notch1,Mir126b,Egfl7,Mir126a,Dipk1b,Agpat2,Snora17,Snora43,Lcn4	Mir3087,Abca2,Entpd2,Fut7,Npdc1,Man1b1,Uap1l1,Sapcd2,Dpp7,Ptgds,Paxx,C8g,Clic3,Lcn12,AA543186,Grin1
chr16	25450615	25950234	chr16	25299998	25600129	22	22	0	4.12248e-06	up	1.03606	0.0499624	Trp63	Tprg
chr9	95450095	95500063	chr9	94700114	94749680	1	1	0	4.1296e-06	up	1.34137	0.0499624	U2surp	Slc9a9
chr1	146249878	146299719	chr1	144549979	144599963	1	1	0	4.13602e-06	up	2.09777	0.0499624		Rgs21
chr9	116999573	117050533	chr9	115949968	116000264	1	0	1	4.14153e-06	down	-1.76674	0.0499624	Rbms3	Gadl1
chr13	42750066	42849893	chr13	41599406	41699640	4	0	4	4.15523e-06	down	-1.10682	0.0499624	Phactr1	Tmem170b
chr5	98849550	98899639	chr5	98400047	98449643	1	1	0	4.16563e-06	up	1.40632	0.0499624	Bmp3	Cfap299
chr18	69599834	69750272	chr18	68599549	68798559	6	0	6	4.16698e-06	down	-1.11346	0.0499624	Tcf4	Mir6356
chr11	101800000	101949877	chr11	101699953	101800003	4	4	0	4.17091e-06	up	0.670057	0.0499624	Meox1	Dhx8,Etv4
chr8	70800090	70850066	chr8	70699375	70749832	1	0	0	4.1788e-06	down	-0.417143	0.0499624	Il12rb1,Mast3,Arrdc2,Kcnn1	Gm3336,Pde4c,Jund
chr14	20649894	20700018	chr14	20049861	20100051	1	0	1	4.18596e-06	down	-1.37035	0.0499624	Mir6946,Sec24c,Myoz1,Synpo2l,Fut11	Saysd1
chr5	120899711	120950353	chr5	120250451	120300476	1	0	1	4.19823e-06	down	-1.28722	0.0499624	Oas1d,Rph3a,Oas1a
chr4	119850632	119899723	chr4	119249995	119299921	1	0	1	4.20905e-06	down	-1.1048	0.0499624	Hivep3	Ybx1,Cldn19
chr17	31649473	31699714	chr17	30998725	31050498	1	0	1	4.22656e-06	down	-1.1306	0.0499624	U2af1,Cryaa	Umodl1
chr16	29299926	29350224	chr16	28550049	28599635	1	1	0	4.22749e-06	up	1.88925	0.0499624	Atp13a5	Fgf12
chr10	94749966	94800423	chr10	94649898	94699863	1	1	0	4.23641e-06	up	0.501709	0.0499624	Plxnc1,Cep83	Cep83os,Cep83
chr13	33200031	33250015	chr13	33100013	33149952	1	1	0	4.24254e-06	up	0.723021	0.0499624	Serpinb9e,Serpinb9d	Serpinb9c
chr8	25349857	25449874	chr8	24449722	24600409	4	0	4	4.26489e-06	down	-1.19307	0.0499624		Ido1,Ido2
chr5	123550021	123600055	chr5	122399963	122449862	1	0	1	4.2675e-06	down	-1.5151	0.0499624	Clip1,Vps33a	Anapc7,Arpc3
chr3	38150059	38350078	chr3	37149633	37349618	4	0	4	4.27711e-06	down	-1.45227	0.0499624	5430434I15Rik	Gm12532,Il21,Fgf2,Cetn4,Bbs12
chr17	79700469	79750301	chr17	79600019	79649928	1	1	0	4.28533e-06	up	0.787826	0.0499624	Cyp1b1	Rmdn2
chr18	9200108	9250025	chr18	7700309	7749687	1	1	0	4.29173e-06	up	2.75198	0.0499624	Fzd8
chr9	58299988	58399879	chr9	57949554	58049831	2	0	2	4.2955e-06	down	-0.618667	0.0499624	Loxl1,1700072B07Rik,Tbc1d21	Cyp11a1,Sema7a,Gm16130,Ccdc33
chr2	25749781	25799946	chr2	25050238	25149984	2	0	2	4.29705e-06	down	-1.51262	0.0499624	Lcn3,Lcn11,Gm13539,Glt6d1	Mir7664,Pnpla7,Noxa1,Nsmf,Entpd8
chr5	23299909	23400045	chr5	23149953	23250052	2	2	0	4.29842e-06	up	1.93044	0.0499624		Lhfpl3
chr19	6150199	6199991	chr19	4449877	4499852	1	0	1	4.30618e-06	down	-1.68223	0.0499624	Majin,Batf2	Syt12,2010003K11Rik
chr3	110050325	110100038	chr3	109600009	109649550	1	1	0	4.31615e-06	up	1.95077	0.0499624	Ntng1	Vav3
chr16	36799670	36849715	chr16	35698870	35749751	1	0	1	4.31788e-06	down	-1.37	0.0499624	Eaf2,Iqcb1	Slc49a4
chr16	4750094	4799622	chr16	4449610	4500021	1	0	1	4.31883e-06	down	-0.801003	0.0499624	Hmox2,Cdip1	Srl
chr10	83499757	83699956	chr10	82650044	82950054	9	0	9	4.32677e-06	down	-0.920782	0.0499624	Aldh1l2,Washc4,Appl2	Tdg,Hcfc2,Glt8d2,Gm38560,Txnrd1,1700028I16Rik,Eid3,Nfyb
chr17	32399397	32499527	chr17	31649473	31800073	3	0	3	4.32804e-06	down	-1.09517	0.0499624	Rasal3,Pglyrp2,Cyp4f39	U2af1,Cryaa
chr15	86349461	86400228	chr15	85250067	85300401	1	0	1	4.33009e-06	down	-2.05282	0.0499624	Tbc1d22a	Fbln1
chr2	158849148	158950152	chr2	158200402	158249824	2	0	2	4.33653e-06	down	-2.53578	0.0499624	Dhx35	Mir7685,D630003M21Rik
chr19	4249991	4349884	chr19	3449928	3649710	4	0	4	4.33784e-06	down	-1.84169	0.0499624	Mir6985,Grk2,Ssh3,Ankrd13d,Kdm2a	Ppp6r3,Lrp5
chr14	123049932	123100138	chr14	121650451	121699783	1	0	1	4.37443e-06	down	-2.48595	0.0499624		Dock9
chr6	131149627	131249858	chr6	129500069	129599886	2	2	0	4.37466e-06	up	1.6744	0.0499624	Klra2	Klrd1,Klre1,1700101I11Rik,Olr1,Tmem52b,Gabarapl1
chr19	29400320	29449864	chr19	28700289	28750096	1	0	1	4.37789e-06	down	-2.11114	0.0499624	Mir3084-2,Pdcd1lg2	Mir3084-2,D930032P07Rik
chr10	86850161	86900311	chr10	85499957	85549974	1	0	1	4.38005e-06	down	-2.05343	0.0499624	Stab2	Btbd11
chr4	45050043	45200289	chr4	43849889	44049872	5	0	5	4.39039e-06	down	-1.41169	0.0499624	Fbxo10,Tomm5,Frmpd1	Olfr155,Reck,Clta,Gne,Glipr2,Ccin
chr8	85049973	85099918	chr8	84799479	84850091	1	0	1	4.40033e-06	down	-0.756652	0.0499624	Gm5741,Mir7070,Man2b1,Tnpo2,A230103J11Rik,Dhps,Wdr83os,Wdr83,Fbxw9	Gadd45gip1,Calr,Nfix,Rad23a,Dand5
chr13	48349896	48400124	chr13	47899938	47950084	1	1	0	4.40114e-06	up	1.56721	0.0499624		G630093K05Rik
chr15	83450275	83650381	chr15	82750477	82849793	4	0	4	4.41258e-06	down	-1.04938	0.0499624	Pacsin2,Ttll1,Bik,Mcat,Tspo,Ttll12,Scube1	Cyp2d40,Cyp2d26,Tcf20
chr7	104800028	104849795	chr7	102900419	102949321	1	1	0	4.41328e-06	up	3.39316	0.0499624	Usp17lb	Olfr574,Olfr571,Olfr572,Olfr570
chr18	3300451	3350460	chr18	3150071	3200056	1	1	0	4.41337e-06	up	0.989954	0.0499624	Crem,Gm6225
chr5	115200174	115300162	chr5	114649661	114750485	2	0	2	4.42955e-06	down	-0.915884	0.0499624	Pop5,Rnf10,Coq5,Dynll1	Gltp,Trpv4,Mir7028,Git2,Tchp
chr18	60900162	61000221	chr18	60699952	60800078	3	0	3	4.43569e-06	down	-0.537192	0.0499624	Arsi,Camk2a,Mir7220,Mir6982,Slc6a7	Ndst1,Rps14
chr18	52799950	52949428	chr18	52549914	52799953	7	7	0	4.43601e-06	up	0.939125	0.0499624	Sncaip	Zfp474,1700034E13Rik,Gykl1,Sncaip
chr8	119750097	119900012	chr8	119350175	119450005	4	0	4	4.44029e-06	down	-1.00689	0.0499624	Atp2c2,Meak7,Cotl1,Klhl36	Necab2,Mlycd,Osgin1
chr19	20300998	20349748	chr19	19449922	19500127	1	1	0	4.444e-06	up	3.30131	0.0499624
chr10	59849817	59899673	chr10	59249984	59350043	2	0	2	4.44435e-06	down	-0.931309	0.0499624	Micu1,Dnajb12	P4ha1
chr8	79700316	79750102	chr8	78650268	78699720	1	0	1	4.45515e-06	down	-2.05572	0.0499624	Abce1,Anapc10	Slc10a7
chr7	125549945	125800864	chr7	125350059	125500048	9	0	5	4.45667e-06	down	-0.443249	0.0499624	Il4ra,Gtf3c1,Il21r,D430042O09Rik	Nsmce1,Kdm8,4930571K23Rik
chr4	11250410	11299885	chr4	10900009	10950120	1	0	1	4.4573e-06	down	-0.732063	0.0499624	Dpy19l4,Ints8
chr5	72250476	72299725	chr5	72150390	72199944	1	0	0	4.46671e-06	up	0.431936	0.0499624	Atp10d	Commd8
chr5	136550114	136699688	chr5	136300171	136350036	3	0	2	4.47923e-06	down	-0.606644	0.0499624	Cux1,Myl10	Cux1
chr17	5700696	5750199	chr17	4299902	4349983	1	0	1	4.47963e-06	down	-2.11646	0.0499624	Zdhhc14
chr10	93499873	93899644	chr10	92949797	93149878	12	0	11	4.4851e-06	down	-1.12966	0.0499624	Hal,Ccdc38,Amdhd1,Snrpf,4933408J17Rik,Ntn4,Gm15915,Gm8580,Usp44,Metap2	Cfap54
chr15	62200123	62249863	chr15	61549935	61649536	2	0	2	4.49483e-06	down	-1.05367	0.0499624	Pvt1,H2afy3	D030024E09Rik
chr7	127499882	127600380	chr7	127100143	127200137	2	0	2	4.51144e-06	down	-0.984342	0.0499624	Srcap,Snora30,1700008J07Rik,Tmem265,Ccdc189,Rnf40,Phkg2	Spn,Qprt,Tbc1d10b,Cd2bp2
chr1	40349455	40450080	chr1	39449982	39550329	2	0	2	4.52263e-06	down	-1.15303	0.0499624	Il1rl2,Il1rl1	Snord89,Cnot11,Tbc1d8
chr8	70649936	70749832	chr8	70549741	70600032	2	0	1	4.52337e-06	down	-0.611879	0.0499624	Jund,Lsm4,Pgpep1,Gm3336,Pde4c	Ell,Isyna1,Ssbp4
chr16	11899603	11949941	chr16	10500384	10550012	1	0	1	4.52365e-06	down	-1.51399	0.0499624	Cpped1,Gm9961	Ciita,Dexi,Clec16a
chr13	77599780	77650103	chr13	76799998	76850038	1	1	0	4.53265e-06	up	1.72679	0.0499624	2210408I21Rik	Mctp1
chr2	71649418	71699983	chr2	70299929	70350091	1	0	1	4.53344e-06	down	-1.49593	0.0499624		Myo3b
chr3	52199828	52249626	chr3	51200058	51299875	2	0	2	4.548e-06	down	-1.54198	0.0499624		Noct,4930577N17Rik,Elf2
chr1	60500217	60550329	chr1	60400114	60450279	1	1	0	4.56146e-06	up	0.628049	0.0499624	Raph1	Abi2
chr6	149399855	149549377	chr6	149100827	149300609	6	5	0	4.56435e-06	up	1.09239	0.0499624	Bicd1	Etfbkmt,Dennd5b,Amn1
chr5	123899740	123949776	chr5	123299911	123350120	1	0	1	4.56562e-06	down	-1.10153	0.0499624	Ccdc62,Denr	Bcl7a
chr10	44050186	44149874	chr10	42949922	42999718	2	0	2	4.5658e-06	down	-1.08769	0.0499624	Crybg1	Scml4
chr8	4649961	4749766	chr8	4449958	4500036	2	0	2	4.56686e-06	down	-0.890176	0.0499624	Shcbp1	Cers4
chr10	39150687	39200482	chr10	37550628	37600023	1	1	0	4.57424e-06	up	1.78401	0.0499624	Ccn6,Tube1
chr7	142549931	142599692	chr7	142299962	142351024	1	0	1	4.57948e-06	down	-0.543744	0.0499624	H19,Nctc1,Mir675	Ifitm10,Krtap5-4
chr11	53550397	53599940	chr11	52449832	52500082	1	0	1	4.58571e-06	down	-2.48763	0.0499624	Kif3a
chr19	7150353	7199276	chr19	7049487	7100282	1	0	0	4.5943e-06	up	0.414216	0.0499624	Macrod1,Otub1	Macrod1,Flrt1
chr9	21549695	21600291	chr9	20899736	21000056	2	0	2	4.60452e-06	down	-1.05285	0.0499624	Carm1,Timm29,Yipf2	Mir7081,Dnmt1,S1pr2
chr9	31350018	31449668	chr9	30399892	30500138	3	0	3	4.61346e-06	down	-1.08371	0.0499624	Nfrkb,Prdm10,Tmem45b	Snx19
chr3	142151093	142199984	chr3	141849988	141899993	1	1	0	4.62333e-06	up	1.06158	0.0499624	Bmpr1b	Bmpr1b
chr7	100649931	100701404	chr7	100450170	100500189	1	0	1	4.63131e-06	down	-0.539678	0.0499624	Plekhb1	Ucp2,Ucp3,C2cd3
chr13	23600552	23750089	chr13	21699674	21850017	4	0	4	4.63413e-06	down	-0.93524	0.0499624	Hist1h2be,Hist1h1e,Hist1h1t,Hist1h4c,Hist1h2ac,Hist1h2bc,Hfe,Hist1h3c,Hist1h2bb,Hist1h1c	Olfr1359,Hist1h3h,Hist1h4j,Hist1h2bl,Hist1h2bm,Hist1h2ai,Hist1h3i,Hist1h4k,Hist1h2ak,Hist1h2an,Hist1h2bn,Hist1h2bp,Hist1h1b,Hist1h4m,Hist1h4n,Hist1h2br
chr1	151749728	151799780	chr1	150350037	150399530	1	0	1	4.64612e-06	down	-1.83856	0.0499624	2810414N06Rik,Edem3	Tpr,Odr4
chr1	138699757	138750582	chr1	137200186	137250268	1	0	1	4.66647e-06	down	-1.51166	0.0499624
chr10	62100017	62149973	chr10	61799819	61850095	1	1	0	4.68615e-06	up	0.904692	0.0499624	Neurog3,Fam241b	Col13a1
chr6	102850021	102899935	chr6	102249961	102299885	1	1	0	4.68643e-06	up	2.66298	0.0499624		Cntn3,4930587E11Rik
chr9	44399884	44450018	chr9	44100296	44149537	1	0	1	4.68935e-06	down	-0.738899	0.0499624	Mir7085,Slc37a4,Ccdc84,Foxr1,Trappc4,Rps25	Gm10687,Cbl,Rnf26,C1qtnf5,Mfrp,Mcam
chr9	57750214	57799751	chr9	56900129	56999912	2	0	2	4.69645e-06	down	-1.11637	0.0499624	Clk3,Edc3,Arid3b	Imp3,Snx33,Ptpn9,Snupn
chr13	118949956	119099876	chr13	118399643	118499804	3	3	0	4.70105e-06	up	2.18598	0.0499624
chr8	84199748	84350264	chr8	83600051	83850246	7	0	7	4.7167e-06	down	-1.09455	0.0499624	Mir3074-2,D8Ertd738e,Zswim4,Mir23a,Mir27a,Mri1,Mir24-2,Ccdc130	Mir1668,Adgre5,Ddx39,Tecr,Dnajb1,Ptger1,Pkn1,Gipc1
chr4	107349963	107399975	chr4	107000013	107050129	1	0	1	4.71827e-06	down	-0.979442	0.0499624	Yipf1,Ndc1	Ssbp3
chr2	162799725	162850116	chr2	161099750	161149244	1	1	0	4.71909e-06	up	2.39713	0.0499624		Chd6
chr3	60549865	60599666	chr3	59200023	59250322	1	0	1	4.72001e-06	down	-0.841713	0.0499624	Mbnl1	Med12l,P2ry12,P2ry13
chr1	128749956	128900237	chr1	127800182	127900045	4	0	4	4.72299e-06	down	-1.90402	0.0499624		Map3k19,Ccnt2,Rab3gap1
chr17	83849601	83900414	chr17	83749608	83799863	1	0	0	4.7251e-06	down	-0.437981	0.0499624	C430042M11Rik	Mta3
chr1	152499976	152549994	chr1	151000356	151050260	1	0	1	4.72639e-06	down	-2.00186	0.0499624	Rgl1,Colgalt2
chr15	10449936	10499935	chr15	9054862	9099989	1	0	1	4.7282e-06	down	-1.10352	0.0499624	Rad1,Brix1,Dnajc21	Ranbp3l,Nadk2
chr8	73749679	73850049	chr8	72900246	72950133	2	2	0	4.73545e-06	up	2.74342	0.0499624		Large1
chr1	132700202	132750676	chr1	131749855	131800065	1	0	1	4.75266e-06	down	-2.06258	0.0499624	Gm10538,Nfasc	Pm20d1,Slc26a9
chr10	95450309	95499996	chr10	95150013	95200169	1	1	0	4.7553e-06	up	0.566579	0.0499624	Mrpl42	Cradd
chr16	24200341	24249861	chr16	23600035	23650129	1	1	0	4.75599e-06	up	2.02157	0.0499624		Rtp4
chr5	110199932	110350978	chr5	109500082	109700007	5	0	5	4.75712e-06	down	-1.05493	0.0499624	Golga3,Ankle2,Pole,Pxmp2,Pgam5,P2rx2,Lrcol1	Crlf2
chr7	112250302	112300012	chr7	112049890	112100220	1	1	0	4.76814e-06	up	1.08814	0.0499624	Mical2	Usp47
chr6	145799964	145850022	chr6	145150115	145200027	1	0	1	4.76863e-06	down	-1.06589	0.0499624	Rassf8	Gm15543,Lrmp,Casc1
chr3	36799939	37050091	chr3	36600532	36799942	9	9	0	4.77084e-06	up	0.970646	0.0499624	4932438A13Rik	Trpc3,Bbs7
chr17	84499867	84550161	chr17	83349546	83400150	1	0	1	4.77725e-06	down	-1.95355	0.0499624	Plekhh2	Eml4
chr9	32699804	32750096	chr9	32349625	32400206	1	0	1	4.77876e-06	down	-0.734192	0.0499624	Ets1	Kcnj1
chr2	180199913	180249973	chr2	179850309	179899418	1	0	1	4.78099e-06	down	-1.00261	0.0499624	Lama5	Cdh4
chr6	48200044	48250205	chr6	47200126	47249766	1	0	1	4.78425e-06	down	-2.00424	0.0499624	Gm16630	Cntnap2
chr2	167099575	167150049	chr2	166050361	166099880	1	0	1	4.78545e-06	down	-2.00013	0.0499624	Kcnb1	Ncoa3,Sulf2
chr2	46799974	46849871	chr2	46099968	46149988	1	1	0	4.80673e-06	up	1.82431	0.0499624
chr5	145200022	145300212	chr5	145050029	145100092	2	0	2	4.81001e-06	down	-0.966822	0.0499624	Zkscan5,Zkscan14,Zfp655,Zscan25	Kpna7,Arpc1a
chr14	98800106	98899965	chr14	98649938	98700482	2	2	0	4.81231e-06	up	1.11891	0.0499624
chr3	135299994	135399966	chr3	135199886	135249659	2	2	0	4.82254e-06	up	0.78329	0.0499624	Bdh2,Slc9b1,Slc9b2	Cenpe
chr11	6599582	6700345	chr11	5950586	6050664	3	0	3	4.82459e-06	down	-2.30063	0.0499624	Snora5c,Nacad,Tbrg4,Wap,Gm11978,Ramp3	Camk2b,Ykt6
chr7	31150513	31200144	chr7	29450003	29500134	1	0	1	4.83052e-06	down	-1.94617	0.0499624	Gm10640,Gramd1a	Sipa1l3
chr1	153050058	153099998	chr1	152499976	152549994	1	0	1	4.83773e-06	down	-0.767083	0.0499624	Nmnat2	Rgl1,Colgalt2
chr7	141049807	141099853	chr7	140800215	140850420	1	0	1	4.84066e-06	down	-0.571036	0.0499624	Sigirr,B4galnt4,Pkp3	Scgb1c1,Zfp941,Bet1l,Odf3,Urah,C330022C24Rik
chr16	24449592	24500065	chr16	24200341	24249861	1	0	1	4.87285e-06	down	-0.633882	0.0499624	Lpp
chr11	103000034	103049934	chr11	102799861	102850273	1	1	0	4.87995e-06	up	0.741695	0.0499624	Nmt1,Dcakd	Gjc1,Eftud2,Higd1b
chr16	32449946	32500004	chr16	32200351	32250167	1	0	1	4.89905e-06	down	-0.615497	0.0499624	Slc51a,Pcyt1a,Zdhhc19	Fbxo45,Wdr53
chr12	58899882	58999445	chr12	58649522	58750219	2	2	0	4.91204e-06	up	2.26754	0.0499624	Sec23a
chr4	155949656	156000115	chr4	154950878	155049846	2	0	2	4.91369e-06	down	-2.04517	0.0499624	B3galt6,Ube2j2,Sdf4,C1qtnf12	Hes5,Pank4,Plch2
chr8	69000507	69050096	chr8	67950045	68000179	1	0	1	4.94668e-06	down	-1.00503	0.0499624	Slc18a1	Psd3
chr17	27500149	27550398	chr17	26850141	26949173	2	0	2	4.94818e-06	down	-1.03779	0.0499624	Grm4	Mir3083,Mir6968,Kifc5b,Phf1,Syngap1,Cuta
chr17	74649813	74699920	chr17	74550173	74599908	1	0	0	4.95142e-06	up	0.470023	0.0499624	Birc6	Birc6
chr7	72399702	72450386	chr7	68499986	68549954	1	1	0	4.96601e-06	up	2.76147	0.0499624
chr8	104549940	104649848	chr8	104199581	104250273	2	0	2	4.97105e-06	down	-0.928568	0.0499624	Car7,Pdp2,Cdh16,Rrad,Ciao2b	Tk2,Bean1
chr15	86650193	86700788	chr15	83949656	84000208	1	0	1	4.97369e-06	down	-2.94788	0.0499624		Efcab6
chr7	45851411	46000108	chr7	45300410	45499811	5	0	5	4.9831e-06	down	-1.32857	0.0499624	Grin2d,Syngr4,Kdelr1,Tmem143,Emp3,Ccdc114,Abcc6	Rpl14-ps1,Hrc,Trpm4,Ppfia3,Snrnp70,Lin7b,Mtag2,Gys1,Kcna7,Lhb,Ruvbl2,Ntf5,Bax,Ftl1,Nucb1,Tulp2,Dhdh
chr17	13450191	13499718	chr17	12450205	12500023	1	0	1	4.98592e-06	down	-2.48709	0.0499624	2700054A10Rik	Slc22a3,C030013G03Rik
chr12	13199807	13249961	chr12	12299659	12349984	1	0	1	4.99678e-06	down	-0.892412	0.0499624	Ddx1	Fam49a
chr7	131049974	131100293	chr7	129850269	129899751	1	0	1	5.00086e-06	down	-1.95254	0.0499624	Dmbt1,Fgfr2
chr17	46449995	46499711	chr17	45849803	45900144	1	0	1	5.01087e-06	down	-1.14371	0.0499624	Ttbk1,Dnph1	4930542M03Rik
chr17	83950128	83999926	chr17	83199463	83249997	1	0	1	5.01328e-06	down	-1.56299	0.0499624	8430430B14Rik	Pkdcc
chr15	103449945	103500163	chr15	103350028	103399814	1	1	0	5.02133e-06	up	0.537775	0.0499624	Nckap1l	Mir6963,Itga5
chr3	109449885	109499942	chr3	107550229	107599993	1	0	1	5.02363e-06	down	-2.93978	0.0499624	Vav3	Alx3,Ubl4b
chr3	105300167	105349997	chr3	103600106	103649943	1	1	0	5.03789e-06	up	2.98645	0.0499624		Syt6
chr2	157500035	157599971	chr2	156500204	156550010	2	0	2	5.04745e-06	down	-1.49636	0.0499624	Nnat,Blcap	Epb41l1,Aar2
chr5	33550064	33600253	chr5	32150123	32250158	2	0	2	5.05232e-06	down	-1.55877	0.0499624		Fosl2,Plb1
chr2	25849971	25899630	chr2	24799997	24849823	1	0	1	5.05262e-06	down	-2.37974	0.0499624	Kcnt1	Ehmt1
chr5	147249702	147349924	chr5	147150220	147199965	2	2	0	5.05934e-06	up	0.630573	0.0499624	Mir7k,Pdx1,Plut,Cdx2,Flt3,Urad	Gsx1
chr7	130399464	130450018	chr7	128750166	128801495	1	1	0	5.07031e-06	up	2.27397	0.0499624	Ate1,Fgfr2	Sec23ip
chr5	3099915	3149112	chr5	3000001	3050004	1	1	0	5.07075e-06	up	1.41567	0.0499624
chr7	19349699	19400085	chr7	18999846	19150039	3	0	3	5.08061e-06	down	-0.855499	0.0499624	Mir343,Ercc1,Ercc2,Klc3,Ppp1r13l,Cd3eap	Foxa3,Mypop,Irf2bp1,Sympk,Mir3100,Dmpk,Dmwd,Six5,Rsph6a,Snrpd2,Fbxo46,Qpctl
chr1	191249586	191349793	chr1	190900667	190949977	2	0	2	5.08158e-06	down	-0.864496	0.0499624	Nenf,Pacc1	Vash2,Rps6kc1,Angel2
chr18	81049896	81100279	chr18	80250159	80300055	1	0	1	5.10593e-06	down	-2.00388	0.0499624		Pqlc1,Kcng2
chr18	37699818	37749690	chr18	37150142	37200262	1	1	0	5.11868e-06	up	2.92924	0.0499624	Gm37013,Gm38666,Gm38667,Pcdhga1,Pcdhga2,Pcdhga3,Pcdhgb1,Pcdhga4,Pcdhgb2,Pcdhga5,Pcdhga6,Pcdhga7,Pcdhgb4,Pcdhga8,Pcdhgb5,Pcdhga9,Pcdhgb6,Pcdhga10	Pcdha1,Pcdha2,Pcdha3,Pcdha4,Gm37013,Pcdha5,Pcdha6,Gm38666,Pcdha7,Gm38667,Pcdha8,Pcdha9,Pcdha10,Pcdha11,Pcdha12,Pcdhac1,Pcdhac2
chr8	123049841	123100038	chr8	122449900	122500561	1	0	1	5.13508e-06	down	-0.949408	0.0499624	Galnt2,Spg7	Galnt2,Piezo1,Snai3,Gm20735,Ctu2,Rnf166
chr9	65649984	65749983	chr9	65100010	65199840	3	0	3	5.1385e-06	down	-1.06008	0.0499624	Oaz2,Zfp609,Rbpms2	Igdcc3,Igdcc4,Parp16
chr14	66850386	66899962	chr14	65350483	65400249	1	0	1	5.13895e-06	down	-2.00332	0.0499624	Dpysl2,Gm5464	Zfp395
chr10	6400119	6449935	chr10	6200036	6249969	1	1	0	5.14579e-06	up	1.35065	0.0499624
chr1	77499931	77600238	chr1	75600097	75749970	3	3	0	5.16568e-06	up	2.81957	0.0499624	Epha4
chr2	158150012	158249824	chr2	157599968	157649891	2	0	2	5.17444e-06	down	-0.841834	0.0499624	D630003M21Rik,1700060C20Rik,Mir7685
chr2	20799780	20850000	chr2	17399959	17450283	1	0	1	5.20294e-06	down	-3.18705	0.0499624	Etl4,Arhgap21	Nebl
chr10	127900241	127950009	chr10	126899624	126950345	1	0	1	5.20647e-06	down	-1.9096	0.0499624	Sdr9c7	Atp23
chr19	5349955	5400088	chr19	4050285	4098812	1	0	1	5.20688e-06	down	-1.95246	0.0499624	Sart1,Banf1,Eif1ad	Gstp3,Cabp2,Cdk2ap2
chr17	36199879	36250086	chr17	35750261	35799680	1	0	1	5.20767e-06	down	-1.0664	0.0499624		4833427F10Rik
chr15	93400211	93449600	chr15	93199957	93249998	1	0	1	5.23472e-06	down	-0.636857	0.0499624	Pphln1	Gxylt1
chr1	162449797	162500288	chr1	161850183	161899797	1	1	0	5.23556e-06	up	2.92828	0.0499624	Dnm3	Suco
chr19	46449789	46499614	chr19	46249975	46299794	1	0	1	5.23714e-06	down	-0.732113	0.0499624	Mir3084-2,Sufu	Mir3084-2,Gbf1
chr2	160500221	160600424	chr2	158899875	159049666	3	3	0	5.24028e-06	up	1.04115	0.0499624
chr18	90400480	90450422	chr18	89199615	89250400	1	1	0	5.24391e-06	up	3.30076	0.0499624		Cd226
chr18	75549891	75700063	chr18	75449681	75499982	3	2	0	5.24663e-06	up	0.804096	0.0499624	Ctif	Ctif
chr2	49700163	49749933	chr2	49600182	49649849	1	1	0	5.24934e-06	up	0.599517	0.0499624	Kif5c	Kif5c
chr4	4200100	4249581	chr4	3949869	4000058	1	1	0	5.25037e-06	up	1.87245	0.0499624		Sdr16c5,Chchd7
chr1	118350142	118399669	chr1	118249910	118299787	1	0	1	5.26059e-06	down	-0.767916	0.0499624	Clasp1	Tsn
chr19	5949904	5999676	chr19	4650106	4700083	1	0	1	5.26089e-06	down	-2.05971	0.0499624	Capn1,Pola2,Slc22a20	Gm960
chr2	38650140	38700091	chr2	37300077	37349837	1	0	1	5.29386e-06	down	-1.76801	0.0499624	Nr5a1	Olfr368
chr14	54450214	54500164	chr14	54199619	54250246	1	0	0	5.30233e-06	down	-0.471959	0.0499624	Rem2,Lrp10	Dad1
chr12	76599907	76699729	chr12	75949787	76000135	2	0	2	5.30625e-06	down	-1.1509	0.0499624	Sptb	Syne2
chr8	124250032	124400115	chr8	123749720	123950238	5	0	5	5.31888e-06	down	-0.748766	0.0499624	Galnt2,Pgbd5	Galnt2,Acta1,Nup133,Ccsap,Rab4a
chr15	50249668	50300279	chr15	49300105	49350586	1	1	0	5.32358e-06	up	6.14259	0.0499624
chr14	57049944	57150218	chr14	56899835	56999848	3	3	0	5.32966e-06	up	0.653491	0.0499624	Gja3,Gjb2,Gjb6	Zmym2
chr9	7000619	7049818	chr9	5250007	5299902	1	1	0	5.33462e-06	up	3.39197	0.0499624	Dync2h1	Casp1
chr8	57799989	57848941	chr8	56500045	56550107	1	0	1	5.33525e-06	down	-1.39819	0.0499624	Galntl6	Cep44
chr2	71850102	71950052	chr2	69550131	69649511	2	0	2	5.33924e-06	down	-2.41392	0.0499624	Itga6,Pdk1	Bbs5,Lrp2
chr2	153899714	153950026	chr2	152899914	152949567	1	0	1	5.34515e-06	down	-1.61766	0.0499624	Bpifb6,Bpifb3,Bpifb4	Foxs1,Mylk2,Dusp15
chr4	135550462	135699481	chr4	134550086	134700291	4	0	4	5.34602e-06	down	-1.48497	0.0499624	Grhl3,1700029M20Rik,Ifnlr1	Mir6403,Man1c1,Selenon
chr16	16698883	16749940	chr16	16450181	16499608	1	1	0	5.34689e-06	up	1.00578	0.0499624	4933404G15Rik	Fgd4
chr2	35750101	35800055	chr2	35049905	35100052	1	0	1	5.3473e-06	down	-1.66053	0.0499624	Ttll11	Hc,AI182371
chr19	26500355	26550042	chr19	25650029	25700098	1	1	0	5.35794e-06	up	1.37541	0.0499624	Mir3084-2	2610016A17Rik,Mir3084-2,Dmrt2
chr15	103299692	103350031	chr15	102149736	102199676	1	0	1	5.35933e-06	down	-1.83233	0.0499624	Itga5,Zfp385a,Copz1,Gpr84	Soat2,Csad
chr2	29899987	29950095	chr2	29099872	29149907	1	0	1	5.36511e-06	down	-1.24413	0.0499624	Odf2,Gle1	Setx
chr14	123249645	123349938	chr14	121449951	121500031	2	0	2	5.36961e-06	down	-2.41114	0.0499624	Nalcn,AA536875	Slc15a1
chr13	78150051	78199927	chr13	77950209	78000241	1	1	0	5.38532e-06	up	0.745577	0.0499624	Nr2f1,A830082K12Rik,Fam172a	Fam172a
chr10	19400050	19449774	chr10	18399471	18450415	1	0	1	5.38738e-06	down	-1.57641	0.0499624		Nhsl1
chr19	53650236	53700232	chr19	52849935	52899977	1	0	1	5.40618e-06	down	-1.68877	0.0499624	Mir3084-2,Rbm20	Mir3084-2
chr5	36850691	36899904	chr5	36149974	36199475	1	0	1	5.41433e-06	down	-1.29551	0.0499624	Ppp2r2c,Ppp2r2cos	Sorcs2
chr14	58049814	58100055	chr14	57299828	57349894	1	0	1	5.41483e-06	down	-1.42383	0.0499624	Fgf9	Cryl1
chr1	31499979	31549985	chr1	30550369	30600372	1	0	1	5.41511e-06	down	-2.00507	0.0499624
chr4	44950388	45050046	chr4	44850067	44950391	3	0	3	5.42374e-06	down	-0.534617	0.0499624	Zbtb5,Grhpr,Fbxo10,Polr1e	Zcchc7
chr19	23099759	23149829	chr19	21750033	21800128	1	0	1	5.42947e-06	down	-1.39954	0.0499624	Mir1192,Klf9	Cemip2
chr5	66199600	66250025	chr5	65599797	65650019	1	0	1	5.4315e-06	down	-1.15929	0.0499624		Pds5a
chr10	42949922	42999718	chr10	42299986	42350036	1	0	1	5.43271e-06	down	-0.875566	0.0499624	Scml4	Afg1l
chr10	38149473	38299941	chr10	37050018	37300010	7	0	7	5.43878e-06	down	-0.814458	0.0499624	4930591E09Rik	Marcks
chr10	43800413	43849830	chr10	43700185	43749957	1	0	0	5.44896e-06	down	-0.402252	0.0499624	4933404K13Rik	F930017D23Rik,1700027J07Rik
chr10	39900259	40049981	chr10	39800220	39900262	3	2	0	5.46287e-06	up	0.77005	0.0499624	Mfsd4b5,Mfsd4b1,Slc16a10	Rev3l,Mfsd4b4
chr8	72499987	72592624	chr8	71900108	71950120	2	0	2	5.47133e-06	down	-1.48257	0.0499624	Med26,Smim7,Tmem38a	Zfp617,Zfp882
chr5	36950086	37000036	chr5	35750487	35799981	1	0	1	5.47231e-06	down	-1.87036	0.0499624	Wfs1,Ppp2r2c	Ablim2
chr9	5050000	5100075	chr9	4799870	4849980	1	1	0	5.476e-06	up	1.51782	0.0499624
chr19	41749788	41800028	chr19	41249977	41300180	1	0	1	5.48616e-06	down	-0.7988	0.0499624	Mir3084-2,Arhgap19	Mir3084-2,Tm9sf3,Pik3ap1
chr12	4950134	5000157	chr12	3949983	3999942	1	0	1	5.48924e-06	down	-1.41051	0.0499624	Atad2b	Pomc,Efr3b
chr3	56700514	56749977	chr3	56099770	56150040	1	1	0	5.49295e-06	up	2.10113	0.0499624		Nbea
chr17	86850025	86899709	chr17	85899911	85950586	1	0	1	5.50784e-06	down	-1.40953	0.0499624
chr7	28999985	29050195	chr7	27550130	27599232	1	0	1	5.51658e-06	down	-1.91125	0.0499624	Ryr1,Map4k1	Akt2,Pld3,2310022A10Rik
chr2	29849883	29899990	chr2	29199684	29250843	1	0	1	5.53797e-06	down	-1.31233	0.0499624	Odf2,Cercam	Ntng2,6530402F18Rik
chr15	82249955	82299988	chr15	81749900	81799987	1	0	1	5.53972e-06	down	-1.24069	0.0499624	Sept3,Wbp2nl,1500009C09Rik	Zc3h7b
chr2	5399620	5499693	chr2	5099929	5199887	3	3	0	5.5409e-06	up	0.921969	0.0499624	Camk1d	Ccdc3
chr18	65149918	65200066	chr18	64999969	65049763	1	1	0	5.5672e-06	up	0.572118	0.0499624	Nedd4l	Nedd4l
chr1	143549780	143599938	chr1	143199989	143250078	1	1	0	5.57024e-06	up	1.55081	0.0499624	Cdc73
chr17	24949970	25000524	chr17	24249908	24299932	1	0	1	5.58273e-06	down	-1.55841	0.0499624	Jpt2,Cramp1l	Ccnf,Abca17
chr9	116600117	116649903	chr9	114999887	115049716	1	0	1	5.58507e-06	down	-1.64533	0.0499624	Rbms3	Osbpl10
chr6	38999767	39100183	chr6	38149901	38299712	4	0	4	5.59174e-06	down	-1.37122	0.0499624	Tbxas1,Parp12,1700025N23Rik	Zc3hav1l,D630045J12Rik
chr18	24550129	24600204	chr18	23899630	23999999	2	0	2	5.59383e-06	down	-0.91183	0.0499624	Slc39a6	Zfp397,Zfp35
chr16	11949938	11999634	chr16	10849996	10899661	1	0	1	5.60301e-06	down	-1.79741	0.0499624	Shisa9	Rmi2,Gm21859
chr5	46299635	46349668	chr5	45449951	45500158	1	0	1	5.60565e-06	down	-0.804053	0.0499624		Qdpr,Clrn2,Lap3
chr9	124449601	124494400	chr9	124250486	124349913	2	2	0	5.60861e-06	up	0.646877	0.0499624	Ppp2r3d	2010315B03Rik,Nlrp4g
chr18	27300395	27349690	chr18	26649787	26699988	1	1	0	5.62601e-06	up	2.46837	0.0499624
chr13	88600168	88650223	chr13	85599772	85650210	1	1	0	5.6279e-06	up	2.27474	0.0499624
chr17	46950242	46999735	chr17	46000150	46050044	1	0	1	5.62868e-06	down	-1.57864	0.0499624	Ubr2	Vegfa
chr16	28299972	28499832	chr16	27450083	27549341	5	5	0	5.63072e-06	up	2.2099	0.0499624	Fgf12	Ccdc50
chr1	36200105	36349890	chr1	34850032	34899820	3	0	3	5.6317e-06	down	-1.95321	0.0499624	Uggt1,Neurl3,Mir6898,Arid5a,Kansl3	Plekhb2
chr12	119899998	120000218	chr12	119350045	119450006	2	2	0	5.63725e-06	up	0.989133	0.0499624	Tmem196	Macc1
chr16	10550009	10599777	chr16	10249492	10299946	1	0	1	5.64416e-06	down	-0.718272	0.0499624	Clec16a	Emp2,Atf7ip2
chr11	88649608	88749895	chr11	88449823	88550443	3	0	1	5.6566e-06	down	-0.50736	0.0499624	Msi2,C030037D09Rik	Msi2
chr1	172450075	172499996	chr1	171100064	171200213	2	0	2	5.66777e-06	down	-1.95286	0.0499624	Igsf9,Slamf9	Sdhc,Cfap126,Mpz,Pcp4l1
chr4	6999829	7049666	chr4	6449818	6499123	1	1	0	5.68235e-06	up	1.75746	0.0499624		Nsmaf
chr9	21649995	21949942	chr9	20799690	21000056	8	0	8	5.68281e-06	down	-1.13251	0.0499624	Smarca4,Ldlr,Kank2,Spc24,Mir7083,Dock6,Angptl8,Rab3d,Tmem205,Plppr2,Ccdc159	Mir7081,Dnmt1,S1pr2,Ppan,Shfl,Eif3g,Angptl6,Rdh8,Col5a3
chr3	137050131	137099996	chr3	136949931	137001050	1	1	0	5.69114e-06	up	0.657535	0.0499624
chr9	108399872	108449991	chr9	107649422	107700287	1	0	1	5.69122e-06	down	-1.04355	0.0499624	1700102P08Rik,Ccdc36,BC048562,Klhdc8b	Gnat1,Sema3f,Slc38a3
chr16	17250183	17350298	chr16	16849996	16949560	3	0	3	5.69403e-06	down	-1.1425	0.0499624	Tmem191c,Pi4ka,Hic2,Serpind1	Igll1,Top3b,Vpreb1,Ppm1f
chr12	99950296	99999810	chr12	99499991	99549868	1	0	1	5.69578e-06	down	-0.853192	0.0499624	Tdp1,Kcnk13	Foxn3
chr7	141200024	141549846	chr7	140800215	140899790	10	0	10	5.69994e-06	down	-1.04619	0.0499624	Phrf1,Mir210,Rassf7,Lrrc56,Lmntd2,Drd4,Sct,Deaf1,Irf7,Cdhr5,Tmem80,Eps8l2,Taldo1,B230206H07Rik,Snora52,Gatd1,Cend1,Pidd1,Rplp2,Slc25a22,Gm10575,Cd151,Cracr2b,Tspan4,Polr2l,Pnpla2,Chid1	Ric8a,Cox8b,Psmd13,Bet1l,Sirt3,Odf3,Scgb1c1,Zfp941,Urah,C330022C24Rik
chr1	159850052	159949857	chr1	157299797	157349950	2	2	0	5.70881e-06	up	3.43646	0.0499624	Tnr	Rasal2
chr3	69399746	69499485	chr3	68550002	68600009	2	0	2	5.72012e-06	down	-1.18695	0.0499624	Ppm1l	Iqschfp,Schip1
chr10	4399936	4449970	chr10	3949883	3999852	1	0	1	5.72271e-06	down	-0.782535	0.0499624	Rmnd1,Armt1	Plekhg1,Mthfd1l
chr11	52200024	52249870	chr11	51600180	51649817	1	0	1	5.72485e-06	down	-1.0237	0.0499624	Skp1a,Olfr1371	Hnrnpab,N4bp3,Nhp2,Rmnd5b,Phykpl
chr11	80049962	80149987	chr11	79950428	80049965	3	0	0	5.73236e-06	up	0.492738	0.0499624	Atad5,Crlf3,Tefm	Utp6,Suz12,Crlf3
chr19	14050044	14100052	chr19	13950034	14000009	1	1	0	5.74787e-06	up	0.745304	0.0499624
chr1	139150504	139199896	chr1	138300111	138349982	1	0	1	5.75156e-06	down	-0.982366	0.0499624	Crb1,Dennd1b
chr7	49949868	49999922	chr7	49199972	49250049	1	0	1	5.75305e-06	down	-1.79981	0.0499624	Slc6a5,Nell1	Nav2
chr1	173600305	173650166	chr1	171950023	172000017	1	1	0	5.77533e-06	up	2.98859	0.0499624	Ifi209	Slamf6
chr8	119949870	119998797	chr8	119650833	119699901	1	0	1	5.78071e-06	down	-0.748773	0.0499624	Galnt2,Usp10,Crispld2	Wfdc1
chr4	31899543	31950021	chr4	31799741	31850068	1	1	0	5.79583e-06	up	0.689912	0.0499624
chr1	121400540	121450286	chr1	120050141	120100058	1	0	1	5.79926e-06	down	-1.4269	0.0499624	Ccdc93	Tmem37,Sctr
chr8	34849568	34999727	chr8	34099927	34199855	4	0	4	5.81482e-06	down	-1.0384	0.0499624	Tnks	Mir6395,Saraf,Dctn6,Mboat4,Leprotl1
chr12	100550169	100600651	chr12	99150105	99199997	1	0	1	5.8154e-06	down	-1.31984	0.0499624	Rps6ka5	4930474N09Rik,Foxn3
chr18	38650739	38701398	chr18	37749687	37799500	1	0	1	5.82904e-06	down	-1.91421	0.0499624	Arhgap26	Gm37013,Gm38666,Gm38667,Pcdhga1,Pcdhga2,Pcdhga3,Pcdhgb1,Pcdhga4,Pcdhgb2,Pcdhga5,Pcdhga6,Pcdhga7,Pcdhgb4,Pcdhga8,Pcdhgb5,Pcdhga9,Pcdhgb6,Pcdhga10,Pcdhgb7,Pcdhga11,Pcdhgb8,Pcdhga12
chr2	30199930	30349776	chr2	29550052	29649671	3	0	3	5.8309e-06	down	-1.74877	0.0499624	Lrrc8a,1700084E18Rik,Kyat1,Phyhd1,Dolk,Nup188,Sh3glb2	Rapgef1
chr3	9650177	9699746	chr3	9049688	9100341	1	0	1	5.84127e-06	down	-0.916456	0.0499624	Pag1	4930539M17Rik
chr14	27750187	27850285	chr14	26300033	26400344	3	0	3	5.85313e-06	down	-1.53778	0.0499624	Erc2	4933413J09Rik
chr14	26900135	26950001	chr14	26449638	26500071	1	0	1	5.86369e-06	down	-0.755766	0.0499624	Asb14,Appl1	Slmap
chr2	31000287	31050152	chr2	29550052	29600050	1	0	1	5.87062e-06	down	-2.28558	0.0499624	Fnbp1,Usp20
chr17	45799991	45849806	chr17	45700291	45750149	1	1	0	5.88431e-06	up	0.632979	0.0499624		F630040K05Rik,1600014C23Rik
chr12	6249838	6299751	chr12	6150060	6200236	1	1	0	5.88698e-06	up	0.852361	0.0499624
chr9	21549695	21600291	chr9	20549818	20600029	1	0	1	5.88761e-06	down	-1.63604	0.0499624	Carm1,Timm29,Yipf2	Zfp846
chr19	41999442	42049588	chr19	41049667	41099989	1	0	1	5.90095e-06	down	-1.13605	0.0499624	Mir3084-2,Ubtd1,Ankrd2,Hoga1	Mir3084-2,Dntt,Opalin,Tll2
chr19	32649439	32749770	chr19	31949388	32100253	4	0	4	5.90854e-06	down	-0.852286	0.0499624	Mir3084-2,Papss2,Atad1	Mir3084-2,Asah2
chr4	47300210	47350274	chr4	46449809	46500082	1	0	1	5.91049e-06	down	-1.61708	0.0499624	Col15a1	Anp32b,Trim14,Nans
chr18	69599834	69650332	chr18	68899350	68950167	1	0	1	5.91182e-06	down	-0.876164	0.0499624	Tcf4	4930546C10Rik
chr18	90499980	90599990	chr18	90299990	90499983	5	5	0	5.92187e-06	up	1.67383	0.0499624	Tmx3,Gm45871
chr14	103000044	103049972	chr14	101899919	101950140	1	0	1	5.92289e-06	down	-1.1991	0.0499624	Acod1,4933432I03Rik	Lmo7
chr9	22500717	22550120	chr9	21749800	21799737	1	0	1	5.9297e-06	down	-2.28745	0.0499624	Bbs9	Ldlr,Kank2,Spc24
chr5	12350010	12399921	chr5	11999962	12050242	1	1	0	5.93244e-06	up	1.3844	0.0499624	Sema3d
chr2	133000047	133049886	chr2	131549258	131599860	1	0	1	5.94545e-06	down	-1.95942	0.0499624		Adra1d
chr14	29050128	29150133	chr14	27750187	27850285	2	2	0	5.9554e-06	up	2.5199	0.0499624	Cacna2d3	Erc2
chr2	180649760	180699580	chr2	180249970	180300023	1	0	1	5.96212e-06	down	-0.948657	0.0499624	Dido1	Mir3091,Cables2,Rbbp8nl,Rps21
chr18	53649990	53749944	chr18	53449928	53499825	2	2	0	5.96489e-06	up	1.13144	0.0499624	Cep120	Prdm6
chr2	131749445	131900576	chr2	131500068	131650329	4	4	0	5.97177e-06	up	0.797137	0.0499624	5330413P13Rik,Erv3	Adra1d,Smox
chr8	14750379	14799934	chr8	13399731	13449993	1	0	1	5.9811e-06	down	-1.71211	0.0499624	Dlgap2	Grk1,Tmem255b
chr18	82800206	82849421	chr18	82499698	82549491	1	0	1	6.00141e-06	down	-1.07805	0.0499624		Mbp
chr15	9599594	9650096	chr15	8750368	8799688	1	1	0	6.01053e-06	up	6.14678	0.0499624	Spef2
chr1	191549746	191600149	chr1	190849844	190949977	2	0	2	6.01503e-06	down	-1.02304	0.0499624	Dtl,Ints7	Rps6kc1,Vash2,Angel2
chr11	23949789	23999445	chr11	22599850	22650214	1	0	1	6.0237e-06	down	-1.68262	0.0499624
chr14	38499923	38550216	chr14	37699854	37749973	1	1	0	6.02901e-06	up	2.46372	0.0499624	Nrg3
chr14	83100061	83150210	chr14	82549844	82600128	1	1	0	6.03466e-06	up	2.19786	0.0499624
chr2	126600066	126699716	chr2	126350232	126399950	2	2	0	6.0508e-06	up	1.70375	0.0499624	Gabpb1,Hdc	Atp8b4
chr15	73800068	73899865	chr15	72649887	72699993	2	0	2	6.06172e-06	down	-1.77394	0.0499624	Ndufb4c,Mroh5	Trappc9
chr6	8999866	9050013	chr6	8699951	8749991	1	1	0	6.06237e-06	up	3.94256	0.0499624	Nxph1	Ica1
chr9	40850014	40950074	chr9	40250133	40350226	2	0	2	6.06473e-06	down	-1.83728	0.0499624	Bsx,Jhy	Scn3b,Gramd1b,1700110K17Rik
chr8	117499966	117550505	chr8	116949714	116999980	1	0	1	6.06855e-06	down	-0.940909	0.0499624	Plcg2	Atmin,Gcsh,1700030J22Rik,Pkd1l2
chr19	17049840	17099862	chr19	16949262	16999942	1	1	0	6.09008e-06	up	0.626031	0.0499624	Prune2	Prune2
chr5	36950086	37000036	chr5	36400172	36449796	1	0	1	6.09914e-06	down	-1.45933	0.0499624	Wfs1,Ppp2r2c	2210406O10Rik
chr5	73350178	73400086	chr5	72699394	72750022	1	0	1	6.15109e-06	down	-0.890593	0.0499624		Txk
chr5	134349933	134449849	chr5	134000193	134100012	2	0	2	6.17807e-06	down	-1.87273	0.0499624	Gtf2ird1	Castor2
chr6	88050007	88149978	chr6	87750004	87799891	2	0	2	6.18521e-06	down	-0.753749	0.0499624	Rpn1,Mir6376	Gp9,Efcc1,Rab43
chr12	17549931	17599762	chr12	17350108	17399511	1	0	1	6.18562e-06	down	-0.679195	0.0499624	Odc1	Mir3066,Nol10
chr5	124300050	124349634	chr5	122449859	122500393	1	0	1	6.18721e-06	down	-1.61738	0.0499624	Cdk2ap1,Mphosph9,2810006K23Rik	Atp2a2
chr10	60999693	61050220	chr10	60799990	60849803	1	1	0	6.19537e-06	up	0.618975	0.0499624	Gm20611	Unc5b
chr8	94150001	94200085	chr8	93000147	93050076	1	0	1	6.2102e-06	down	-1.43157	0.0499624	Mt1,Mt2,Mt3	Slc6a2,Ces1a
chr11	101549870	101599887	chr11	100399995	100449990	1	0	1	6.21549e-06	down	-1.76701	0.0499624	Brca1,Nbr1,Tmem106a,Gm11634	Gm12348,Fkbp10,P3h4,Klhl10,Nt5c3b
chr2	19100244	19199571	chr2	17799543	17900483	2	0	2	6.21977e-06	down	-1.43741	0.0499624	Armc3
chr6	146400150	146449964	chr6	144549854	144599965	1	0	1	6.24977e-06	down	-1.98363	0.0499624	Itpr2	Sox5
chr10	68300239	68349609	chr10	66900087	66949825	1	0	1	6.25159e-06	down	-1.65944	0.0499624	4930545H06Rik	1110002J07Rik
chr3	89549945	89599551	chr3	88250036	88299825	1	0	1	6.27367e-06	down	-1.90853	0.0499624	Kcnn3	Cct3,Rhbg,Tsacc
chr9	115899757	115949971	chr9	114849905	114899919	1	0	1	6.27477e-06	down	-1.14871	0.0499624	Gadl1	Gpd1l
chr1	159300046	159350208	chr1	157149979	157199962	1	1	0	6.28887e-06	up	3.34899	0.0499624	Scarna3a,Mir1843b,Cop1	Rasal2
chr13	31599916	31700072	chr13	30199348	30299274	2	0	2	6.2904e-06	down	-1.28447	0.0499624	Foxf2,1700018A04Rik	Mboat1
chr7	4049996	4149717	chr7	3599865	3699751	3	0	3	6.31634e-06	down	-0.774593	0.0499624	Lair1,9430041J12Rik,D030047H15Rik,Leng8,Leng9,Ttyh1	Oscar,Cnot3,Ndufa3,Prpf31,Tfpt,Mir3572,Tmc4,Tsen34,Leng1,Mboat7
chr14	75850128	75900042	chr14	74699314	74750084	1	0	1	6.31731e-06	down	-1.43231	0.0499624	Gtf2f2	Esd,Htr2a
chr15	5200337	5249918	chr15	3199882	3249847	1	0	1	6.32198e-06	down	-4.13155	0.0499624	Ptger4,Ttc33
chr15	97799843	97849974	chr15	97250051	97300676	1	0	1	6.32284e-06	down	-1.12668	0.0499624	Hdac7	Pced1b
chr11	88949815	88999912	chr11	88850106	88900523	1	1	0	6.32561e-06	up	0.684843	0.0499624	Coil,Elobl,Trim25,2210409E12Rik,Scpep1	Akap1,4930556N13Rik
chr1	78249588	78300220	chr1	75600097	75649779	1	1	0	6.32799e-06	up	5.9784	0.0499624
chr13	24749958	24800097	chr13	24649727	24699506	1	0	1	6.35414e-06	down	-0.513939	0.0499624	Gmnn	Ripor2
chr12	99650351	99699463	chr12	99549865	99599805	1	0	0	6.3829e-06	down	-0.450734	0.0499624	Efcab11	Gm26839,Foxn3
chr2	22699938	22750211	chr2	22249922	22299989	1	1	0	6.39563e-06	up	1.61495	0.0499624		Myo3a
chr2	4449963	4500115	chr2	3200382	3249904	1	0	1	6.40115e-06	down	-1.23382	0.0499624	Frmd4a	Fam171a1
chr1	133849759	133949926	chr1	133349754	133400170	2	0	2	6.4096e-06	down	-0.826942	0.0499624	Optc,Prelp	Ren1,Ren2,Sox13,Etnk2
chr1	153300147	153649812	chr1	152499976	152700015	10	0	10	6.41372e-06	down	-1.19761	0.0499624	Lamc1,E330020D12Rik,Shcbp1l,Dhx9,Npl	Rgl1,Colgalt2
chr17	30700255	30950159	chr17	27299326	27500152	5	0	5	6.41415e-06	down	-2.21682	0.0499624	Dnah8,Glp1r	Mir7214,Mir7216,Mir7217,Mir7218,Grm4
chr8	123599936	123650329	chr8	123449905	123550745	2	0	2	6.41505e-06	down	-0.948201	0.0499624	Galnt2	Galnt2,Afg3l1,Def8,Gm25018,Gm22109,Gm25212,Gm23284,Gas8,Dbndd1
chr10	40500639	40649947	chr10	39100105	39200482	4	0	4	6.41543e-06	down	-1.83672	0.0499624	Slc22a16,Ddo	Lama4,Fam229b,Tube1,Ccn6
chr9	49349873	49399268	chr9	49049868	49099865	1	1	0	6.41831e-06	up	1.80155	0.0499624	Drd2	Zw10,Tmprss5
chr9	116699982	116749485	chr9	115699364	115750164	1	0	1	6.42032e-06	down	-1.73964	0.0499624	Rbms3
chr18	38900221	38999624	chr18	38450064	38500349	2	0	2	6.42754e-06	down	-0.958469	0.0499624	Arhgap26,Fgf1,Gm5820	Ndfip1
chr16	45650050	45699962	chr16	44499875	44549892	1	0	1	6.42886e-06	down	-1.14951	0.0499624	Tmprss7,BC016579	Boc
chr6	126449789	126499890	chr6	125749940	125799761	1	1	0	6.4303e-06	up	1.42617	0.0499624		Ano2
chr2	64700044	64749709	chr2	64049751	64099304	1	1	0	6.44601e-06	up	2.19821	0.0499624		Fign
chr9	110750051	110800039	chr9	110250011	110300485	1	0	1	6.44706e-06	down	-0.925352	0.0499624	Myl3,Prss42	Mir6236,Cspg5
chr2	69649508	69700184	chr2	69550131	69600045	1	1	0	6.45362e-06	up	0.784619	0.0499624	Klhl41,Fastkd1,Bbs5	Lrp2
chr6	113699917	114049931	chr6	112699866	112950262	15	0	15	6.45574e-06	down	-1.58011	0.0499624	Mir7042,Sec13,Atp2b2,Tatdn2,Ghrl	Srgap3
chr10	36099978	36150523	chr10	34599807	34650269	1	1	0	6.46125e-06	up	2.99138	0.0499624		Frk
chr4	136000122	136049982	chr4	135500043	135550465	1	0	1	6.46726e-06	down	-1.10929	0.0499624	Eloa,Rpl11	Grhl3,Stpg1
chr6	48500081	48599773	chr6	47200126	47299810	2	0	2	6.48068e-06	down	-2.34039	0.0499624	Sspo,Zfp862-ps,1700026J14Rik,Atp6v0e2,Lrrc61,Gm5111,Repin1,Rarres2	Cntnap2
chr19	41649914	41800028	chr19	40299847	40600298	10	0	10	6.4903e-06	down	-2.07782	0.0499624	Mir3084-2,Slit1,Arhgap19	Mir3084-2,Sorbs1,Aldh18a1,Tctn3
chr5	123199823	123250019	chr5	121899488	121999941	2	0	2	6.49335e-06	down	-1.86856	0.0499624	Psmd9	Cux2
chr1	192099841	192149917	chr1	191800280	191849963	1	0	1	6.49497e-06	down	-0.591239	0.0499624	Gm10516,Rcor3	Nek2
chr1	173250301	173400185	chr1	173100525	173299996	5	5	0	6.50238e-06	up	0.870846	0.0499624	Mptx2,Olfr418,Ackr1,Cadm3,Aim2	Olfr1406,Fcer1a,Olfr218,Olfr1404,Olfr1408,Mptx2,Olfr418
chr10	128099993	128150103	chr10	127900241	127950009	1	0	1	6.50613e-06	down	-0.847822	0.0499624	Baz2a,Rbms2	Sdr9c7
chr9	65450326	65500067	chr9	64050146	64149597	2	0	2	6.50745e-06	down	-1.87335	0.0499624	Spg21,Mtfmt	1110036E04Rik,Scarletltr,Lctl,Zwilch
chr18	56700015	56750076	chr18	56350020	56400324	1	0	1	6.50828e-06	down	-0.558745	0.0499624	Lmnb1
chr13	89400035	89449919	chr13	89099943	89149731	1	1	0	6.51162e-06	up	1.48452	0.0499624		Edil3
chr1	138950142	138999568	chr1	138049843	138149894	2	0	2	6.51617e-06	down	-1.46224	0.0499624	Dennd1b,4930596I21Rik	Ptprc
chr17	66199835	66249950	chr17	65850280	65900097	1	0	1	6.5295e-06	down	-0.863792	0.0499624		Ralbp1
chr17	25700085	25750062	chr17	24900277	24949973	1	0	1	6.52987e-06	down	-1.19769	0.0499624	Rpusd1,Chtf18,Mslnl,Msln,Gng13	Mapk8ip3,Jpt2
chr14	66800028	66850389	chr14	66100218	66149978	1	0	1	6.53292e-06	down	-1.0593	0.0499624	Dpysl2	Chrna2,Ephx2
chr16	38750489	38800031	chr16	37950019	37999727	1	0	1	6.53795e-06	down	-1.26956	0.0499624	Upk1b,B4galt4	Gpr156
chr11	28900196	28950489	chr11	27199987	27250081	1	1	0	6.5444e-06	up	2.2474	0.0499624	Efemp1
chr15	85200534	85250070	chr15	85099978	85150053	1	1	0	6.5546e-06	up	0.69917	0.0499624	Fbln1	Gm19277,Smc1b,Ribc2
chr1	68799781	68850090	chr1	67100556	67150018	1	1	0	6.57614e-06	up	3.35969	0.0499624	Erbb4	Cps1
chr14	76399972	76449977	chr14	76300076	76350007	1	1	0	6.5901e-06	up	0.648789	0.0499624	Tsc22d1
chr17	72700206	72850472	chr17	72499708	72700209	5	5	0	6.5906e-06	up	1.38086	0.0499624	Ypel5	Alk
chr5	32900060	33050030	chr5	32700089	32799969	4	0	4	6.59634e-06	down	-0.793441	0.0499624	Depdc5,Ywhah	Pisd,Prr14l
chr9	72300331	72351014	chr9	70349985	70400487	1	0	1	6.60552e-06	down	-1.75871	0.0499624	Zfp280d	Myo1e
chr14	70400101	70449973	chr14	70150224	70200069	1	0	1	6.62569e-06	down	-0.504219	0.0499624	Piwil2,Polr3d,Mir320	Sorbs3,Pdlim2,Ccar2,9930012K11Rik
chr19	31350059	31399882	chr19	31050594	31099867	1	0	1	6.65151e-06	down	-0.684404	0.0499624	Mir3084-2,Prkg1	Mir3084-2,Prkg1,Cstf2t
chr8	14049612	14150012	chr8	13900239	13949635	2	2	0	6.65772e-06	up	0.787997	0.0499624	Erich1,Dlgap2	Fbxo25
chr15	86400225	86500103	chr15	85099978	85300401	4	0	4	6.69351e-06	down	-2.25733	0.0499624	Tbc1d22a	Gm19277,Smc1b,Ribc2,Fbln1
chr5	134649945	134749969	chr5	134449846	134550399	4	0	2	6.72032e-06	down	-0.519957	0.0499624	Limk1,Eln	Clip2,Gtf2ird1
chr7	97899929	98000596	chr7	97800321	97849617	2	2	0	6.72314e-06	up	0.647953	0.0499624	Pak1,Gdpd4	Pak1
chr14	28049861	28099778	chr14	23650068	23699952	1	0	1	6.73945e-06	down	-2.25222	0.0499624	Erc2	Kcnma1
chr17	46400052	46550070	chr17	45650415	45799994	4	0	4	6.74195e-06	down	-1.07625	0.0499624	Ttbk1,Slc22a7,Crip3,Zfp318,Dnph1,Srf,Cul9	Tmem63b,Capn11,Mrpl14,F630040K05Rik,1600014C23Rik
chr3	142250054	142299792	chr3	142151093	142199984	1	1	0	6.74768e-06	up	0.854867	0.0499624	Pdlim5	Bmpr1b
chr9	116050142	116100163	chr9	115200559	115250036	1	0	1	6.74913e-06	down	-1.03106	0.0499624	Tgfbr2,Gadl1	Stt3b,Osbpl10
chr2	167150046	167200021	chr2	165749848	165799981	1	0	1	6.77168e-06	down	-1.83621	0.0499624	Kcnb1,Ptgis	Eya2,Zmynd8
chr4	130149881	130300147	chr4	129050217	129149693	4	0	4	6.7895e-06	down	-1.56802	0.0499624	Tinagl1,Ldc1,Serinc2	Rnf19b,Hpca,Fndc5,Tmem54,S100pbp
chr2	119050601	119100026	chr2	118350270	118399921	1	0	1	6.79882e-06	down	-1.15997	0.0499624	Knl1	Eif2ak4,Gpr176
chr4	136599877	136700005	chr4	130200538	130300147	2	0	2	6.81383e-06	down	-2.50062	0.0499624	Ephb2,Lactbl1,Tex46,Kdm1a	Ldc1,Serinc2
chr17	47950095	48050366	chr17	47499964	47600074	2	0	2	6.83846e-06	down	-1.14269	0.0499624	1700122O11Rik	Ccnd3,Taf8,Bysl
chr2	3699662	3750104	chr2	3300073	3349427	1	0	1	6.8662e-06	down	-0.829477	0.0499624	Fam107b	Nmt2,Rpp38,Acbd7,Olah
chr1	53399976	53450183	chr1	53100191	53150277	1	1	0	6.8699e-06	up	0.897999	0.0499624	Dnah7a
chr3	121599972	121650242	chr3	121500000	121550213	1	1	0	6.87574e-06	up	0.631006	0.0499624	A730020M07Rik	Slc44a3
chr4	5700049	5749971	chr4	4100067	4150489	1	1	0	6.88642e-06	up	1.92238	0.0499624	Fam110b	Penk
chr6	92000001	92049958	chr6	91000083	91049851	1	0	1	6.88643e-06	down	-2.20527	0.0499624	Fgd5	Nup210
chr11	80299866	80350302	chr11	80199968	80250028	1	1	0	6.88721e-06	up	0.561936	0.0499624	Rhbdl3	Rhot1
chr9	13500017	13599911	chr9	13300180	13324057	2	0	2	6.88815e-06	down	-0.596825	0.0499624	Maml2	Maml2
chr1	131199717	131299818	chr1	130649941	130699754	2	0	2	6.92874e-06	down	-0.869526	0.0499624	Rassf5,Srgap2,Ikbke	C4bp,C4bp-ps1,Pfkfb2
chr17	36199879	36250086	chr17	35649950	35699754	1	0	1	6.94999e-06	down	-1.34652	0.0499624		Ddr1,Gtf2h4,Sfta2,Vars2
chr4	121100108	121149519	chr4	120850296	120899957	1	0	1	6.95166e-06	down	-0.921602	0.0499624	Rlf,Tmco2	Rims3
chr5	144949826	145000064	chr5	116000076	116049773	1	0	1	6.95845e-06	down	-2.56358	0.0499624	Kpna7,Smurf1	Cit,Prkab1,Tmem233
chr10	118499741	118600065	chr10	117350324	117549748	4	0	4	6.96343e-06	down	-1.57999	0.0499624	Ifngas1	Cpsf6,Gm32141
chr13	49600006	49649934	chr13	48650092	48700297	1	0	1	6.96789e-06	down	-1.34579	0.0499624	Ogn,Cenpp	Barx1
chr17	50700004	50949939	chr17	49900146	50049678	6	0	6	6.97317e-06	down	-1.28314	0.0499624	Tbc1d5	Kif6,Rftn1
chr2	103850123	104000292	chr2	102899788	103049678	4	0	4	6.97431e-06	down	-1.5866	0.0499624	Lmo2,4931422A03Rik	Pdhx,Cd44
chr14	27050962	27100374	chr14	26949998	26999834	1	1	0	6.97476e-06	up	0.613237	0.0499624	Il17rd	Hesx1,Appl1
chr5	36400172	36449796	chr5	35849915	35899703	1	0	1	6.98819e-06	down	-0.782255	0.0499624	2210406O10Rik	Ablim2,Afap1
chr7	102450062	102500004	chr7	102249862	102300188	1	1	0	6.99241e-06	up	0.691814	0.0499624	Rrm1,Olfr544,Olfr543,Olfr545	Stim1,Rhog
chr1	14850554	14900404	chr1	13649395	13800248	3	0	3	7.01207e-06	down	-0.768179	0.0499624	Trpa1	Lactb2,Xkr9,Gm5523
chr9	89650002	89699935	chr9	89200266	89249994	1	0	1	7.03882e-06	down	-0.591647	0.0499624	Tmed3	Mthfs,Bcl2a1b
chr14	75649935	75699319	chr14	74200111	74249887	1	0	1	7.06279e-06	down	-2.38012	0.0499624	Erich6b
chr9	122700234	122750343	chr9	122599911	122650150	1	1	0	7.0639e-06	up	0.784941	0.0499624	Topaz1	9530059O14Rik
chr5	136899836	136999992	chr5	135749954	135850016	2	0	2	7.06404e-06	down	-1.26314	0.0499624	4933404O12Rik,Ift22,Plod3,Cldn15,Fis1,Znhit1,Mir702	Srrm3,Mdh2,Styxl1
chr10	80699743	80749769	chr10	79749976	79800467	1	0	1	7.09862e-06	down	-1.46938	0.0499624	Ap3d1,Mob3a,Izumo4	Palm,Fgf22,Rnf126,Prss57,Fstl3
chr2	34950374	35000039	chr2	34849798	34899783	1	0	0	7.10977e-06	down	-0.462347	0.0499624	Hc,Traf1	Psmd5,Phf19,Cutal
chr11	75899875	75999879	chr11	75300057	75399752	2	0	2	7.12146e-06	down	-1.32198	0.0499624	Rph3al	Smyd4,Rpa1
chr10	89699879	89750046	chr10	88349794	88399780	1	0	1	7.12708e-06	down	-1.49102	0.0499624	Actr6,1500026H17Rik,Uhrf1bp1l	Gnptab,Dram1
chr9	105099866	105150122	chr9	104049677	104099660	1	0	1	7.13043e-06	down	-2.20435	0.0499624	Nudt16l2,Nudt16	Acad11,Ackr4,Uba5,Nphp3
chr8	113299764	113349976	chr8	113200224	113249987	1	0	1	7.15638e-06	down	-0.697926	0.0499624
chr10	38900077	38950245	chr10	37399965	37450103	1	1	0	7.17738e-06	up	1.91634	0.0499624
chr2	7200084	7249012	chr2	6449946	6500000	1	0	1	7.19304e-06	down	-1.35845	0.0499624	Celf2
chr7	25149832	25249826	chr7	25050052	25100292	2	0	1	7.19595e-06	down	-0.51644	0.0499624	Pou2f2,D930028M14Rik,Dedd2,Mir7048,Erf,Zfp526,Gsk3a,9130221H12Rik	Mir6537,Grik5,Pou2f2,Zfp574
chr5	125400572	125449795	chr5	124549902	124600358	1	0	1	7.20204e-06	down	-1.41746	0.0499624	Dhx37,Bri3bp	Eif2b1,Gtf2h3,Tmed2,Ddx55,Tctn2
chr7	45750055	45851414	chr7	44599820	44850132	5	0	5	7.20529e-06	down	-1.52612	0.0499624	Lmtk3,Sult2b1,Gm5897,Grwd1,Grin2d,Cyth2,Kcnj14	2310016G11Rik,Myh14,Vrk3,Zfp473,Izumo2,Kcnc3,Il4i1b,Atf5,Il4i1,Nup62,Tbc1d17,Akt1s1,Mir707
chr2	103049675	103100073	chr2	102299984	102350049	1	0	1	7.21679e-06	down	-1.15685	0.0499624	Pdhx,Apip	Trim44
chr3	82650200	82749755	chr3	82350099	82450033	3	3	0	7.21846e-06	up	1.31133	0.0499624		Map9
chr7	98050088	98100040	chr7	97299988	97349906	1	0	1	7.22086e-06	down	-1.34203	0.0499624	Myo7a	Gab2,Usp35,Kctd21
chr16	18750160	18799972	chr16	17750158	17800097	1	0	1	7.22998e-06	down	-1.73506	0.0499624	Cdc45,Cldn5	Klhl22,Scarf2
chr3	159799705	159849759	chr3	158149392	158200018	1	1	0	7.23466e-06	up	2.71471	0.0499624	Wls	Lrrc7
chr12	70400574	70450244	chr12	70200150	70250055	1	1	0	7.25536e-06	up	0.652408	0.0499624		Pygl,F730035M05Rik,Trim9
chr3	130050108	130100051	chr3	129249871	129350191	2	0	2	7.26445e-06	down	-0.950953	0.0499624	Sec24b	Enpep
chr7	144649829	144700018	chr7	139649750	139700100	1	0	1	7.30282e-06	down	-2.5671	0.0499624	Ano1	Cfap46
chr1	37099776	37200261	chr1	36999944	37050015	2	2	0	7.31701e-06	up	0.507038	0.0499624
chr10	129850717	129949826	chr10	129000057	129099429	2	2	0	7.34235e-06	up	2.6588	0.0499624	Olfr813,Olfr814,Olfr815,Olfr816,Olfr818	Olfr767,Olfr768,Olfr763,Olfr765
chr6	29650077	29700222	chr6	28399976	28449753	1	0	1	7.34335e-06	down	-2.20577	0.0499624	Tspan33	Arf5,Pax4,Fscn3,Gcc1
chr5	110549485	110600209	chr5	109449635	109550201	2	0	2	7.37352e-06	down	-2.2557	0.0499624	Galnt9	Vmn2r17
chr18	56300817	56350023	chr18	54249948	54299880	1	0	1	7.37413e-06	down	-0.983314	0.0499624
chr7	123100133	123150017	chr7	121900162	121950205	1	0	1	7.39281e-06	down	-1.3416	0.0499624	Tnrc6a	Scnn1b,Cog7
chr2	37149951	37199911	chr2	36800176	36850315	1	1	0	7.39343e-06	up	1.50216	0.0499624		Olfr3,Olfr350
chr1	170549881	170650454	chr1	170249865	170500067	6	6	0	7.3935e-06	up	1.06927	0.0499624	Nos1ap,Olfml2b	Nos1ap,Sh2d1b1,Sh2d1b2,Gm6345,Gm7694,Spata46
chr17	16199477	16250186	chr17	15650466	15700473	1	1	0	7.40605e-06	up	2.17641	0.0499624
chr18	80700226	80750149	chr18	80600495	80649260	1	0	0	7.4072e-06	down	-0.384829	0.0499624	Nfatc1,Atp9b	Nfatc1
chr8	120750130	121100827	chr8	119550053	119800462	9	0	9	7.42827e-06	down	-1.98768	0.0499624	Galnt2,Irf8,Foxf1,Mthfsd,Fendrr	Taf1c,Mbtps1,Dnaaf1,Hsdl1,Kcng4,Adad2,Wfdc1,Atp2c2,Meak7
chr3	9550293	9699746	chr3	8549781	8649981	6	0	6	7.42908e-06	down	-1.35856	0.0499624	Zfp704,Pag1	Stmn2,Gm32496
chr1	170949589	171000498	chr1	170599943	170650454	1	0	1	7.45999e-06	down	-1.09902	0.0499624	Fcgr2b	Olfml2b
chr11	107048179	107150178	chr11	106250290	106350099	2	0	2	7.46034e-06	down	-1.26466	0.0499624	Bptf	Psmc5,Ftsj3,Tcam1,Smarcd2,Scn4a,Gh,Cd79b
chr14	52450393	52499975	chr14	52300237	52400032	2	2	0	7.4678e-06	up	0.787763	0.0499624	Olfr1507,Olfr1508,Olfr1509	Olfr1513,Sall2,Mettl3,Olfr1511,Olfr1512
chr18	13950092	13999839	chr18	12999976	13050006	1	1	0	7.4757e-06	up	1.85457	0.0499624	Zfp521	Hrh4
chr12	11300410	11350435	chr12	11150175	11199880	1	0	1	7.53463e-06	down	-0.541705	0.0499624	Vsnl1,Smc6	Kcns3,9530020I12Rik
chr9	37999997	38050587	chr9	37900165	37949882	1	1	0	7.5543e-06	up	0.96736	0.0499624	Olfr884,Olfr883	Olfr145,Olfr878
chr5	100899908	100949915	chr5	99550110	99650103	2	0	2	7.56155e-06	down	-1.77016	0.0499624		A930011G23Rik,Rasgef1b
chr14	52300237	52400032	chr14	51800169	51899949	2	0	2	7.56157e-06	down	-1.07993	0.0499624	Olfr1513,Sall2,Mettl3,Olfr1511,Olfr1512	Slc39a2,Mettl17,Ear7,Ear6,AY358078
chr3	129149517	129200042	chr3	128500183	128550172	1	1	0	7.6038e-06	up	2.44136	0.0499624	Pitx2
chr1	191800280	191849963	chr1	191399753	191450066	1	0	1	7.61426e-06	down	-0.64636	0.0499624	Nek2	Gm32200
chr8	95799773	95849648	chr8	94949822	94999740	1	0	1	7.62491e-06	down	-1.47235	0.0499624	Cnot1,Slc38a7,4930513N10Rik	Adgrg1
chr10	20900034	20950367	chr10	20599936	20649726	1	1	0	7.6251e-06	up	0.67148	0.0499624		Pde7b
chr3	135700043	135750163	chr3	135249656	135299997	1	0	1	7.62846e-06	down	-0.738197	0.0499624		Cenpe,Bdh2
chr19	7550448	7649967	chr19	7049487	7150356	3	0	3	7.62971e-06	down	-1.14218	0.0499624	Plaat3,Lgals12,Plaat5	Macrod1,Flrt1
chr17	35399707	35450122	chr17	34000348	34050272	1	0	1	7.63295e-06	down	-2.06779	0.0499624	H2-Q6,H2-Q9,H2-Q7,H2-Q8	Mir219c,Col11a2,Slc39a7,H2-Ke6,Ring1,Rxrb,Mir219a-1
chr9	21850330	21900013	chr9	20449723	20499718	1	0	1	7.6478e-06	down	-2.55146	0.0499624	Dock6	Zfp26,Zfp426,Zfp266
chr5	73350178	73449620	chr5	72299722	72499975	4	0	4	7.65315e-06	down	-1.39374	0.0499624	Cwh43	Corin
chr5	120700578	120799578	chr5	120050203	120250454	7	0	7	7.66399e-06	down	-1.66376	0.0499624	Dtx1,Oas2,Oas1e,Oas3	Gm10390,Rbm19
chr6	131299785	131350156	chr6	131049471	131099851	1	1	0	7.66556e-06	up	1.02577	0.0499624	Styk1
chr18	52350537	52450213	chr18	51999772	52100027	2	2	0	7.6677e-06	up	1.56442	0.0499624
chr19	11750227	11849861	chr19	10900026	10950446	2	0	2	7.67865e-06	down	-1.27286	0.0499624	Cblif,Stx3,Mrpl16,Olfr1417	Ccdc86,Ptgdr2,Zp1,Prpf19
chr6	49799641	49849972	chr6	49399808	49450320	1	1	0	7.69285e-06	up	1.42368	0.0499624	Npy	Stk31
chr7	120650298	120699650	chr7	120500052	120549881	1	1	0	7.69849e-06	up	1.91201	0.0499624	Mosmo,Uqcrc2,Pdzd9	Abca16
chr19	38300017	38350026	chr19	37649826	37699970	1	0	1	7.7137e-06	down	-1.08349	0.0499624	Mir3084-2,Lgi1	Mir3084-2,Exoc6,Cyp26a1,Cyp26c1
chr3	90350295	90400295	chr3	89749923	89799362	1	0	1	7.72184e-06	down	-1.26396	0.0499624	Gatad2b,Ints3,Slc27a3	Chrnb2,Adar,Ube2q1,4632404H12Rik
chr2	39349955	39400060	chr2	38750109	38799944	1	0	1	7.72753e-06	down	-1.2173	0.0499624		Nr6a1
chr6	72749801	72850451	chr6	72649817	72700604	2	2	0	7.73878e-06	up	0.593297	0.0499624	Tcf7l1,Kcmf1	Tcf7l1
chr9	90050300	90099896	chr9	89799876	89850926	1	0	0	7.75723e-06	down	-0.488477	0.0499624	Ctsh,Morf4l1	Mir184,4930524O08Rik
chr9	110050381	110099900	chr9	108950232	109000057	1	0	1	7.78344e-06	down	-1.11316	0.0499624	Map4,Dhx30	Col7a1,Ucn2,Pfkfb4,Mir711
chr17	71700038	71749991	chr17	71299654	71349749	1	0	1	7.78841e-06	down	-1.37417	0.0499624	Pcare,Togaram2	Gm4566,Emilin2,Smchd1
chr7	25300100	25350118	chr7	25100289	25149835	1	0	0	7.80996e-06	down	-0.494489	0.0499624	Megf8,Tmem145,Prr19	Pou2f2
chr7	48650104	48700306	chr7	48449868	48499949	1	1	0	7.82368e-06	up	1.31019	0.0499624		Mrgprb1,Mrgprx2
chr15	63299972	63350251	chr15	62249860	62299790	1	0	1	7.83034e-06	down	-1.15368	0.0499624	Gm20740	Pvt1
chr11	30399754	30450087	chr11	30149869	30199728	1	1	0	7.83921e-06	up	1.91088	0.0499624	4930505A04Rik	Sptbn1
chr17	94699714	94750252	chr17	94099971	94150261	1	1	0	7.85105e-06	up	1.64085	0.0499624	Mettl4,2700099C18Rik
chr15	7799929	7850443	chr15	7399797	7450539	1	1	0	7.85825e-06	up	1.32985	0.0499624	Gdnf
chr1	132599970	132650245	chr1	132350175	132400206	1	0	1	7.86921e-06	down	-0.7931	0.0499624	Nfasc	Tmcc2
chr9	58900260	58949897	chr9	58499936	58550223	1	0	1	7.88885e-06	down	-0.559717	0.0499624	Neo1	Cd276
chr13	106700277	106750014	chr13	106399989	106450004	1	1	0	7.8901e-06	up	1.3876	0.0499624
chr2	155499599	155549837	chr2	154500103	154549743	1	0	1	7.89454e-06	down	-1.50188	0.0499624	Ggt7,Acss2,Acss2os	Cbfa2t2,Necab3,1700003F12Rik
chr5	43749958	43800100	chr5	43399684	43449892	1	1	0	7.89657e-06	up	1.85337	0.0499624	Fbxl5
chr18	40000147	40050053	chr18	39750235	39850014	2	2	0	7.90289e-06	up	0.790863	0.0499624		Pabpc2
chr13	58550134	58600149	chr13	58100283	58149652	1	0	1	7.9099e-06	down	-0.630728	0.0499624	Slc28a3	Klhl3,1700066J03Rik,Hnrnpa0
chr3	109950592	110000048	chr3	109600009	109649550	1	1	0	7.9122e-06	up	1.63926	0.0499624	Ntng1	Vav3
chr9	50650060	50750061	chr9	50399906	50449777	2	0	2	7.9139e-06	down	-0.766574	0.0499624	Dlat,Dixdc1,2310030G06Rik
chr8	123749720	123800110	chr8	123599936	123650329	1	1	0	7.91469e-06	up	0.989491	0.0499624	Galnt2	Galnt2
chr4	133750621	133799796	chr4	133600111	133649888	1	0	0	7.93564e-06	down	-0.475246	0.0499624	Arid1a	Zdhhc18,Sfn
chr15	80600030	80750246	chr15	80199844	80349192	4	0	1	7.93742e-06	down	-0.491298	0.0499624	Mir6957,Grap2,A430088P11Rik,Fam83f,Tnrc6b	Cacna1i,Mgat3,Mief1,Atf4,Rps19bp1
chr19	47000083	47049729	chr19	46349925	46400028	1	0	1	7.93773e-06	down	-1.18765	0.0499624	Mir3084-2,Ina,Pcgf6,Nt5c2	Mir3084-2,Sufu,Actr1a,Mfsd13a
chr11	52050043	52100612	chr11	51549955	51600183	1	0	1	7.93931e-06	down	-1.08858	0.0499624	Ppp2ca,Cdkl3	Hnrnpab,Col23a1,Phykpl
chr12	110349578	110399987	chr12	108899969	109049897	3	0	3	7.94396e-06	down	-1.18082	0.0499624		Wdr25,Begain
chr2	101799534	101849738	chr2	101449948	101499665	1	0	1	7.94688e-06	down	-1.20861	0.0499624	Prr5l
chr3	102650074	102700235	chr3	101449272	101500371	1	0	1	7.94904e-06	down	-0.989805	0.0499624		Igsf3
chr6	100899963	100949995	chr6	100450135	100500038	1	0	1	7.96552e-06	down	-1.17258	0.0499624
chr2	153500023	153600169	chr2	153049895	153100875	2	0	2	7.97266e-06	down	-0.781999	0.0499624	Nol4l	Xkr7,Ccm2l
chr1	59049895	59100113	chr1	58299999	58349859	1	0	1	7.97439e-06	down	-1.465	0.0499624	C2cd6	Aox2
chr2	26349908	26449704	chr2	25399910	25549525	4	0	4	7.98997e-06	down	-1.35776	0.0499624	Snapc4,Card9,Dnlz,Inpp5e,Pmpca,Entr1,0610009E02Rik,Sec16a	Traf2,Fbxw5,C8g,Mir3087,Abca2,Entpd2,Fut7,Npdc1,Ptgds,Paxx,Clic3,Lcn12
chr9	48050095	48099623	chr9	47950271	47999371	1	0	1	7.99695e-06	down	-0.747491	0.0499624
chr1	58100757	58149915	chr1	57950653	57999986	1	1	0	8.00896e-06	up	0.943281	0.0499624	Aox1,Aox3	Kctd18,Sgo2a
chr2	158899875	158950152	chr2	157950041	158000067	1	0	1	8.0134e-06	down	-2.55191	0.0499624		Tti1
chr6	48050599	48100375	chr6	47449775	47500019	1	0	1	8.02953e-06	down	-1.45489	0.0499624	Zfp746	Cul1
chr14	75200448	75250169	chr14	74699314	74799943	2	0	2	8.03569e-06	down	-0.807378	0.0499624	Lcp1,Cpb2	Esd,Htr2a,Lrch1
chr16	32749931	32800320	chr16	31550033	31649767	2	0	2	8.03956e-06	down	-1.51669	0.0499624	Muc4,Muc20	Gm536
chr5	111249398	111299558	chr5	110299798	110400481	2	0	2	8.04304e-06	down	-1.49934	0.0499624	Ttc28	Pole,P2rx2,Lrcol1,Fbrsl1
chr7	6149760	6199869	chr7	4749944	4849828	2	0	2	8.09481e-06	down	-1.47449	0.0499624	Galp,Zfp787,Zfp444	Il11,Rpl28,Fam71e2,Cox6b2,Tmem238,Ube2s,Tmem190,Shisa7,Isoc2b
chr7	141600271	141650021	chr7	140999999	141049810	1	0	1	8.11397e-06	down	-1.36668	0.0499624	Gm16982,Mir7063,Ap2a2,Muc6	Ifitm6,Ifitm3
chr11	103299767	103349757	chr11	102850270	102899978	1	0	1	8.11447e-06	down	-0.955599	0.0499624	Arhgap27,Arhgap27os3	Gfap,Eftud2,Fam187a,Ccdc103
chr5	115400068	115450025	chr5	115200174	115249767	1	0	1	8.13412e-06	down	-0.597621	0.0499624	Msi1	Pop5,Rnf10
chr17	84399742	84499870	chr17	83150027	83299924	5	0	5	8.13613e-06	down	-1.94676	0.0499624	Thada	Pkdcc
chr19	5300134	5349958	chr19	4449877	4499852	1	0	1	8.15061e-06	down	-1.21961	0.0499624	Catsper1,Gal3st3,Cst6	Syt12,2010003K11Rik
chr6	89849799	89899810	chr6	89650577	89750173	2	2	0	8.18449e-06	up	1.64349	0.0499624	Vmn1r43,Vmn1r44	Txnrd3,Vmn1r40,Vmn1r41
chr17	47799904	47950098	chr17	47349774	47600074	7	0	7	8.22326e-06	down	-1.10121	0.0499624	Mdfi,Foxp4	Guca1b,Guca1a,Trerf1,Mrps10,AI661453,1700001C19Rik,Taf8,Ccnd3,Bysl
chr11	96050032	96099928	chr11	95649924	95699893	1	0	1	8.22419e-06	down	-0.733793	0.0499624	Atp5g1,Ube2z,Calcoco2	Phb
chr11	23450138	23500187	chr11	22650211	22699714	1	0	1	8.23136e-06	down	-1.37661	0.0499624	Usp34,Ahsa2
chr7	101850154	101899751	chr7	100600075	100649934	1	0	1	8.23262e-06	down	-1.38687	0.0499624	Folr1,Folr2,Anapc15,Tomt	Rab6a,Plekhb1,Mrpl48
chr7	143699215	143749990	chr7	143449975	143500197	1	0	1	8.23604e-06	down	-0.656774	0.0499624	Osbpl5	Cdkn1c,Slc22a18
chr4	43049581	43149928	chr4	42850133	42949683	2	0	2	8.23942e-06	down	-0.849669	0.0499624	Unc13b	Phf24,Fam205c,Fam205a1
chr5	139800005	139850009	chr5	139250443	139299423	1	0	1	8.27656e-06	down	-1.37674	0.0499624	Mafk,Tmem184a,Psmg3	Adap1,Get4
chr2	132450196	132499810	chr2	131800032	131850491	1	0	1	8.33958e-06	down	-0.821565	0.0499624	1700026D11Rik,4921508D12Rik	5330413P13Rik
chr18	35949941	35999101	chr18	34699893	34750016	1	0	1	8.34162e-06	down	-1.55054	0.0499624	Psd2	Gfra3,Cdc25c
chr5	144200424	144250078	chr5	143999794	144050030	1	0	1	8.35092e-06	down	-0.568633	0.0499624	Bri3,Tecpr1	Ocm,Ccz1
chr5	114899779	115050088	chr5	114599603	114700625	4	0	4	8.35203e-06	down	-0.678829	0.0499624	Hnf1a,Oasl1,Oasl2,2210016L21Rik,Sppl3	Fam222a,Trpv4,Gltp
chr9	66499680	66549655	chr9	65500064	65550048	1	0	1	8.37819e-06	down	-1.56776	0.0499624	Herc1,Usp3,Fbxl22
chr11	69950144	70050153	chr11	69599889	69750002	4	0	4	8.39499e-06	down	-0.61027	0.0499624	Cldn7,Elp5,Gabarap,Ctdnep1,Phf23,Acadvl,Dlg4,Dvl2,Mir324	Mir1934,Cd68,Eif4a1,Sox15,Tnfsf12,Fxr2,Mpdu1,Tnfsfm13,Tnfsf13,Senp3,Polr2a,Mir467f,Atp1b2,Shbg,Sat2
chr9	59249934	59299842	chr9	58999867	59049854	1	1	0	8.40218e-06	up	0.65702	0.0499624	Adpgk	Neo1
chr17	48199733	48250025	chr17	47300107	47349777	1	0	1	8.41042e-06	down	-1.51274	0.0499624	Trem1,Trem3	Trerf1
chr12	4049726	4099855	chr12	3899886	3949986	1	0	0	8.41337e-06	up	0.47395	0.0499624	Dnajc27	Dnmt3a
chr6	112299663	112400001	chr6	108850354	108950214	2	2	0	8.43974e-06	up	3.39097	0.0499624	Lmcd1,Ssu2	Edem1
chr8	71249878	71300010	chr8	69849933	69899537	1	0	1	8.48618e-06	down	-2.06345	0.0499624	Myo9b,Haus8	Yjefn3,Ndufa13,Cilp2,Pbx4
chr1	87750398	87799869	chr1	87049976	87099955	1	0	1	8.49028e-06	down	-1.51057	0.0499624	Scarna6,Atg16l1	Alppl2,Dis3l2,Alpi
chr9	71600054	71649926	chr9	70400484	70450526	1	0	1	8.5055e-06	down	-2.07039	0.0499624	Cgnl1	Mir5626,Ccnb2,Rnf111
chr8	25150035	25199931	chr8	25049830	25099765	1	0	0	8.51013e-06	down	-0.443888	0.0499624	Mir8108,Tacc1	Plekha2
chr4	57049740	57149625	chr4	56799989	56850267	2	0	2	8.51021e-06	down	-0.790324	0.0499624	Epb41l4b	Elp1,Abitram,Ctnnal1
chr16	24300600	24400195	chr16	23899647	23949665	2	2	0	8.52454e-06	up	1.38935	0.0499624	Lpp,Lppos	Rtp2
chr3	38400001	38499985	chr3	37249766	37300061	2	0	2	8.52455e-06	down	-1.37275	0.0499624	Ankrd50
chr9	14299734	14449544	chr9	13150030	13250211	3	0	3	8.52667e-06	down	-1.12402	0.0499624	Sesn3,Endod1	Ccdc82,Jrkl
chr2	31899913	31950020	chr2	25849971	25899630	1	0	1	8.5456e-06	down	-2.88476	0.0499624	Lamc3	Kcnt1
chr6	72050294	72250008	chr6	71149860	71300318	5	0	5	8.54592e-06	down	-1.25527	0.0499624	St3gal5,4933431G14Rik,Atoh8	Smyd1,Fabp1,Mir8112,Gm1070,Krcc1
chr6	8899641	8950093	chr6	8299925	8350499	1	1	0	8.56394e-06	up	1.9104	0.0499624	Nxph1	Umad1,Glcci1
chr9	114549749	114600583	chr9	114450016	114500079	1	0	0	8.56965e-06	up	0.489407	0.0499624	Trim71,Cnot10	Glb1,Ccr4
chr8	4749763	4800027	chr8	4199959	4250021	1	0	1	8.57355e-06	down	-1.36216	0.0499624	Shcbp1	Tgfbr3l,Evi5l,Map2k7,Lrrc8e,Prr36
chr3	79549673	79600302	chr3	79200005	79250035	1	0	0	8.57594e-06	down	-0.47118	0.0499624	Fnip2,Ppid,4930589L23Rik	4921511C10Rik,Rapgef2
chr16	15500178	15599833	chr16	14700139	14749759	2	2	0	8.60589e-06	up	1.60179	0.0499624	Ube2v2	Snai2
chr3	138600225	138650117	chr3	137750348	137799515	1	0	1	8.61079e-06	down	-1.36325	0.0499624		Mir6380
chr11	98000208	98049928	chr11	97448593	97500159	1	0	1	8.62729e-06	down	-1.22954	0.0499624	Cacnb1,Rpl19,Stac2	4933428G20Rik,Arhgap23
chr4	53550134	53599615	chr4	53100095	53149583	1	0	1	8.63414e-06	down	-0.577205	0.0499624	Slc44a1	Abca1
chr4	141500257	141550162	chr4	140599898	140649806	1	0	1	8.63472e-06	down	-2.553	0.0499624	Spen	Arhgef10l
chr5	66799646	67049941	chr5	66649855	66750121	5	5	0	8.6368e-06	up	0.756347	0.0499624	Limch1	Uchl1os,Uchl1,Limch1
chr8	70649936	70749832	chr8	70349587	70449814	2	0	2	8.63998e-06	down	-0.841339	0.0499624	Jund,Lsm4,Pgpep1,Gm3336,Pde4c	Comp,Upf1,Crtc1
chr8	69849933	69899537	chr8	69600095	69650059	1	0	1	8.66132e-06	down	-0.658554	0.0499624	Yjefn3,Ndufa13,Cilp2,Pbx4	Zfp868
chr4	116499457	116550166	chr4	116349932	116450191	2	2	0	8.66609e-06	up	0.572017	0.0499624	Ipp	Mast2
chr11	32700175	32749894	chr11	31649663	31699988	1	0	1	8.66802e-06	down	-1.38767	0.0499624	Fbxw11	Bod1
chr5	136449799	136550117	chr5	136350033	136449802	2	0	0	8.67327e-06	down	-0.457416	0.0499624	Cux1	Cux1,Mir721
chr10	101349635	101399734	chr10	100700050	100749918	1	1	0	8.6938e-06	up	1.72931	0.0499624		Gm35722
chr7	28149811	28200171	chr7	27300127	27349658	1	0	1	8.69941e-06	down	-1.56652	0.0499624	Dyrk1b,Fbl,9530053A07Rik	Ltbp4,Shkbp1
chr2	172099894	172150323	chr2	170499948	170549516	1	1	0	8.72542e-06	up	2.94596	0.0499624		Gm16796,Pfdn4
chr3	106499875	106549671	chr3	106150126	106200059	1	1	0	8.72576e-06	up	0.842527	0.0499624	Dram2,Dennd2d,Cept1	Chil3
chr11	58600457	58700673	chr11	57599520	57700025	3	0	3	8.73451e-06	down	-1.57392	0.0499624	Trim58,Olfr323,2210407C18Rik,Olfr320,Olfr322	Galnt10,4933424L21Rik
chr18	35399767	35450150	chr18	35150046	35199919	1	1	0	8.7653e-06	up	0.588743	0.0499624	Sil1	Ctnna1
chr1	38649861	38749913	chr1	38450115	38599492	3	0	2	8.77336e-06	down	-0.570318	0.0499624	Aff3	Aff3
chr11	107600074	107650252	chr11	105499920	105550260	1	0	1	8.77833e-06	down	-2.70151	0.0499624	Mir6932,Helz
chr1	88099976	88200136	chr1	87049976	87200108	4	0	4	8.7878e-06	down	-1.35689	0.0499624	Ugt1a2,Ugt1a10,Ugt1a7c,Ugt1a9,Ugt1a6b,Ugt1a6a,Ugt1a5	Alppl2,Dis3l2,Alpi,Akp3,Ecel1,Chrnd,Prss56
chr10	3499946	3549883	chr10	3350123	3399998	1	1	0	8.79821e-06	up	1.08839	0.0499624	Iyd	Ppp1r14c
chr2	75549520	75650084	chr2	75349969	75449001	4	4	0	8.80699e-06	up	0.792649	0.0499624
chr11	8350058	8399878	chr11	7150147	7199897	1	1	0	8.82112e-06	up	1.83335	0.0499624		Cccd201,Igfbp1,Adcy1
chr16	4199687	4250215	chr16	3699827	3749660	1	0	1	8.82826e-06	down	-1.02421	0.0499624	Crebbp,Gm5766	Mefv,Zfp263
chr12	108749857	108800075	chr12	108150220	108200255	1	0	1	8.83078e-06	down	-1.21936	0.0499624	Yy1	Ccnk,Setd3
chr17	88599995	88650013	chr17	88149928	88199715	1	0	1	8.84054e-06	down	-1.0439	0.0499624	Ston1
chr15	36550458	36600433	chr15	36150343	36200229	1	0	1	8.84147e-06	down	-0.768745	0.0499624	Pabpc1,Snx31	Polr2k,Spag1,Fbxo43
chr8	26950008	27049962	chr8	25700406	25749864	2	0	2	8.84889e-06	down	-1.22036	0.0499624	Zfp703,Plpbp,Erlin2	Nsd3,Plpp5,Ddhd2
chr14	29399944	29450677	chr14	27999952	28049864	1	1	0	8.85071e-06	up	2.86379	0.0499624	Cacna2d3	Erc2
chr2	11049890	11099971	chr2	10749904	10799994	1	1	0	8.85204e-06	up	0.982859	0.0499624
chr4	43549781	43599668	chr4	42999662	43049584	1	0	1	8.86196e-06	down	-0.817168	0.0499624	Msmp,Creb3,Tln1,Gba2,Rgp1	Fam214b,Vcp,Pigo,Fancg,Stoml2
chr1	131500019	131749858	chr1	130349278	130599683	8	0	8	8.8992e-06	down	-1.83931	0.0499624	Fam72a,Srgap2,Avpr1b,Ctse,Rab7b,Slc26a9	Gm15674,Cd55,Cd55b,Zp3r
chr8	94600022	94649989	chr8	94499637	94550153	1	1	0	8.91373e-06	up	0.5175	0.0499624	Fam192a,Rspry1	Mir7072,Cpne2,Nlrc5
chr10	127150378	127250020	chr10	126899624	126950345	2	0	2	8.92982e-06	down	-0.926436	0.0499624	F420014N23Rik,Pip4k2c,B4galnt1,Slc26a10,Arhgef25,Dtx3,Kif5a	Atp23
chr5	148999957	149149430	chr5	148799931	148949842	5	0	2	8.94625e-06	down	-0.61608	0.0499624	Gm15408,Hmgb1,Gm42788,Mm2pr	Katnal1
chr2	31350006	31400071	chr2	30299927	30349776	1	0	1	8.95128e-06	down	-1.53429	0.0499624		Nup188,Sh3glb2
chr7	35849310	35899662	chr7	34399980	34450330	1	0	1	8.96244e-06	down	-1.95614	0.0499624
chr4	154049687	154150025	chr4	153900078	153950051	2	0	2	8.9627e-06	down	-0.91782	0.0499624	Trp73,Wrap73	BC039966
chr16	55400023	55499863	chr16	55299988	55400026	3	3	0	8.96559e-06	up	0.803331	0.0499624	Mir5118
chr14	75599843	75649938	chr14	74950180	75000136	1	0	1	8.97805e-06	down	-1.58444	0.0499624	Erich6b	Gm4278
chr7	83749830	83799679	chr7	82650389	82750110	2	0	2	8.98234e-06	down	-1.17991	0.0499624	Cfap161	Efl1,4933406J10Rik
chr4	120000210	120099347	chr4	118999936	119100012	2	0	2	8.98524e-06	down	-1.48136	0.0499624	Hivep3	Gm12866
chr17	28249901	28299492	chr17	27450517	27500152	1	0	1	8.99999e-06	down	-1.60761	0.0499624	Ppard,1810013A23Rik	Grm4
chr4	41349882	41450031	chr4	40249823	40300527	2	0	2	9.00066e-06	down	-1.54555	0.0499624	Kif24,Ubap1	Smim27,Topors,Ndufb6
chr2	29899987	29950095	chr2	29450119	29499908	1	0	1	9.00374e-06	down	-1.5691	0.0499624	Odf2,Gle1	Mir133c,Med27
chr2	87200083	87250858	chr2	86999851	87049925	1	1	0	9.01638e-06	up	1.17778	0.0499624	Olfr1113	Olfr1102,Olfr1105,Olfr1106,Olfr1104
chr11	59399768	59499901	chr11	58900363	58950125	2	0	2	9.02021e-06	down	-1.17471	0.0499624	Snap47,Jmjd4,Zfp867,Zkscan17	Rnf187,Btnl10,Zfp39,Hist3h2ba
chr15	80100086	80249841	chr15	79150185	79300144	4	0	4	9.05324e-06	down	-1.20694	0.0499624	Syngr1,Tab1,Mgat3,Mief1	Gm10863,Sox10,Polr2f,Pick1,Baiap2l2,Pla2g6,Slc16a8
chr1	157050238	157100188	chr1	155949952	155999843	1	0	1	9.05505e-06	down	-1.56646	0.0499624	Tex35	Cep350
chr18	49849953	49900014	chr18	10049577	10100025	1	0	1	9.08145e-06	down	-2.24426	0.0499624	Dmxl1	Rock1
chr11	32850280	32899961	chr11	31699985	31750029	1	0	1	9.08565e-06	down	-1.86764	0.0499624
chr1	7549999	7599874	chr1	6149977	6199996	1	0	1	9.12615e-06	down	-2.01321	0.0499624
chr2	27749988	27799813	chr2	26800017	26850774	1	0	1	9.12807e-06	down	-1.10302	0.0499624	Rxra	Abo
[truncated: 8,629 more rows]

## Sheet: AB_Versus_B33
seqnames1	start1	end1	seqnames2	start2	end2	nWindows	logFC.up	logFC.down	PValue	direction	best.logFC	FDR	anchor1.anno	anchor2.anno
chr7	112150082	112250305	chr7	111999961	112100220	3	3	0	3.96406e-16	up	1.22081	0.0494792	Dkk3,Mical2	Usp47
chr9	15600024	15699997	chr9	15449981	15600027	4	4	0	3.26774e-15	up	1.0104	0.0494792	Deup1,4930540M03Rik	Smco4,Deup1
chr12	3100571	3149937	chr1	88200133	88299855	2	2	0	1.47963e-13	up	3.99666	0.0494792		Mroh2a,Dnajb3,Ugt1a2,Ugt1a10,Ugt1a7c,Ugt1a5,Ugt1a9,Ugt1a6b,Ugt1a1,Ugt1a6a,Trpm8,Hjurp
chr14	64000352	64099892	chr14	63850361	63899718	2	2	0	4.4752e-12	up	0.805555	0.0494792	Rp1l1,Prss51,Prss55,4930471C04Rik	Pinx1
chr8	18750022	18849653	chr8	18599896	18650041	2	2	0	7.81267e-11	up	0.825612	0.0494792	Mcph1,Agpat5	Mcph1
chr9	15600024	15749680	chr9	15300395	15350211	3	3	0	9.55147e-11	up	1.21194	0.0494792	Deup1,4930540M03Rik,Slc36a4	Scarna9,Gm25500,Cep295,4931406C07Rik,Taf1d
chr14	8249760	8299766	chr2	181899774	181950034	1	1	0	1.24302e-10	up	4.97727	0.0494792	Fam107a,Acox2
chr11	101899908	101949877	chr11	101800000	101850087	1	1	0	1.54012e-10	up	0.62251	0.0494792
chr6	68699764	68850050	chr6	68499977	68699767	6	0	6	2.27555e-10	down	-0.928833	0.0494792
chr6	69199908	69249990	chr6	69100063	69150212	1	0	1	2.36008e-10	down	-0.798637	0.0494792
chr17	3000418	3050005	chr1	88200133	88299855	2	2	0	2.77209e-10	up	1.27571	0.0494792		Mroh2a,Dnajb3,Ugt1a2,Ugt1a10,Ugt1a7c,Ugt1a5,Ugt1a9,Ugt1a6b,Ugt1a1,Ugt1a6a,Trpm8,Hjurp
chr3	115950369	115999909	chr3	115550145	115599630	1	0	1	3.39394e-10	down	-0.80515	0.0494792	Mir669n,Slc30a7
chr1	92600039	92650103	chr1	92450190	92550045	2	2	0	3.59447e-10	up	0.739584	0.0494792	Olfr12,Otos,Cops9	Mir6900,Olfr1415,Olfr1416,Ndufa10,Olfr1414
chr6	61149882	61199881	chr6	61050029	61099437	1	0	1	6.10208e-10	down	-0.713521	0.0494792	A730020E08Rik,Ccser1
chr5	65549918	65700546	chr5	65200001	65299604	3	0	3	9.96778e-10	down	-1.04588	0.0494792	Ube2k,Pds5a	Rfc1,Wdr19
chr7	46199963	46250373	chr7	46050105	46100466	1	1	0	1.44561e-09	up	0.752659	0.0494792	Otog,Ush1c	Kcnj11,Nomo1
chr6	68850047	68950360	chr6	68749966	68850050	3	0	3	2.16186e-09	down	-0.839111	0.0494792
chr3	106200056	106399989	chr3	106050081	106299808	8	0	6	3.50131e-09	down	-0.601744	0.0494792	Chil4,Chil6	Chil3,Chia1,Chil4
chr7	104149966	104199854	chr7	103750305	103800110	1	0	1	6.93527e-09	down	-1.22496	0.0494792	Ubqlnl,Olfm5,Olfr648,Olfr649	Olfr67,Olfr68,Olfr69,Olfr630
chr1	173650163	173749963	chr1	173449771	173500090	2	0	2	7.11731e-09	down	-0.641396	0.0494792	Ifi208,Ifi204,Ifi207	Aim2
chr14	24500219	24549912	chr14	24249753	24300121	1	1	0	7.71902e-09	up	1.38332	0.0494792		E330034G19Rik
chr12	81150022	81200530	chr12	80949956	81000458	1	1	0	8.4713e-09	up	0.648725	0.0494792	Mir3067,Slc8a3,Smoc1	Srsf5,Slc10a1
chr12	30549790	30600024	chr12	30400597	30449931	1	1	0	9.80475e-09	up	1.06876	0.0494792	Tmem18	2310016D03Rik
chr13	67600221	67650247	chr13	65099908	65149960	1	0	1	1.05027e-08	down	-6.5497	0.0494792	Zfp729b,Zfp729a	Mfsd14b
chr12	17500006	17649965	chr12	17350108	17399511	3	3	0	1.05679e-08	up	0.827813	0.0494792	Odc1	Mir3066,Nol10
chr11	9100131	9200226	chr11	8949949	9000098	2	2	0	1.06719e-08	up	0.829362	0.0494792	Upp1,Abca13	Hus1
chr11	103900120	103949939	chr11	103750133	103799453	1	1	0	1.07434e-08	up	0.650751	0.0494792	Nsf	Wnt3
chr4	88799205	88899953	chr4	88649923	88749904	3	0	3	1.19979e-08	down	-0.913401	0.0494792	Ifna11,Ifna4,Ifna5,Ifna6,Ifna7,Gm13275,Gm13285,Gm13288,Ifna1,Ifne	Ifna2,Ifnab,Ifna16,Klhl9
chr10	37450100	37500062	chr10	37250000	37300010	1	0	1	1.44536e-08	down	-0.820448	0.0494792
chr6	69700345	69800004	chr6	69550400	69649838	2	0	2	1.5297e-08	down	-1.10079	0.0494792
chr5	99500169	99599825	chr5	99349859	99450041	3	0	3	1.59447e-08	down	-0.659333	0.0494792	A930011G23Rik,Rasgef1b	A930011G23Rik,Rasgef1b
chr12	16900014	16950115	chr12	16800122	16849961	1	1	0	2.0581e-08	up	0.531644	0.0494792	Rock2	Greb1,E2f6
chr5	35849915	35899703	chr5	35750487	35799981	1	1	0	2.47274e-08	up	0.638611	0.0494792	Ablim2,Afap1	Ablim2
chr9	34949993	35049465	chr9	34849717	34899840	2	2	0	2.53329e-08	up	0.810892	0.0494792	Kirrel3,St3gal4	Kirrel3
chr3	137350329	137449935	chr3	137001047	137099996	2	0	2	2.56359e-08	down	-0.925366	0.0494792	Emcn
chr9	15849929	15899840	chr9	15650274	15749680	2	2	0	3.13349e-08	up	0.816006	0.0494792	Mtnr1b	Slc36a4
chr4	153349973	153400052	chr4	151300156	151350124	1	1	0	3.3393e-08	up	2.80779	0.0494792	Ajap1	Camta1
chr3	37449686	37500294	chr3	36899749	36949965	1	0	1	4.67317e-08	down	-1.38175	0.0494792	Spata5	4932438A13Rik
chr9	49449918	49499731	chr9	48949879	48999623	1	1	0	4.68487e-08	up	1.47109	0.0494792	Ttc12	Usp28,Htr3b
chr6	69850212	69950096	chr6	69750069	69850215	2	0	2	5.3142e-08	down	-0.797957	0.0494792
chr9	113901003	114000251	chr9	113700013	113749603	2	2	0	5.40781e-08	up	0.611961	0.0494792	Ubp1,Clasp2,Fbxl2	Pdcd6ip,Clasp2
chr1	88249817	88299855	chr1	5049941	5100148	1	1	0	5.57706e-08	up	2.16232	0.0494792	Mroh2a,Trpm8,Hjurp	Atp6v1h,Rgs20
chr2	25999883	26050138	chr2	25899627	25950184	1	1	0	6.13733e-08	up	0.59069	0.0494792	Ubac1	Kcnt1,Camsap1
chr1	21200534	21250022	chr1	20899992	20950263	1	1	0	6.25318e-08	up	0.718055	0.0494792	Gsta3,Tmem14a	Paqr8
chr9	15499996	15549988	chr9	15300395	15399985	2	2	0	6.31008e-08	up	0.748389	0.0494792	Smco4	Scarna9,Gm25500,Cep295,4931406C07Rik,Taf1d
chr6	148900506	149000167	chr6	148400011	148450039	2	2	0	6.86356e-08	up	1.30628	0.0494792	3010003L21Rik,Sinhcaf,Dennd5b	Tmtc1
chr6	5549715	5600084	chr6	5400385	5450071	1	1	0	6.99817e-08	up	0.764846	0.0494792		Asb4
chr4	153400049	153449226	chr4	146450134	146499188	1	1	0	8.43871e-08	up	2.24189	0.0494792	Ajap1	Zfp992
chr9	30899460	30950300	chr9	30449708	30500138	1	1	0	8.61605e-08	up	0.653851	0.0494792	Adamts15,Adamts8	Snx19
chr12	30549790	30649766	chr12	30000000	30249911	6	6	0	8.86705e-08	up	1.31974	0.0494792	Tmem18	Tpo,Sntg2,Pxdn
chr3	106449897	106499878	chr3	106299805	106350247	1	0	1	1.00728e-07	down	-0.839092	0.0494792	2010016I18Rik,Dennd2d
chr6	69000207	69249990	chr6	68800004	69000210	8	0	8	1.09745e-07	down	-0.922719	0.0494792
chr6	68499977	68600017	chr6	68350449	68450165	2	0	2	1.10591e-07	down	-0.767432	0.0494792
chr1	98150450	98199770	chr1	97800044	97850025	1	1	0	1.164e-07	up	1.00239	0.0494792	Gm29461	Pam
chr8	66650029	66699152	chr8	64450028	64500302	1	0	1	1.16578e-07	down	-6.32977	0.0494792	Npy1r,Npy5r
chr6	28800279	28949917	chr6	28500149	28598897	4	4	0	1.31865e-07	up	0.927574	0.0494792	Lrrc4,Snd1	Snd1
chr12	108300056	108349861	chr12	108150220	108200255	1	1	0	1.33636e-07	up	0.800437	0.0494792	Cyp46a1,Hhipl1	Ccnk,Setd3
chr13	29100020	29150013	chr13	27999844	28050041	1	0	1	1.51449e-07	down	-1.81493	0.0494792		Prl4a1
chr9	62549930	62599813	chr9	62450109	62499939	1	1	0	1.54463e-07	up	0.514289	0.0494792		Coro2b
chr14	76049997	76099902	chr14	75850128	75900042	1	1	0	1.56947e-07	up	0.504825	0.0494792	Gpalpp1	Gtf2f2
chr11	64399690	64450049	chr11	63899844	63949869	1	1	0	1.57438e-07	up	1.20763	0.0494792	Hs3st3a1,F930015N05Rik	Hs3st3b1
chr6	70099716	70199759	chr6	69900074	70099719	4	0	4	1.59367e-07	down	-0.846101	0.0494792
chr12	20200108	20249248	chr4	147299595	147350006	1	1	0	1.67368e-07	up	1.169	0.0494792
chr1	173500087	173550452	chr1	172200326	172250292	1	0	1	1.71817e-07	down	-2.81741	0.0494792	Ifi214	Casq1,Pea15a,Atp1a4
chr7	49899813	49949871	chr7	49699559	49800171	2	2	0	1.72836e-07	up	0.673485	0.0494792	Slc6a5	Htatip2,Prmt3
chr1	173650163	173700064	chr1	173550449	173600308	1	0	1	1.77744e-07	down	-0.57831	0.0494792	Ifi208	Ifi213
chr2	13150062	13250235	chr2	13000042	13049793	2	2	0	1.80613e-07	up	0.623399	0.0494792	Rsu1	Pter,C1ql3
chr3	109399802	109449888	chr3	109299772	109350110	1	0	1	1.83657e-07	down	-0.599953	0.0494792	Vav3	Vav3
chr1	177599932	177649866	chr1	176549772	176600355	1	1	0	1.90439e-07	up	2.37279	0.0494792	2310043L19Rik
chr9	45699978	45749833	chr9	45400050	45450070	1	1	0	1.97701e-07	up	0.824289	0.0494792	Dscaml1	Dscaml1,Fxyd2,4833428L15Rik
chr10	54099867	54150009	chr10	54000701	54049984	1	0	1	2.03379e-07	down	-0.702486	0.0494792		Man1a
chr1	55799693	55851176	chr1	55700258	55749478	1	0	1	2.05451e-07	down	-0.609223	0.0494792		Plcl1
chr4	153100029	153149740	chr4	151449831	151499491	1	1	0	2.06282e-07	up	2.561	0.0494792		Camta1
chr6	68600014	68699767	chr6	68499977	68550227	2	0	2	2.13521e-07	down	-0.75578	0.0494792
chr5	97699275	97750018	chr5	97600156	97650374	1	0	1	2.42947e-07	down	-0.660986	0.0494792		4930467D21Rik
chr7	112250302	112400117	chr7	111950313	112100220	4	4	0	2.44852e-07	up	0.961135	0.0494792	Mical2,Micalcl	Usp47
chr12	51749841	51800116	chr12	51350334	51399861	1	1	0	2.521e-07	up	0.718046	0.0494792	Hectd1	G2e3,Scfd1
chr10	118499741	118600065	chr10	118399923	118450208	2	0	2	2.61313e-07	down	-0.547772	0.0494792	Ifngas1	Ifng
chr12	32599654	32649944	chr12	32450390	32499892	1	0	1	2.65735e-07	down	-0.717652	0.0494792
chr11	94449238	94500347	chr11	94299966	94350485	1	1	0	2.70366e-07	up	0.592358	0.0494792	Cacna1g,Spata20,Epn3	Luc7l3,Ankrd40,Abcc3
chr1	19099442	19149853	chr1	18350243	18400060	1	1	0	2.90451e-07	up	1.6827	0.0494792	Gm15825,Tfap2d
chr6	70500265	70550082	chr6	69850212	69900077	1	0	1	3.02011e-07	down	-1.33105	0.0494792
chr13	20449518	20500197	chr13	20299803	20400620	2	2	0	3.08604e-07	up	0.590017	0.0494792	Elmo1	Elmo1
chr6	95649562	95749986	chr6	95450099	95550146	2	2	0	3.19613e-07	up	0.698698	0.0494792	Suclg2	Suclg2
chr1	179600079	179649681	chr1	179499996	179550202	1	1	0	3.36507e-07	up	0.597466	0.0494792	Cnst	Tfb2m,Cnst,Smyd3
chr11	23899950	23949792	chr11	23649951	23699652	1	0	1	3.56179e-07	down	-0.564168	0.0494792		Pex13,Pus10
chr9	55099985	55150499	chr9	54998799	55050630	1	0	0	3.60916e-07	up	0.498206	0.0494792	Ube2q2	Chrnb4,Chrna3,Chrna5
chr19	4249991	4299845	chr19	4050285	4098812	1	0	1	3.70872e-07	down	-0.658775	0.0494792	Mir6985,Grk2,Ssh3,Ankrd13d	Gstp3,Cabp2,Cdk2ap2
chr3	100449837	100499856	chr3	100349808	100400683	1	1	0	3.83062e-07	up	0.579566	0.0494792	Tent5c
chr11	11699963	11750453	chr11	11600557	11649970	1	0	1	4.10426e-07	down	-0.581517	0.0494792	Ikzf1	4930512M02Rik
chr8	41399654	41449396	chr8	41300143	41350110	1	1	0	4.16468e-07	up	0.657536	0.0494792	Frg1	Asah1,Pcm1
chr1	106349741	106399392	chr1	106049817	106100393	1	0	0	4.39274e-07	down	-0.458414	0.0494792	Phlpp1
chr17	85150080	85199235	chr17	83150027	83199466	1	1	0	4.51333e-07	up	2.91062	0.0494792	Camkmt
chr8	110699925	110750192	chr8	110599806	110649437	1	1	0	4.51581e-07	up	0.59536	0.0494792	Vac14,Mtss2,Il34	Vac14,Hydin
chr5	13600145	13650088	chr5	12549368	12650400	2	2	0	4.56652e-07	up	1.06799	0.0494792	Sema3a	Sema3d
chr11	116400030	116449910	chr11	116299983	116349605	1	0	0	4.6931e-07	up	0.471823	0.0494792	Rnf157,Qrich2,Ubald2,Gm7367	Foxj1,Rnf157,Exoc7
chr16	25249843	25300001	chr16	25000055	25099903	2	0	2	4.96351e-07	down	-0.575775	0.0494792	Tprg	A230028O05Rik
chr6	69550400	69700348	chr6	69449954	69550403	4	0	4	5.06381e-07	down	-0.864732	0.0494792
chr14	59550001	59600053	chr14	59449401	59500164	1	1	0	5.20018e-07	up	0.578088	0.0494792	Cab39l,Cdadc1	Cab39l
chr6	70599884	70649983	chr6	70450252	70500268	1	0	1	5.34798e-07	down	-0.829615	0.0494792
chr19	59049876	59100623	chr19	58899937	58949956	1	1	0	5.46035e-07	up	0.634068	0.0494792	Mir3084-2,Shtn1	Mir3086,Mir3084-2,Eno4
chr1	162249882	162299766	chr1	162000307	162049700	1	1	0	5.46715e-07	up	0.584354	0.0494792	Dnm3	Dnm3,Pigc,2810442N19Rik
chr1	18000137	18050304	chr1	17150017	17199873	1	1	0	5.75862e-07	up	1.34283	0.0494792		Gdap1
chr3	137001047	137050134	chr3	136500184	136549734	1	1	0	5.88784e-07	up	1.11965	0.0494792
chr7	106749581	106800116	chr7	106599900	106650109	1	0	1	5.90989e-07	down	-0.557331	0.0494792	Olfr699,Olfr698
chr6	142700539	142749295	chr6	142400216	142449477	1	1	0	6.04449e-07	up	0.924538	0.0494792	Abcc9	Gys2,Spx,Golt1b
chr6	69199908	69249990	chr6	69000207	69049609	1	0	1	6.28579e-07	down	-1.01234	0.0494792
chr1	88200133	88249820	chr1	4250029	4299839	1	1	0	6.41752e-07	up	1.7046	0.0494792	Mroh2a,Dnajb3,Ugt1a2,Ugt1a10,Ugt1a7c,Ugt1a5,Ugt1a9,Ugt1a6b,Ugt1a1,Ugt1a6a	Rp1
chr19	31299604	31350062	chr19	31150082	31200490	1	0	1	6.44606e-07	down	-0.653197	0.0494792	Mir3084-2,Prkg1	Mir3084-2,Prkg1
chr5	97849674	97900061	chr5	97699275	97750018	1	0	1	6.5029e-07	down	-0.655792	0.0494792	Antxr2
chr16	14499810	14550116	chr16	14249817	14299981	1	1	0	6.68292e-07	up	0.769374	0.0494792		Myh11,Fopnl
chr8	126599702	126650000	chr8	126349977	126399774	1	1	0	6.7495e-07	up	1.19225	0.0494792		Slc35f3
chr19	34750646	34799752	chr19	34649973	34701437	1	0	0	6.94432e-07	down	-0.450897	0.0494792	Mir3084-2	Mir3084-2,Ifit1,Slc16a12
chr5	30600022	30650098	chr5	30499787	30550529	1	1	0	7.10526e-07	up	0.504139	0.0494792	Mir5625,Kcnk3,Slc35f6	Cib4
chr10	37600020	37650137	chr10	37399965	37450103	1	0	1	7.67701e-07	down	-0.743713	0.0494792
chr11	64700049	64749939	chr11	63549883	63600125	1	1	0	7.77987e-07	up	1.48226	0.0494792
chr3	60549865	60649696	chr3	59099587	59200026	2	0	2	7.80257e-07	down	-1.18753	0.0494792	Mbnl1	P2ry14,F630111L10Rik,Med12l,Gpr87,Gpr171
chr10	75000239	75049964	chr10	74900000	74950112	1	1	0	7.82503e-07	up	0.529671	0.0494792	Gnaz,Rsph14,Rab36
chr5	99349859	99500172	chr5	99250354	99349862	4	0	1	8.03675e-07	down	-0.5483	0.0494792	A930011G23Rik,Rasgef1b	A930011G23Rik,Rasgef1b
chr4	89351205	89549631	chr4	89100338	89200659	5	5	0	8.1516e-07	up	0.649786	0.0494792	Gm12610	Gm12602,Mtap
chr4	70250264	70300037	chr4	70149941	70199664	1	1	0	8.20783e-07	up	0.929461	0.0494792	Cdk5rap2
chr13	21949720	21999878	chr13	20549254	20599426	1	0	1	8.85522e-07	down	-3.51264	0.0494792	Zfp184,Pom121l2	Elmo1
chr5	118049807	118100088	chr5	117949934	118000270	1	1	0	9.09971e-07	up	0.612354	0.0494792	Fbxw8,Tesc	Nos1,Fbxo21
chr4	139950015	140000052	chr4	138749710	138800350	1	0	1	9.86026e-07	down	-1.66134	0.0494792	Mir2139,Klhdc7a	Pla2g2d,Pla2g5,Pla2g2f
chr1	80899939	80949948	chr1	80800278	80850661	1	0	1	1.02383e-06	down	-0.63701	0.0494792
chr6	95850016	95900282	chr6	95699809	95749986	1	1	0	1.06363e-06	up	1.02538	0.0494792		Suclg2
chr17	29600199	29649873	chr17	29300349	29350379	1	1	0	1.13877e-06	up	0.851508	0.0494792	Gm28043,Tbc1d22b,Rnf8,Cmtr1	Mtch1,Pi16,BC004004
chr3	137550015	137599525	chr3	137001047	137050134	1	0	1	1.1608e-06	down	-0.946291	0.0494792	Gm4861
chr10	18249867	18300035	chr10	17650115	17699921	1	1	0	1.17042e-06	up	1.87837	0.0494792
chr12	76599907	76650073	chr12	76200067	76250013	1	0	1	1.17507e-06	down	-1.04511	0.0494792	Sptb	Tex21
chr10	54201085	54249731	chr10	54000701	54049984	1	0	1	1.17641e-06	down	-0.959841	0.0494792		Man1a
chr7	101500461	101549984	chr7	100949958	100999985	1	0	1	1.19699e-06	down	-0.73474	0.0494792	Pde2a	P2ry2,P2ry6
chr10	17350176	17399717	chr10	17149986	17199015	1	0	1	1.28416e-06	down	-0.751459	0.0494792
chr6	67749334	67800266	chr6	67500061	67550324	1	0	1	1.29075e-06	down	-0.864934	0.0494792		Tacstd2
chr9	86749774	86799891	chr9	85999913	86049967	1	1	0	1.31673e-06	up	1.45234	0.0494792	Snap91,Prss35
chr8	63849673	63899796	chr8	62050056	62100227	1	1	0	1.32192e-06	up	1.39092	0.0494792		Anxa10
chr5	11999962	12050242	chr5	10650491	10750013	2	2	0	1.38662e-06	up	1.06555	0.0494792
chr8	117850300	117900099	chr8	117750081	117800044	1	1	0	1.4244e-06	up	0.565191	0.0494792		Hsd17b2,Mphosph6
chr1	173500087	173600308	chr1	172349358	172399457	2	0	2	1.42637e-06	down	-1.78571	0.0494792	Ifi214,Ifi213	Kcnj10,Pigm
chr6	146350361	146400153	chr6	145700163	145750135	1	1	0	1.42691e-06	up	0.837754	0.0494792	Itpr2	Rassf8
chr7	35150310	35199977	chr7	34999817	35050384	1	1	0	1.43235e-06	up	0.523832	0.0494792	Slc7a10	Cebpg,Pepd
chr3	60450064	60499743	chr3	59200023	59250322	1	0	1	1.44253e-06	down	-1.23677	0.0494792	Mbnl1	Med12l,P2ry12,P2ry13
chr1	5199974	5249921	chr1	5100145	5149494	1	1	0	1.46867e-06	up	0.906594	0.0494792		Atp6v1h
chr12	30850182	30949881	chr12	30000000	30050902	2	2	0	1.4965e-06	up	1.35812	0.0494792	Alkal2,Acp1,Sh3yl1	Pxdn
chr8	121899953	121949617	chr8	121750225	121800393	1	1	0	1.52167e-06	up	0.622975	0.0494792	Galnt2,Car5a,Slc7a5,BC048644	Galnt2,Klhdc4,Jph3
chr11	114400016	114449554	chr11	112799931	112849808	1	1	0	1.60525e-06	up	3.62627	0.0494792	4932435O22Rik
chr10	96899830	96950066	chr10	96799818	96850135	1	0	1	1.6136e-06	down	-0.599245	0.0494792
chr16	21350223	21450064	chr16	21200027	21249993	2	1	0	1.61699e-06	up	0.673961	0.0494792	Vps8	Ephb3,Gm16863
chr1	173400182	173449774	chr1	172399454	172450078	1	0	1	1.66166e-06	down	-1.02603	0.0494792	Aim2
chr6	67699995	67749337	chr6	67599997	67649865	1	0	1	1.75069e-06	down	-0.83023	0.0494792
chr1	60849960	60900585	chr1	60500217	60550329	1	1	0	1.76732e-06	up	0.517215	0.0494792	Ctla4	Raph1
chr1	131299815	131350234	chr1	130649941	130699754	1	0	1	1.77868e-06	down	-1.49724	0.0494792	Srgap2	C4bp,C4bp-ps1,Pfkfb2
chr15	61799635	61849538	chr15	61500342	61549938	1	0	1	1.83015e-06	down	-0.825451	0.0494792		D030024E09Rik
chr6	66700122	66750134	chr6	66499705	66550016	1	0	1	1.83918e-06	down	-0.855679	0.0494792	Vmn1r37,Vmn1r36	Mad2l1
chr5	13600145	13650088	chr5	10599881	10650494	1	1	0	1.84169e-06	up	1.39383	0.0494792	Sema3a
chr17	72200079	72250585	chr17	71950233	71999550	1	1	0	1.86385e-06	up	0.745193	0.0494792	Alk	Alk
chr6	69499906	69550403	chr6	68800004	68850050	1	0	1	1.88252e-06	down	-1.04212	0.0494792
chr11	107700326	107749978	chr11	103750133	103799453	1	1	0	1.90408e-06	up	5.86827	0.0494792	Cacng1,Cacng4	Wnt3
chr15	51799713	51899981	chr15	50550376	50600269	2	0	2	1.95204e-06	down	-1.69654	0.0494792	Eif3h,Utp23
chr13	23350054	23400403	chr13	21900186	21949723	1	0	1	1.97298e-06	down	-0.924972	0.0494792	Zfp322a,4930586N03Rik	Zfp184
chr6	16950252	17000127	chr6	15900296	15950276	1	0	1	2.036e-06	down	-1.32531	0.0494792
chr16	55800004	55849852	chr16	55499860	55550121	1	0	0	2.04006e-06	down	-0.466473	0.0494792	Nxpe3,Nfkbiz
chr1	130900775	130950059	chr1	130599680	130649944	1	0	1	2.05388e-06	down	-0.779973	0.0494792	Il19,Il20	C4bp,Zp3r
chr15	59599788	59649595	chr15	59350086	59399386	1	1	0	2.06579e-06	up	0.585913	0.0494792	Trib1,Nsmce2	Washc5,Nsmce2
chr13	102500193	102549707	chr13	101799947	101850220	1	0	1	2.11343e-06	down	-0.886893	0.0494792
chr3	135799840	135850214	chr3	135649687	135700046	1	0	1	2.15609e-06	down	-0.884928	0.0494792	Slc39a8,4933401H06Rik	Nfkb1
chr13	56399615	56451174	chr13	56249908	56299756	1	1	0	2.1639e-06	up	0.624408	0.0494792	Slc25a48	Neurog1,Cxcl14
chr1	95649995	95699774	chr1	95500028	95550660	1	0	1	2.21653e-06	down	-0.657667	0.0494792	St8sia4
chr6	29000431	29050049	chr6	28899870	28949917	1	1	0	2.21907e-06	up	0.539378	0.0494792	Mir129-1	Snd1
chr16	37649870	37700295	chr16	37300322	37350458	1	1	0	2.23638e-06	up	1.02755	0.0494792	Ndufb4	Stxbp5l
chr15	35900248	35949878	chr15	35450198	35500148	1	1	0	2.27439e-06	up	0.806846	0.0494792	Cox6c,Vps13b	Vps13b
chr19	31599897	31650074	chr19	30850403	30900102	1	0	1	2.27473e-06	down	-0.887898	0.0494792	Mir3084-2,Prkg1	Mir3084-2,Prkg1
chr8	75200176	75300211	chr8	75099923	75150016	2	2	0	2.31098e-06	up	0.566319	0.0494792	Rasd2	Hmox1,Mcm5
chr4	154350053	154400077	chr4	153950048	153999626	1	1	0	2.32063e-06	up	1.57487	0.0494792	Prdm16	Dffb,Cep104,BC039966,A430005L14Rik
chr11	85549938	85599910	chr11	84199950	84249760	1	0	1	2.32648e-06	down	-2.07113	0.0494792	Bcas3	Acaca
chr3	60499740	60549868	chr3	59399514	59450456	1	0	1	2.32883e-06	down	-1.9513	0.0494792	Mbnl1
chr2	6898998	6950071	chr2	5099929	5150070	1	1	0	2.39584e-06	up	2.22913	0.0494792	Celf2	Ccdc3
chr7	112400114	112449928	chr7	111950313	111999964	1	1	0	2.39828e-06	up	1.17393	0.0494792	Micalcl,Parva
chr12	91299269	91349894	chr12	90451148	90499734	1	1	0	2.41692e-06	up	1.50983	0.0494792	Cep128
chr6	149000164	149049502	chr6	148900506	148950315	1	0	1	2.42291e-06	down	-0.51465	0.0494792	Dennd5b	3010003L21Rik,Sinhcaf
chr8	60950060	60999978	chr8	60599868	60649912	1	1	0	2.43108e-06	up	0.790788	0.0494792	Clcn3,Nek1	Mfap3l
chr16	24200341	24249861	chr16	24049501	24099941	1	0	1	2.56675e-06	down	-0.505186	0.0494792		Gm46545
chr1	173550449	173600308	chr1	171950023	172000017	1	0	1	2.58676e-06	down	-2.81536	0.0494792	Ifi213	Slamf6
chr13	110849833	110900022	chr13	110750315	110799984	1	0	1	2.5907e-06	down	-0.63574	0.0494792	4930526H09Rik
chr15	86550114	86600121	chr15	86400225	86450119	1	1	0	2.67264e-06	up	0.895081	0.0494792		Tbc1d22a
chr10	15650430	15700550	chr10	15350004	15399948	1	0	1	2.82789e-06	down	-1.08895	0.0494792
chr2	126800236	126850201	chr2	120850076	120899740	1	0	1	2.86579e-06	down	-2.30961	0.0494792	Trpm7	AV039307,Ttbk2,Ubr1,Cdan1
chr12	119150134	119200374	chr12	119050028	119099975	1	0	1	2.87887e-06	down	-0.500201	0.0494792	Itgb8
chr10	4149878	4199864	chr10	3999849	4050276	1	1	0	2.94491e-06	up	0.628804	0.0494792	Mthfd1l	Mthfd1l
chr13	6300009	6349666	chr13	4999775	5049864	1	0	1	2.98888e-06	down	-1.24239	0.0494792
chr1	173350083	173400185	chr1	172499993	172549421	1	0	1	3.04604e-06	down	-0.813734	0.0494792	Aim2,Cadm3	Tagln2,4933439K11Rik,Cfap45
chr5	99550110	99650103	chr5	99200368	99250357	2	0	0	3.15694e-06	down	-0.444826	0.0494792	A930011G23Rik,Rasgef1b	Rasgef1b
chr5	12549368	12600317	chr5	10499980	10549033	1	1	0	3.18508e-06	up	1.41081	0.0494792	Sema3d
chr16	87249977	87300148	chr16	85800128	85849768	1	1	0	3.18517e-06	up	0.98317	0.0494792		Adamts1,4930556C24Rik
chr19	31949388	31999560	chr19	30800001	30850406	1	0	1	3.19783e-06	down	-1.38531	0.0494792	Mir3084-2,Asah2	Mir3084-2,Prkg1
chr14	15899886	15949876	chr14	14749946	14800473	1	0	1	3.27258e-06	down	-1.86709	0.0494792		Slc4a7
chr6	70450252	70500268	chr6	68350449	68399870	1	0	1	3.35101e-06	down	-2.11376	0.0494792
chr13	13501042	13549991	chr13	12600260	12650421	1	0	1	3.47735e-06	down	-2.05196	0.0494792	Nid1	Gpr137b-ps,Ero1lb
chr4	153000064	153050115	chr4	151200043	151249292	1	1	0	3.49779e-06	up	2.07667	0.0494792		Camta1
chr16	65449734	65500079	chr16	63949971	64001182	1	0	1	3.58325e-06	down	-2.79779	0.0494792
chr2	19350590	19399556	chr2	18249801	18299658	1	0	1	3.59979e-06	down	-1.36996	0.0494792	4930447M23Rik,Msrb2	Dnajc1
chr13	106800902	106949871	chr13	106700277	106750014	3	3	0	3.70661e-06	up	0.692175	0.0494792	Ipo11,Dimt1
chr13	83700546	83750417	chr13	82050643	82099903	1	0	1	3.72197e-06	down	-1.38158	0.0494792	C130071C03Rik,Mir9-2
chr7	66649621	66699960	chr7	66399954	66450132	1	1	0	3.72493e-06	up	0.551467	0.0494792	Asb7,Lins1	Aldh1a3
chr7	110799892	110849891	chr7	110649884	110699953	1	0	1	3.76209e-06	down	-0.578382	0.0494792	Ampd3,Rnf141
chr8	39200058	39250060	chr8	39099506	39152836	1	1	0	3.80705e-06	up	0.873411	0.0494792		Tusc3
chr4	32500085	32549895	chr4	32349998	32399664	1	0	0	3.85016e-06	up	0.488086	0.0494792	Bach2	Bach2
chr6	138649633	138700413	chr6	138050000	138099944	1	1	0	3.89553e-06	up	1.76697	0.0494792	Igbp1b	Slc15a5
chr2	179050116	179099830	chr2	178949351	178999964	1	1	0	3.9733e-06	up	0.681112	0.0494792
chr1	177350135	177400537	chr1	177199767	177250827	1	0	1	3.98074e-06	down	-0.546536	0.0494792		Akt3
chr2	128549765	128599485	chr2	128199590	128249735	1	1	0	4.12821e-06	up	0.643644	0.0494792	Spdye4c	Morrbid
chr1	80899939	80949948	chr1	80499835	80550190	1	0	1	4.15944e-06	down	-1.2538	0.0494792		Dock10
chr12	29099937	29150218	chr12	28600014	28649956	1	1	0	4.18477e-06	up	1.50066	0.0494792	Gm31333	Rnaseh1,Rps7,Colec11
chr10	57800309	57850174	chr10	57550535	57599631	1	0	1	4.33497e-06	down	-0.557081	0.0494792	Smpdl3a
chr13	28899922	28950437	chr13	28500133	28550387	1	0	1	4.36438e-06	down	-0.794411	0.0494792	Sox4	2610307P16Rik
chr3	18200224	18249969	chr3	17950088	18000545	1	1	0	4.39061e-06	up	1.42235	0.0494792	Cyp7b1
chr15	55950138	56000461	chr15	54850261	54900160	1	1	0	4.43482e-06	up	1.97274	0.0494792		Enpp2
chr4	44649693	44699835	chr4	44549938	44600034	1	1	0	4.47246e-06	up	0.54254	0.0494792	Pax5	Pax5
chr1	132350175	132400206	chr1	131700067	131749858	1	1	0	4.50054e-06	up	1.32966	0.0494792	Tmcc2	Rab7b,Slc26a9
chr18	13450111	13499855	chr18	13300034	13349460	1	1	0	4.59617e-06	up	0.816642	0.0494792
chr9	35000016	35049465	chr9	34699961	34749914	1	1	0	4.68954e-06	up	1.00083	0.0494792	St3gal4,Kirrel3	Kirrel3
chr1	82150328	82199575	chr1	81000107	81050497	1	0	1	5.1161e-06	down	-2.20304	0.0494792
chr6	146400150	146449964	chr6	145350297	145400152	1	1	0	5.13574e-06	up	0.975252	0.0494792	Itpr2	1700073E17Rik,Lmntd1
chr10	118150007	118200526	chr10	117649827	117699830	1	0	1	5.18423e-06	down	-1.25322	0.0494792	Mdm1	Mdm2,Cpm
chr11	38650969	38700313	chr11	38300003	38349925	1	1	0	5.21572e-06	up	1.30571	0.0494792
chr4	48049960	48099916	chr4	47949950	48000128	1	0	1	5.24634e-06	down	-0.578738	0.0494792	Nr4a3
chr16	45549865	45650053	chr16	45399682	45500191	2	0	2	5.27485e-06	down	-0.581076	0.0494792	Slc9c1,Gcsam,BC016579	Gm609,Cd200
chr12	115250215	115299995	chr12	114750163	114799964	1	0	1	5.36518e-06	down	-1.13777	0.0494792
chr4	153050112	153100032	chr4	146450134	146499188	1	1	0	5.39488e-06	up	1.68033	0.0494792		Zfp992
chr3	81949616	81999735	chr3	80799420	80850422	1	0	1	5.58157e-06	down	-1.14857	0.0494792	Ctso,Tdo2,Asic5	Glrb,Gria2
chr3	157449848	157500183	chr3	154649817	154700127	1	1	0	5.6887e-06	up	1.31464	0.0494792		Erich3
chr7	101500461	101549984	chr7	101199999	101249990	1	0	1	5.71841e-06	down	-0.971921	0.0494792	Pde2a	Fchsd2
chr7	113099973	113150002	chr7	112900843	112950101	1	1	0	5.71845e-06	up	0.597256	0.0494792	4930543E12Rik	Tead1
chr3	40399269	40449938	chr3	38850365	38899907	1	1	0	5.72629e-06	up	0.946461	0.0494792		Fat4
chr15	40099969	40149833	chr15	39850612	39900107	1	1	0	5.76646e-06	up	0.632438	0.0494792	Gm33251,9330182O14Rik	Lrp12,Dpys
chr19	55800146	55849904	chr19	55399644	55450447	1	1	0	5.7817e-06	up	0.658136	0.0494792	Mir3084-2,Tcf7l2	Mir3084-2,Vti1a
chr15	83450275	83500020	chr15	83299477	83350435	1	1	0	5.7981e-06	up	0.51632	0.0494792	Pacsin2,Ttll1	Arfgap3
chr7	62349700	62449232	chr7	60599246	60650147	2	2	0	5.83291e-06	up	1.47103	0.0494792	Ndn,Magel2,Mkrn3
chr19	8499466	8549975	chr19	8049893	8100132	1	0	1	5.98731e-06	down	-1.10656	0.0494792		Slc22a28
chr10	3499946	3549883	chr10	3300062	3350126	1	1	0	6.02747e-06	up	0.737316	0.0494792	Iyd
chr6	69999927	70049993	chr6	69900074	69950096	1	0	1	6.05397e-06	down	-0.619136	0.0494792
chr7	121950202	121999960	chr7	121749448	121800045	1	1	0	6.09239e-06	up	0.700895	0.0494792	Cog7,Gga2	Scnn1g
chr10	25650304	25699955	chr10	25250007	25300068	1	1	0	6.13931e-06	up	1.00558	0.0494792	Gm29571	Akap7
chr3	106549668	106600037	chr3	106150126	106200059	1	0	1	6.15509e-06	down	-0.806407	0.0494792	Dram2	Chil3
chr13	23800060	23849985	chr13	23300039	23350057	1	1	0	6.16222e-06	up	2.51484	0.0494792	Slc17a3,Slc17a2	4930557F10Rik,4930586N03Rik
chr12	108049855	108100196	chr12	106749889	106800518	1	1	0	6.23241e-06	up	2.21218	0.0494792
chr15	61099985	61150154	chr15	59850102	59899769	1	0	1	6.24574e-06	down	-1.14575	0.0494792
chr2	29499905	29550055	chr2	29400199	29450122	1	1	0	6.41534e-06	up	0.516839	0.0494792	Med27	Med27
chr15	61949547	61999847	chr15	61400512	61450032	1	0	1	6.41991e-06	down	-0.592685	0.0494792	Myc
chr3	90600468	90650058	chr3	90400292	90450370	1	0	1	6.50345e-06	down	-0.642906	0.0494792	S100a3,S100a4,S100a5,S100a6	Ints3
chr4	88799205	88850041	chr4	88499952	88549936	1	0	1	6.54148e-06	down	-1.17688	0.0494792	Ifna11,Ifna4,Ifna5,Ifna6,Ifna7,Gm13275,Gm13285,Gm13288	Ifnb1
chr18	79649937	79700217	chr18	79550369	79599820	1	0	1	6.55987e-06	down	-0.730481	0.0494792
chr8	111099918	111149810	chr8	110799989	110849795	1	0	1	6.56824e-06	down	-0.576922	0.0494792	Pdpr,9430091E24Rik	Snord111,Sf3b3,Cog4,Il34
chr3	6150151	6200181	chr3	3749973	3799936	1	1	0	6.57429e-06	up	2.02548	0.0494792
chr9	113800173	113849791	chr9	113700013	113749603	1	0	0	6.66832e-06	up	0.494869	0.0494792	Clasp2	Pdcd6ip,Clasp2
chr13	101150019	101200234	chr13	100999674	101049843	1	0	1	6.75663e-06	down	-0.781055	0.0494792
chr2	163299940	163349811	chr2	163000124	163050162	1	1	0	6.77149e-06	up	0.686381	0.0494792	Tox2,Jph2	Ift52,Sgk2
chr3	75499482	75549777	chr3	75250235	75299923	1	0	1	6.86721e-06	down	-0.678346	0.0494792	Pdcd10	Serpini2
chr12	30850182	30899963	chr12	30600021	30649766	1	1	0	6.88001e-06	up	0.768825	0.0494792	Alkal2,Acp1
chr2	53849945	53899727	chr2	53649949	53700170	1	0	1	6.93056e-06	down	-0.616473	0.0494792
chr5	97900058	97949461	chr5	97799149	97849677	1	0	1	6.94141e-06	down	-0.530007	0.0494792	Antxr2
chr11	67999665	68049923	chr11	67800675	67850158	1	1	0	7.0178e-06	up	0.895288	0.0494792	Stx8	Dhrs7c
chr10	44999670	45050162	chr10	44600420	44649948	1	1	0	7.03049e-06	up	0.627645	0.0494792
chr5	97900058	97949461	chr5	97350042	97399658	1	0	1	7.07469e-06	down	-0.943973	0.0494792	Antxr2	4930467D21Rik,Naa11
chr15	61299884	61350007	chr15	61150151	61249998	2	0	2	7.20114e-06	down	-0.550668	0.0494792
chr5	25799818	25849635	chr5	25149836	25200009	1	1	0	7.2218e-06	up	0.987019	0.0494792	Actr3b	Galntl5
chr14	32449837	32500022	chr14	32249743	32300348	1	1	0	7.25309e-06	up	0.59721	0.0494792	Chat,Slc18a3	Parg
chr2	158849148	158899878	chr2	158749865	158799987	1	1	0	7.26256e-06	up	0.565499	0.0494792	Dhx35	Ppp1r16b,Dhx35,Fam83d
chr3	37449686	37500294	chr3	37000046	37050091	1	0	1	7.26586e-06	down	-1.00046	0.0494792	Spata5	4932438A13Rik
chr12	107950348	108000002	chr12	106499863	106550109	1	1	0	7.28128e-06	up	1.46421	0.0494792	Bcl11b
chr15	38150304	38200125	chr15	38049771	38099984	1	0	0	7.30182e-06	up	0.479802	0.0494792		Ubr5
chr3	19450027	19500898	chr3	19150648	19199962	1	0	1	7.44313e-06	down	-0.753686	0.0494792		Mtfr1,Armc1
chr11	23600270	23649954	chr11	21599861	21649903	1	0	1	7.44882e-06	down	-2.99769	0.0494792	0610010F05Rik,Pex13	Wdpcp
chr14	110750393	110799712	chr14	109849755	109899313	1	1	0	7.46937e-06	up	1.36149	0.0494792	Slitrk6
chr9	30150471	30200136	chr9	29349741	29399777	1	1	0	7.49575e-06	up	1.66655	0.0494792		Ntm
chr5	117900272	117949937	chr5	117499869	117550068	1	1	0	7.61227e-06	up	0.60381	0.0494792	Nos1	Ksr2
chr5	9549844	9600405	chr5	9150337	9200496	1	1	0	7.66889e-06	up	1.2732	0.0494792	Grm3	Dmtf1,Tmem243
chr2	128400106	128449924	chr2	127649956	127699826	1	0	1	7.73499e-06	down	-1.08567	0.0494792	Morrbid	Mal
chr12	30349337	30400600	chr12	30100575	30150021	1	1	0	8.00383e-06	up	0.89771	0.0494792	Sntg2	Tpo
chr2	171449398	171500136	chr2	169349982	169400005	1	1	0	8.01856e-06	up	2.2148	0.0494792
chr6	69400269	69449957	chr6	69249987	69300338	1	0	1	8.27074e-06	down	-0.971321	0.0494792
chr6	67999872	68049848	chr6	67599997	67649865	1	0	1	8.38147e-06	down	-1.31408	0.0494792
chr17	52450254	52500234	chr17	52200010	52250060	1	0	1	8.449e-06	down	-0.858219	0.0494792
chr1	88249817	88299855	chr1	6199993	6249749	1	1	0	8.46684e-06	up	1.47584	0.0494792	Mroh2a,Trpm8,Hjurp	Rb1cc1
chr10	98899954	98949848	chr10	98700213	98749864	1	0	1	8.5164e-06	down	-0.584316	0.0494792	Atp2b1
chr2	168850234	168900249	chr2	168450259	168500285	1	1	0	8.52477e-06	up	1.03586	0.0494792		Nfatc2
chr6	67899570	67950057	chr6	67800263	67849980	1	0	1	8.53501e-06	down	-0.602825	0.0494792
chr8	127750009	127799908	chr8	127600006	127650138	1	0	1	8.59472e-06	down	-0.651087	0.0494792		Pard3
chr6	4350805	4400440	chr6	3449755	3499596	1	1	0	8.6218e-06	up	1.71612	0.0494792		Hepacam2,Vps50
chr11	23400501	23450141	chr11	23049845	23099623	1	0	1	8.7042e-06	down	-0.947395	0.0494792	Usp34
chr8	70249948	70299901	chr8	70150208	70199386	1	0	0	8.71913e-06	up	0.457213	0.0494792	Sugp2,Ddx49,Homer3	Gm45929,Mef2b,Tmem161a,Slc25a42
chr17	47649683	47699930	chr17	47400034	47450124	1	0	1	8.73467e-06	down	-0.632031	0.0494792	Tomm6os,Frs3,Gm20517,Usp49,Prickle4,Tomm6	Guca1a,AI661453,1700001C19Rik
chr14	55000044	55050076	chr14	54100105	54150387	1	0	1	8.79232e-06	down	-1.67031	0.0494792	Gm10364,Ngdn
chr16	51100088	51148937	chr16	50850475	50900832	1	0	1	8.82387e-06	down	-1.12942	0.0494792
chr3	101199791	101249553	chr3	100000234	100050047	1	1	0	8.88571e-06	up	3.06242	0.0494792		Spag17
chr13	48800127	48849553	chr13	48650092	48700297	1	1	0	9.00129e-06	up	0.511359	0.0494792	Phf2	Barx1
chr3	148650102	148699400	chr3	146199952	146250538	1	0	1	9.01988e-06	down	-2.50797	0.0494792		Lpar3
chr19	58449805	58500307	chr19	58299920	58349937	1	0	0	9.0841e-06	down	-0.491883	0.0494792	Mir3084-2,Gfra1	Mir3084-2,Gfra1
chr4	70300034	70349945	chr4	69999882	70050290	1	1	0	9.11134e-06	up	1.31605	0.0494792	Cdk5rap2
chr9	67950447	68000271	chr9	67699754	67750121	1	1	0	9.16701e-06	up	0.880987	0.0494792	Vps13c	Mir7242,Mir7241
chr9	13500017	13549972	chr9	13050151	13099580	1	1	0	9.23785e-06	up	2.04579	0.0494792	Maml2	4930568E12Rik
chr13	82200282	82250005	chr13	82000004	82050646	1	0	1	9.33102e-06	down	-0.799445	0.0494792
chr8	66149958	66199736	chr8	66000022	66050120	1	0	1	9.34899e-06	down	-0.721571	0.0494792	2001-03-01	2001-03-01
chr14	55849870	55900408	chr14	55249928	55299954	1	0	1	9.47388e-06	down	-1.22988	0.0494792	Khnyn,Nynrin,Cbln3,Sdr39u1
chr11	53400125	53450604	chr11	52400980	52449835	1	0	1	9.48468e-06	down	-1.56017	0.0494792	Mir6920,Gdf9,Uqcrq,Leap2,Aff4	9530068E07Rik
chr3	143749999	143850374	chr3	143599689	143650078	2	0	2	9.50244e-06	down	-0.56232	0.0494792
chr6	69499906	69550403	chr6	69049606	69100066	1	0	1	9.55653e-06	down	-1.13207	0.0494792
chr7	118950023	119000011	chr7	118749680	118799950	1	0	0	9.57766e-06	up	0.493901	0.0494792	Iqck,Gprc5b	Vps35l
chr12	46900147	46950024	chr12	46549921	46599215	1	1	0	9.63161e-06	up	1.21432	0.0494792
chr9	41999928	42050305	chr9	41599601	41649981	1	1	0	9.82119e-06	up	1.39749	0.0494792	Sorl1	Mir100hg
chr3	100449837	100499856	chr3	100249940	100299579	1	1	0	9.86049e-06	up	0.728508	0.0494792	Tent5c
chr8	18900005	18949901	chr8	18650038	18700740	1	1	0	1.01011e-05	up	0.625193	0.0494792	Xkr5	Angpt2,Mcph1
chr6	130650024	130699536	chr6	130050115	130099649	1	0	1	1.01214e-05	down	-1.36419	0.0494792		Klra18
chr17	23499743	23549799	chr1	88200133	88249820	1	1	0	1.01594e-05	up	0.992814	0.0494792		Mroh2a,Dnajb3,Ugt1a2,Ugt1a10,Ugt1a7c,Ugt1a5,Ugt1a9,Ugt1a6b,Ugt1a1,Ugt1a6a
chr11	98650188	98699914	chr11	98199386	98249917	1	0	1	1.01864e-05	down	-0.719703	0.0494792	Psmd3,Gsdma,Gsdma2	Cdk12
chr15	81899833	81949906	chr15	81700350	81749903	1	1	0	1.02292e-05	up	0.530111	0.0494792	Csdc2,Aco2,Polr3h	Rangap1,Zc3h7b
chr3	79699949	79749977	chr3	75549774	75600981	1	0	1	1.02694e-05	down	-3.33779	0.0494792	Rxfp1	Serpini1,Pdcd10
chr10	95900296	95950009	chr10	95599847	95650118	1	0	1	1.03307e-05	down	-0.64948	0.0494792	Eea1
chr6	114899891	114949663	chr6	114700899	114750233	1	0	0	1.03756e-05	up	0.456583	0.0494792	Vgll4	Atg7
chr6	40350399	40400030	chr6	40250170	40300017	1	1	0	1.03972e-05	up	0.635373	0.0494792	Agk	Tmem178b
chr8	122100909	122149482	chr8	121949614	121999915	1	1	0	1.04344e-05	up	0.671479	0.0494792	Galnt2	Mir7237,Galnt2,Banp
chr11	91550082	91599960	chr11	89799901	89849848	1	1	0	1.04517e-05	up	1.76155	0.0494792	Kif2b
chr6	3649900	3700206	chr6	3449755	3499596	1	1	0	1.04852e-05	up	1.23747	0.0494792	Calcr	Hepacam2,Vps50
chr17	52400008	52450257	chr17	51299974	51349446	1	0	1	1.05057e-05	down	-1.08777	0.0494792
chr11	25849810	25900304	chr11	25300183	25350073	1	0	1	1.06294e-05	down	-0.810237	0.0494792	5730522E02Rik	4933427E13Rik
chr2	19500002	19549938	chr2	18099952	18150177	1	0	1	1.06358e-05	down	-2.50131	0.0494792	4921504E06Rik	Mllt10
chr19	41549610	41600396	chr19	41148993	41199981	1	0	1	1.06582e-05	down	-0.685629	0.0494792	Mir3084-2,Mir8091,Slit1,Lcor	Mir3084-2,Tll2
chr7	73600030	73650104	chr7	72200087	72249939	1	0	1	1.06584e-05	down	-1.31776	0.0494792		Mctp2
chr6	124299890	124349923	chr6	123900340	123950005	1	0	1	1.06638e-05	down	-0.652826	0.0494792	Cd163
chr1	144749526	144800098	chr1	144149491	144199912	1	0	1	1.06952e-05	down	-1.1507	0.0494792	Rgs18	Rgs13
chr5	133749798	133800059	chr5	130550411	130600178	1	1	0	1.07137e-05	up	2.50703	0.0494792		Caln1
chr11	84999720	85050679	chr11	84249757	84299876	1	0	1	1.07965e-05	down	-1.09842	0.0494792	Usp32	Acaca
chr15	61299884	61350007	chr15	59850102	59899769	1	0	1	1.08479e-05	down	-1.83742	0.0494792
chr10	53299996	53349847	chr10	53100335	53150115	1	1	0	1.08865e-05	up	0.748342	0.0494792	Cep85l,Pln	Slc35f1
chr2	54100051	54149816	chr2	53049944	53099976	1	0	1	1.10113e-05	down	-1.65437	0.0494792		Fmnl2
chr11	101599884	101650008	chr11	87399944	87449980	1	0	1	1.10727e-05	down	-0.946994	0.0494792	Rdm1,LOC666331	Rad51c,Tex14
chr12	32749532	32800995	chr12	32649941	32700532	1	0	0	1.10998e-05	down	-0.432261	0.0494792
chr2	31649773	31700019	chr2	31449888	31499019	1	0	0	1.11251e-05	up	0.498194	0.0494792	Gm13427,Abl1,Exosc2,Prdm12	Ass1,Gm5424
chr18	32599810	32650123	chr18	32250003	32300164	1	0	1	1.1298e-05	down	-0.862136	0.0494792		Ercc3
chr4	62750013	62800077	chr4	62099842	62150028	1	1	0	1.13608e-05	up	1.60269	0.0494792		Mup21
chr16	19850298	19900084	chr16	19699635	19749866	1	0	0	1.13637e-05	down	-0.467322	0.0494792	A930003A15Rik	Lamp3
chr19	8650185	8700395	chr19	8399806	8449647	1	0	1	1.1375e-05	down	-0.916537	0.0494792	Chrm1	Slc22a30
chr1	88249817	88299855	chr1	16549876	16599932	1	1	0	1.14705e-05	up	2.38692	0.0494792	Mroh2a,Trpm8,Hjurp	Ube2w
chr7	83799676	83849992	chr7	82650389	82699854	1	0	1	1.1563e-05	down	-1.25857	0.0494792		Efl1
chr17	51249988	51299977	chr17	51149917	51200481	1	0	0	1.15719e-05	down	-0.463924	0.0494792		Tbc1d5
chr5	12499853	12600317	chr5	10599881	10700048	2	2	0	1.15948e-05	up	1.23732	0.0494792	Sema3d
chr9	64550338	64600026	chr9	64349971	64399955	1	1	0	1.16138e-05	up	0.555576	0.0494792	Megf11	Megf11
chr2	70150121	70200270	chr2	69500245	69550134	1	1	0	1.16223e-05	up	1.63415	0.0494792	Myo3b	Lrp2
chr15	67600305	67650122	chr15	66600187	66649917	1	0	1	1.16877e-05	down	-1.57746	0.0494792		Phf20l1
chr3	27250533	27299757	chr3	19300113	19350191	1	0	1	1.18211e-05	down	-2.96251	0.0494792	Nceh1	Pde7a
chr9	52250098	52300479	chr9	52149873	52199874	1	0	0	1.18329e-05	down	-0.39099	0.0494792		Zc3h12c
chr15	88899977	88950016	chr15	88800373	88850064	1	0	0	1.18452e-05	up	0.485983	0.0494792	Ttll8	Alg12,Creld2
chr1	194400328	194449681	chr1	193699921	193750070	1	1	0	1.18748e-05	up	1.42096	0.0494792
chr6	97499894	97550057	chr6	97249900	97300495	1	0	0	1.19648e-05	down	-0.473587	0.0494792	Frmd4b	Frmd4b,Lmod3
chr12	73299862	73350094	chr12	73049968	73100166	1	1	0	1.19662e-05	up	0.641823	0.0494792	Slc38a6	Six1,Six4
chr16	72950184	72999506	chr16	72199592	72250147	1	1	0	1.20158e-05	up	1.21284	0.0494792	Robo1	8030451O07Rik
chr1	44199696	44249881	chr1	43700118	43749657	1	1	0	1.20595e-05	up	1.07712	0.0494792	Mettl21e	Uxs1,Ecrg4
chr19	44600285	44649888	chr19	44049460	44099722	1	0	1	1.20918e-05	down	-1.27791	0.0494792	Mir3084-2	Mir3084-2,Chuk,Erlin1
chr5	5650019	5699802	chr5	5499811	5549828	1	1	0	1.20965e-05	up	0.72031	0.0494792	Cfap69,Steap2	Gtpbp10,Cldn12
chr14	62899937	62949669	chr14	62699964	62750305	1	0	1	1.21321e-05	down	-0.534119	0.0494792	Wdfy2	Ints6
chr14	79699992	79749625	chr14	77799957	77849925	1	1	0	1.21768e-05	up	2.17918	0.0494792	4930452G13Rik,Mir759	Dnajc15
chr2	79249813	79299682	chr2	79150069	79199907	1	0	0	1.22253e-05	down	-0.453763	0.0494792	Itga4
chr2	19249786	19300064	chr2	18350497	18400264	1	0	1	1.22639e-05	down	-0.789204	0.0494792	Armc3	Dnajc1
chr19	8249634	8300361	chr19	8100129	8150351	1	0	1	1.22941e-05	down	-0.853659	0.0494792		Slc22a28
chr8	128149901	128200007	chr8	128000256	128049871	1	0	1	1.24428e-05	down	-0.533945	0.0494792
chr16	18550046	18600349	chr16	18400180	18449584	1	1	0	1.24755e-05	up	0.533078	0.0494792	Gnb1l,Tbx1	Arvcf,Comt,Txnrd2
chr17	25950021	25999990	chr17	25850173	25899711	1	0	0	1.25559e-05	up	0.440091	0.0494792	A930017K11Rik,Rab11fip3,D630044L22Rik,Capn15	Wdr90,Wfikkn1,Rab40c,Mcrip2,Mettl26
chr9	65500064	65550048	chr9	65049975	65100013	1	1	0	1.26203e-05	up	1.07359	0.0494792		Dpp8
chr3	158200015	158249408	chr3	158050114	158100450	1	1	0	1.26512e-05	up	0.887028	0.0494792	Lrrc7	Lrrc7,Lrrc40
chr6	142599144	142650590	chr6	141849913	141900075	1	1	0	1.27193e-05	up	1.54457	0.0494792	Abcc9,5330439B14Rik	Slco1a4
chr4	9750563	9799920	chr4	9550194	9599641	1	0	1	1.28091e-05	down	-0.545672	0.0494792	4930412C18Rik	Asph
chr10	3900060	3949886	chr10	3300062	3350126	1	1	0	1.29134e-05	up	0.900843	0.0494792	Plekhg1
chr13	79500043	79550009	chr13	78650030	78699849	1	0	1	1.29877e-05	down	-1.77309	0.0494792
chr4	62299976	62349790	chr4	62200062	62250284	1	1	0	1.30564e-05	up	0.629567	0.0494792	Fkbp15	Zfp37
chr11	35949936	36000160	chr11	35800270	35850235	1	1	0	1.30668e-05	up	0.761559	0.0494792	Wwc1	Rars,Wwc1
chr14	87150390	87199890	chr14	86750211	86800211	1	1	0	1.30993e-05	up	0.889169	0.0494792		Diaph3
chr16	84799742	84850273	chr16	84499719	84549327	1	0	1	1.31523e-05	down	-0.580387	0.0494792	Atp5j,Gabpa,Jam2
chr16	37149783	37200250	chr16	36100096	36149922	1	0	1	1.31919e-05	down	-1.32652	0.0494792	Stxbp5l	Csta1
chr16	33649847	33699926	chr16	33300133	33349897	1	1	0	1.32137e-05	up	0.632038	0.0494792	Slc12a8,Heg1	Snx4
chr15	60649798	60699986	chr15	60500059	60549781	1	0	1	1.32732e-05	down	-0.731294	0.0494792
chr7	126249539	126300335	chr7	125749941	125800864	1	1	0	1.33499e-05	up	1.13134	0.0494792	Sbk1	D430042O09Rik
chr1	128549639	128600236	chr1	128349761	128400035	1	0	0	1.35087e-05	up	0.448716	0.0494792	Cxcr4	Mcm6,Dars
chr2	128549765	128599485	chr2	128000158	128049818	1	1	0	1.35277e-05	up	0.684712	0.0494792	Spdye4c	Acoxl
chr11	102950488	103000037	chr11	102850270	102899978	1	0	0	1.3553e-05	up	0.436272	0.0494792	Mir6931,Dcakd,2410004I01Rik	Gfap,Eftud2,Fam187a,Ccdc103

## Sheet: PB_versus_AB
seqnames1	start1	end1	seqnames2	start2	end2	nWindows	logFC.up	logFC.down	PValue	direction	best.logFC	FDR	anchor1.anno	anchor2.anno
chr3	100249940	100800693	chr3	99950362	100400683	48	47	0	6.64736e-22	up	1.29786	0.0499705	4930406D18Rik,Tent5c,Man1a2	Gdap2,Wdr3,Spag17
chr6	136649979	136849980	chr6	136449921	136700085	12	0	12	2.27662e-18	down	-1.005	0.0499705	Gucy2c,Plbd1,Art4,H2afj,BC049715,Hist4h4,Wbp11,Smco3	Atf7ip,Plbd1,Gucy2c
chr7	25549997	25700538	chr7	25400009	25600186	8	0	7	1.54301e-17	down	-1.2733	0.0499705	4732471J01Rik,Bckdha,B3gnt8,Erich4,Dmac2,Tgfb1,B9d2,Exosc5,Tmem91	Cxcl17,4732471J01Rik,Ceacam1,Ceacam2
chr1	80400227	80600108	chr1	80249974	80450054	10	0	10	1.59487e-17	down	-1.25394	0.0499705	1700016L21Rik,Dock10	Cul3,1700016L21Rik
chr5	29849874	30199953	chr5	29649915	29999577	28	0	28	4.1003e-17	down	-1.31154	0.0499705	Il6,Tyms,Gm4961,Garem2,3110082J24Rik,Hadha,Mir1960,Hadhb,Adgrf3	Dnajb6,Gm5129,Ube3c
chr6	42400143	42700086	chr6	42150377	42449884	19	19	0	1.66943e-16	up	1.29035	0.0499705	Tas2r126,Tas2r135,Tas2r143,Olfr458,Olfr457,Olfr456,Olfr455,Tcaf3,Tcaf2,Tcaf1	Clcn1,Zyx,Fam131b,Tmem139,Casp2,Gstk1,Epha1,2010310C07Rik,Tas2r126,Tas2r135,Tas2r143,Tas2r144
chr12	73850095	73999915	chr12	73649880	73850098	5	0	5	7.77354e-16	down	-1.29013	0.0499705	Hif1a,Snapc1,Syt16	Prkch
chr14	72799613	73200211	chr14	72449938	73100299	45	45	0	8.64622e-15	up	1.19634	0.0499705	Cysltr2,Rcbtb2,Rb1	Fndc3a,Cysltr2
chr9	53550105	53649458	chr9	53449841	53550108	3	0	2	1.21706e-14	down	-0.971573	0.0499705	Acat1,Npat,Cul5	Atm,Npat
chr3	27599765	28149800	chr3	27250533	27649854	31	31	0	2.35325e-14	up	1.17122	0.0499705	Fndc3b,Tmem212,Pld1	Fndc3b,Tnfsf10,Mir3092,Ghsr,Nceh1
chr13	112399850	112549924	chr13	111699818	111799954	3	3	0	8.98387e-14	up	1.36646	0.0499705	Il6st,Il31ra	Map3k1,Mier3
chr9	48449760	48500131	chr9	48249591	48400473	3	0	3	9.47677e-14	down	-1.18883	0.0499705	Rexo2,Gm5617,Rbm7	Nxpe4,Nxpe2
chr2	129350138	129500109	chr2	129249873	129400020	5	0	5	1.12458e-13	down	-1.14122	0.0499705	Il1b,Il1bos,F830045P16Rik	Gm14023,Il1a,Ckap2l,Il1b,Il1bos
chr2	178598957	178800106	chr2	178449941	178598960	6	6	0	1.40703e-13	up	0.8603	0.0499705		Cdh26
chr15	61899878	62200126	chr15	61099985	61649536	24	0	24	8.00612e-13	down	-1.71336	0.0499705	Myc,Pvt1	D030024E09Rik
chr7	103849609	103950373	chr7	103649982	103800110	4	0	4	1.09501e-12	down	-0.95305	0.0499705	Hbb-y,Olfr64,Olfr66,Olfr65,Olfr633,Olfr632	Olfr624,Olfr623,Olfr629,Olfr628,Olfr243,Olfr67,Olfr68,Olfr69,Olfr630
chr14	36949882	37199923	chr14	36250277	36850237	21	21	0	2.17196e-12	up	1.48526	0.0499705	Ccser2,Rgr,Cdhr1,Lrit1,Lrit2,Ghitm,2610528A11Rik
chr13	107550539	107849620	chr13	107349957	107550542	10	10	0	2.54706e-12	up	1.0361	0.0499705	1700006H21Rik,Zswim6	AI197445
chr8	126999930	127050005	chr8	126599702	126800418	4	4	0	3.40381e-12	up	1.649	0.0499705
chr5	123699926	123850059	chr5	122399963	122649678	6	6	0	3.92078e-12	up	1.75727	0.0499705	Rsrc2,Kntc1,Zcchc8	Anapc7,Arpc3,Atp2a2,Ift81,P2rx7
chr2	157300161	157349268	chr2	157050146	157199909	3	3	0	1.27536e-11	up	1.01072	0.0499705	Ghrh,Rpn2	Soga1,Tldc2,Samhd1,Rbl1
chr6	38949986	39200018	chr6	38799934	38949989	7	0	5	1.61279e-11	down	-1.01977	0.0499705	Tbxas1,Parp12,1700025N23Rik,Kdm7a,4930599N23Rik	Hipk2,Tbxas1
chr11	101500062	101599887	chr11	100999958	101049698	2	2	0	1.65054e-11	up	1.36229	0.0499705	Brca1,Nbr1,Tmem106a,Gm11634	Mir6928,Atp6v0a1
chr11	8750002	9150047	chr11	8300318	8700478	20	20	0	1.65602e-11	up	0.963797	0.0499705	Hus1,Sun3,Gm11992,Upp1	Tns3
chr16	36749798	37100238	chr16	36350156	36799673	15	6	9	1.8614e-11	down	-1.37338	0.0499705	Eaf2,Slc15a2,Iqcb1,Golgb1,4930565N06Rik,Hcls1,Fbxo40,Polq	Casr,Stfa3,Cstdc5,Stfa2,Cd86,Ildr1,Eaf2,Slc15a2
chr4	119800194	120250081	chr4	119499810	119899723	27	26	0	3.10585e-11	up	1.0667	0.0499705	Hivep3,Edn2	Guca2b,Hivep3,Foxj3,Frg2f1,Guca2a
chr1	151749728	151850000	chr1	150350037	150450082	3	3	0	4.59972e-11	up	1.62923	0.0499705	2810414N06Rik,Edem3	Tpr,Odr4,Prg4
chr19	8650185	8750224	chr19	8499466	8650188	4	0	3	5.04746e-11	down	-1.23453	0.0499705	Chrm1,Snord22,Mir6992,Wdr74,Slc3a2,Stx5a,1700092M07Rik,Snhg1	Slc22a8,Slc22a6
chr5	63650149	63899856	chr5	62849899	62949880	6	0	6	5.09139e-11	down	-1.65579	0.0499705	Nwd2,0610040J01Rik	Dthd1
chr3	135199886	135299997	chr3	134649694	134799907	4	0	4	5.27054e-11	down	-1.37457	0.0499705	Cenpe,Bdh2
chr6	61149882	61399320	chr6	60950130	61149885	8	0	8	5.50464e-11	down	-1.10239	0.0499705	A730020E08Rik,Ccser1	Mmrn1
chr15	96250387	96349773	chr15	95849566	95999361	5	0	5	6.13259e-11	down	-1.22771	0.0499705	2610037D02Rik,4833422M21Rik,Arid2	Ano6
chr2	45399794	45899823	chr2	44949849	45350007	44	0	44	8.81821e-11	down	-1.76222	0.0499705	1700019E08Rik	Zeb2,Zeb2os,Mir5129
chr13	46599929	46699410	chr13	46249891	46350004	3	0	3	8.98893e-11	down	-1.0658	0.0499705	Cap2,Nup153,Fam8a1	Stmnd1
chr1	60949823	61050059	chr1	60299994	60400117	3	3	0	9.23572e-11	up	1.12866	0.0499705	Icos	Nbeal1,Cyp20a1
chr2	144551197	144600214	chr2	143950093	144000228	1	1	0	1.0149e-10	up	1.37927	0.0499705	Smim26,Sec23b,Dtd1	Rrbp1
chr1	170750028	170801708	chr1	170599943	170650454	1	0	1	1.46934e-10	down	-1.12525	0.0499705	Atf6	Olfml2b
chr8	117499966	117699987	chr8	117150166	117450077	11	10	0	1.89952e-10	up	0.983821	0.0499705	Plcg2,Gm38416,Sdr42e1	Cmip,Gan
chr3	100800690	101349883	chr3	99899893	100299579	41	41	0	1.97909e-10	up	1.5906	0.0499705	Vtcn1,Trim45,Ttf2,Cd101,Ptgfrn,Cd2	Spag17,Wdr3,Gdap2
chr14	73200208	73650155	chr14	72350627	73049930	41	41	0	1.99649e-10	up	1.83784	0.0499705	Rcbtb2,Rb1,Lpar6,Mir687,Itm2b,Sucla2,Nudt15,Med4	Fndc3a,Cysltr2
chr7	43499776	43700194	chr7	43349873	43549952	10	9	0	2.24455e-10	up	0.945181	0.0499705	Cd33,4931406B18Rik,Zfp658,Zfp719,Ceacam18,Zfp819,2310002F09Rik,Ctu1,Klk14,Siglece	Etfb,Lim2,Siglecg,Nkg7,Cldnd2,Mir7051,Iglon5,4931406B18Rik,Vsig10l,Siglecf,Cd33
chr10	115400016	115499368	chr10	115149868	115250084	3	3	0	2.4441e-10	up	0.918548	0.0499705	Zfc3h1,Lgr5	Tph2,Tbc1d15
chr11	84549854	84800164	chr11	83550289	83750143	10	10	0	2.93112e-10	up	2.37901	0.0499705	1700109G15Rik	E230016K23Rik,Ccl3,Ccl4,Ccl6,Ccl9,Wfdc17,Wfdc18,Wfdc21
chr13	13699695	13799873	chr13	13600062	13699698	2	0	2	3.04866e-10	down	-0.826784	0.0499705	Lyst,Gng4	Lyst
chr13	110349896	110400051	chr13	110049961	110149909	2	0	2	3.47439e-10	down	-0.986548	0.0499705	Plk2,Gapt	Rab3c
chr1	16900819	17150020	chr1	16549876	16850048	13	0	13	3.72085e-10	down	-1.89234	0.0499705	Jph1,Gdap1	Ube2w,Eloc,Ly96,D030040B21Rik,Tmem70
chr11	35300367	35500129	chr11	34799664	34949931	8	0	8	4.2115e-10	down	-1.59924	0.0499705	Slit3	Spdl1
chr17	80149945	80449998	chr17	79600019	79900376	16	16	0	4.84134e-10	up	1.31269	0.0499705	Galm,Dhx57,Srsf7,Gemin6,Ttc39d,Morn2,Arhgef33,Sos1,Gm10190	Atl2,Rmdn2,Cyp1b1
chr8	126700532	126800418	chr8	126500294	126700535	5	0	4	5.34245e-10	down	-0.72759	0.0499705		Irf2bp2
chr12	109200135	109350348	chr12	109049894	109099939	3	0	3	5.51192e-10	down	-0.857932	0.0499705		Begain
chr18	69699781	69850652	chr18	69100454	69249948	4	4	0	5.89055e-10	up	1.10574	0.0499705
chr6	119550215	119600310	chr6	119100121	119149536	1	1	0	5.96106e-10	up	1.61351	0.0499705	Erc1	Cacna1c
chr10	45050159	45349507	chr10	43998938	44299803	14	14	0	6.24834e-10	up	1.96903	0.0499705	Prep,Popdc3,Gm15934,Bves	Crybg1,Speer5-ps1,Atg5
chr9	14249781	14349947	chr9	13850275	13950490	3	0	3	7.19835e-10	down	-0.880292	0.0499705	Sesn3	Fam76b
chr1	100150255	100250048	chr1	99849956	99899740	2	0	2	7.53509e-10	down	-1.80005	0.0499705	Cntnap5b	Cntnap5b
chr17	25449967	25800035	chr17	25000521	25400021	14	12	0	7.57179e-10	up	0.796372	0.0499705	Sstr5,Tekt4,Gm33727,Sox8,2810468N07Rik,Lmf1,Rpusd1,Chtf18,Mslnl,Msln,Gng13,Mir6966,Fam173a,Ccdc78,Ciao3,Haghl,Metrn	Ccdc154,BC003965,Clcn7,Unkl,Tpsab1,Prss28,Prss29,Prss34,Tpsb2,Tpsg1,Cacna1h,Ift140,Tmem204,Telo2,Ptx4,Mir3547,Gnptg,Baiap3,Tsr3,Ube2i,Cramp1l
chr19	25049819	25100039	chr19	24900343	24950141	1	0	1	8.59609e-10	down	-0.901421	0.0499705	Mir3084-2,Dock8	Mir3084-2,Foxd4,Cbwd1
chr11	101899908	101999821	chr11	101800000	101850087	2	0	2	8.66641e-10	down	-0.680499	0.0499705	Mpp3,Dusp3,4930417O22Rik,Sost,Cfap97d1
chr2	13150062	13300233	chr2	13000042	13099961	4	0	4	8.86613e-10	down	-0.866794	0.0499705	Rsu1,Cubn	Pter,C1ql3,Rsu1
chr2	6449946	6500000	chr2	6150309	6199902	1	1	0	8.90844e-10	up	0.73411	0.0499705		A230108P19Rik,Echdc3
chr9	55799862	56050027	chr9	55599598	55799865	8	0	8	9.60501e-10	down	-1.14585	0.0499705	Scaper,4930563M21Rik,Rcn2,Gm7444	Scaper
chr9	53199956	53249971	chr9	52250098	52349936	2	0	2	9.6852e-10	down	-1.79656	0.0499705	Ddx10
chr2	25399910	25549525	chr2	25100336	25249877	5	5	0	1.0181e-09	up	1.00872	0.0499705	Mir3087,Abca2,Entpd2,Fut7,Npdc1,Ptgds,Paxx,C8g,Clic3,Lcn12,Traf2,Fbxw5	Tor4a,Nelfb,Nrarp,Slc34a3,Tubb4b,Rnf224,Cysrt1,Fam166a,Rnf208,Stpg3,Ndor1
chr17	73699839	73749991	chr17	73200263	73249710	1	0	1	1.02075e-09	down	-1.44537	0.0499705	Galnt14	Lclat1
chr15	40900210	41099917	chr15	40149830	40200258	4	0	4	1.09855e-09	down	-1.43568	0.0499705	Zfpm2	Gm33301,9330182O14Rik
chr1	66700511	66750104	chr1	65249767	65299875	1	0	1	1.32029e-09	down	-1.60247	0.0499705	Rpe,Kansl1l	Pikfyve,Pth2r
chr13	45149895	45199908	chr13	44999956	45049989	1	0	1	1.35074e-09	down	-1.14653	0.0499705		Dtnbp1
chr3	136449648	136700320	chr3	136200533	136449651	11	0	11	1.45847e-09	down	-0.913548	0.0499705	Ppp3ca	Bank1,1700030L20Rik
chr6	145700163	145850022	chr6	145400149	145499163	5	0	5	1.48951e-09	down	-0.875424	0.0499705	Rassf8	Lmntd1
chr1	93499875	93799277	chr1	93199673	93499878	13	12	0	1.51049e-09	up	1.21245	0.0499705	Sept2,Farp2,Stk25,Bok,Thap4,Dtymk,Atg4b	Hdlbp,Ano7,Mir6345,Ppp1r7,Sept2,Mir6901,Sned1,Mterf4,Mir6902,Gm28535,Pask,Crocc2
chr1	86249965	86350063	chr1	86149796	86249968	3	0	2	1.58362e-09	down	-0.572763	0.0499705	Armc9,Gm28626,Ncl,B3gnt7	Armc9
chr9	65049975	65100013	chr9	64850225	64900189	1	0	1	1.63613e-09	down	-0.95765	0.0499705	Dpp8	Dennd4a
chr17	79949883	80099954	chr17	79800251	79949886	5	4	0	1.66088e-09	up	0.62796	0.0499705	Hnrnpll	Atl2
chr6	100199972	100300216	chr6	99849801	99949852	3	0	3	1.82131e-09	down	-1.52631	0.0499705	Rybp
chr10	38999982	39100108	chr10	38850091	38900080	2	0	2	1.83622e-09	down	-0.968938	0.0499705	Lama4
chr14	33449734	33699915	chr14	33049674	33400095	23	23	0	1.89476e-09	up	3.68656	0.0499705	Ptpn20	Wdfy4,Arhgap22,Mapk8
chr3	10300629	10350454	chr3	10149929	10198823	1	0	1	1.89758e-09	down	-1.21165	0.0499705	Slc10a5,Impa1,Zfand1,Fabp12	Pmp2,Fabp9
chr8	8699899	8749849	chr8	6599573	6650364	1	0	1	2.0872e-09	down	-3.59929	0.0499705
chr18	75549891	75599722	chr18	75350083	75400333	1	0	1	2.1039e-09	down	-0.800034	0.0499705	Ctif	Gm20544,Smad7
chr7	110550247	110599649	chr7	110449872	110499839	1	0	1	2.19601e-09	down	-0.731597	0.0499705	Sbf2	Sbf2
chr10	10249977	10350083	chr10	9799975	9949628	4	0	4	2.23244e-09	down	-1.60368	0.0499705	Adgb	Stxbp5
chr1	36999944	37200261	chr1	36900120	36999947	5	0	4	2.3442e-09	down	-0.799659	0.0499705		Tmem131
chr5	149099890	149149430	chr5	148999957	149050725	1	1	0	2.42576e-09	up	0.701658	0.0499705	Gm42788,Hmgb1,Mm2pr	Gm15408,Hmgb1
chr13	38599679	38749798	chr13	37949544	38499390	20	20	0	3.08969e-09	up	1.29928	0.0499705	Bloc1s5,Eef1e1	Ssr1,Rreb1,Bmp6,4930579J19Rik,Cage1,Riok1,Dsp,Snrnp48
chr5	9400340	9449800	chr5	9100694	9200496	2	0	2	3.11931e-09	down	-0.99005	0.0499705	9330182L06Rik	Dmtf1,Tmem243
chr5	91800181	92049889	chr5	91449556	91599789	9	0	9	3.20462e-09	down	-1.9492	0.0499705	Rchy1,Thap6,Odaph,Cdkl2	Parm1
chr12	100050032	100149707	chr12	99898809	99999810	3	0	3	3.3282e-09	down	-0.753522	0.0499705	Kcnk13,Psmc1,Nrde2	Tdp1,Kcnk13
chr2	45899820	46350081	chr2	44949849	45499992	54	0	54	3.34798e-09	down	-1.94873	0.0499705		Mir5129,Zeb2,Zeb2os
chr14	31900327	32049938	chr14	30849855	30949942	4	4	0	3.37823e-09	up	1.84272	0.0499705	Galnt15	Itih1,Itih3,Itih4,Mustn1,Stimate
chr5	20900295	20999928	chr5	20600017	20750066	5	5	0	3.51704e-09	up	1.23774	0.0499705	Rsbn1l,Ptpn12,A630072M18Rik	Magi2
chr7	47099972	47250119	chr7	46449869	46899680	12	12	0	3.54965e-09	up	3.57115	0.0499705	Ptpn5,Mrgpra9	Tph1,Sergef,Saal1,Saa1,Saa3,Saa4,Gtf2h1,Ldha,Saa2,Hps5,Ldhc,Tsg101
chr2	60200127	60249952	chr2	59899432	60050199	3	0	2	3.56632e-09	down	-0.812741	0.0499705	Baz2b,March7	Baz2b
chr8	8549392	8699902	chr8	6450267	6599576	4	0	4	3.64633e-09	down	-2.83977	0.0499705	Efnb2,Mir7654,Arglu1
chr4	123749855	123849984	chr4	123600183	123700270	3	3	0	3.70225e-09	up	0.949418	0.0499705	Rhbdl2,Akirin1	Mir6398,Macf1,Gm12925
chr11	50099977	50200144	chr11	49949818	49999876	2	0	2	3.82069e-09	down	-0.670724	0.0499705	Rnf130,Tbc1d9b,Sqstm1,Mrnip	Rasgef1c
chr2	29699659	29800165	chr2	29550052	29649671	2	2	0	4.22966e-09	up	0.598021	0.0499705	Rapgef1,Trub2,Coq4,Gm13547	Rapgef1
chr6	87599311	87700076	chr6	87450123	87599314	4	0	4	4.34746e-09	down	-0.744964	0.0499705	Aplf,1810020O05Rik	Arhgap25,Prokr1
chr7	101249987	101349940	chr7	100999982	101150025	3	3	0	4.4489e-09	up	0.630891	0.0499705	Fchsd2,Atg16l2,Stard10,Arap1	P2ry2,Fchsd2
chr14	61049991	61150165	chr14	60700570	60850007	3	0	3	4.49902e-09	down	-0.934415	0.0499705	Sacs	Spata13,C1qtnf9,Mipep
chr10	20299843	20350093	chr10	20200176	20249885	1	0	1	4.52447e-09	down	-1.08064	0.0499705	Mtfr2,Bclaf1	Map7,Rpl32l,4930405J17Rik
chr12	113300095	113450106	chr12	113149868	113300098	6	5	0	4.84491e-09	up	0.692008	0.0499705		Tedc1,Crip1,Tmem121
chr16	11100294	11150718	chr16	10849996	10950094	2	0	2	4.8722e-09	down	-0.780328	0.0499705	Txndc11,Zc3h7a	Rmi2,Gm21859
chr19	17249852	17400169	chr19	17099859	17300003	7	0	5	5.1225e-09	down	-0.76013	0.0499705	Gcnt1,Rfk	Prune2
chr19	16350093	16400007	chr19	16100048	16149372	1	1	0	5.15047e-09	up	0.784516	0.0499705	Gnaq	Gnaq
chr11	84600003	84749847	chr11	84150156	84299876	4	4	0	5.27239e-09	up	1.21466	0.0499705	1700109G15Rik	Acaca,Gm11437
chr12	37399994	37549984	chr12	36700027	36799950	4	0	4	5.87675e-09	down	-1.60563	0.0499705	Agmo
chr1	62299858	62449727	chr1	61899766	62050141	5	5	0	6.12557e-09	up	1.27955	0.0499705	Pard3b	Pard3b
chr7	108899768	108949946	chr7	108800207	108849786	1	0	1	6.18565e-09	down	-0.965701	0.0499705	Nlrp10,Eif3f	Olfr516,Olfr514
chr9	44999832	45350087	chr9	43700328	44200452	24	24	0	6.21551e-09	up	2.73879	0.0499705	Cd3e,Mpzl2,Jaml,Mpzl3,Gm10684,Scn4b,Scn2b,Tmprss4,BC049352,Mir7086,Il10ra,Tmprss13,Lncbate3	Usp2,Gm10687,Cbl,Rnf26,C1qtnf5,Mfrp,Mcam,Thy1,Nectin1
chr6	113800031	114349649	chr6	112699866	113049721	37	37	0	6.35818e-09	up	2.45927	0.0499705	Atp2b2,Slc6a11,Slc6a1	Thumpd3,Srgap3
chr6	99150350	99249937	chr6	98900278	99000056	3	3	0	6.38925e-09	up	0.896673	0.0499705	Foxp1	Foxp1
chr3	85400092	85649846	chr3	84899876	84999739	5	0	5	6.9522e-09	down	-1.48562	0.0499705	Arfip1,Mir466k,Gatb	Fbxw7,Arfip1
chr16	53200185	53350317	chr16	52249906	52500035	7	0	7	7.0914e-09	down	-1.918	0.0499705		Alcam
chr16	25249843	25300001	chr16	23949662	24000034	1	0	1	7.12891e-09	down	-0.998679	0.0499705	Tprg	Bcl6
chr16	11699648	11800184	chr16	10450080	10550012	2	2	0	7.17987e-09	up	1.93619	0.0499705	Snx29,4833415N18Rik	Ciita,Dexi,Clec16a
chr12	79249911	79299591	chr12	79149912	79200006	1	0	1	7.23687e-09	down	-0.596689	0.0499705	Rad51b,Zfyve26	Arg2,Rdh11,Vti1b
chr14	14599782	14749949	chr14	14450289	14550284	5	0	5	7.2755e-09	down	-1.04354	0.0499705	Slc4a7
chr5	148699439	148799934	chr5	148500638	148600107	3	0	3	7.39652e-09	down	-0.895431	0.0499705	2210417A02Rik,4930505K14Rik	Ubl3
chr13	78150051	78199927	chr13	77950209	78000241	1	0	1	7.46614e-09	down	-1.00823	0.0499705	Nr2f1,A830082K12Rik,Fam172a	Fam172a
chr9	41149427	41200257	chr9	40950071	41049865	2	0	2	7.98689e-09	down	-0.695722	0.0499705	Ubash3b,1700063D05Rik	Crtam,Jhy,Ubash3b
chr6	90300269	90349666	chr6	89650577	89699818	1	0	1	8.20011e-09	down	-1.29992	0.0499705	BC048671,Uroc1,Chst13	Txnrd3
chr10	77750519	77850136	chr10	77600244	77650216	2	0	2	8.22236e-09	down	-1.03154	0.0499705	Gm3238,Gm19668,Tspear,Gm2696,Krtap10-4,Krtap10-10	Mir1930,Sumo3,Ube2g2
chr5	130149703	130249403	chr5	130000001	130149706	4	2	0	8.56736e-09	up	0.654138	0.0499705	Kctd7,Rabgef1,Sbds,Tmem248	Crcp,Tpst1,Asl,Gusb,Kctd7
chr18	55050175	55150110	chr18	54799870	54900032	2	2	0	8.78332e-09	up	1.00987	0.0499705		Zfp608
chr3	89749923	89799362	chr3	88250036	88299825	1	1	0	8.83314e-09	up	2.33852	0.0499705	Chrnb2,Adar,Ube2q1,4632404H12Rik	Cct3,Rhbg,Tsacc
chr1	191249586	191300313	chr1	191099267	191199821	2	0	1	9.2319e-09	down	-0.676664	0.0499705		Batf3,Atf3,Fam71a
chr3	30999748	31049793	chr3	30749995	30850201	2	2	0	9.30645e-09	up	0.794058	0.0499705	Mir7008,Prkci	Sec62,Samd7
chr1	177649863	177699867	chr1	177400534	177499958	2	0	2	9.43798e-09	down	-0.861047	0.0499705		Zbtb18
chr6	120350251	120399969	chr6	119950011	119999003	1	0	1	9.44071e-09	down	-1.01019	0.0499705	Kdm5a,Ccdc77	Wnk1
chr9	64900186	64949792	chr9	64749901	64800151	1	1	0	9.48151e-09	up	0.648736	0.0499705	Dennd4a,Slc24a1
chr7	51950086	51999481	chr7	51600935	51650001	1	0	1	9.75143e-09	down	-1.00284	0.0499705	Gas2,Svip	Slc17a6
chr17	73050060	73200266	chr17	72900235	73000415	3	0	2	9.82863e-09	down	-0.759401	0.0499705	Lclat1	Lbh
chr13	15700068	15800556	chr13	14600056	14699909	3	0	3	9.84992e-09	down	-1.75913	0.0499705	Gli3,4933412O06Rik	Psma2,AW209491,Mrpl32
chr13	10250074	10399987	chr13	10000040	10150053	6	0	6	9.87955e-09	down	-1.08214	0.0499705	Chrm3	Chrm3
chr5	135500467	135599953	chr5	135350081	135450055	3	0	3	1.00535e-08	down	-0.691964	0.0499705	Hip1,Ccl26,Ccl24	Nsun5,Mir7033,Pom121,Trim50,Hip1
chr13	100449883	100500125	chr13	100000155	100100224	2	0	2	1.01973e-08	down	-1.05555	0.0499705	Naip1,Ocln,Gtf2h2	Bdp1,Mccc2
chr2	18050039	18099955	chr2	17849752	17900483	1	0	1	1.02415e-08	down	-1.33112	0.0499705	Mir7655,Mllt10
chr17	50100297	50249993	chr17	49999843	50100300	4	2	0	1.0311e-08	up	0.613235	0.0499705	Rftn1,AY702103	Rftn1
chr2	46350078	46849871	chr2	44799896	45350007	38	0	38	1.04262e-08	down	-3.76416	0.0499705		Zeb2,Zeb2os,Mir5129,Gtdc1
chr8	46399950	46600503	chr8	46249736	46350077	6	0	5	1.08219e-08	down	-0.832505	0.0499705	Acsl1,Primpol,Cenpu	Helt
chr5	148999957	149149430	chr5	148799931	148850307	3	0	3	1.10398e-08	down	-0.995515	0.0499705	Gm15408,Hmgb1,Gm42788,Mm2pr
chr6	38749959	39149925	chr6	37999660	38349959	20	20	0	1.10928e-08	up	1.97634	0.0499705	Hipk2,Tbxas1,Parp12,1700025N23Rik,Kdm7a,4930599N23Rik	Zc3hav1l,D630045J12Rik,Atp6v0a4,Tmem213,Zc3hav1,Svopl
chr16	36749798	36849715	chr16	36100096	36200003	3	0	3	1.11008e-08	down	-1.78826	0.0499705	Eaf2,Slc15a2,Iqcb1	Csta1,Stfa2l1,Cstdc4,Gm6815
chr2	54050063	54149816	chr2	53499517	53700170	5	0	5	1.13191e-08	down	-1.46504	0.0499705	Rprm
chr18	32399971	32450231	chr18	32250003	32300164	1	0	1	1.13345e-08	down	-0.573424	0.0499705	Bin1	Ercc3
chr3	38150059	38201121	chr3	37449686	37549940	2	0	2	1.15636e-08	down	-1.21957	0.0499705		Spata5
chr16	11899603	12100216	chr16	10450080	10599777	5	5	0	1.15944e-08	up	2.82404	0.0499705	Cpped1,Gm9961,Shisa9	Ciita,Dexi,Clec16a
chr11	35100024	35250143	chr11	34799664	35049839	6	0	6	1.16094e-08	down	-0.836434	0.0499705	Slit3	Spdl1
chr19	37150032	37750234	chr19	36599670	37099973	29	27	0	1.19721e-08	up	0.623667	0.0499705	Mir3084-2,Cpeb3,A330032B11Rik,March5,Ide,Kif11,Hhex,Exoc6,Cyp26a1,Cyp26c1	Mir3084-2,Btaf1,Cpeb3,Fgfbp3,Tnks2,Hectd2os,Ppp1r3c,Hectd2
chr15	42799843	42949871	chr15	41850570	42000114	6	0	6	1.34672e-08	down	-1.89541	0.0499705		Oxr1,Abra
chr3	106849891	106900275	chr3	106750066	106800040	1	0	1	1.36601e-08	down	-0.658628	0.0499705		Cd53
chr5	23750044	23800331	chr5	23199905	23250052	1	1	0	1.38658e-08	up	1.59787	0.0499705	Rint1,Pus7	Lhfpl3
chr17	25500232	25550309	chr17	24749925	24799998	1	1	0	1.40618e-08	up	1.55261	0.0499705	Gm33727	Hs3st6
chr14	52300237	52350056	chr14	51850259	51899949	1	1	0	1.43344e-08	up	1.1617	0.0499705	Olfr1513,Sall2,Mettl3	Slc39a2,Mettl17,Ear7,Ear6
chr5	25149836	25200009	chr5	24999965	25049975	1	0	1	1.4348e-08	down	-0.849102	0.0499705	Galntl5	Prkag2
chr11	83399923	83449581	chr11	83299783	83350145	1	0	1	1.47834e-08	down	-0.598645	0.0499705	Mmp28,Gas2l2,Rasl10b,1700020L24Rik,Ap2b1	Pex12,Ap2b1
chr18	36749589	36800066	chr18	34550434	34600103	1	1	0	1.49402e-08	up	2.8026	0.0499705	Hars,Dnd1,Ik,Zmat2,Wdr55,Hars2	4933408B17Rik,Nme5,Brd8
chr9	42099982	42150000	chr9	41999928	42050305	1	0	1	1.54941e-08	down	-0.61272	0.0499705	Sorl1	Sorl1
chr18	65950046	66099796	chr18	65750000	65950049	5	4	0	1.57018e-08	up	0.944407	0.0499705	Cplx4,Lman1,Ccbe1	Sec11c,Rax,Oacyl,Grp
chr12	117299719	117400250	chr12	116999845	117200028	5	0	5	1.66068e-08	down	-1.05776	0.0499705	Gm5441	Ptprn2,Gm10421
chr4	134200404	134350007	chr4	133399891	133550142	6	6	0	1.66359e-08	up	1.51878	0.0499705	Cnksr1,Catsper4,Gm7534,Zfp593,E130218I03Rik,Pdik1l,Grrp1,Slc30a2,Trim63	Tent5b,Trnp1,Nudc,Kdf1,Slc9a1
chr2	148700155	148800014	chr2	148049981	148150079	2	2	0	1.70226e-08	up	1.33521	0.0499705	Napb,Cst8,Cstl1,Cst12,Cst11,Cstdc1
chr8	84750360	84850091	chr8	84550258	84649820	3	3	0	1.72959e-08	up	0.89502	0.0499705	Nfix,Gadd45gip1,Calr,Rad23a,Dand5	Cacna1a
chr1	106150002	106250074	chr1	106049817	106100393	2	0	2	1.7901e-08	down	-0.695087	0.0499705	Gm20753,Phlpp1
chr9	58299988	58349977	chr9	57449705	57500166	1	1	0	1.79764e-08	up	1.67059	0.0499705	Loxl1	Scamp5
chr6	65549851	65649956	chr6	65449950	65549854	3	0	3	1.87556e-08	down	-0.795247	0.0499705	Tnip3	Qrfprl,Tnip3
chr8	124250032	124449819	chr8	123999919	124250035	7	6	0	1.89392e-08	up	0.696835	0.0499705	Galnt2,Pgbd5	Galnt2,Mir1967,Taf5l,Urb2
chr2	35049905	35149541	chr2	34800131	34899783	3	0	3	1.94204e-08	down	-0.790014	0.0499705	Hc,AI182371,Cntrl	Psmd5,Phf19,Cutal,Fbxw2
chr17	53349867	53499895	chr17	52500231	52649831	4	0	4	1.96657e-08	down	-1.19874	0.0499705	Efhb,Rab5a	Gm27217,Kcnh8
chr7	30799897	30900086	chr7	30600037	30749490	4	0	4	2.0026e-08	down	-0.924788	0.0499705	Ffar2,Cd22,Mag,Ffar3,Ffar1	Rbm42,2200002J24Rik,Haus5,Pmis2,Atp4a,Gapdhs,Sbsn,Tmem147,Upk1a,Cox6b1,Etv2
chr10	39949804	40049981	chr10	38999982	39050034	2	2	0	2.02428e-08	up	2.17651	0.0499705	Mfsd4b5,Mfsd4b1,Slc16a10	Lama4
chr14	8299763	8349677	chr14	7949942	8049887	2	2	0	2.05794e-08	up	1.01839	0.0499705	Oit1,Fam107a	Dnase1l3,Flnb,Abhd6
chr8	47199982	47450149	chr8	46249736	46549877	12	12	0	2.058e-08	up	1.49438	0.0499705	Stox2	Acsl1,Helt
chr18	24050055	24099773	chr18	23500384	23549440	1	1	0	2.06148e-08	up	2.51443	0.0499705		Dtna
chr14	79749622	79799992	chr14	78399476	78449440	1	1	0	2.07365e-08	up	2.43362	0.0499705	Gm9748,Pcdh8
chr1	72500293	72549494	chr1	71999560	72049880	1	1	0	2.09305e-08	up	2.05478	0.0499705	2004-03-01	4933417E11Rik
chr2	10300181	10600522	chr2	10050259	10300184	18	18	0	2.17617e-08	up	1.05082	0.0499705	Sfmbt2,Mir466b-2,Mir466c-1,Mir466b-1,Mir467c,Mir467a-4,Mir467a-5,Mir466e,Mir466c-2,Mir669k,Mir669d,Mir669f,Mir669j,Mir669g,Mir669e,Mir669l,Mir466m,Mir466b-4,Mir467a-10,Mir669d-2,Mir467a-7,Mir467a-9,Mir466b-8,Gm25285,Mir297a-2,Mir669b,Mir669a-1,Mir467b,Mir669a-2,Mir669a-3,Mir467a-1,Mir467d,Mir466b-3,Mir466g,Mir467a-3,Mir467a-8,Mir669i,Mir669m-1,Mir669o,Mir466l,Mir669h,Mir669m-2,Mir466n,Mir466,Mir2…	Atp5c1,Itih2,Kin,Itih5
chr7	128100786	128149992	chr7	125950224	125999511	1	1	0	2.3222e-08	up	2.92124	0.0499705	Itgam,Itgax	Gsg1l
chr6	89000358	89050062	chr6	88899749	88950083	1	0	1	2.32587e-08	down	-0.636474	0.0499705	4933427D06Rik	Tpra1
chr13	112999969	113049726	chr13	111299836	111349890	1	1	0	2.40288e-08	up	2.33217	0.0499705	Mir449b,Cdc20b,Mcidas,Gpx8,Mir449a,Mir449c
chr3	75450151	75600981	chr3	75200037	75299923	3	0	3	2.49906e-08	down	-1.14518	0.0499705	Pdcd10,Serpini1	Serpini2
chr6	88099867	88449233	chr6	87450123	87799891	17	17	0	2.65577e-08	up	1.81594	0.0499705	Mir6376,Rpn1,Gata2,Dnajb8,Eefsec	Efcc1,Aplf,1810020O05Rik,Arhgap25,Prokr1,Gp9,Rab43
chr14	61950079	62099963	chr14	61649839	61698934	3	0	3	2.67643e-08	down	-1.02085	0.0499705		Dleu2
chr2	46450562	46549884	chr2	46350078	46399922	2	0	2	2.6823e-08	down	-0.957097	0.0499705
chr18	68149726	68250334	chr18	67849859	68100381	9	0	9	2.8594e-08	down	-0.734928	0.0499705	Ldlrad4	Cep192,Ldlrad4
chr9	20350134	20399841	chr9	20000524	20049547	1	0	1	2.86121e-08	down	-2.15276	0.0499705	Zfp560	Olfr866
chr6	117800124	117849358	chr6	117150357	117199858	1	0	1	2.90706e-08	down	-1.29493	0.0499705	Zfp637	Cxcl12
chr1	134099776	134149807	chr1	133999957	134049998	1	1	0	2.91923e-08	up	0.590284	0.0499705	Chit1	Fmod
chr10	7799893	7850139	chr10	7449756	7499902	1	1	0	2.96326e-08	up	1.09094	0.0499705	Mir5104,Zc3h12d,Ppil4	Ulbp1
chr13	103600051	103650307	chr13	103149968	103200421	1	0	1	2.97188e-08	down	-0.964621	0.0499705	Gm30551	Mast4
chr4	53448782	53649498	chr4	53299757	53500014	9	8	0	3.0326e-08	up	0.638202	0.0499705	Slc44a1,Fsd1l	Slc44a1
chr12	30549790	30649766	chr12	30000000	30100578	2	0	2	3.11187e-08	down	-1.50146	0.0499705	Tmem18	Tpo,Pxdn
chr2	143900104	143950096	chr2	143549995	143599777	1	0	1	3.13399e-08	down	-6.56903	0.0499705	Dstn,Rrbp1	Pcsk2
chr1	133099960	133149818	chr1	132950364	133000042	1	1	0	3.13904e-08	up	0.800119	0.0499705	Ppp1r15b,Pik3c2b	Mdm4
chr2	33899917	34000182	chr2	33699965	33850226	4	3	0	3.19215e-08	up	0.707076	0.0499705		Nron,Mvb12b
chr3	84899876	85150155	chr3	84200790	84650120	20	20	0	3.20907e-08	up	1.84749	0.0499705	Fbxw7,Arfip1	4930565D16Rik,Trim2,Fhdc1,Arfip1,Tigd4
chr6	8399747	8599708	chr6	8199664	8299928	4	4	0	3.26281e-08	up	0.695013	0.0499705	Umad1,Glcci1,A430035B10Rik	Mios,Umad1,Glcci1,Rpa3
chr14	31849926	32049938	chr14	31500027	31600090	4	4	0	3.36288e-08	up	0.946181	0.0499705	Galnt15	Colq,Eaf1,Hacl1
chr1	17099844	17150020	chr1	16450053	16500165	1	0	1	3.38361e-08	down	-1.49487	0.0499705	Gdap1	Stau2
chr9	110500164	110599794	chr9	110349632	110449888	2	0	2	3.39797e-08	down	-0.627462	0.0499705	Kif9,Setd2	Ptpn23,Ngp,Klhl18,Scap
chr3	95999613	96049342	chr3	95350148	95399640	1	1	0	3.55509e-08	up	1.54834	0.0499705	Vps45	4930558C23Rik,Setdb1
chr2	135900005	135950197	chr2	135350889	135450147	2	0	2	3.5636e-08	down	-1.17191	0.0499705	Plcb4	Plcb1,9630028H03Rik
chr5	31249917	31349902	chr5	30800025	30900025	3	3	0	3.57983e-08	up	1.37405	0.0499705	Nrbp1,Gckr,Fndc4,Ift172,Krtcap3	Mapre3,Agbl5,Tmem214
chr1	161050281	161349590	chr1	160050063	160499568	15	15	0	3.60411e-08	up	1.33142	0.0499705	Dars2,Klhl20,Cenpl,Ankrd45,Tex50,Prdx6	Rabgap1l,Cacybp,Mrps14,Mir1927,Tnn,4930523C07Rik,4930562F07Rik
chr10	42899991	42949925	chr10	42749439	42799271	1	0	1	3.63326e-08	down	-0.792988	0.0499705	Scml4	Sec63
chr2	11849825	11949437	chr2	11699901	11800084	3	0	3	3.69792e-08	down	-0.827423	0.0499705		Il15ra,Fbh1,Ankrd16
chr12	69650739	69950232	chr12	69049695	69149982	8	8	0	3.82251e-08	up	1.8905	0.0499705	Sos2,L2hgdh,Dmac2l,Cdkl1,4930512B01Rik,Mir681,Map4k5,4931403G20Rik,Atl1
chr10	101150143	101200163	chr10	101049384	101099989	1	0	1	3.86567e-08	down	-1.00809	0.0499705
chr7	34100071	34199998	chr7	33750005	33949986	5	0	5	3.90132e-08	down	-1.61274	0.0499705	Scgb1b30,Wtip,Uba2,Pdcd2l	Scgb2b26
chr10	111399921	111449825	chr10	110749837	110799876	1	1	0	3.93957e-08	up	1.30614	0.0499705		E2f7,1700020G17Rik
chr6	29899978	29950132	chr6	29800466	29850020	1	0	1	3.94266e-08	down	-0.579166	0.0499705	Strip2,Ahcyl2	Ahcyl2
chr12	85651398	85749951	chr12	85149718	85199218	2	2	0	3.99267e-08	up	1.19407	0.0499705	Batf,Flvcr2	Pgf,Rps6kl1
chr4	8999969	9099637	chr4	8750063	8849657	3	0	3	3.99651e-08	down	-0.85338	0.0499705		Chd7
chr7	83449608	83549606	chr7	83250216	83400636	3	0	3	4.01839e-08	down	-0.917245	0.0499705
chr6	65449950	65649956	chr6	65049074	65149888	5	0	5	4.18155e-08	down	-1.33183	0.0499705	Qrfprl,Tnip3	Smarcad1,Hpgds
chr10	87499816	87549776	chr10	87000291	87050032	1	0	1	4.26614e-08	down	-0.920227	0.0499705	Pah	Stab2
chr14	55750008	55799452	chr14	55599986	55650438	1	1	0	4.30099e-08	up	0.568533	0.0499705	Adcy4,Cideb,Ltb4r1,Ripk3,Ltb4r2,Nop9	Irf9,Rnf31,Rec8,Tssk4,Tm9sf1,Ipo4
chr1	81099959	81349910	chr1	80550187	81000110	17	0	17	4.44056e-08	down	-1.18886	0.0499705	Nyap2	Dock10
chr2	37800309	37949871	chr2	37199908	37349837	5	5	0	4.44338e-08	up	1.63459	0.0499705	Dennd1a	Olfr366,Olfr365,Olfr367-ps,Olfr368
chr6	124100300	124299893	chr6	123900340	124100303	8	0	8	4.53142e-08	down	-1.03242	0.0499705	Vmn2r27	Vmn2r26
chr12	71999954	72050162	chr12	71799876	71849911	1	0	1	4.53569e-08	down	-0.899661	0.0499705		Daam1
chr13	23900156	24150378	chr13	23750086	23849985	6	0	6	4.60249e-08	down	-0.75579	0.0499705	Hist1h2aa,Hist1h2ba,Slc17a4,Scgn,Carmil1	Slc17a3,Slc17a2,Trim38,Hist1h3b,Hist1h2ab,Hist1h4a,Hist1h4b,Hist1h3a,Hist1h1a
chr14	79550337	79799992	chr14	78549354	78899965	10	10	0	4.62972e-08	up	1.75283	0.0499705	Elf1,Sugt1,Cnmd,4930452G13Rik,Mir759,Gm9748,Pcdh8	Dgkh,Vwa8
chr3	85249966	85299839	chr3	83749967	83800009	1	1	0	4.64392e-08	up	2.06532	0.0499705	Arfip1	Sfrp2
chr1	177299826	177450243	chr1	177148554	177350138	6	0	6	4.87627e-08	down	-0.962906	0.0499705	Zbtb18	Akt3
chr3	65650983	66050285	chr3	65250370	65499838	12	12	0	4.88066e-08	up	0.876477	0.0499705	Mir8120,Lekr1,Ccnl1	Kcnab1,Ssr3,A330015K06Rik,A730090N16Rik
chr7	24400356	24449869	chr7	24300288	24349837	1	1	0	4.92119e-08	up	0.618441	0.0499705	Irgc1,Smg9	Zfp61,Zfp94,Tescl,Lypd5
chr11	71150126	71349847	chr11	70949523	71099557	5	0	5	4.98317e-08	down	-1.23158	0.0499705	Nlrp1b,Nlrp1c-ps	C1qbp,Nup88,Dhx33,Rpain,6330403K07Rik,Derl2,Mis12,Nlrp1a
chr13	24849839	24999999	chr13	24099675	24300108	8	8	0	4.98583e-08	up	1.37556	0.0499705	D130043K22Rik,Gpld1,Aldh5a1,9330162012Rik,4932702P03Rik,Mrs2	Carmil1
chr12	70000303	70149873	chr12	69049695	69149982	4	4	0	5.00157e-08	up	2.84659	0.0499705	Nin
chr1	161600246	161650329	chr1	160850222	160900086	1	0	1	5.09979e-08	down	-2.39039	0.0499705
chr14	54450214	54500164	chr14	54050082	54199622	3	3	0	5.21721e-08	up	1.08076	0.0499705	Rem2,Lrp10
chr17	56299817	56399725	chr17	56100072	56249828	5	4	0	5.45372e-08	up	0.743159	0.0499705	Uhrf1,Kdm4b,Arrdc5	Hdgfl2,Sema6b,Plin4,Plin5,Lrg1,Dpp9,Mydgf,Tnfaip8l1,A230051N06Rik,Mir7b
chr2	174799773	174950026	chr2	174300032	174550026	9	0	9	5.463e-08	down	-1.32649	0.0499705		Gnas,Tubb1,Prelid3b,Atp5e,Nelfcd,Ctsz
chr18	24199074	24299636	chr18	23999996	24099773	2	0	2	5.66639e-08	down	-0.584787	0.0499705	Galnt1	Zfp35,Zfp24
chr6	144949379	145000043	chr6	144300448	144350119	1	0	1	5.67419e-08	down	-1.12379	0.0499705	Bcat1	Sox5
chr9	25499885	25600217	chr9	24999914	25099693	3	3	0	5.78027e-08	up	0.997143	0.0499705	Eepd1
chr4	53550134	53700267	chr4	53050170	53249826	6	6	0	5.78357e-08	up	0.897389	0.0499705	Slc44a1,Fsd1l	Abca1,4930522O17Rik
chr6	37999660	38349959	chr6	37049966	37349907	16	16	0	5.84086e-08	up	1.4917	0.0499705	Atp6v0a4,Svopl,D630045J12Rik,Tmem213,Zc3hav1l,Zc3hav1	Dgki,Creb3l2
chr19	8800621	9149875	chr19	8650185	8849849	11	9	0	5.93455e-08	up	0.626077	0.0499705	Gng3,Bscl2,Hnrnpul2,Ttc9c,Zbtb3,Mir5136,Lbhd1,Uqcc3,Ints5,Ganab,Ubxn1,1810009A15Rik,5730408K05Rik,Lrrn4cl,Rom1,Eml3,Mta2,B3gat3,Ahnak,Eef1g,Tut1,Scgb1a1,Asrgl1	Snord22,Mir6992,Wdr74,Slc3a2,Stx5a,1700092M07Rik,Snhg1,Taf6l,Nxf1,Tmem223,Tmem179b,Polr2g,Gng3,Bscl2,Hnrnpul2,Ttc9c,Zbtb3,Chrm1
chr1	88000358	88099979	chr1	87250213	87300027	2	2	0	5.96555e-08	up	1.47192	0.0499705	Usp40,Ugt1a2,Ugt1a10,Ugt1a7c,Ugt1a9	Efhd1
chr5	62849899	62900387	chr5	62649994	62799470	3	0	3	5.96861e-08	down	-0.860377	0.0499705	Dthd1	Arap2
chr19	40200081	40249875	chr19	38949715	38999776	1	0	1	6.05288e-08	down	-1.11927	0.0499705	Mir3084-2,Pdlim1	Mir3084-2,Hells
chr14	51750003	51800172	chr14	50999938	51050113	1	1	0	6.39808e-08	up	2.38039	0.0499705	Ang4,AY358078	Rnase9,Rnase11,Rnase10
chr10	19599989	19700108	chr10	19449771	19550069	3	0	3	6.62853e-08	down	-0.71961	0.0499705	Ifngr1,Il22ra2	Gm33104
chr19	31200487	31399882	chr19	31050594	31200490	6	0	6	6.63668e-08	down	-1.11147	0.0499705	Mir3084-2,Prkg1	Mir3084-2,Prkg1,Cstf2t
chr11	51649814	51800060	chr11	51249699	51300054	3	3	0	6.68294e-08	up	1.19752	0.0499705	N4bp3,0610009B22Rik,Sec24a,D930048N14Rik,Sar1b	Clk4,BC049762,Col23a1
chr10	76199948	76250365	chr10	75699937	75749972	1	1	0	6.77728e-08	up	1.2187	0.0499705	Prmt2,Mir678	Cabin1
chr9	32699804	32800054	chr9	32349625	32500137	4	4	0	6.95219e-08	up	0.971536	0.0499705	Ets1	Fli1,Kcnj1
chr11	53199279	53299958	chr11	52999601	53199282	5	0	5	6.96758e-08	down	-0.804381	0.0499705	Hspa4	Fstl4,Gm11186
chr7	114149775	114199991	chr7	113099973	113150002	1	1	0	6.99283e-08	up	1.95554	0.0499705		4930543E12Rik
chr4	154200175	154300315	chr4	153900078	153950051	2	2	0	7.06877e-08	up	1.01917	0.0499705	Megf6,Arhgef16	BC039966
chr6	38949986	39200018	chr6	38549850	38799937	12	0	12	7.16887e-08	down	-0.954697	0.0499705	Tbxas1,Parp12,1700025N23Rik,Kdm7a,4930599N23Rik	Luc7l2,Klrg2,Hipk2,Clec2l
chr18	57049881	57099969	chr18	56899805	56950153	1	0	1	7.18135e-08	down	-0.647726	0.0499705		2003-03-01
chr16	20049754	20149959	chr16	19900081	19999872	2	0	2	7.21495e-08	down	-0.609607	0.0499705	Klhl24,Yeats2	Klhl6
chr13	12049980	12199902	chr13	11749829	11950014	8	0	8	7.23264e-08	down	-1.33041	0.0499705	Ryr2,Mtr	Ryr2
chr11	76599968	76749666	chr11	76500328	76550023	3	0	3	7.34954e-08	down	-0.584087	0.0499705	Abr,Trarg1,Bhlha9,Gosr1	Abr
chr15	58200167	58299809	chr15	57549846	57700466	3	3	0	7.35432e-08	up	1.66178	0.0499705	Fbxo32	Zhx2
chr11	83550289	83649918	chr11	83449578	83499537	2	0	2	7.38018e-08	down	-0.830308	0.0499705	E230016K23Rik,Ccl6,Ccl9,Ccl3	Mmp28,Taf15
chr7	68300079	68399913	chr7	67699894	68000515	6	6	0	7.48681e-08	up	1.34289	0.0499705	Fam169b	Igf1r,Synm,Ttc23,4833412C05Rik
chr19	9200155	9249903	chr19	8650185	8700395	1	1	0	7.60012e-08	up	1.38085	0.0499705		Chrm1
chr2	156200148	156350007	chr2	155699375	155949915	6	6	0	7.60763e-08	up	1.18529	0.0499705	Phf20,Scand1,Cnbd2	Eif6,Mmp24,Uqcc1,BC029722,Fam83c,Edem2,Gdf5,Procr
chr3	85199764	85349477	chr3	84899876	84999739	4	0	4	7.74484e-08	down	-1.15379	0.0499705	Arfip1,1700036G14Rik	Fbxw7,Arfip1
chr11	8550716	8599999	chr11	8450001	8500354	1	1	0	7.78273e-08	up	0.817581	0.0499705	Tns3	Tns3
chr5	100750196	100800096	chr5	100300158	100400172	2	2	0	7.87566e-08	up	1.15476	0.0499705	Helq,Mrps18c	Sec31a
chr13	21250048	21400579	chr13	20950085	21049795	3	3	0	7.95599e-08	up	1.32043	0.0499705	Gpx5,Olfr1367,Gpx6,Mir6942,Zscan12,Zkscan3	Aoah
chr13	33050101	33100016	chr13	32850430	32949997	2	0	2	7.97228e-08	down	-0.657668	0.0499705	Serpinb1b	Serpinb1c,Serpinb1a
[truncated: 6,517 more rows]
