# Supplementary material for: Pre-mitotic genome re-organisation bookends the B cell differentiation process
Source: Nat Commun. 2021 Feb 26;12:1344. doi: 10.1038/s41467-021-21536-2 (PMC7910489; doi:10.1038/s41467-021-21536-2)
Supplement: Supplementary file 7 — Supplementary Data 4 [file 41467_2021_21536_MOESM7_ESM.xlsx]

## Sheet: Sheet5
	B03 versus MB	B10 versus B03	B33 versus B10	ActB versus B33	PB versus ActB
Down	4766	4044	2734	2473	3552
NotSig	3787	4899	7141	7933	5706
Up	4372	3982	3050	2519	3667

## Sheet: 190722_B03_WT_DEGenes
GeneID	Symbol	Synonyms	description	chromosome	type_of_gene	Start	End	Length	Strand	logFC	logCPM	F	PValue	FDR
80859	Nfkbiz	AA408868|INAP|Mail	nuclear factor of kappa light polypeptide gene enhancer in B cells inhibitor, zeta	16	protein-coding	55811377;55813950;55814241;55815640;55816068;55816317;55816831;55817729;55818748;55818992;55819567;55821768;55836321;55838461	55812783;55814117;55814351;55815809;55816131;55816463;55816936;55818534;55818851;55819022;55819706;55822138;55836392;55838641	3878	-;-;-;-;-;-;-;-;-;-;-;-;-;-	8.80947	8.82178	3305.87	6.39287e-17	6.96286e-13
16184	Il2ra	CD25|Il2r|Ly-43	interleukin 2 receptor, alpha chain	2	protein-coding	11642792;11674295;11676827;11680210;11681931;11683054;11684377;11689758	11643064;11674471;11676940;11680425;11682002;11683125;11684443;11693194	4428	+;+;+;+;+;+;+;+	7.41451	7.36623	3047.68	1.07742e-16	6.96286e-13
22029	Traf1	4732496E14Rik	TNF receptor-associated factor 1	2	protein-coding	34943258;34945398;34946682;34948141;34949039;34956196;34957959;34958513;34959475;34960821;34961524	34944091;34945546;34946859;34948551;34949104;34956280;34958106;34958611;34959513;34960887;34961772	2325	-;-;-;-;-;-;-;-;-;-;-	4.62933	7.5369	2029.56	1.46062e-15	6.29285e-12
20439	Siah2	AA415433|Sinh2	siah E3 ubiquitin protein ligase 2	3	protein-coding	58674949;58691396	58676443;58692388	2488	-;-	3.30328	7.49715	1395.59	1.60327e-14	4.21484e-11
230738	Zc3h12a	BC036563|MCPIP|MCPIP-1|Mcpip1|Reg1	zinc finger CCCH type containing 12A	4	protein-coding	125118414;125120326;125120872;125122254;125126606;125127767	125120144;125120432;125121106;125122393;125127082;125127881	2805	-;-;-;-;-;-	5.95046	7.51057	1391.92	1.6305e-14	4.21484e-11
225027	Srsf7	35kDa|9430065L19Rik|9G8|NX-96|Sfrs7	serine/arginine-rich splicing factor 7	17	protein-coding	80200080;80202169;80202691;80204122;80204313;80204622;80205262;80205848;80207175	80201602;80202204;80202744;80204232;80204387;80205081;80205438;80206028;80207305	2748	-;-;-;-;-;-;-;-;-	3.47687	7.99412	1296.61	2.56474e-14	5.23109e-11
246710	Rhobtb2	Dbc2|E130206H14Rik|mKIAA0717	Rho-related BTB domain containing 2	14	protein-coding	69784990;69787858;69788632;69793904;69795900;69796274;69798139;69799678;69800618;69805037	69787735;69787963;69788720;69794054;69796018;69797292;69798324;69799781;69800819;69805545	5231	-;-;-;-;-;-;-;-;-;-	-3.43861	6.45724	1260.28	3.07474e-14	5.23109e-11
17869	Myc	AU016757|Myc2|Niard|Nird|bHLHe39	myelocytomatosis oncogene	15	protein-coding	61985341;61987507;61989346	61985951;61988278;61990361	2399	+;+;+	4.65869	8.78946	1250.12	3.23781e-14	5.23109e-11
30841	Kdm2b	Cxxc2|Fbl10|Fbxl10|Jhdm1b|PCCX2	lysine (K)-specific demethylase 2B	5	protein-coding	122870668;122878435;122879245;122879489;122880173;122881020;122881637;122881964;122882402;122883319;122888530;122900149;122921385;122932467;122934733;122940953;122947727;122949070;122961013;122961410;122982777;122984462;122987662;122988467;122988868	122871897;122878653;122879406;122879652;122880852;122881058;122881750;122882224;122882488;122883462;122888754;122900350;122921471;122932951;122934859;122941068;122947880;122949163;122961119;122961588;122982823;122984540;122987806;122988533;122989092	5439	-;-;-;-;-;-;-;-;-;-;-;-;-;-;-;-;-;-;-;-;-;-;-;-;-	2.96663	7.9401	1214.91	3.88536e-14	5.5798e-11
22410	Wnt10b	Wnt12	wingless-type MMTV integration site family, member 10B	15	protein-coding	98771752;98774124;98776518;98776890;98777858	98772934;98774497;98776780;98777003;98778150	2227	-;-;-;-;-	5.96664	4.31053	1141.81	5.77192e-14	7.44087e-11
20973	Syngr2	Clast2|cellugyrin	synaptogyrin 2	11	protein-coding	117809667;117812459;117813046;117813278	117809803;117812696;117813185;117814286	1524	+;+;+;+	2.71085	8.54575	1117.4	6.62439e-14	7.44087e-11
17118	Marcks	Macs|PKCSL	myristoylated alanine rich protein kinase C substrate	10	protein-coding	37133243;37138434	37136935;37138926	4186	-;-	2.73083	7.34185	1105.25	7.10275e-14	7.44087e-11
20382	Srsf2	D11Wsu175e|MRF-1|Pr264|SC35|Sfrs10|Sfrs2	serine/arginine-rich splicing factor 2	11	protein-coding	116849897;116852021;116852568	116850961;116852331;116853094	1903	-;-;-	2.94802	9.25871	1096.22	7.48405e-14	7.44087e-11
18033	Nfkb1	NF-KB1|NF-kappaB|NF-kappaB1|p105|p50|p50/p105	nuclear factor of kappa light polypeptide gene enhancer in B cells 1, p105	3	protein-coding	135584655;135589327;135590316;135590780;135591554;135593831;135594209;135594865;135601426;135603710;135605057;135606572;135608152;135612414;135613651;135613907;135615272;135618804;135626595;135655500;135659028;135662915;135667753;135669270;135691123	135585515;135589504;135590488;135590846;135591678;135593933;135594378;135595066;135601540;135603851;135605245;135606661;135608295;135612552;135613742;135614011;135615430;135618967;135626743;135655598;135659065;135662993;135667792;135669339;135691547	4118	-;-;-;-;-;-;-;-;-;-;-;-;-;-;-;-;-;-;-;-;-;-;-;-;-	2.50928	9.56408	1049.26	9.89201e-14	8.82936e-11
78255	Ralgps2	1810020P17Rik|2210408F11Rik|4921528G01Rik|9130014M22Rik|AU043409|AW046161	Ral GEF with PH domain and SH3 binding motif 2	1	protein-coding	156804166;156811445;156813438;156817741;156819813;156821387;156823991;156828140;156828972;156830385;156832665;156832895;156869441;156884533;156887091;156887947;156892908;156900586;156901786;156907639;156939352;156939489	156809193;156811536;156813543;156817833;156819918;156821464;156824045;156828291;156829128;156830452;156832755;156833032;156869567;156884625;156887180;156888030;156893012;156900636;156901890;156907778;156939387;156939626	7133	-;-;-;-;-;-;-;-;-;-;-;-;-;-;-;-;-;-;-;-;-;-	-2.91407	7.73834	1035.52	1.07584e-13	8.82936e-11
71592	Pogk	9130401E23Rik|BASS2|mKIAA1513	pogo transposable element with KRAB domain	1	protein-coding	166393610;166401866;166403498;166408399;166408998;166409707	166400165;166401964;166403624;166408532;166409331;166409828	7372	-;-;-;-;-;-	3.56001	5.92361	1032.95	1.093e-13	8.82936e-11
16328	Cep250	AW490617|B230210E21Rik|Cep2|Inmp	centrosomal protein 250	2	protein-coding	155956558;155961872;155962900;155963713;155964110;155964989;155965313;155967558;155968755;155969286;155969995;155970713;155971948;155973343;155974253;155975671;155976084;155976389;155979144;155979712;155981383;155983283;155985234;155985819;155986995;155988312;155989499;155990216;155994571;155994845;155995319;155996272;155998168	155956662;155962154;155962956;155963795;155964275;155965095;155965564;155967654;155968862;155969444;155970236;155970895;155972092;155973489;155974483;155975864;155976211;155976558;155979311;155979846;155981505;155983416;155985372;155986161;155987116;155988432;155989620;155992774;155994684;155994991;155995420;155996334;155998900	7982	+;+;+;+;+;+;+;+;+;+;+;+;+;+;+;+;+;+;+;+;+;+;+;+;+;+;+;+;+;+;+;+;+	-3.97419	6.51699	1008.21	1.27546e-13	9.32819e-11
103551	Epop	AA409164|AI413509|AW539173|E13|E130012A19Rik|esPRC2p48	elongin BC and polycomb repressive complex 2 associated protein	11	protein-coding	97627387	97629716	2330	-	3.11022	5.63338	1005.31	1.29909e-13	9.32819e-11
101602	AI467606	-	expressed sequence AI467606	7	protein-coding	127091436;127092169	127091472;127094049	1918	+;+	-3.65191	6.07472	993.077	1.40437e-13	9.39968e-11
215280	Wipf1	AI115543|D2Ertd120e|WIP|Waspip	WAS/WASL interacting protein family, member 1	2	protein-coding	73429617;73434030;73434946;73436954;73439977;73444445;73447849;73529327	73432465;73434143;73435158;73437691;73440156;73444574;73447937;73529410	4397	-;-;-;-;-;-;-;-	-2.76411	7.71745	987.622	1.4545e-13	9.39968e-11
20515	Slc20a1	AI607883|Glvr-1|Glvr1	solute carrier family 20, member 1	2	protein-coding	129198773;129199449;129200183;129200500;129204059;129204246;129206367;129207610;129207981;129209041;129209872;129210684	129198992;129200064;129200323;129200585;129204155;129205104;129206486;129207876;129208539;129209223;129209956;129211615	4165	+;+;+;+;+;+;+;+;+;+;+;+	2.87712	6.1753	976.087	1.56743e-13	9.48646e-11
83672	Sytl3	A430092N21|Slp3|Slp3-a|Slp3-b|mFLJ00307	synaptotagmin-like 3	17	protein-coding	6673610;6676212;6687262;6689072;6699653;6701238;6702880;6705830;6709097;6715384;6728239;6732952;6734466;6735378;6736411;6737727	6673995;6676430;6687326;6689155;6699704;6701304;6702958;6706018;6709231;6715562;6728341;6733122;6734571;6735474;6736616;6738044	2456	+;+;+;+;+;+;+;+;+;+;+;+;+;+;+;+	6.74414	4.19545	967.831	1.65451e-13	9.48646e-11
18226	Nup62	D7Ertd649e|Nupc1|p62	nucleoporin 62	7	protein-coding	44816420;44828487	44816483;44830807	2385	+;+	2.45006	8.01371	964.778	1.68811e-13	9.48646e-11
51797	Ctps	Ctps1	cytidine 5'-triphosphate synthase	4	protein-coding	120539868;120541293;120541863;120542531;120542710;120543728;120545018;120547306;120548055;120549464;120552880;120553946;120558279;120558786;120561398;120562778;120565269;120567250;120570151	120540654;120541381;120542007;120542627;120542765;120543824;120545061;120547368;120548149;120549552;120553012;120554097;120558359;120558869;120561514;120562878;120565439;120567427;120570276	2705	-;-;-;-;-;-;-;-;-;-;-;-;-;-;-;-;-;-;-	2.98035	6.87811	944.889	1.92737e-13	1.00431e-10
77889	Lbh	1810009F10Rik|6720416L16Rik	limb-bud and heart	17	protein-coding	72918305;72921188;72939256	72918578;72921290;72941946	3068	+;+;+	-3.86907	7.45184	938.944	2.00634e-13	1.00431e-10
268567	Tmem229b	6330442E10Rik|9830138K24|AU019070	transmembrane protein 229B	12	protein-coding	78961795;78977761;78983386;79006973	78965176;78977941;78983478;79007277	3961	-;-;-;-	-3.20099	6.85001	937.923	2.02027e-13	1.00431e-10
75985	Rab30	5033421K01Rik|AI323892|Rsb30	RAB30, member RAS oncogene family	7	protein-coding	92741714;92819983;92823798;92829526;92835689	92741842;92820083;92823881;92829709;92837117	1927	+;+;+;+;+	-3.80319	4.66894	914.431	2.374e-13	1.13644e-10
12048	Bcl2l1	Bcl(X)L|Bcl-XL|Bcl2l|BclX|bcl-x|bcl2-L-1	BCL2-like 1	2	protein-coding	152780668;152829427;152831603	152782282;152830102;152831682	2371	-;-;-	6.88625	7.99167	1132.15	2.49062e-13	1.14007e-10
12047	Bcl2a1d	A1-d	B cell leukemia/lymphoma 2 related protein A1d	9	protein-coding	88723288;88731300	88723532;88731850	796	-;-	4.63026	6.88547	903.474	2.56313e-13	1.14007e-10
12444	Ccnd2	2600016F06Rik|AI256817|BF642806|C86853|Vin-1|Vin1|cD2	cyclin D2	6	protein-coding	127125708;127139103;127146023;127148664;127150582	127130487;127139251;127146182;127148879;127151048	5772	-;-;-;-;-	3.56511	9.76355	891.9	2.7821e-13	1.14007e-10
59014	Rrs1	5730466A07Rik|AA415037|D1Ertd701e|Rrr	ribosome biogenesis regulator 1	1	protein-coding	9545408	9547455	2048	+	2.63579	7.43976	889.772	2.82469e-13	1.14007e-10
17095	Lyl1	Lyl-1|bHLHa18	lymphoblastomic leukemia 1	8	protein-coding	84701457;84702640;84703087;84703895	84701987;84702995;84703178;84704716	1801	+;+;+;+	-2.85747	6.35299	884.215	2.93946e-13	1.14007e-10
17357	Marcksl1	AL022768|AW215397|AW536807|D4Bc1|F52|MacMARCKS|Macs2|Macs3|Mlp|Mrp	MARCKS-like 1	4	protein-coding	129513581;129514717	129513916;129515981	1601	+;+	4.30416	9.32339	885.606	2.97766e-13	1.14007e-10
11513	Adcy7	AA407758	adenylate cyclase 7	8	protein-coding	88272403;88282992;88289066;88294204;88295027;88295572;88306350;88308641;88309692;88310534;88310999;88312200;88314089;88315457;88315748;88317855;88318304;88318799;88319074;88320146;88321784;88322097;88322935;88323632;88324434;88324759;88325367;88326096;88326391;88327373;88327672	88272613;88283018;88289188;88294262;88295134;88295679;88306770;88308844;88309859;88310683;88311147;88312311;88314216;88315615;88315880;88318046;88318338;88318879;88319146;88320243;88321868;88322222;88323033;88323807;88324599;88324914;88325513;88326200;88326505;88327497;88329962	6330	+;+;+;+;+;+;+;+;+;+;+;+;+;+;+;+;+;+;+;+;+;+;+;+;+;+;+;+;+;+;+	-2.94397	6.79304	880.913	3.01021e-13	1.14007e-10
71648	Optn	4930441O07Rik|FIP2|HYPL|NRP	optineurin	2	protein-coding	5020642;5021323;5024067;5027114;5031260;5033131;5034154;5034968;5036671;5040139;5042447;5045987;5052988;5054540;5063907	5021228;5021481;5024149;5027244;5031418;5033224;5034303;5035083;5036770;5040273;5042520;5046199;5053190;5054716;5063938	2413	-;-;-;-;-;-;-;-;-;-;-;-;-;-;-	3.32666	5.12771	877.418	3.08724e-13	1.14007e-10
74039	Nfam1	4921501M20Rik|Cnaip	Nfat activating molecule with ITAM motif 1	15	protein-coding	82997796;83001415;83010375;83014915;83016344;83022927	82999795;83001501;83010473;83015027;83016591;83023138	2759	-;-;-;-;-;-	-5.89106	4.12781	864.706	3.38728e-13	1.18552e-10
14629	Gclc	D9Wsu168e|GLCL-H|Ggcs-hs|Glclc	glutamate-cysteine ligase, catalytic subunit	9	protein-coding	77754535;77775079;77776126;77779522;77781084;77781234;77785334;77785750;77786711;77787277;77787807;77788188;77791715;77791880;77792053;77793040	77754959;77775191;77776308;77779635;77781142;77781367;77785408;77785866;77786849;77787389;77787899;77788292;77791796;77791983;77792173;77794489	3427	+;+;+;+;+;+;+;+;+;+;+;+;+;+;+;+	2.79702	6.29675	864.446	3.39376e-13	1.18552e-10
23945	Mgll	AA589436|Magl|Mgl	monoglyceride lipase	6	protein-coding	88724412;88724704;88725701;88764596;88766232;88808011;88809336;88818574;88823191;88825651	88724571;88725178;88725845;88764702;88766708;88808147;88809446;88818663;88823406;88828360	4628	+;+;+;+;+;+;+;+;+;+	6.95147	4.92605	851.67	3.81596e-13	1.29793e-10
53314	Batf	B-ATF|SFA-2	basic leucine zipper transcription factor, ATF-like	12	protein-coding	85686720;85689268;85708543	85686973;85689372;85709087	904	+;+;+	2.88619	6.91493	824.065	4.59905e-13	1.52417e-10
15531	Ndst1	1200015G06Rik|HSNST|HSNST 1|Hsst|N-HSST|N-HSST 1|NDST-1|b2b2230Clo	N-deacetylase/N-sulfotransferase (heparan glucosaminyl) 1	18	protein-coding	60685963;60689964;60691178;60691929;60695336;60697067;60698439;60699508;60700372;60702773;60703737;60705076;60707601;60712723	60689364;60690066;60691287;60692099;60695510;60697190;60698535;60699690;60700500;60702958;60703891;60705163;60708095;60713389	6085	-;-;-;-;-;-;-;-;-;-;-;-;-;-	-2.49573	6.48718	814.83	4.94023e-13	1.59631e-10
22042	Tfrc	2610028K12Rik|CD71|E430033M20Rik|Mtvr1|TFR|TFR1|TR|Trfr|p90	transferrin receptor	16	protein-coding	32608896;32613168;32614566;32615193;32616749;32617097;32618218;32618633;32619037;32620366;32621175;32623057;32623372;32624369;32624768;32624984;32626549;32628476;32630094	32609036;32613226;32614767;32615394;32616898;32617199;32618331;32618731;32619176;32620523;32621297;32623142;32623435;32624436;32624826;32625065;32626770;32628616;32632794	4914	+;+;+;+;+;+;+;+;+;+;+;+;+;+;+;+;+;+;+	4.88801	7.86988	843.898	5.15497e-13	1.62507e-10
67283	Slc25a19	2900089E13Rik|DNC|MUP1|TPC	solute carrier family 25 (mitochondrial thiamine pyrophosphate carrier), member 19	11	protein-coding	115614181;115616521;115617518;115620877;115623418;115623872;115624199;115627637;115628065	115615591;115616651;115617701;115621047;115623592;115624027;115624368;115627799;115628295	2792	-;-;-;-;-;-;-;-;-	2.21068	7.8347	793.143	5.86304e-13	1.67792e-10
27387	Sh2d3c	Chat|Nsp3|Shep1	SH2 domain containing 3C	2	protein-coding	32721055;32724937;32727689;32737519;32741210;32744751;32745835;32747022;32749153;32750952;32751514;32752614;32752989;32754396	32721195;32725399;32727806;32737558;32741667;32744879;32746289;32747146;32749685;32751067;32751685;32752725;32753195;32755007	3681	+;+;+;+;+;+;+;+;+;+;+;+;+;+	-3.70134	6.07042	789.991	6.01309e-13	1.67792e-10
13660	Ehd1	AA409636|Past1|RME-1	EH-domain containing 1	19	protein-coding	6276896;6281218;6294214;6297533;6298074	6277378;6281315;6294626;6297697;6300096	3182	+;+;+;+;+	2.41704	9.08201	789.005	6.06096e-13	1.67792e-10
59028	Rcl1	2310040A02Rik|AI789745|C76567|RPCL1|Rnac	RNA terminal phosphate cyclase-like 1	19	protein-coding	29101375;29115723;29118225;29121270;29121766;29127999;29130650;29134400;29143142	29101640;29115794;29118400;29121344;29121890;29128124;29130806;29134503;29143843	1803	+;+;+;+;+;+;+;+;+	2.57547	6.90117	788.107	6.10494e-13	1.67792e-10
30877	Gnl3	Ns	guanine nucleotide binding protein-like 3 (nucleolar)	14	protein-coding	31012433;31012723;31013167;31013429;31013653;31014053;31014590;31014906;31015275;31016322;31016827;31017057;31017276;31017808;31018929	31012634;31012789;31013324;31013565;31013795;31014227;31014677;31015026;31015384;31016454;31016907;31017167;31017413;31017866;31019089	1884	-;-;-;-;-;-;-;-;-;-;-;-;-;-;-	2.82252	7.23706	787.951	6.11258e-13	1.67792e-10
13178	Dck	-	deoxycytidine kinase	5	protein-coding	88765013;88769604;88772630;88774082;88776857;88778362;88781220	88765346;88769719;88772823;88774229;88776972;88778452;88783277	3057	+;+;+;+;+;+;+	-2.81576	6.23249	787.163	6.15154e-13	1.67792e-10
67187	Zmynd19	2700064H14Rik|AA536891|AU014915|mizip	zinc finger, MYND domain containing 19	2	protein-coding	24949802;24951473;24952586;24953236;24958036;24958918	24950047;24951532;24952692;24953376;24958216;24959413	1231	+;+;+;+;+;+	2.75566	6.12673	785.566	6.23135e-13	1.67792e-10
21815	Tgif1	AA959811|AI462167|Tgif	TGFB-induced factor homeobox 1	17	protein-coding	70844205;70846172;70849640;70850872;70851310;70853448	70845272;70846777;70849790;70851210;70851734;70853532	2674	-;-;-;-;-;-	2.99589	7.06387	780.039	6.51689e-13	1.70074e-10
55989	Nop58	MSSP|Nol5|SIK|nop5	NOP58 ribonucleoprotein	1	protein-coding	59685006;59690486;59692337;59695978;59698323;59700885;59702813;59704063;59704624;59705593;59706633;59707003;59709003;59710495;59711271	59685226;59690562;59692389;59696099;59698459;59700949;59702947;59704208;59704750;59705756;59706767;59707064;59709136;59710652;59711510	1976	+;+;+;+;+;+;+;+;+;+;+;+;+;+;+	2.68174	8.74618	778.869	6.57927e-13	1.70074e-10
108673	Ccdc86	4933411H20Rik|6720480F16Rik|D19Ertd678e	coiled-coil domain containing 86	19	protein-coding	10941481;10943478;10945283;10948278	10943289;10943552;10945412;10949266	3003	-;-;-;-	2.62803	7.07093	775.214	6.77857e-13	1.71398e-10
12505	Cd44	AU023126|AW121933|AW146109|HERMES|Ly-24|Pgp-1	CD44 antigen	2	protein-coding	102811141;102822208;102824261;102828542;102831330;102832483;102834234;102837813;102839358;102842261;102842836;102845285;102846403;102848657;102853015;102855899;102861560;102865281;102901268	102814337;102822286;102824332;102828610;102831536;102832572;102834335;102837938;102839477;102842377;102842949;102845410;102846519;102848782;102853236;102855967;102861696;102865446;102901665	5654	-;-;-;-;-;-;-;-;-;-;-;-;-;-;-;-;-;-;-	3.94855	8.20596	773.123	6.89572e-13	1.71398e-10
320495	Ipcef1	A130090K04Rik	interaction protein for cytohesin exchange factors 1	10	protein-coding	6886365;6900570;6911543;6917554;6935175;6937101;6954670;6956059;6979514;6980247;6996530;7023142	6890675;6900763;6911958;6920086;6935275;6937159;6954741;6956132;6979683;6980465;6996576;7023185	8240	-;-;-;-;-;-;-;-;-;-;-;-	-4.28813	3.77565	764.266	7.41868e-13	1.80194e-10
67434	Ankrd33b	0610012A05Rik|3021401C12Rik|5730557B15Rik	ankyrin repeat domain 33B	15	protein-coding	31291479;31304992;31323955;31325086;31367039	31297984;31305132;31325056;31325215;31367759	8600	-;-;-;-;-	5.26072	6.28424	792.673	7.63474e-13	1.80194e-10
20361	Sema7a	2900057C09Rik|CDw108|H-Sema K1|H-Sema-L|M-Sema-L|Semal|sema K1|sema L	sema domain, immunoglobulin domain (Ig), and GPI membrane anchor, (semaphorin) 7A	9	protein-coding	57940135;57953536;57954170;57954525;57954824;57955060;57955703;57956341;57957309;57957507;57960255;57960559;57960857;57961240	57940328;57953678;57954211;57954617;57954911;57955170;57955842;57956525;57957417;57957705;57960382;57960713;57960918;57962865	3275	+;+;+;+;+;+;+;+;+;+;+;+;+;+	4.12827	7.34062	758.437	7.78785e-13	1.80194e-10
231070	Insig1	1810013C12Rik|Insig-1	insulin induced gene 1	5	protein-coding	28071412;28073547;28074482;28075062;28076791	28071795;28073671;28074648;28075161;28078662	2648	+;+;+;+;+	3.3947	6.97469	757.703	7.83585e-13	1.80194e-10
331623	Bend3	mKIAA1553	BEN domain containing 3	10	protein-coding	43479140;43493642;43494146;43509847	43479372;43493689;43494342;43515417	6049	+;+;+;+	3.24964	6.6072	756.027	7.94666e-13	1.80194e-10
15894	Icam1	CD54|Icam-1|Ly-47|MALA-2	intercellular adhesion molecule 1	9	protein-coding	21015960;21018919;21025544;21026312;21027078;21027432;21027771	21016101;21019179;21025858;21026599;21027335;21027680;21028797	2540	+;+;+;+;+;+;+	3.67594	7.99813	752.405	8.19241e-13	1.80275e-10
12045	Bcl2a1b	A1-b	B cell leukemia/lymphoma 2 related protein A1b	9	protein-coding	89199273;89207582	89199779;89207838	764	+;+	4.47571	7.65879	783.248	8.22919e-13	1.80275e-10
29809	Rabgap1l	5830411O09Rik|8430421H08Rik|9630005B12Rik|AW049894|HHL|Hh1|mKIAA0471	RAB GTPase activating protein 1-like	1	protein-coding	160219174;160226485;160231796;160236626;160238531;160247459;160256572;160257443;160342036;160351221;160392182;160441823;160443191;160453751;160471998;160627215;160645308;160682041;160700712;160702358;160710147;160722133;160724032;160733529;160735548;160738896;160740752;160792736	160224368;160226682;160231867;160236709;160238635;160247569;160257266;160257535;160342164;160351571;160392223;160441966;160443316;160453825;160472111;160627365;160645401;160682182;160700878;160702460;160710213;160722243;160724189;160733703;160735758;160739088;160740931;160792938	9489	-;-;-;-;-;-;-;-;-;-;-;-;-;-;-;-;-;-;-;-;-;-;-;-;-;-;-;-	-2.32012	6.89048	739.387	9.15113e-13	1.97131e-10
244238	Mrgpre	C130069N09Rik|Ebrt3|Mgrf|MrgE	MAS-related GPR, member E	7	protein-coding	143778363;143784191	143781813;143784500	3761	-;-	-4.17243	4.41155	735.788	9.43866e-13	1.9845e-10
67949	Nifk	AI852665|C130020J04Rik|Mki67ip	nucleolar protein interacting with the FHA domain of MKI67	1	protein-coding	118321843;118323582;118327625;118329353;118330606;118332344;118332750	118321997;118323725;118327733;118329564;118330662;118332478;118333831	1894	+;+;+;+;+;+;+	2.50038	7.56941	733.784	9.6033e-13	1.9845e-10
21938	Tnfrsf1b	CD120b|TNF-R-II|TNF-R2|TNF-R75|TNF-alphaR2|TNFBR|TNFR80|TNFRII|TNFalpha-R2|Tnfr-1|Tnfr2|p75	tumor necrosis factor receptor superfamily, member 1b	4	protein-coding	145212368;145219729;145222954;145223503;145224252;145224812;145225330;145227468;145229004;145246724	145216100;145219936;145222988;145223580;145224484;145224905;145225482;145227596;145229106;145246870	4913	-;-;-;-;-;-;-;-;-;-	2.46649	6.74447	732.8	9.68534e-13	1.9845e-10
235036	Ppan	A230087P06Rik|SSF1	peter pan homolog	9	protein-coding	20888175;20888407;20889338;20889634;20889771;20890639;20890905;20891083;20891287;20891451;20891832	20888317;20888577;20889439;20889684;20889941;20890715;20891012;20891206;20891365;20891747;20892179	1671	+;+;+;+;+;+;+;+;+;+;+	2.58235	6.87944	731.129	9.82656e-13	1.9845e-10
72662	Dis3	2810028N01Rik	DIS3 homolog, exosome endoribonuclease and 3'-5' exoribonuclease	14	protein-coding	99076634;99078262;99079128;99079388;99079665;99081226;99082650;99084027;99085874;99086047;99087389;99087734;99088762;99089618;99089965;99091328;99095173;99096757;99097585;99098683;99099446	99077465;99078384;99079286;99079556;99079879;99081382;99082736;99084154;99085958;99086111;99087490;99087850;99088908;99089755;99090078;99091492;99095340;99096830;99097778;99098840;99099770	3722	-;-;-;-;-;-;-;-;-;-;-;-;-;-;-;-;-;-;-;-;-	2.4587	6.91579	726.349	1.02437e-12	2.03692e-10
15357	Hmgcr	HMG-CoAR|Red	3-hydroxy-3-methylglutaryl-Coenzyme A reductase	13	protein-coding	96648962;96651010;96651856;96652096;96652658;96654816;96655550;96655854;96656563;96658583;96658871;96659217;96659894;96660118;96663029;96664762;96665810;96666113;96666521;96670811	96650633;96651164;96652014;96652236;96652828;96654921;96655707;96656012;96656757;96658758;96659118;96659377;96660010;96660224;96663134;96664846;96665897;96666224;96666708;96670936	4430	-;-;-;-;-;-;-;-;-;-;-;-;-;-;-;-;-;-;-;-	2.60618	7.82146	721.091	1.07264e-12	2.06385e-10
101612	Grwd1	A301|AI504353|Grwd|Wdr28	glutamate-rich WD repeat containing 1	7	protein-coding	45825223;45827141;45827526;45827780;45829982;45830292;45830595	45826093;45827338;45827668;45827993;45830144;45830409;45830789	1902	-;-;-;-;-;-;-	2.6404	7.0835	719.468	1.08807e-12	2.06385e-10
76901	Jade2	1200017K05Rik|AI480685|Phf15|mKIAA0239	jade family PHD finger 2	11	protein-coding	51813456;51818497;51821079;51824943;51826559;51828266;51830416;51831253;51835573;51846606;51848994;51857311	51817700;51818628;51821196;51825407;51826675;51828433;51830627;51831413;51835730;51846700;51849051;51857481	6100	-;-;-;-;-;-;-;-;-;-;-;-	2.06598	8.6139	719.39	1.08882e-12	2.06385e-10
231327	Ppat	5730454C12Rik|AA408689|AA675351|AI507113|C79945	phosphoribosyl pyrophosphate amidotransferase	5	protein-coding	76913249;76915945;76918034;76919371;76919756;76921470;76922211;76922455;76925674;76926791;76950957	76915405;76916065;76918255;76919498;76919907;76921542;76922356;76922567;76925880;76926857;76951578	4008	-;-;-;-;-;-;-;-;-;-;-	2.40225	7.08774	717.953	1.1027e-12	2.06385e-10
26365	Ceacam1	Bgp|Bgp1|C-CAM|CD66a|Cc1|Cea-1|Cea-7|Cea1|Cea7|Hv-2|Hv2|MHVR|MHVR1|Mhv-1|bb-1|mCEA1|mmCGM1|mmCGM1a|mmCGM2	carcinoembryonic antigen-related cell adhesion molecule 1	7	protein-coding	25461702;25464849;25465468;25466317;25471798;25473798;25474520;25476344;25477471	25463900;25464880;25465520;25466437;25472073;25474052;25474804;25476703;25477625	3736	-;-;-;-;-;-;-;-;-	-4.62902	5.10442	716.246	1.11946e-12	2.06385e-10
67973	Mphosph10	2810453H10Rik|5730405D16Rik|AI326008	M-phase phosphoprotein 10 (U3 small nucleolar ribonucleoprotein)	7	protein-coding	64376541;64377168;64378738;64380930;64382891;64384302;64385679;64387449;64388866;64389447;64392106	64376804;64377395;64378845;64381040;64383028;64384369;64385820;64387617;64389023;64390131;64392236	2202	-;-;-;-;-;-;-;-;-;-;-	2.38595	6.99465	714.817	1.13372e-12	2.06385e-10
15242	Hhex	Hex|Hex1|Hhex-rs2|Prh|Prhx	hematopoietically expressed homeobox	19	protein-coding	37434841;37437189;37437567;37439584	37435233;37437367;37437617;37440731	1771	+;+;+;+	-4.98089	5.72088	714.058	1.16614e-12	2.07326e-10
70769	Nolc1	NOPP130|NOPP140|P130	nucleolar and coiled-body phosphoprotein 1	19	protein-coding	46075863;46078703;46078873;46079131;46079908;46081304;46081541;46082248;46082516;46082740;46083520;46083751;46084012	46076149;46078758;46079021;46079258;46080085;46081422;46081676;46082376;46082626;46083363;46083626;46083843;46085530	3636	+;+;+;+;+;+;+;+;+;+;+;+;+	2.70056	8.8698	711.179	1.17097e-12	2.07326e-10
11535	Adm	AM	adrenomedullin	7	protein-coding	110627669;110628257;110628525;110628862	110627821;110628376;110628674;110629819	1381	+;+;+;+	4.63715	4.59338	705.111	1.2363e-12	2.15935e-10
234344	Naf1	Gm174	nuclear assembly factor 1 ribonucleoprotein	8	protein-coding	66860217;66864538;66877667;66879599;66883443;66885765;66887773;66889061	66861046;66864700;66877760;66879681;66883603;66885816;66887875;66890564	2990	+;+;+;+;+;+;+;+	2.82767	5.85641	701.566	1.27641e-12	2.18745e-10
21771	Utp4	Cirh1a|Cirhin|Naic|Teg-292|Tex292	UTP4 small subunit processome component	8	protein-coding	106893640;106894591;106898060;106898442;106900846;106904233;106906125;106906390;106908205;106910942;106912226;106913348;106916156;106917582;106918620;106922172;106922865	106893712;106894751;106898251;106898526;106900935;106904444;106906296;106906481;106908301;106911006;106912348;106913504;106916262;106917677;106918805;106922282;106923094	2249	+;+;+;+;+;+;+;+;+;+;+;+;+;+;+;+;+	2.72115	7.21487	700.718	1.28624e-12	2.18745e-10
73674	Wdr75	1300003A18Rik|2410118I19Rik|C77608	WD repeat domain 75	1	protein-coding	45795501;45799016;45801161;45802039;45803877;45805377;45806673;45807671;45812041;45813045;45813190;45814541;45816477;45817263;45818170;45818822;45819489;45820131;45822448;45822883;45823308	45795604;45799145;45801226;45802129;45804001;45805447;45806792;45807759;45812199;45813104;45813305;45814716;45816634;45817443;45818264;45818917;45819658;45820190;45822594;45822974;45823613	2612	+;+;+;+;+;+;+;+;+;+;+;+;+;+;+;+;+;+;+;+;+	2.42606	6.73708	693.791	1.36978e-12	2.29927e-10
106957	Slc39a6	Ermelin|Zip6	solute carrier family 39 (metal ion transporter), member 6	18	protein-coding	24579881;24582317;24584020;24585126;24589747;24596266;24597743;24599230;24600815;24603287	24581077;24582507;24584100;24585503;24589852;24596484;24597912;24599413;24601639;24603817	3882	-;-;-;-;-;-;-;-;-;-	2.44361	6.70343	689.761	1.42126e-12	2.3551e-10
12795	Plk3	Cnk|Fnk|PLK-3|PRK	polo like kinase 3	4	protein-coding	117128655;117129286;117129960;117130243;117130508;117130724;117131062;117131373;117131610;117131901;117132727;117132905;117133189;117133395;117133652	117129178;117129399;117130089;117130405;117130591;117130817;117131153;117131499;117131808;117131996;117132814;117133034;117133305;117133502;117133952	2367	-;-;-;-;-;-;-;-;-;-;-;-;-;-;-	4.24755	4.39677	688.326	1.44013e-12	2.35615e-10
26416	Mapk14	CSBP2|Crk1|Csbp1|Mxi2|PRKM14|PRKM15|p38|p38-alpha|p38MAPK|p38a|p38alpha	mitogen-activated protein kinase 14	17	protein-coding	28691342;28692568;28692756;28713774;28715383;28724744;28725493;28725797;28728357;28728904;28737011;28740680;28741788;28744983;28746271	28691855;28692682;28692800;28713903;28715441;28724855;28725522;28725844;28728471;28728975;28737090;28740759;28741866;28745156;28748405	3788	+;+;+;+;+;+;+;+;+;+;+;+;+;+;+	-2.62038	6.47809	681.775	1.53002e-12	2.45389e-10
14269	Fnbp1	1110057E06Rik|2210010H06Rik|FBP1|Fbp17	formin binding protein 1	2	protein-coding	31026206;31033030;31036118;31036542;31037156;31040405;31044882;31052985;31053235;31055428;31058889;31082974;31084023;31096027;31096401;31097094;31105242;31141779	31028883;31033188;31036257;31036663;31037288;31040514;31044896;31053167;31054218;31055574;31059017;31083078;31084085;31096174;31096500;31097150;31105357;31142008	5619	-;-;-;-;-;-;-;-;-;-;-;-;-;-;-;-;-;-	2.40766	8.85137	681.227	1.53783e-12	2.45389e-10
17873	Gadd45b	AI323528|Myd118	growth arrest and DNA-damage-inducible 45 beta	10	protein-coding	80930091;80930448;80931029;80931533	80930359;80930549;80931251;80932204	1266	+;+;+;+	4.76974	6.40116	707.164	1.56062e-12	2.45988e-10
72691	Calhm2	2810048G17Rik|Fam26b	calcium homeostasis modulator family member 2	19	protein-coding	47132232;47135349;47137905	47133173;47136065;47138294	2049	-;-;-	-5.66164	5.00504	678.81	1.60642e-12	2.48252e-10
20017	Polr1b	128kDa|D630020H17Rik|RPA116|RPA135|RPA2|Rpo1-2	polymerase (RNA) I polypeptide B	2	protein-coding	129100996;129102963;129103578;129105249;129107987;129109231;129110040;129112642;129113501;129115639;129117928;129119040;129123070;129123711;129125214	129101263;129103130;129103724;129105381;129108123;129109454;129110211;129112813;129113782;129115772;129118098;129119196;129123266;129123964;129126595	3998	+;+;+;+;+;+;+;+;+;+;+;+;+;+;+	2.80636	7.57252	676.085	1.6134e-12	2.48252e-10
14667	Gm2a	AA408702|AW215435|GM2-AP|SAP-3	GM2 ganglioside activator protein	11	protein-coding	55097985;55103587;55108898;55109378	55098244;55103748;55109080;55113029	4257	+;+;+;+	-2.55332	7.68298	674.64	1.6354e-12	2.48678e-10
14775	Gpx1	AI195024|AL033363|CGPx|GPx-1|GSHPx-1|Gpx	glutathione peroxidase 1	9	protein-coding	108339080;108339777	108339558;108340342	1045	+;+	-2.85962	8.13046	665.628	1.78071e-12	2.63839e-10
239743	Klhl6	-	kelch-like 6	16	protein-coding	19946492;19948085;19949450;19953453;19956904;19965934;19982717	19947292;19948298;19949652;19953690;19957353;19966099;19983049	2405	-;-;-;-;-;-;-	-2.79303	6.84153	664.698	1.79655e-12	2.63839e-10
14594	Ggta1	AW108479|GALT|Gal|Ggta|Ggta-1|alpha Gal|alpha3GalT	glycoprotein galactosyltransferase alpha 1, 3	2	protein-coding	35400179;35407945;35413326;35414219;35416472;35422180;35423232;35432514;35461195	35402802;35408082;35413427;35414284;35416507;35422268;35423412;35432632;35461425	3586	-;-;-;-;-;-;-;-;-	-2.8653	6.67343	664.386	1.80188e-12	2.63839e-10
27966	Rrp9	55kDa|D19435|D9Wsu10e|Rnu3ip2|U3-55k	RRP9, small subunit (SSU) processome component, homolog (yeast)	9	protein-coding	106477309;106477671;106480696;106481156;106481313;106481760;106482912;106483119;106483557;106483747;106483966;106484211;106484440;106485077;106485252	106477434;106477753;106480805;106481223;106481354;106481886;106483036;106483211;106483657;106483881;106484028;106484356;106484519;106485150;106485415	1537	+;+;+;+;+;+;+;+;+;+;+;+;+;+;+	2.80176	6.97886	662.962	1.82652e-12	2.63839e-10
78697	Pus7	C330017I15Rik	pseudouridylate synthase 7	5	protein-coding	23740696;23742344;23743417;23746426;23747794;23748683;23749805;23752262;23754458;23760222;23762363;23768768;23775669;23775884;23778073;23783512	23741976;23742435;23743546;23746527;23747920;23748843;23749866;23752387;23754586;23760299;23762474;23768912;23775770;23775968;23778499;23783661	3309	-;-;-;-;-;-;-;-;-;-;-;-;-;-;-;-	2.98381	6.49568	661.505	1.85212e-12	2.63839e-10
20742	Sptbn1	9930031C03Rik|AL033301|SPTB2|Spnb-2|Spnb2|elf1|elf3|mKIAA4049	spectrin beta, non-erythrocytic 1	11	protein-coding	30099395;30101613;30103248;30104436;30106843;30109871;30110726;30112827;30113856;30114676;30117636;30118291;30119377;30120530;30120976;30121476;30123799;30124866;30129570;30135940;30136874;30138364;30138592;30140471;30142120;30143019;30144106;30145829;30146739;30149500;30149930;30151556;30154229;30159294;30197724;30219579	30100714;30101655;30103421;30104674;30109152;30109980;30110922;30112911;30113994;30114920;30118010;30118495;30119507;30120811;30121065;30121700;30124062;30125012;30129660;30136142;30137630;30138501;30139462;30140624;30142422;30143177;30144223;30146016;30146851;30149615;30150010;30151647;30154402;30159445;30198257;30219772	11019	-;-;-;-;-;-;-;-;-;-;-;-;-;-;-;-;-;-;-;-;-;-;-;-;-;-;-;-;-;-;-;-;-;-;-;-	-2.26795	7.9179	661.197	1.85759e-12	2.63839e-10
14706	Gng4	-	guanine nucleotide binding protein (G protein), gamma 4	13	protein-coding	13784539;13803599;13806061;13825247	13784643;13803702;13806170;13827895	2968	+;+;+;+	9.55295	3.70788	656.661	1.9813e-12	2.78352e-10
106248	Qtrt2	3110012M05Rik|4930470H18Rik|AI648807|Qrtr2|Qtrtd1	queuine tRNA-ribosyltransferase accessory subunit 2	16	protein-coding	43861407;43867410;43868946;43871621;43877957;43880299;43880993;43889567	43863301;43867527;43869097;43871820;43878033;43880354;43881213;43889676	2829	-;-;-;-;-;-;-;-	2.8907	4.93383	650.505	2.05945e-12	2.83892e-10
12483	Cd22	A530093D23|Lyb-8|Lyb8	CD22 antigen	7	protein-coding	30865404;30867018;30867462;30867782;30867963;30869510;30869856;30870346;30872736;30873135;30875853;30877439;30878050;30878812;30879195;30879929;30880236	30866662;30867102;30867580;30867857;30868059;30869773;30870119;30870603;30872999;30873419;30876173;30877843;30878107;30879028;30879340;30880017;30880342	4314	-;-;-;-;-;-;-;-;-;-;-;-;-;-;-;-;-	-3.42438	9.28265	649.72	2.07524e-12	2.83892e-10
230737	Gnl2	BC003262|HUMAUANTIG|Ngp-1	guanine nucleotide binding protein-like 2 (nucleolar)	4	protein-coding	125030014;125034238;125035215;125037522;125040937;125042614;125043565;125044224;125046246;125047503;125048347;125048680;125052404;125053455;125054142;125055184	125030194;125034322;125035309;125037661;125041121;125042680;125043723;125044337;125046374;125047607;125048505;125048793;125052855;125053534;125054227;125055382	2350	+;+;+;+;+;+;+;+;+;+;+;+;+;+;+;+	2.25892	7.31438	649.158	2.08664e-12	2.83892e-10
238317	Elmsan1	9430029N19Rik|C130039O16Rik|Gm260	ELM2 and Myb/SANT-like domain containing 1	12	protein-coding	84149168;84152835;84154895;84156427;84158255;84158976;84159650;84159875;84160479;84162256;84171460;84172754;84193499;84218775	84152561;84153031;84155107;84156576;84158343;84159051;84159753;84160017;84160545;84162601;84171759;84174423;84194015;84218881	7373	-;-;-;-;-;-;-;-;-;-;-;-;-;-	-3.26852	6.16732	647.029	2.13045e-12	2.86834e-10
19687	Rfc1	140kDa|Alp145|RFC140|Recc1	replication factor C (activator 1) 1	5	protein-coding	65261852;65264243;65266102;65268948;65272141;65272378;65273951;65274375;65275382;65275690;65277357;65278711;65279457;65284849;65287890;65291087;65293658;65295954;65297399;65301933;65302976;65311041;65312958;65319405;65335524	65263146;65264431;65266315;65269093;65272258;65272532;65274049;65274470;65275519;65275781;65277471;65278823;65279814;65284953;65288069;65291194;65293935;65296044;65297476;65302010;65303208;65311163;65313033;65319530;65335639	4720	-;-;-;-;-;-;-;-;-;-;-;-;-;-;-;-;-;-;-;-;-;-;-;-;-	-1.98534	6.97472	645.477	2.16305e-12	2.87488e-10
73158	Larp1	1810024J12Rik|3110040D16Rik|Larp|mKIAA0731	La ribonucleoprotein domain family, member 1	11	protein-coding	58009064;58040391;58040690;58041478;58042230;58042436;58042744;58043906;58047695;58047977;58049697;58050783;58051002;58051625;58052580;58055467;58057054;58057261;58058559	58009547;58040452;58040755;58041652;58042358;58042642;58042906;58044050;58047869;58048146;58050089;58050906;58051207;58051731;58052731;58055611;58057163;58057388;58062034	6617	+;+;+;+;+;+;+;+;+;+;+;+;+;+;+;+;+;+;+	2.16859	8.96303	644.691	2.17979e-12	2.87488e-10
51789	Tnk2	Ack|Ack-1|Ack1|Cdgip|Pyk1	tyrosine kinase, non-receptor, 2	16	protein-coding	32644643;32663739;32665886;32668221;32669387;32669953;32670792;32671295;32671539;32675522;32677894;32678669;32679459;32680900;32681152;32682685	32645108;32663919;32665956;32668442;32669539;32670230;32670918;32671441;32671633;32675716;32677985;32678713;32680807;32680995;32681279;32683493	4454	+;+;+;+;+;+;+;+;+;+;+;+;+;+;+;+	-2.87755	6.51254	643.019	2.21588e-12	2.89296e-10
20947	Swap70	70kDa|AV235546	SWA-70 protein	7	protein-coding	110221703;110243384;110255735;110263880;110265836;110267782;110269900;110273260;110274635;110279180;110280567;110281231	110221909;110243524;110255908;110264107;110265982;110267890;110270081;110273367;110274801;110279378;110280663;110283506	4035	+;+;+;+;+;+;+;+;+;+;+;+	2.26356	10.6634	639.295	2.2988e-12	2.92344e-10
74732	Stx11	5830405C08Rik	syntaxin 11	10	protein-coding	12939983;12944152;12964000	12941983;12944286;12964259	2396	-;-;-	2.9605	5.24117	638.535	2.31617e-12	2.92344e-10
16889	Lipa	AA960673|Lal|Lip-1|Lip1	lysosomal acid lipase A	19	protein-coding	34492316;34495060;34500097;34501503;34507009;34508989;34510823;34523422;34524738;34527366	34494213;34495131;34500168;34501649;34507145;34509098;34511021;34523539;34524846;34527474	2971	-;-;-;-;-;-;-;-;-;-	-2.46126	5.66738	637.859	2.33173e-12	2.92344e-10
69237	Gtpbp4	2610028C09Rik|Crfg|Gtpbp3|NGB|Nog1	GTP binding protein 4	13	protein-coding	8972464;8974164;8974945;8977236;8978528;8979429;8979902;8985209;8985638;8987249;8987756;8989053;8990698;8991715;8991932;8992645;8995949	8973274;8974307;8975010;8977433;8978628;8979480;8979979;8985319;8985727;8987314;8987947;8989145;8990798;8991851;8992035;8992815;8996012	2579	-;-;-;-;-;-;-;-;-;-;-;-;-;-;-;-;-	2.2464	8.10279	637.023	2.35114e-12	2.92344e-10
27029	Sgsh	4632406A19Rik	N-sulfoglucosamine sulfohydrolase (sulfamidase)	11	protein-coding	119343489;119347688;119349540;119349977;119350402;119350924;119352646;119355397	119346837;119347891;119349621;119350133;119350552;119351029;119352806;119355510	4324	-;-;-;-;-;-;-;-	-4.8368	4.9026	636.973	2.35233e-12	2.92344e-10
238330	Irf2bpl	6430527G18Rik|Eap1	interferon regulatory factor 2 binding protein-like	12	protein-coding	86880703	86884814	4112	-	-2.90757	6.16705	634.285	2.41608e-12	2.97408e-10
12494	Cd38	ADPRC 1|Cd38-rs1|I-19	CD38 antigen	5	protein-coding	43868827;43900333;43901421;43903595;43906164;43907513;43907923;43910280	43869120;43900462;43901556;43903680;43906237;43907605;43908009;43912374	2995	+;+;+;+;+;+;+;+	-4.10168	6.25901	629.464	2.53549e-12	3.09163e-10
22033	Traf5	-	TNF receptor-associated factor 5	1	protein-coding	191997207;191999798;192052688;192054350;192057140;192057975;192058995;192062642;192066894;192070417;192092256	191998007;191999968;192052718;192054442;192057214;192058052;192059159;192062743;192066951;192070635;192092564	2102	-;-;-;-;-;-;-;-;-;-;-	-2.73492	5.09197	626.379	2.61547e-12	3.15934e-10
28126	Nop16	AA409471|D13Wsu177e	NOP16 nucleolar protein	13	protein-coding	54584191;54585820;54588598;54589663;54589861	54585424;54585926;54588667;54589771;54590074	1734	-;-;-;-;-	3.05156	6.77048	617.653	2.858e-12	3.42034e-10
51791	Rgs14	RPIP1	regulator of G-protein signaling 14	13	protein-coding	55369732;55378007;55378220;55378702;55378876;55379303;55379580;55380005;55380900;55382845;55383118;55383335;55383525;55383654;55383996	55369936;55378028;55378398;55378794;55379019;55379446;55379691;55380117;55381103;55382921;55383244;55383416;55383571;55383768;55384687	2356	+;+;+;+;+;+;+;+;+;+;+;+;+;+;+	-4.88315	4.5164	616.01	2.90653e-12	3.43601e-10
20401	Sh3bp1	3BP-1	SH3-domain binding protein 1	15	protein-coding	78899786;78901146;78901399;78902555;78902854;78903059;78903553;78904270;78904464;78905030;78905771;78906256;78906423;78907214;78907961;78908353;78910008;78911930	78899961;78901188;78901503;78902631;78902965;78903135;78903697;78904338;78904554;78905175;78905882;78906337;78906503;78907330;78908058;78908512;78910093;78912052	1900	+;+;+;+;+;+;+;+;+;+;+;+;+;+;+;+;+;+	-3.15911	4.35782	615.134	2.93278e-12	3.43601e-10
20597	Smpd1	A-SMase|ASM|Zn-SMase|aSMase	sphingomyelin phosphodiesterase 1, acid lysosomal	7	protein-coding	105554360;105555222;105556507;105556918;105557350;105557624	105554837;105555994;105556678;105556994;105557495;105558389	2412	+;+;+;+;+;+	-3.52638	5.13839	614.537	2.95085e-12	3.43601e-10
56403	Syncrip	2610109K23Rik|4632417O19Rik|GRY-RBP|Nsap1|Nsap1l|hnRNP Q|pp68	synaptotagmin binding, cytoplasmic RNA interacting protein	9	protein-coding	88449738;88455582;88461670;88462236;88462955;88464648;88476789;88477074;88479571;88479794;88480606;88482056	88454295;88456729;88461791;88462385;88463160;88464783;88476965;88477187;88479678;88479912;88480765;88482397	7340	-;-;-;-;-;-;-;-;-;-;-;-	2.39091	8.26106	611.792	3.03551e-12	3.46377e-10
76938	Rbm17	2700027J02Rik	RNA binding motif protein 17	2	protein-coding	11585439;11585834;11586867;11587721;11588928;11590689;11593408;11595331;11596629;11598052;11600619;11603085	11585728;11585906;11586965;11587794;11589091;11590830;11593464;11595428;11596795;11598168;11600756;11603199	1534	-;-;-;-;-;-;-;-;-;-;-;-	2.0751	7.7378	611.779	3.03593e-12	3.46377e-10
70435	Inf2	2610204M08Rik|AA589465|AW125550|EG629699	inverted formin, FH2 and WH2 domain containing	12	protein-coding	112588784;112599994;112601329;112601523;112602178;112603081;112603712;112604014;112605373;112605794;112606244;112606973;112607495;112608329;112608477;112608848;112609673;112610119;112610462;112610695;112611410;112612548;112614895	112588895;112600393;112601444;112601682;112602211;112603222;112603853;112604862;112605518;112605855;112606346;112607058;112607595;112608399;112608584;112608918;112609793;112610283;112610564;112610856;112612036;112612604;112615557	4601	+;+;+;+;+;+;+;+;+;+;+;+;+;+;+;+;+;+;+;+;+;+;+	3.38245	7.25636	611.17	3.05509e-12	3.46377e-10
15277	Hk2	AI642394|HKII	hexokinase 2	6	protein-coding	82725025;82728712;82729545;82730768;82731048;82732101;82734848;82735247;82736530;82738287;82739519;82742803;82743268;82743945;82744862;82749189;82760104;82773918	82727454;82728945;82729700;82730951;82731147;82732196;82734967;82735395;82736834;82738520;82739674;82742986;82743367;82744040;82744981;82749337;82760266;82774454	5513	-;-;-;-;-;-;-;-;-;-;-;-;-;-;-;-;-;-	3.80667	5.78944	604.133	3.28701e-12	3.69432e-10
67905	Ppm1m	2810423O19Rik|AW610647|C77250|PP2Ceta	protein phosphatase 1M	9	protein-coding	106194953;106195787;106196050;106196368;106196593;106196804;106197227;106197742;106198101;106198672;106198970	106195470;106195938;106196157;106196431;106196711;106196888;106197339;106197996;106198224;106198939;106199233	2070	-;-;-;-;-;-;-;-;-;-;-	-2.59153	6.11754	601.347	3.38442e-12	3.771e-10
21410	Hnf1b	HNF-1-beta|HNF-1B|HNF-1Beta|Hnf1beta|LFB3|Tcf-2|Tcf2|vHNF1	HNF1 homeobox B	11	protein-coding	83850869;83855904;83861716;83863943;83882653;83889049;83893382;83896222;83904911	83851392;83856103;83861980;83864178;83882813;83889184;83893576;83896340;83905815	2741	+;+;+;+;+;+;+;+;+	6.5027	4.48419	597.48	3.52518e-12	3.89427e-10
241303	Fam78a	A130092J06Rik	family with sequence similarity 78, member A	2	protein-coding	32066885;32082584	32069773;32083705	4011	-;-	-3.3424	5.72267	594.621	3.63361e-12	3.98004e-10
50493	Txnrd1	TR|TR1|TrxR1	thioredoxin reductase 1	10	protein-coding	82833951;82859206;82860341;82872938;82874613;82875624;82877266;82879206;82879750;82881723;82883914;82884485;82884942;82885186;82887173;82890384;82895977	82834031;82859300;82860630;82873275;82874735;82875696;82877385;82879348;82879865;82881948;82884006;82884561;82885098;82885293;82887268;82890518;82897724	4019	+;+;+;+;+;+;+;+;+;+;+;+;+;+;+;+;+	2.71087	7.96529	590.451	3.79876e-12	4.12596e-10
74778	Rrp7a	1110014J01Rik|AA408146|Kheg1	ribosomal RNA processing 7 homolog A (S. cerevisiae)	15	protein-coding	83115846;83117549;83118077;83119185;83119892;83121832;83122662	83116971;83117747;83118174;83119302;83120017;83121974;83122801	1950	-;-;-;-;-;-;-	2.08328	6.92857	588.774	3.86759e-12	4.16264e-10
100042807	Eif3j2	Eif3j-2|Gm9781|eIF3 p35|eIF3j-B	eukaryotic translation initiation factor 3, subunit J2	18	protein-coding	43475418	43477836	2419	-	2.21416	7.31497	588.07	3.89694e-12	4.16264e-10
80290	Gpr146	BC003323|D830046C22Rik|PGR8	G protein-coupled receptor 146	5	protein-coding	139380667;139389904;139392422	139380743;139390055;139396414	4222	+;+;+	-6.16308	3.14377	586.166	3.97754e-12	4.21391e-10
20501	Slc16a1	AL022710|Mct1	solute carrier family 16 (monocarboxylic acid transporters), member 1	3	protein-coding	104638668;104649258;104650886;104652742;104655448	104638828;104649517;104651029;104653587;104658462	4426	+;+;+;+;+	3.69668	6.58032	581.789	4.17029e-12	4.37953e-10
76566	Rflnb	1500005K14Rik|Fam101b|RefilinB|cfm	refilin B	11	protein-coding	76019194;76024948;76027428	76022240;76025057;76027782	3512	-;-;-	-3.67309	4.18367	581.099	4.20164e-12	4.37953e-10
245007	Zbtb38	A930014K01Rik|CIBZ	zinc finger and BTB domain containing 38	9	protein-coding	96685423;96718210;96731292	96689029;96718309;96731675	4091	-;-;-	-3.22209	5.71181	580.129	4.24617e-12	4.39054e-10
381269	Mreg	Gm974|Wdt2|dsu	melanoregulin	1	protein-coding	72159233;72162322;72164072;72192043;72212017	72161019;72162485;72164162;72192202;72212307	2493	-;-;-;-;-	4.75838	5.54462	601.263	4.30102e-12	4.39515e-10
72170	Chchd4	2410012P20Rik|2810014D17Rik|AI838740	coiled-coil-helix-coiled-coil-helix domain containing 4	6	protein-coding	91464276;91467683;91473316	91465313;91467781;91473423	1245	-;-;-	3.03648	5.87348	578.576	4.31864e-12	4.39515e-10
53414	Bysl	Bys|Enp1	bystin-like	17	protein-coding	47599331;47602392;47602638;47603856;47604255;47606839;47610907	47601898;47602494;47602798;47603989;47604393;47607001;47611492	3854	-;-;-;-;-;-;-	2.56333	7.13804	577.584	4.36568e-12	4.40832e-10
80291	Rilpl2	-	Rab interacting lysosomal protein-like 2	5	protein-coding	124463265;124468587;124469698;124477780	124463811;124468691;124469849;124478235	1260	-;-;-;-	3.09356	8.50203	576.055	4.43933e-12	4.44793e-10
232087	Mat2a	D630045P18Rik|MAT 2	methionine adenosyltransferase II, alpha	6	protein-coding	72432799;72434981;72435206;72435811;72436197;72436417;72436995;72437371;72439346	72434395;72435114;72435388;72436029;72436340;72436529;72437117;72437448;72439558	2804	-;-;-;-;-;-;-;-;-	2.78711	8.41047	574.066	4.5373e-12	4.51113e-10
20440	St6gal1	AW742324|Siat1|St6Gal-I|St6gal|St6galI	beta galactoside alpha 2,6 sialyltransferase 1	16	protein-coding	23224740;23226021;23256959;23290470;23317564;23321033;23328342;23354866;23356209;23357629	23225229;23226179;23257101;23290638;23317698;23321678;23328439;23354964;23356383;23360350	4836	+;+;+;+;+;+;+;+;+;+	-2.05003	9.3744	571.401	4.67251e-12	4.61009e-10
27041	G3bp1	AI849976|B430204O07|C87777|G3bp|mKIAA4115	GTPase activating protein (SH3 domain) binding protein 1	11	protein-coding	55469752;55485626;55487479;55489019;55491964;55493448;55495253;55496144;55497651;55497913;55498558;55499459	55469801;55485738;55487560;55489192;55492054;55493541;55495451;55496245;55497762;55498041;55498667;55500887	2685	+;+;+;+;+;+;+;+;+;+;+;+	1.95601	9.07454	570.497	4.71942e-12	4.61071e-10
382038	Urb2	mKIAA0133	URB2 ribosome biogenesis 2 homolog (S. cerevisiae)	8	protein-coding	124023473;124025056;124027859;124035028;124036636;124038161;124041166;124045079;124047109	124023598;124025232;124031189;124035188;124036746;124038403;124041253;124045218;124048504	5773	+;+;+;+;+;+;+;+;+	2.41834	6.46675	570.019	4.74449e-12	4.61071e-10
16178	Il1r2	CD121b|Il1r-2	interleukin 1 receptor, type II	1	protein-coding	40084768;40102389;40105264;40111955;40115024;40117955;40120909;40123122;40125041	40084819;40102537;40105522;40112135;40115198;40118017;40121044;40123264;40125225	1343	+;+;+;+;+;+;+;+;+	6.34485	3.10071	568.325	4.83441e-12	4.66304e-10
330836	Slc7a6	AI643885|LAT-2|LAT3|y+LAT-2	solute carrier family 7 (cationic amino acid transporter, y+ system), member 6	8	protein-coding	106168875;106179102;106189617;106192339;106193151;106193493;106194421;106195362;106195853;106196544	106168954;106179660;106189742;106192483;106193274;106193596;106194517;106195511;106196036;106198704	3730	+;+;+;+;+;+;+;+;+;+	2.99204	6.20645	567.612	4.87284e-12	4.66529e-10
216877	Dhx33	3110057P17Rik|9430096J02Rik|Ddx33	DEAH (Asp-Glu-Ala-His) box polypeptide 33	11	protein-coding	70984091;70989067;70992108;70992659;70993610;70993857;70995139;70995888;70999370;70999721;71001519;71004117	70987427;70989153;70992311;70992786;70993698;70994016;70995250;70996073;70999540;70999948;71001679;71004432	5179	-;-;-;-;-;-;-;-;-;-;-;-	2.33816	6.62568	566.267	4.94637e-12	4.70087e-10
68526	Gpr155	1110017O10Rik|DEPDC3|F730029F15Rik|PGR22	G protein-coupled receptor 155	2	protein-coding	73341507;73348137;73349627;73350892;73351849;73353617;73356598;73362425;73363932;73364168;73367481;73368314;73369986;73370965;73373615;73381824;73382795;73386265	73343757;73348274;73349691;73351084;73351944;73353753;73356702;73362635;73364022;73364252;73367598;73368397;73370141;73371130;73374014;73382308;73382958;73386398	5079	-;-;-;-;-;-;-;-;-;-;-;-;-;-;-;-;-;-	-3.7268	4.32035	563.308	5.11261e-12	4.78914e-10
74158	Josd1	1300006C06Rik|mKIAA0063	Josephin domain containing 1	15	protein-coding	79674250;79677097;79677399;79686733	79676179;79677291;79677527;79687872	3394	-;-;-;-	2.63698	6.67154	563.294	5.11336e-12	4.78914e-10
27407	Abcf2	0710005O05Rik|Drr3|E430001O06	ATP-binding cassette, sub-family F (GCN20), member 2	5	protein-coding	24565341;24566479;24567184;24567501;24568205;24568567;24568738;24569071;24571144;24572003;24573422;24574167;24576519;24577347	24566003;24566682;24567312;24567563;24568315;24568656;24568857;24569166;24571246;24572098;24573776;24574379;24576727;24577467	2573	-;-;-;-;-;-;-;-;-;-;-;-;-;-	2.33567	8.05838	560.384	5.28321e-12	4.89008e-10
225363	Etf1	AI463371|D6Ertd109e|ERF|ERF1|SUP45L1|TB3-1	eukaryotic translation termination factor 1	18	protein-coding	34902785;34905982;34907615;34908042;34909143;34909745;34910116;34913554;34914000;34931569;34931834	34905070;34906129;34907679;34908197;34909272;34909935;34910254;34913693;34914175;34931672;34932003	3705	-;-;-;-;-;-;-;-;-;-;-	2.19298	8.89983	560.156	5.29679e-12	4.89008e-10
11911	Atf4	Atf-4|C/ATF|CREB2|TAXREB67	activating transcription factor 4	15	protein-coding	80255184;80256207;80256634	80255685;80256521;80257541	1725	+;+;+	3.05581	7.64654	559.06	5.36267e-12	4.89056e-10
56200	Ddx21	AI255159|AL022742|D10Ertd645e|D10Wsu42e	DEAD (Asp-Glu-Ala-Asp) box polypeptide 21	10	protein-coding	62580247;62583054;62584631;62585525;62587464;62588004;62588657;62589778;62590621;62591817;62593010;62593962;62595036;62598232;62602128	62582607;62583098;62584765;62585684;62587537;62588123;62588818;62589927;62590766;62592002;62593127;62594140;62595111;62598891;62602298	4743	-;-;-;-;-;-;-;-;-;-;-;-;-;-;-	2.14462	9.45318	558.889	5.37299e-12	4.89056e-10
50918	Myadm	D7Wsu62e	myeloid-associated differentiation marker	7	protein-coding	3289038;3290555;3293028;3296722	3289325;3290792;3293291;3299349	3418	+;+;+;+	-3.34104	5.68938	557.364	5.46642e-12	4.9408e-10
13664	Eif1a	C76390|Ef1a|Eftu|Eif4c|eIF-1A|eIF-4C	eukaryotic translation initiation factor 1A	18	protein-coding	46597704;46598641;46607504	46597800;46598700;46610225	2879	+;+;+	2.38377	7.35267	555.631	5.57481e-12	5.00378e-10
217995	Heatr1	AA517551|B130016L12Rik|BC019693	HEAT repeat containing 1	13	protein-coding	12395375;12395740;12396422;12398903;12401050;12401450;12402714;12403145;12404888;12406023;12406525;12407517;12408654;12409209;12410396;12411220;12412045;12413225;12413512;12414373;12415417;12415951;12417460;12418098;12421042;12421278;12422041;12422241;12423634;12424620;12426154;12426762;12429767;12430141;12430911;12431680;12432629;12433612;12433917;12434187;12434374;12435047;12435670;12437834;124…	12395470;12395913;12396638;12399044;12401151;12401590;12402925;12403278;12404990;12406133;12406642;12407624;12408749;12409297;12410607;12411341;12412236;12413408;12413648;12414565;12415586;12416109;12417702;12418229;12421145;12421421;12422159;12422362;12423762;12424850;12426280;12426922;12429813;12430264;12431051;12431972;12432779;12433770;12434051;12434291;12434542;12435201;12435828;12437942;124…	6776	+;+;+;+;+;+;+;+;+;+;+;+;+;+;+;+;+;+;+;+;+;+;+;+;+;+;+;+;+;+;+;+;+;+;+;+;+;+;+;+;+;+;+;+;+	1.99262	8.68825	554.157	5.66903e-12	5.05325e-10
217109	Utp18	6230425C22Rik|6430513M13|Wdr50	UTP18 small subunit processome component	11	protein-coding	93859243;93860794;93861959;93866346;93868331;93869806;93870480;93875784;93876055;93877984;93880063;93882075;93883667;93885334	93860068;93860837;93862101;93866520;93868454;93869896;93870580;93875958;93876180;93878072;93880133;93882173;93883782;93885766	2613	-;-;-;-;-;-;-;-;-;-;-;-;-;-	2.30571	7.09829	551.064	5.87268e-12	5.15911e-10
98878	Ehd4	2210022F10Rik|AI197390|AI846352|AV006278|Past2	EH-domain containing 4	2	protein-coding	120089487;120096963;120102020;120127592;120136899;120154240	120091684;120097127;120102432;120127689;120137075;120154575	3387	-;-;-;-;-;-	-2.44887	6.73546	550.974	5.87876e-12	5.15911e-10
11540	Adora2a	A2AAR|A2aR|AA2AR|ARA2A	adenosine A2a receptor	10	protein-coding	75316943;75325785;75333027	75317147;75326351;75334788	2534	+;+;+	3.19076	5.03017	550.547	5.90753e-12	5.15911e-10
21939	Cd40	AI326936|Bp50|GP39|HIGM1|IGM|IMD3|T-BAM|TRAP|Tnfrsf5|p50	CD40 antigen	2	protein-coding	165055636;165062286;165062661;165063022;165063468;165066503;165069629;165070722	165055758;165062364;165062786;165063168;165063561;165066564;165069848;165071654	1784	+;+;+;+;+;+;+;+	1.99206	6.92117	548.698	6.03418e-12	5.2057e-10
52570	Ccdc69	2210021E03Rik|D11Ertd461e	coiled-coil domain containing 69	11	protein-coding	55049738;55051152;55052348;55052895;55054972;55060461;55078013	55050558;55051249;55052467;55052996;55055045;55060545;55078131	1419	-;-;-;-;-;-;-	-4.92815	3.94109	548.594	6.04143e-12	5.2057e-10
235442	Rab8b	5930437D16|D330025I23Rik	RAB8B, member RAS oncogene family	9	protein-coding	66843664;66848598;66851334;66852927;66854668;66860837;66863423;66919510	66847811;66848648;66851399;66853016;66854745;66860897;66863483;66919705	4751	-;-;-;-;-;-;-;-	2.41819	7.30772	547.731	6.10169e-12	5.2228e-10
213068	Tmem71	AI661017|E430024D12	transmembrane protein 71	15	protein-coding	66526212;66532589;66532751;66538797;66541573;66551953;66555031;66557745;66559280;66560730	66527934;66532649;66532812;66538872;66541758;66552101;66555243;66557805;66559362;66561046	2931	-;-;-;-;-;-;-;-;-;-	-3.54191	4.70815	544.98	6.2985e-12	5.34133e-10
98256	Kmo	AI046660	kynurenine 3-monooxygenase (kynurenine 3-hydroxylase)	1	protein-coding	175632193;175637509;175637887;175639100;175643558;175647113;175649152;175650565;175651587;175653527;175655069;175656721;175658321;175658513;175659643	175632273;175637578;175637984;175639189;175643606;175647200;175649317;175650636;175651708;175653674;175655126;175656803;175658422;175658572;175660853	2498	+;+;+;+;+;+;+;+;+;+;+;+;+;+;+	-2.83028	6.4838	544.507	6.33307e-12	5.34133e-10
105372	Utp15	AW544865	UTP15 small subunit processome component	13	protein-coding	98246845;98250572;98250785;98251929;98252745;98253644;98254919;98257101;98257836;98259105;98259374;98260799;98262875	98249376;98250630;98250918;98252030;98252894;98253728;98255054;98257226;98258014;98259289;98259466;98260970;98262992	4071	-;-;-;-;-;-;-;-;-;-;-;-;-	2.08734	6.8662	544.084	6.36414e-12	5.34133e-10
12522	Cd83	-	CD83 antigen	13	protein-coding	43785107;43785346;43797533;43799602;43801557	43785250;43785467;43797728;43799708;43803132	2145	+;+;+;+;+	3.97743	9.76138	629.198	6.48817e-12	5.41029e-10
216169	Abhd17a	1700013O15Rik|BC005632|D10Bwg1364e|Fam108a	abhydrolase domain containing 17A	10	protein-coding	80583649;80584143;80585608;80586515;80590175	80584063;80584322;80585802;80587030;80590341	1473	-;-;-;-;-	-2.30377	7.25487	539.581	6.70645e-12	5.55647e-10
207932	Urb1	4921511H13Rik|5730405K23Rik|AA670781|AI645590|mKIAA0539	URB1 ribosome biogenesis 1 homolog (S. cerevisiae)	16	protein-coding	90751527;90753323;90754811;90756074;90757743;90759799;90760391;90761623;90762267;90766655;90767017;90768031;90768202;90769388;90771469;90772580;90773264;90774049;90776125;90777354;90779048;90780203;90781511;90782057;90783276;90786102;90787328;90788084;90788935;90791075;90792686;90795361;90796358;90797893;90800020;90803327;90804448;90805398;90810199	90752178;90753922;90755052;90756271;90757852;90759942;90760497;90761734;90762427;90766763;90767188;90768094;90768312;90769581;90771527;90772766;90773462;90774901;90776304;90777572;90779241;90780373;90781649;90782173;90783395;90786214;90787444;90788213;90789108;90791212;90792881;90795485;90796492;90797978;90800116;90803459;90804599;90805537;90810413	7365	-;-;-;-;-;-;-;-;-;-;-;-;-;-;-;-;-;-;-;-;-;-;-;-;-;-;-;-;-;-;-;-;-;-;-;-;-;-;-	2.14341	6.7422	537.772	6.8499e-12	5.61312e-10
217379	Ubxn2a	6330407P03Rik|Ubxd4	UBX domain protein 2A	12	protein-coding	4879032;4883823;4885721;4891315;4894538;4902220;4907349	4880771;4883981;4885858;4891421;4894679;4902272;4907520	2511	-;-;-;-;-;-;-	2.28409	6.43832	537.574	6.86582e-12	5.61312e-10
26385	Grk6	Gprk6	G protein-coupled receptor kinase 6	13	protein-coding	55445334;55449308;55450265;55450507;55450928;55451329;55451520;55451703;55452135;55453047;55453172;55454317;55454606;55458793;55459013;55459333;55459782	55445560;55449403;55450377;55450584;55451028;55451421;55451583;55451843;55452325;55453084;55453261;55454525;55454743;55458930;55459147;55459577;55460927	3243	+;+;+;+;+;+;+;+;+;+;+;+;+;+;+;+;+	-1.98773	8.15312	536.598	6.94488e-12	5.61312e-10
80914	Uck2	AA407809|AI481316|AU018180|AU020720|TSA903|UK|UMK|Umpk	uridine-cytidine kinase 2	1	protein-coding	167226083;167227732;167229893;167234692;167236603;167237489;167284776	167226521;167227780;167229990;167234834;167236699;167237648;167285127	1338	-;-;-;-;-;-;-	3.11787	6.69058	536.553	6.94854e-12	5.61312e-10
103466	Nt5dc3	AU040402|AW540062|C630002B14Rik|TU12B1-TY	5'-nucleotidase domain containing 3	10	protein-coding	86779005;86804781;86811530;86812325;86815854;86816953;86820207;86820668;86820910;86823064;86824187;86825155;86831700;86833931	86779311;86804965;86811604;86812380;86815944;86817090;86820267;86820770;86821011;86823145;86824273;86825295;86831764;86838389	5952	+;+;+;+;+;+;+;+;+;+;+;+;+;+	2.47622	5.17845	533.594	7.19497e-12	5.77609e-10
15982	Ifrd1	Ifnl|PC4|Tis7	interferon-related developmental regulator 1	12	protein-coding	40203129;40203919;40204297;40206989;40212310;40212939;40213209;40213978;40216190;40217158;40217378;40222869	40203451;40204014;40204425;40207123;40212418;40213117;40213259;40214135;40216314;40217242;40217482;40223189	1816	-;-;-;-;-;-;-;-;-;-;-;-	3.74064	5.70626	533.051	7.24127e-12	5.77737e-10
103136	Pwp1	2310058A11Rik|2610205J09Rik|AI098170|AL022879|AV083409|AW550690	PWP1 homolog, endonuclein	10	protein-coding	85871831;85874278;85874449;85876298;85876486;85878479;85879262;85879830;85882003;85882871;85884463;85885610;85885797;85887223;85888030	85872014;85874336;85874633;85876383;85876582;85878589;85879392;85879891;85882099;85882932;85884574;85885700;85885918;85887328;85889103	2579	+;+;+;+;+;+;+;+;+;+;+;+;+;+;+	1.9346	7.05211	531.403	7.38398e-12	5.85509e-10
66922	Rras2	2610016H24Rik|C86394|TC21	related RAS viral (r-ras) oncogene 2	7	protein-coding	114046782;114050301;114058540;114058927;114060332;114117396	114048251;114050419;114058648;114059029;114060419;114117781	2275	-;-;-;-;-;-	2.37065	7.53468	527.404	7.74389e-12	6.10304e-10
68048	Aen	2700083B06Rik|Isg20l1	apoptosis enhancing nuclease	7	protein-coding	78895927;78902230;78905843;78907144	78896014;78902830;78906043;78908833	2580	+;+;+;+	2.12309	6.3878	523.051	8.15892e-12	6.3408e-10
70333	Cd3eap	1190028F09|2610103M17Rik|ASE-1|Ase1|CAST|PAF49	CD3E antigen, epsilon polypeptide associated protein	7	protein-coding	19356007;19359090;19359388	19358016;19359231;19359483	2248	-;-;-	2.90133	5.76525	522.991	8.16482e-12	6.3408e-10
29876	Clic4	D0Jmb3|TU-74|mc3s5|mtCLIC	chloride intracellular channel 4 (mitochondrial)	4	protein-coding	135213969;135218508;135223464;135226024;135238862;135272518	135217265;135218689;135223570;135226149;135238971;135272760	4065	-;-;-;-;-;-	2.33317	8.86043	522.707	8.19275e-12	6.3408e-10
20448	St6galnac4	SIAT7-D|ST6GalNAcIV|Siat7d	ST6 (alpha-N-acetyl-neuraminyl-2,3-beta-galactosyl-1,3)-N-acetylgalactosaminide alpha-2,6-sialyltransferase 4	2	protein-coding	32587490;32589445;32593990;32595694;32597014	32587681;32589630;32594402;32595801;32600482	4368	+;+;+;+;+	2.15604	7.45762	521.547	8.30821e-12	6.34463e-10
17916	Myo1f	C330006B10Rik	myosin IF	17	protein-coding	33555707;33575791;33576434;33576613;33578093;33578260;33579867;33580159;33581958;33582240;33583685;33583890;33585593;33586116;33588103;33590828;33592921;33594021;33594223;33597941;33598143;33601051;33601659;33601942;33602526;33604257;33604550;33607299	33555856;33575928;33576523;33576707;33578180;33578349;33579998;33580293;33582090;33582436;33583765;33583976;33585679;33586283;33588188;33590909;33593027;33594119;33594367;33598055;33598312;33601196;33601805;33602090;33602609;33604452;33604719;33607764	3833	+;+;+;+;+;+;+;+;+;+;+;+;+;+;+;+;+;+;+;+;+;+;+;+;+;+;+;+	-4.92178	4.0255	521.196	8.34353e-12	6.34463e-10
22038	Plscr1	MmTRA1a|MmTRA1b|Nor1|Tra1|Tra1a|Tra1b|Tras1|Tras2	phospholipid scramblase 1	9	protein-coding	92250194;92258048;92259274;92263033;92264646;92266391;92266712;92269815;92271529	92250360;92258074;92259354;92263277;92264688;92266611;92266873;92269976;92272561	2141	+;+;+;+;+;+;+;+;+	3.1269	4.93425	521.182	8.34497e-12	6.34463e-10
238875	Gapt	9830130M13Rik	Grb2-binding adaptor, transmembrane	13	protein-coding	110352615;110354939;110357084	110354515;110355003;110357172	2055	-;-;-	-4.6629	3.27069	519.853	8.48025e-12	6.39164e-10
66222	Serpinb1a	1190005M04Rik|AI325983|EI|EIA|ELANH2|LEI|M/NEI|MNEI|PI2	serine (or cysteine) peptidase inhibitor, clade B, member 1a	13	protein-coding	32842092;32845309;32845671;32847390;32848619;32850239;32851142	32843222;32845476;32845813;32847507;32848756;32850414;32851185	1918	-;-;-;-;-;-;-	-4.38177	6.09422	560.765	8.50571e-12	6.39164e-10
230734	Yrdc	AV303379|BC023823|IRIP|ITIP	yrdC domain containing (E.coli)	4	protein-coding	124850759;124851693;124851900;124853874;124854475	124851166;124851807;124852019;124854016;124855242	1554	+;+;+;+;+	2.48999	5.91874	518.742	8.59528e-12	6.39694e-10
69106	Stoml1	1810015E19Rik|AI847431|SLP1|STORP|UNC24|WPB72	stomatin-like 1	9	protein-coding	58253164;58254934;58255534;58256640;58257021;58260227;58260798;58261646	58253399;58255040;58255813;58256789;58257224;58260422;58261013;58262524	2268	+;+;+;+;+;+;+;+	-3.0074	4.77556	518.584	8.61174e-12	6.39694e-10
27275	Nufip1	Nufip	nuclear fragile X mental retardation protein interacting protein 1	14	protein-coding	76110891;76111924;76114175;76114978;76115784;76124486;76126138;76130813;76132972;76134786	76111326;76111997;76114273;76115040;76115860;76124578;76126331;76130929;76133198;76137379	3974	+;+;+;+;+;+;+;+;+;+	2.11417	5.94495	517.099	8.76873e-12	6.47633e-10
56338	Txnip	1200008J08Rik|AA682105|Hyplip1|THIF|Tbp-2|VDUP1	thioredoxin interacting protein	3	protein-coding	96557957;96558889;96559070;96559333;96559589;96559938;96560208;96560479	96558485;96558964;96559217;96559435;96559845;96560094;96560359;96561857	2801	+;+;+;+;+;+;+;+	-3.24858	7.14631	515.277	8.96578e-12	6.57029e-10
14026	Evl	AI528774|b2b2600Clo	Ena-vasodilator stimulated phosphoprotein	12	protein-coding	108554720;108605766;108635753;108636249;108648315;108652922;108673289;108674407;108675397;108676102;108679829;108681491;108683195;108683348;108686050;108686408;108688029	108555213;108606011;108635884;108636384;108648483;108653099;108673352;108674465;108675626;108676223;108679889;108681554;108683261;108683410;108686116;108686465;108688516	2698	+;+;+;+;+;+;+;+;+;+;+;+;+;+;+;+;+	-3.06398	6.15014	514.987	8.99762e-12	6.57029e-10
328162	Trmt61a	6720458F09Rik|AI606093|Gcd14|Trm61	tRNA methyltransferase 61A	12	protein-coding	111678105;111680802;111682595	111678962;111681068;111683902	2433	+;+;+	2.90897	5.67052	512.593	9.26545e-12	6.69688e-10
320560	Dennd5b	9330160C06Rik|AI852444|D030011O10Rik|Gm17524	DENN/MADD domain containing 5B	6	protein-coding	148988069;148998257;148999921;149000599;149005166;149006726;149009755;149014116;149016982;149019341;149020545;149027283;149029110;149033266;149036386;149041516;149044483;149054900;149068050;149080806;149101183	148993889;148998431;149000047;149000681;149005353;149006844;149009900;149014237;149017110;149019422;149020623;149027435;149029241;149033359;149036536;149041747;149045019;149055087;149068716;149080915;149101680	9833	-;-;-;-;-;-;-;-;-;-;-;-;-;-;-;-;-;-;-;-;-	-2.73066	6.55839	512.513	9.27459e-12	6.69688e-10
21926	Tnf	DIF|TNF-a|TNF-alpha|TNFSF2|TNFalpha|Tnfa|Tnfsf1a|Tnlg1f	tumor necrosis factor	17	protein-coding	35199390;35200858;35201084;35201655	35200563;35200905;35201138;35201996	1619	-;-;-;-	4.22555	3.87549	509.398	9.63744e-12	6.92022e-10
12495	Entpd1	2610206B08Rik|AA408691|Cd39|E130009M23Rik|NTPDase-1	ectonucleoside triphosphate diphosphohydrolase 1	19	protein-coding	40659794;40711163;40720457;40723087;40724925;40726022;40727288;40733667;40736750;40738823	40659900;40711290;40720574;40723237;40725084;40726258;40727548;40733786;40736884;40741602	4197	+;+;+;+;+;+;+;+;+;+	-3.29116	5.50267	506.84	9.94772e-12	7.10355e-10
333433	Gpd1l	2210409H23Rik|D9Ertd660e	glycerol-3-phosphate dehydrogenase 1-like	9	protein-coding	114899339;114903661;114904775;114910876;114914326;114916981;114920522;114933671	114902502;114903767;114905008;114910988;114914464;114917121;114920699;114933987	4393	-;-;-;-;-;-;-;-	-2.11946	7.17471	506.393	1.00032e-11	7.1039e-10
12581	Cdkn2d	INK4d|p19|p19INK4d	cyclin dependent kinase inhibitor 2D	9	protein-coding	21288463;21290809	21289332;21291209	1271	-;-	-3.48615	4.38213	504.384	1.02566e-11	7.24407e-10
78655	Eif3j1	1810016I04Rik|2700079K05Rik|AA409117|AA409446|C78575|Eif3j|Eif3j-1|Eif3j-2|Eif3j2|Eif3s1|eIF-3-alpha-A|eIF-3-alpha-B|eIF3-alpha|eIF3-p35|eIF3j-A|eIF3j-B	eukaryotic translation initiation factor 3, subunit J1	2	protein-coding	122028623;122028808;122041156;122041582;122047436;122050487;122051742;122051967	122028724;122028911;122041210;122041673;122047550;122050648;122051815;122053629	2367	+;+;+;+;+;+;+;+	2.33793	6.37525	503.81	1.03303e-11	7.25646e-10
11987	Slc7a1	4831426K01Rik|AI447493|Atrc-1|Atrc1|Cat1|Rec-1|Rev-1|mCAT-1	solute carrier family 7 (cationic amino acid transporter, y+ system), member 1	5	protein-coding	148327410;148333890;148334492;148335377;148337107;148340536;148341933;148342738;148345803;148348153;148352066;148365162;148399729	148332543;148333998;148334658;148335594;148337209;148340675;148342155;148342856;148345959;148348311;148352449;148365251;148399904	7179	-;-;-;-;-;-;-;-;-;-;-;-;-	2.31575	8.65012	502.65	1.04813e-11	7.31457e-10
75416	Nop14	2610033H07Rik|Nol14	NOP14 nucleolar protein	5	protein-coding	34638536;34638891;34639185;34640870;34641323;34643926;34644713;34647162;34648392;34649337;34650326;34651750;34652296;34653883;34654436;34656741;34657875;34659851	34638651;34639046;34639303;34641017;34641482;34644079;34644814;34647297;34648477;34649467;34650620;34651881;34652418;34654017;34654569;34656882;34658009;34660148	2702	-;-;-;-;-;-;-;-;-;-;-;-;-;-;-;-;-;-	2.00715	7.22851	502.308	1.05262e-11	7.31457e-10
232413	Clec12a	CLL-1|D230024O04|KLRL1|Micl	C-type lectin domain family 12, member a	6	protein-coding	129350244;129353352;129353647;129354477;129359408;129363894	129350511;129353450;129353835;129354628;129359511;129365303	2222	+;+;+;+;+;+	-5.26849	2.36965	497.492	1.1184e-11	7.73014e-10
216445	Arhgap9	AU043488	Rho GTPase activating protein 9	10	protein-coding	127323727;127325119;127325523;127325844;127326048;127326332;127326553;127326873;127327095;127327638;127327899;127328094;127328390;127328878;127329499	127323830;127325199;127325630;127325902;127326141;127326427;127326651;127327014;127327205;127327736;127327976;127328147;127328524;127328983;127329943	1811	+;+;+;+;+;+;+;+;+;+;+;+;+;+;+	-2.74125	5.99761	496.681	1.12995e-11	7.76838e-10
56361	Pus1	A730013B20Rik|MPUS1|mPus1p	pseudouridine synthase 1	5	protein-coding	110773667;110774522;110775536;110776554;110777614;110779687;110780240	110773979;110775213;110775638;110776607;110777751;110779897;110780615	1887	-;-;-;-;-;-;-	2.16056	6.22786	495.68	1.14438e-11	7.826e-10
66249	Pno1	1810003N24Rik|AA407421|AU015468|AU019495|AU042323|Emi3|Imi3	partner of NOB1 homolog	11	protein-coding	17203198;17204501;17208789;17209077;17209311;17210988;17211313	17204001;17204571;17208906;17209137;17209394;17211137;17211589	1565	-;-;-;-;-;-;-	2.43124	7.31124	495.12	1.15254e-11	7.84031e-10
20893	Bhlhe40	Bhlhb2|C130042M06Rik|CR8|Clast5|Dec1|Sharp2|Stra13|Stra14	basic helix-loop-helix family, member e40	6	protein-coding	108660629;108661161;108661505;108662521;108664479	108660992;108661230;108661612;108662644;108666925	3113	+;+;+;+;+	3.4978	7.52557	511.448	1.17834e-11	7.97387e-10
56356	Gltp	1110001F24Rik|C76925|C77564	glycolipid transfer protein	5	protein-coding	114669490;114674054;114676265;114677621;114690759	114670589;114674204;114676398;114677679;114690935	1621	-;-;-;-;-	-1.84598	6.65437	491.753	1.20309e-11	8.09896e-10
27979	Eif3b	AL033316|AL033334|AL033369|AW208965|D5Wsu45e|EIF3-ETA|EIF3-P110|EIF3-P116|Eif3s9|PRT1	eukaryotic translation initiation factor 3, subunit B	5	protein-coding	140419305;140425262;140426437;140426783;140427017;140427410;140430052;140430262;140430971;140432924;140436248;140437285;140438316;140439913;140440986;140441737;140442124;140442320;140442874	140419826;140425454;140426556;140426840;140427145;140427567;140430183;140430328;140431017;140433134;140436320;140437407;140438394;140440051;140441111;140441814;140442232;140442436;140443358	2966	+;+;+;+;+;+;+;+;+;+;+;+;+;+;+;+;+;+;+	1.89853	10.1411	490.974	1.21514e-11	8.13767e-10
59031	Chst12	AI595374|C4S-2|C4ST2	carbohydrate sulfotransferase 12	5	protein-coding	140505609;140523541	140505696;140525238	1786	+;+	-2.55573	5.95584	490.283	1.22595e-11	8.16774e-10
57440	Ehd3	Ehd2	EH-domain containing 3	17	protein-coding	73804841;73816231;73820478;73827150;73828046;73829918	73805469;73816407;73820575;73827562;73828210;73832093	3658	+;+;+;+;+;+	-3.35461	3.41649	487.085	1.27746e-11	8.46727e-10
216766	Gemin5	AA407055|AA407208|AI451603|BB194447|C330013N08	gem nuclear organelle associated protein 5	11	protein-coding	58120001;58122282;58124932;58126432;58128645;58130018;58130643;58134764;58136858;58137668;58139019;58139495;58141588;58145349;58146393;58147827;58148415;58150546;58151532;58155102;58155632;58156667;58160706;58163794;58164257;58165893;58167709;58168288	58121784;58122378;58125418;58126594;58128899;58130228;58130762;58134911;58136995;58137766;58139141;58139608;58141809;58145520;58146532;58148008;58148488;58150682;58151614;58155187;58155844;58156832;58160838;58163913;58164408;58166074;58167869;58168539	6214	-;-;-;-;-;-;-;-;-;-;-;-;-;-;-;-;-;-;-;-;-;-;-;-;-;-;-;-	2.20876	7.61487	485.401	1.30558e-11	8.60952e-10
16329	Inpp1	2300002C06Rik|AV137389	inositol polyphosphate-1-phosphatase	1	protein-coding	52789418;52791688;52794470;52797041;52799285;52817402	52790217;52791862;52794670;52797101;52799536;52817688	1776	-;-;-;-;-;-	-4.16738	3.99702	483.953	1.33035e-11	8.72829e-10
59027	Nampt	1110035O14Rik|AI314458|AI480535|NAmPRTase|Pbef|Pbef1|Visfatin	nicotinamide phosphoribosyltransferase	12	protein-coding	32820335;32830167;32833032;32834902;32838299;32839151;32840925;32842685;32846706;32848617;32850423	32820626;32830323;32833135;32835030;32838457;32839287;32841150;32842804;32846846;32848751;32853369	4547	+;+;+;+;+;+;+;+;+;+;+	2.04805	7.49132	482.052	1.36367e-11	8.88706e-10
16476	Jun	AP-1|Junc|c-jun	jun proto-oncogene	4	protein-coding	95049036	95052222	3187	-	3.10078	6.65389	481.792	1.3683e-11	8.88706e-10
226169	Pprc1	A930018M19|BC013720|PRC|mKIAA0595	peroxisome proliferative activated receptor, gamma, coactivator-related 1	19	protein-coding	46056539;46061403;46062144;46062402;46062612;46065664;46067229;46068021;46069039;46071277;46071519;46071702;46072183;46072549	46056743;46061576;46062290;46062503;46065480;46065717;46067286;46068088;46069768;46071411;46071585;46071823;46072334;46072909	5244	+;+;+;+;+;+;+;+;+;+;+;+;+;+	2.21849	7.43873	481.338	1.37644e-11	8.89526e-10
20901	Strap	AW557906|C78091|C79202|Unrip	serine/threonine kinase receptor associated protein	6	protein-coding	137735082;137736330;137739358;137739755;137741303;137741952;137745507;137748687;137749364;137750551	137735466;137736465;137739439;137739827;137741399;137742089;137745643;137748836;137749429;137751930	2644	+;+;+;+;+;+;+;+;+;+	1.81509	8.52146	479.815	1.40414e-11	9.02914e-10
17975	Ncl	B530004O11Rik|C23|D0Nds28|D1Nds28|Nucl	nucleolin	1	protein-coding	86344719;86350812;86351367;86352198;86352510;86353126;86353732;86355020;86356052;86356371;86356556;86356957;86358107;86359206	86350696;86351035;86351493;86352319;86352633;86353280;86353855;86355144;86356193;86356457;86356741;86357452;86358223;86359455	8257	-;-;-;-;-;-;-;-;-;-;-;-;-;-	2.16741	11.7445	478.841	1.42219e-11	9.04084e-10
11857	Arhgdib	D4|Gdid4|Ly-GDI	Rho, GDP dissociation inhibitor (GDI) beta	6	protein-coding	136923709;136926672;136929612;136932260;136933584;136941651	136924326;136926735;136929688;136932343;136933773;136941717	1100	-;-;-;-;-;-	-1.76929	9.85922	478.654	1.42567e-11	9.04084e-10
19331	Rab19	-	RAB19, member RAS oncogene family	6	protein-coding	39381428;39383908;39388009;39389538	39381509;39384120;39388192;39390380	1322	+;+;+;+	-5.11264	3.00852	478.392	1.43059e-11	9.04084e-10
110109	Nop2	120kDa|A530002O17|Nol1	NOP2 nucleolar protein	6	protein-coding	125131883;125132208;125133519;125133714;125134547;125136913;125137055;125137311;125137635;125139640;125139806;125140535;125140790;125141036;125141274;125144001	125132003;125132318;125133564;125133802;125134731;125136968;125137215;125137510;125137724;125139727;125139946;125140674;125140879;125141158;125141502;125144753	2623	+;+;+;+;+;+;+;+;+;+;+;+;+;+;+;+	2.38656	7.79358	478.214	1.43394e-11	9.04084e-10
66540	Fam107b	3110001A13Rik|AA589595|AA959793|AI132312	family with sequence similarity 107, member B	2	protein-coding	3713458;3772796;3778418;3779501	3713636;3772979;3778568;3782134	3148	+;+;+;+	2.3017	9.24958	476.551	1.46568e-11	9.19608e-10
67731	Fbxo32	4833442G10Rik|AI430017|ATROGIN1|Gm20361|MAFbx	F-box protein 32	15	protein-coding	58175879;58182835;58184082;58191285;58192271;58205213;58206199;58207955;58214496	58181555;58182978;58184264;58191469;58192364;58205305;58206248;58208067;58214892	6936	-;-;-;-;-;-;-;-;-	-3.48587	3.45744	475.751	1.48124e-11	9.22654e-10
668661	2410002F23Rik	-	RIKEN cDNA 2410002F23 gene	7	protein-coding	44246722;44248252;44249542;44250021;44250309;44250613	44246823;44248295;44249599;44250059;44250340;44252319	1982	+;+;+;+;+;+	2.99738	5.6248	475.569	1.48481e-11	9.22654e-10
217835	Rin3	6430500K07|C86933	Ras and Rab interactor 3	12	protein-coding	102283074;102283641;102312975;102325795;102350882;102358705;102368364;102373570;102382553;102387554;102389824	102283326;102283782;102313182;102325912;102350954;102358796;102369848;102373878;102382684;102387717;102390854	4007	+;+;+;+;+;+;+;+;+;+;+	-3.53048	6.90089	491.602	1.50698e-11	9.31949e-10
72258	Kcnk10	1700024D23Rik|3010005K24Rik|Trek2	potassium channel, subfamily K, member 10	12	protein-coding	98433994;98436192;98440592;98489905;98496193;98518498;98577786	98435427;98436334;98440778;98490065;98496310;98518832;98577940	2533	-;-;-;-;-;-;-	4.85932	2.79617	471.831	1.56029e-11	9.48576e-10
110816	Pwp2	6530411D08Rik|Pwp2h|wdp103	PWP2 periodic tryptophan protein homolog (yeast)	10	protein-coding	78170910;78173381;78173573;78173833;78174931;78175486;78176253;78176956;78177750;78178166;78178428;78178961;78179715;78180126;78181049;78181511;78182386;78182623;78182946;78184058;78185071	78172134;78173455;78173723;78174051;78174996;78175594;78176400;78177136;78177900;78178313;78178576;78179097;78179785;78180269;78181278;78181646;78182529;78182722;78183040;78184170;78185149	3871	-;-;-;-;-;-;-;-;-;-;-;-;-;-;-;-;-;-;-;-;-	2.12388	7.41209	471.647	1.56412e-11	9.48576e-10
66143	Eef1e1	1110003A02Rik	eukaryotic translation elongation factor 1 epsilon 1	13	protein-coding	38645691;38654996;38656040;38658907	38646310;38655091;38656240;38659028	1039	-;-;-;-	2.33543	6.20969	471.62	1.56468e-11	9.48576e-10
54351	Elp5	Derp6|Rai12	elongator acetyltransferase complex subunit 5	11	protein-coding	69968224;69969096;69969493;69970561;69975040;69979830;69979999;69980214;69981207	69968540;69969196;69969588;69970742;69975260;69979910;69980059;69980562;69981235	1437	-;-;-;-;-;-;-;-;-	2.01434	6.2754	471.273	1.57194e-11	9.48576e-10
17133	Maff	-	v-maf musculoaponeurotic fibrosarcoma oncogene family, protein F (avian)	15	protein-coding	79347678;79356967;79357421	79347754;79357033;79359076	1800	+;+;+	4.41795	3.04865	470.934	1.57907e-11	9.48576e-10
26377	Dapp1	Bam32	dual adaptor for phosphotyrosine and 3-phosphoinositides 1	3	protein-coding	137931006;137935582;137937737;137939137;137940861;137949647;137961442;137965881;137981319	137933189;137935669;137937822;137939199;137940908;137949777;137961575;137966003;137981549	3088	-;-;-;-;-;-;-;-;-	-2.38521	5.44089	470.66	1.58484e-11	9.48576e-10
56696	Gpr132	G2a	G protein-coupled receptor 132	12	protein-coding	112850876;112855815;112860870	112853176;112855905;112860916	2439	-;-;-	1.74646	6.45401	470.642	1.58524e-11	9.48576e-10
72515	Wdr43	2610318G08Rik|AU020887|AV024208|Wrd43|mKIAA0007	WD repeat domain 43	17	protein-coding	71616215;71625353;71626773;71630161;71632005;71633624;71636557;71638309;71640234;71641287;71642705;71648773;71650017;71650568;71652781;71653453;71657341;71657476	71616485;71625490;71626894;71630281;71632141;71633726;71636621;71638480;71640320;71641418;71642833;71648859;71650048;71650631;71652894;71653522;71657390;71659031	3450	+;+;+;+;+;+;+;+;+;+;+;+;+;+;+;+;+;+	2.13145	8.07726	469.203	1.61603e-11	9.6254e-10
76438	Rftn1	2310015N21Rik|AI853526	raftlin lipid raft linker 1	17	protein-coding	49993307;50002632;50004254;50036941;50047297;50055237;50086568;50107070;50169003;50190221	49994481;50002713;50004357;50037056;50047500;50055627;50086676;50107256;50169159;50190497	2802	-;-;-;-;-;-;-;-;-;-	1.81538	9.02417	467.122	1.66179e-11	9.85257e-10
12044	Bcl2a1a	A1|BB218357|Bcl2a1|Bfl-1|Hbpa1	B cell leukemia/lymphoma 2 related protein A1a	9	protein-coding	88956920;88962172	88957470;88962416	796	+;+	4.43721	3.39938	466.73	1.67057e-11	9.8594e-10
29812	Ndrg3	4833415O14Rik|AI747193|Ndr3	N-myc downstream regulated gene 3	2	protein-coding	156927342;156929932;156931216;156931430;156934942;156937327;156937486;156938551;156940357;156943987;156944385;156946017;156948242;156950034;156958467;156970037;156991999	156928881;156929970;156931267;156931465;156934989;156937378;156937551;156938654;156940413;156944073;156944445;156946079;156948362;156950139;156958502;156970138;156992111	2683	-;-;-;-;-;-;-;-;-;-;-;-;-;-;-;-;-	-1.9972	6.00973	465.506	1.69836e-11	9.97785e-10
223732	Rtl6	BC058638|Ldoc1l|Mar6|Mart6	retrotransposon Gag like 6	15	protein-coding	84553398	84557823	4426	-	-3.42375	5.48117	463.788	1.73826e-11	1.01198e-09
20810	Srm	AA407669|SpdST|SpdSy	spermidine synthase	4	protein-coding	148591513;148592044;148592482;148593288;148593768;148594083;148594287	148591786;148592164;148592574;148593441;148593997;148594205;148594619	1328	+;+;+;+;+;+;+	3.00738	8.4343	463.627	1.74246e-11	1.01198e-09
71706	Slc46a3	1200006F02Rik	solute carrier family 46, member 3	5	protein-coding	147878441;147879693;147884197;147885971;147893833;147894481	147879214;147879849;147884280;147886841;147894045;147894802	2421	-;-;-;-;-;-	-3.37794	3.9625	463.46	1.74601e-11	1.01198e-09
110809	Srsf1	1110054N12Rik|5730507C05Rik|6330415C05Rik|AI482334|AW491331|Asf|Sf2|Sfrs1	serine/arginine-rich splicing factor 1	11	protein-coding	88047671;88048490;88049043	88048032;88048674;88053757	5262	+;+;+	1.86268	8.84329	462.266	1.77451e-11	1.01849e-09
435145	Shisa8	Orf26|ckamp39	shisa family member 8	15	protein-coding	82206952;82207751;82208463;82211889	82207547;82207897;82208596;82212815	1804	-;-;-;-	3.49232	7.52703	478.676	1.7782e-11	1.01849e-09
74114	Crot	1200003H03Rik	carnitine O-octanoyltransferase	5	protein-coding	8966048;8968647;8968870;8969048;8969916;8973586;8973945;8974133;8976008;8977455;8978198;8983689;8987768;8988104;8989606;8993506;8996452;8997104	8966972;8968766;8968963;8969126;8970039;8973716;8974052;8974216;8976109;8977580;8978291;8983797;8987892;8988285;8989730;8993641;8996547;8997146	2803	-;-;-;-;-;-;-;-;-;-;-;-;-;-;-;-;-;-	-3.09451	4.46314	462.003	1.78088e-11	1.01849e-09
56149	Grasp	tamalin	GRP1 (general receptor for phosphoinositides 1)-associated scaffold protein	15	protein-coding	101224207;101226914;101228832;101228991;101230534;101230725;101230985;101231517	101224544;101226963;101228886;101229093;101230627;101230791;101231051;101232756	2014	+;+;+;+;+;+;+;+	3.67691	3.53405	460.496	1.81779e-11	1.02999e-09
72544	Exosc6	2610510N21Rik|C76919|Mtr3	exosome component 6	8	protein-coding	111056339	111057599	1261	+	2.31396	5.59349	460.29	1.82291e-11	1.02999e-09
20383	Srsf3	AL024116|Sfrs3|X16	serine/arginine-rich splicing factor 3	17	protein-coding	29032660;29036241;29038490;29039454;29040775;29041207;29041384	29032786;29036448;29038624;29039909;29040813;29041293;29043372	3041	+;+;+;+;+;+;+	1.93509	8.06898	459.821	1.8346e-11	1.02999e-09
52123	Agpat5	1110013A05Rik|D8Ertd319e	1-acylglycerol-3-phosphate O-acyltransferase 5 (lysophosphatidic acid acyltransferase, epsilon)	8	protein-coding	18846279;18861477;18868893;18870838;18876040;18878007;18879605;18881738	18846778;18861546;18869008;18870927;18876130;18878168;18879728;18884413	3829	+;+;+;+;+;+;+;+	2.612	6.01079	459.741	1.83662e-11	1.02999e-09
72462	Rrp1b	2600005C20Rik|D030064A17|Kiaa0179|mKIAA0179	ribosomal RNA processing 1 homolog B (S. cerevisiae)	17	protein-coding	32036162;32045929;32047674;32048285;32049426;32049949;32051146;32051683;32052739;32053857;32055105;32055911;32056556;32058524;32059274;32060348	32036604;32046011;32047731;32048638;32049487;32050078;32051210;32051849;32052827;32053954;32055124;32055997;32057256;32058664;32059337;32062862	5077	+;+;+;+;+;+;+;+;+;+;+;+;+;+;+;+	3.42597	7.13272	476.014	1.84084e-11	1.02999e-09
104662	Tsr1	AU040765|AW550801|mKIAA1401	TSR1 20S rRNA accumulation	11	protein-coding	74898080;74898377;74899182;74899509;74900153;74901489;74902009;74903820;74904829;74905206;74905891;74907335;74907824;74908046;74908228	74898215;74898480;74899401;74899643;74900577;74901648;74902166;74904013;74904991;74905316;74906023;74907451;74907964;74908120;74909340	3385	+;+;+;+;+;+;+;+;+;+;+;+;+;+;+	2.24181	7.27765	458.843	1.85931e-11	1.03502e-09
100043757	Zfp831	-	zinc finger protein 831	2	protein-coding	174643534;174648081;174657673;174704023;174705103	174647172;174648223;174657809;174704180;174710832	9807	+;+;+;+;+	-3.97475	5.5671	474.584	1.87556e-11	1.03502e-09
20462	Tra2b	5730405G21Rik|D16Ertd266e|SIG-41|Sfrs10|Silg41|TRA2beta	transformer 2 beta	16	protein-coding	22245741;22247190;22248436;22249050;22250865;22252607;22254408;22254984;22265741	22246866;22247263;22248495;22249133;22250980;22252795;22254570;22255117;22265929	2135	-;-;-;-;-;-;-;-;-	1.9295	6.84877	458.166	1.87662e-11	1.03502e-09
76574	Mfsd2a	1700018O18Rik|Mfsd2|NLS1	major facilitator superfamily domain containing 2A	4	protein-coding	122946850;122948532;122948801;122949267;122949479;122950152;122950414;122950661;122951191;122951789;122951990;122956732;122959270;122960941	122947304;122948708;122948944;122949379;122949562;122950235;122950535;122950751;122951348;122951867;122952128;122956856;122959401;122961188	2151	-;-;-;-;-;-;-;-;-;-;-;-;-;-	6.01608	4.02503	457.963	1.88186e-11	1.03502e-09
22710	Zfp52	KRAB11|Zfp-52|Zfp76|mszf23-2|mszf24|mszf34|mszf75|zfec29	zinc finger protein 52	17	protein-coding	21535539;21538573;21554985;21557135;21560049	21535833;21538670;21555075;21557261;21562601	3164	+;+;+;+;+	2.43204	5.23866	456.02	1.93276e-11	1.05851e-09
12125	Bcl2l11	1500006F24Rik|Bim|Bod|bcl2-L-11	BCL2-like 11 (apoptosis facilitator)	2	protein-coding	128126038;128128620;128147085;128158231	128126252;128129014;128147194;128162547	5037	+;+;+;+	2.11815	7.67104	453.266	2.00766e-11	1.0949e-09
72147	Zbtb46	2610019F01Rik|4933406L05Rik|BZEL|Btbd4	zinc finger and BTB domain containing 46	2	protein-coding	181390886;181395450;181410545;181423419;181459256	181391468;181395625;181411980;181424388;181459426	3336	-;-;-;-;-	7.70528	3.69113	489.528	2.02875e-11	1.09866e-09
21379	Tbrg4	2310042P22Rik|AA120735|AA408001|AI527316|Cpr2|R74877|Tb-12	transforming growth factor beta regulated gene 4	11	protein-coding	6615598;6617308;6617518;6617963;6618460;6618997;6619556;6619972;6620742;6623816;6625149;6625965	6616714;6617422;6617629;6618208;6618604;6619110;6619713;6620143;6621065;6624283;6625213;6626067	3139	-;-;-;-;-;-;-;-;-;-;-;-	2.14903	7.44767	452.397	2.03201e-11	1.09866e-09
22256	Ung	UNG1|UNG2	uracil DNA glycosylase	5	protein-coding	114130435;114131156;114132181;114135864;114136347;114137153;114138236	114130625;114131513;114132276;114135961;114136435;114137331;114139321	2097	+;+;+;+;+;+;+	2.26392	5.78904	452.112	2.04006e-11	1.09866e-09
72117	Naa50	2600005K24Rik|2810441M03Rik|AW112078|Mak3|Mak3p|Nat13|Nat5|San	N(alpha)-acetyltransferase 50, NatE catalytic subunit	16	protein-coding	44139809;44156413;44157074;44157880;44159463	44140111;44156546;44157193;44157946;44163364	4526	+;+;+;+;+	1.81768	8.10842	451.716	2.05131e-11	1.10013e-09
230787	Themis2	ICB-1	thymocyte selection associated family member 2	4	protein-coding	132782357;132783348;132785183;132789545;132792478;132796260	132783005;132783498;132786270;132789952;132792618;132796364	2542	-;-;-;-;-;-	-2.00807	6.80707	451.193	2.06626e-11	1.10357e-09
20469	Sipa1	Spa1	signal-induced proliferation associated gene 1	19	protein-coding	5651185;5651636;5651906;5652045;5652261;5652455;5652655;5653999;5654547;5655258;5655688;5656154;5659334;5659596;5660314;5661596;5662588;5663604	5651562;5651714;5651960;5652146;5652369;5652566;5652873;5654273;5655156;5655415;5655791;5656328;5659510;5659723;5661111;5661626;5662841;5663707	3868	-;-;-;-;-;-;-;-;-;-;-;-;-;-;-;-;-;-	-1.89401	8.06847	450.116	2.0975e-11	1.11564e-09
30955	Pik3cg	5830428L06Rik|PI3Kgamma|p110gamma|p120-PI3K	phosphatidylinositol-4,5-bisphosphate 3-kinase catalytic subunit gamma	12	protein-coding	32173397;32192080;32193599;32194694;32195619;32197185;32199088;32200500;32200835;32203992;32208151;32208518	32176856;32192237;32193710;32194824;32195709;32197331;32199191;32200725;32200900;32205998;32208470;32208649	6954	-;-;-;-;-;-;-;-;-;-;-;-	-2.93966	7.61184	448.364	2.14945e-11	1.13859e-09
235493	Fam214a	6330415I01Rik|AI553555|C130047D21Rik|Kiaa1370|mKIAA1370	family with sequence similarity 214, member A	9	protein-coding	74953053;74953714;74976111;75004265;75006288;75006962;75008651;75012941;75015844;75017038;75018997;75023585;75025651;75031515	74953278;74953830;74976276;75004449;75006490;75007087;75010466;75013054;75015923;75017146;75019155;75023653;75025847;75032468	4521	+;+;+;+;+;+;+;+;+;+;+;+;+;+	-3.57147	5.91804	447.1	2.18787e-11	1.15421e-09
50527	Ero1l	ERO1-L|Ero1a	ERO1-like (S. cerevisiae)	14	protein-coding	45283087;45287733;45287976;45292362;45292931;45294304;45294511;45295972;45299046;45299842;45301693;45301849;45303549;45305249;45306512;45318377	45286088;45287866;45288062;45292431;45293177;45294396;45294537;45295983;45299083;45299962;45301766;45301922;45303587;45305332;45306631;45318572	4418	-;-;-;-;-;-;-;-;-;-;-;-;-;-;-;-	2.14418	6.37668	443.169	2.31253e-11	1.21094e-09
18003	Nedd9	Cas-L|CasL|HEF1|MEF1|Nedd-9|p105	neural precursor cell expressed, developmentally down-regulated gene 9	13	protein-coding	41309916;41314366;41315774;41317862;41318444;41338577;41358853;41425861;41487157	41312170;41314455;41317015;41317963;41318545;41339020;41359001;41426024;41487320	4712	-;-;-;-;-;-;-;-;-	-1.97122	7.70884	443.12	2.31415e-11	1.21094e-09
101214	Tra2a	1500010G04Rik|AL022798|G430041M01Rik|mAWMS1	transformer 2 alpha	6	protein-coding	49243921;49244868;49245476;49246849;49248986;49250863;49252382;49263838	49244731;49244935;49245610;49246964;49249174;49251022;49252515;49264052	1828	-;-;-;-;-;-;-;-	2.86206	6.57456	440.558	2.39986e-11	1.25073e-09
12607	Cebpz	AI848081|CBF2|Cbf|Cebpa-rs1	CCAAT/enhancer binding protein zeta	17	protein-coding	78919003;78920549;78920722;78921635;78922130;78922514;78923236;78924446;78925914;78926083;78926869;78929278;78931310;78932110;78934575;78936875	78920017;78920630;78920780;78921721;78922314;78922571;78923336;78924512;78925982;78926185;78926922;78929366;78931496;78932341;78936067;78937070	4077	-;-;-;-;-;-;-;-;-;-;-;-;-;-;-;-	1.95969	7.85779	438.945	2.45569e-11	1.27469e-09
320253	2003-03-01	6330411I15Rik|A530081L18Rik|AI843639|MARCH-III	membrane-associated ring finger (C3HC4) 3	18	protein-coding	56761716;56783019;56807664;56811832;56925307	56762568;56783228;56807868;56812075;56925548	1754	-;-;-;-;-	3.16692	4.695	438.151	2.48375e-11	1.2841e-09
22364	Vpreb3	8HS-20|AI528709|Vpreb-3	pre-B lymphocyte gene 3	10	protein-coding	75948312;75949143	75948409;75949646	602	+;+	-2.3857	6.06611	437.395	2.51078e-11	1.2929e-09
18034	Nfkb2	NF-kappaB2|lyt|p49|p49/p100|p50B|p52	nuclear factor of kappa light polypeptide gene enhancer in B cells 2, p49/p100	19	protein-coding	46304737;46305695;46306283;46306486;46306771;46306942;46307364;46307560;46307956;46308173;46308345;46308629;46308865;46309155;46309655;46309843;46310208;46310497;46310724;46311009;46311282;46311581;46311770	46304820;46306024;46306364;46306526;46306869;46307093;46307470;46307718;46308060;46308258;46308483;46308754;46309074;46309296;46309769;46310056;46310377;46310599;46310875;46311078;46311454;46311692;46312090	3292	+;+;+;+;+;+;+;+;+;+;+;+;+;+;+;+;+;+;+;+;+;+;+	1.89038	8.96088	436.71	2.53557e-11	1.30049e-09
70930	Nol8	4921532D18Rik|5730412B09Rik	nucleolar protein 8	13	protein-coding	49653350;49653529;49654347;49655173;49656675;49658696;49659950;49660958;49664054;49664728;49665379;49667355;49669709;49672552;49675386;49676322;49676755;49678386	49653397;49653682;49654502;49655235;49656753;49658831;49660018;49662775;49664167;49664850;49665469;49667490;49669786;49672823;49675512;49676389;49676834;49679015	4242	+;+;+;+;+;+;+;+;+;+;+;+;+;+;+;+;+;+	2.03649	6.70416	435.62	2.57564e-11	1.31335e-09
66949	Trim59	2310035M22Rik|2700022F13Rik|Mrf1|TSBF1	tripartite motif-containing 59	3	protein-coding	69035294;69043768;69044613	69038008;69043842;69044742	2920	-;-;-	-3.20819	6.06993	435.216	2.59067e-11	1.31335e-09
227937	Pkp4	5031422I09Rik|9430019K17Rik|Armrp|p0071	plakophilin 4	2	protein-coding	59160850;59214678;59266388;59289218;59305066;59305305;59308008;59310102;59311694;59318512;59322502;59334748;59337584;59338719;59339081;59342093;59344798;59347720;59347924;59350494;59352262;59354203	59161128;59214814;59266500;59289252;59305197;59305492;59308557;59310290;59311913;59318644;59322715;59334931;59337701;59338910;59339254;59342243;59344993;59347804;59348041;59350622;59352335;59355205	4614	+;+;+;+;+;+;+;+;+;+;+;+;+;+;+;+;+;+;+;+;+;+	2.94925	3.96982	435.204	2.59113e-11	1.31335e-09
13665	Eif2s1	0910001O23Rik|2410026C18Rik|35kDa|Eif2a|eIF2alpha	eukaryotic translation initiation factor 2, subunit 1 alpha	12	protein-coding	78862072;78866526;78874564;78877092;78879951;78881132;78883258;78884791	78862180;78866767;78874643;78877243;78880057;78881229;78883401;78887010	3152	+;+;+;+;+;+;+;+	2.0993	8.06881	432.942	2.67718e-11	1.35166e-09
12894	Cpt1a	C730027G07|CPTI|Cpt1	carnitine palmitoyltransferase 1a, liver	19	protein-coding	3323301;3349189;3352485;3356317;3358176;3362085;3364478;3365675;3366330;3368855;3370707;3371572;3375093;3376411;3378368;3380017;3381610;3381932;3383755	3323374;3349342;3352624;3356488;3358277;3362222;3364555;3365782;3366417;3369050;3370895;3371677;3375209;3376575;3378502;3380169;3381723;3382024;3385733	4301	+;+;+;+;+;+;+;+;+;+;+;+;+;+;+;+;+;+;+	-3.65338	6.25647	449.946	2.69405e-11	1.35489e-09
14360	Fyn	AI448320|AW552119	Fyn proto-oncogene	10	protein-coding	39369799;39395005;39455066;39511739;39515573;39522754;39525401;39526781;39529437;39529919;39532016;39533634;39533809;39551387;39563764	39370190;39395044;39455135;39511996;39515669;39522852;39525504;39526930;39529601;39530074;39532195;39533710;39533962;39551518;39565381	3692	+;+;+;+;+;+;+;+;+;+;+;+;+;+;+	2.31794	6.8062	431.871	2.71906e-11	1.36217e-09
67621	Bend5	2310026E23Rik	BEN domain containing 5	4	protein-coding	111415006;111431017;111433087;111448506;111454085;111459750	111415400;111431150;111433553;111448654;111454298;111460298	1908	+;+;+;+;+;+	-2.39016	5.1937	430.484	2.77447e-11	1.38455e-09
17134	Mafg	AA545192|C630022N07Rik	v-maf musculoaponeurotic fibrosarcoma oncogene family, protein G (avian)	11	protein-coding	120628348;120629818;120633362	120629736;120629881;120633547	1639	-;-;-	2.67664	4.60316	429.889	2.79862e-11	1.38633e-09
71684	Rbm43	0610033I05Rik	RNA binding motif protein 43	2	protein-coding	51924448;51926681;51929660;51932400;51934548;51934832	51925934;51926760;51929849;51932523;51934644;51935009	2156	-;-;-;-;-;-	-3.35969	4.97647	429.868	2.79948e-11	1.38633e-09
76073	Pcgf5	0610009F02Rik|1110054A01Rik|5830406C17Rik|5830443C21Rik|9530023M17Rik|AI324127	polycomb group ring finger 5	19	protein-coding	36379067;36411956;36434570;36437155;36437303;36439999;36442844;36444988;36455621	36379159;36412236;36434666;36437210;36437362;36440147;36442942;36445077;36456204	1509	+;+;+;+;+;+;+;+;+	2.23759	5.23869	429.465	2.81599e-11	1.38919e-09
57753	Noc3l	AF233884|Fad24	NOC3 like DNA replication regulator	19	protein-coding	38788128;38790288;38792701;38794105;38794972;38795486;38795638;38795797;38798898;38799310;38804399;38807087;38807526;38810008;38810298;38812344;38814081;38814686;38815583;38817938;38819093	38789697;38790372;38792798;38794233;38795153;38795557;38795701;38795869;38798998;38799390;38804530;38807215;38807701;38810101;38810459;38812474;38814134;38814843;38815715;38818145;38819237	3977	-;-;-;-;-;-;-;-;-;-;-;-;-;-;-;-;-;-;-;-;-	2.48421	6.26433	429.098	2.8311e-11	1.39133e-09
14371	Fzd9	Fz9|mfz9	frizzled class receptor 9	5	protein-coding	135248938	135251047	2110	-	5.5881	2.0969	428.592	2.85213e-11	1.39636e-09
14104	Fasn	A630082H08Rik|FAS	fatty acid synthase	11	protein-coding	120805958;120808075;120808502;120808719;120809025;120809426;120809804;120810130;120810437;120810641;120810912;120811291;120811600;120811838;120812039;120812300;120812658;120812970;120813210;120813406;120813654;120814477;120815012;120815291;120815611;120815882;120816040;120816305;120816622;120816847;120817125;120817473;120817986;120818433;120818738;120819803;120820029;120820245;120820532;120820899…	120807991;120808326;120808600;120808939;120809252;120809614;120810049;120810281;120810528;120810792;120811113;120811514;120811722;120811957;120812217;120812450;120812861;120813124;120813328;120813570;120814040;120814763;120815215;120815470;120815790;120815962;120816231;120816477;120816737;120817050;120817259;120817567;120818175;120818620;120819200;120819937;120820144;120820367;120820732;120821072…	9938	-;-;-;-;-;-;-;-;-;-;-;-;-;-;-;-;-;-;-;-;-;-;-;-;-;-;-;-;-;-;-;-;-;-;-;-;-;-;-;-;-;-;-	2.43452	9.5776	425.214	2.99711e-11	1.4618e-09
53860	2009-09-01	MSF1|Msf|PNUTL4|Sint1	septin 9	11	protein-coding	117199661;117218875;117266246;117290398;117331715;117332313;117351429;117352149;117352607;117353088;117354810;117356335;117356613;117359419;117360423	117199773;117218931;117266595;117291036;117331853;117332470;117351620;117352277;117352688;117353225;117354927;117356430;117356709;117359470;117362325	4263	+;+;+;+;+;+;+;+;+;+;+;+;+;+;+	-5.33021	6.40598	518.594	3.01023e-11	1.46268e-09
387609	Zhx2	Afr-1|Afr1|Raf|mKIAA0854	zinc fingers and homeoboxes 2	15	protein-coding	57694667;57762646;57821032;57838591	57695004;57762719;57823751;57839832	4374	+;+;+;+	3.47739	6.86579	453.725	3.11962e-11	1.50957e-09
100041585	Amd2	AdoMetDC|Amd1|Amd3	S-adenosylmethionine decarboxylase 2	10	protein-coding	35708691	35711891	3201	-	2.24748	6.11807	422.132	3.1369e-11	1.50957e-09
140858	Wdr5	2410008O07Rik|AA408785|AA960360|Big|Big-3	WD repeat domain 5	2	protein-coding	27515147;27518629;27519349;27519743;27520327;27520573;27520828;27525106;27528274;27531639;27532993;27533337;27533768;27534757	27515280;27518792;27519457;27519816;27520416;27520662;27520911;27525161;27528320;27531714;27533026;27533411;27533855;27536535	2900	+;+;+;+;+;+;+;+;+;+;+;+;+;+	1.94599	6.83848	421.952	3.14527e-11	1.50957e-09
67397	Erp29	1200015M03Rik|2810446M09Rik|AW209030|Erp28|Erp31|PDI-Db	endoplasmic reticulum protein 29	5	protein-coding	121444753;121447141;121452191	121445572;121447279;121452474	1243	-;-;-	-1.72258	8.28686	421.27	3.17734e-11	1.50957e-09
18036	Nfkbib	I(Kappa)B(beta)|I-kappa-B-beta|IKB-beta|IKappaBbeta|IkB|IkBb|NF-kappa-BIB|ikB-B	nuclear factor of kappa light polypeptide gene enhancer in B cells inhibitor, beta	7	protein-coding	28758251;28759098;28759827;28760177;28761602;28762026;28766244	28759008;28759204;28760096;28760265;28761935;28762131;28766524	1945	-;-;-;-;-;-;-	2.01029	6.92142	421.21	3.18015e-11	1.50957e-09
209131	Snx30	4732481H14Rik|C030041J06Rik	sorting nexin family member 30	4	protein-coding	59805650;59857445;59868238;59879222;59884980;59886407;59892462;59894525;59898908	59806225;59857636;59868348;59879380;59885175;59886606;59892548;59894677;59904740	7507	+;+;+;+;+;+;+;+;+	-2.86355	6.30633	421.023	3.18903e-11	1.50957e-09
213019	Pdlim2	4732462F18Rik|Slim	PDZ and LIM domain 2	14	protein-coding	70164218;70166090;70167661;70167965;70171220;70171460;70171715;70174337;70175213;70176679;70177609	70164793;70166207;70167788;70168044;70171298;70171611;70171784;70174488;70175307;70176815;70177672	1651	-;-;-;-;-;-;-;-;-;-;-	-2.17587	5.82386	420.833	3.19806e-11	1.50957e-09
66617	Ntmt1	2610205E22Rik|AL033331|AL033332|Mettl11a|NTM1A	N-terminal Xaa-Pro-Lys N-methyltransferase 1	2	protein-coding	30807977;30819629;30820449;30822362	30808083;30819832;30820701;30823014	1217	+;+;+;+	2.42577	5.04223	420.788	3.20017e-11	1.50957e-09
16653	Kras	AI929937|K-Ras|K-Ras 2|K-ras|Ki-ras|Kras-2|Kras2|c-K-ras|c-Ki-ras|p21B|ras	Kirsten rat sarcoma viral oncogene homolog	6	protein-coding	145216699;145232095;145234248;145246695;145250049	145220724;145232254;145234426;145246816;145250231	4670	-;-;-;-;-	1.98709	7.33037	417.289	3.37202e-11	1.58485e-09
99480	Dnttip2	4930588M11Rik|AA408582|AU014960|HSU15552	deoxynucleotidyltransferase, terminal, interacting protein 2	3	protein-coding	122274414;122275198;122278746;122280728;122282329;122284394;122285057	122274478;122276810;122278884;122280823;122282493;122284503;122285271	2403	+;+;+;+;+;+;+	1.76064	7.10733	416.806	3.39657e-11	1.5906e-09
27360	Add3	AI463285|R75380	adducin 3 (gamma)	19	protein-coding	53140445;53142756;53203414;53216801;53226591;53231180;53232124;53233026;53233573;53233825;53234779;53236594;53238403;53239407;53242504;53244310;53244998	53140714;53143089;53203475;53217015;53226729;53231331;53232204;53233175;53233716;53233923;53234961;53236851;53238522;53239493;53242627;53244405;53247399	4916	+;+;+;+;+;+;+;+;+;+;+;+;+;+;+;+;+	-2.43361	7.77713	416.475	3.41351e-11	1.59277e-09
67996	Srsf6	1210001E11Rik|AI314910|AW146126|Sfrs6	serine/arginine-rich splicing factor 6	2	protein-coding	162931508;162931994;162933426;162933654;162934228;162934412	162931777;162932142;162933550;162933862;162934311;162937121	3547	+;+;+;+;+;+	2.06236	8.05769	415.531	3.46236e-11	1.60975e-09
210106	Tent4a	LAK-1|POLK|Papd7|Pols|TRF4|TRF4-1	terminal nucleotidyltransferase 4A	13	protein-coding	69497959;69500473;69502191;69502906;69503635;69504606;69506916;69509563;69510620;69512890;69514965;69515780;69533488	69500110;69500637;69502349;69503078;69503735;69504732;69507129;69509691;69510727;69513010;69515011;69515903;69533864	3997	-;-;-;-;-;-;-;-;-;-;-;-;-	2.5263	5.13369	414.967	3.49197e-11	1.61515e-09
217342	Ube2o	9630022H21|B230113M03Rik|E2-230K|mKIAA1734	ubiquitin-conjugating enzyme E2O	11	protein-coding	116537753;116539799;116539932;116541087;116541339;116542791;116543408;116543620;116543866;116544348;116545046;116545325;116545834;116546461;116546871;116548770;116549034;116581012	116539711;116539856;116540135;116541223;116542038;116542880;116543536;116543732;116544020;116544820;116545196;116545434;116545977;116546524;116546968;116548880;116549093;116581447	5192	-;-;-;-;-;-;-;-;-;-;-;-;-;-;-;-;-;-	1.67745	6.99069	414.834	3.49896e-11	1.61515e-09
26399	Map2k6	MAPKK 6|MAPKK6|MEK6|MKK6|Prkmk6|SAPKK3	mitogen-activated protein kinase kinase 6	11	protein-coding	110399122;110482539;110490145;110490762;110492513;110492896;110494295;110496339;110497897;110499383;110506706;110512789	110399425;110482605;110490193;110490875;110492632;110493012;110494346;110496466;110497974;110499522;110506751;110513637	2064	+;+;+;+;+;+;+;+;+;+;+;+	-5.3507	2.00088	414.315	3.5265e-11	1.62206e-09
108902	B4gat1	1500032M01Rik|B3gnt1|B3gnt6|BETA3GNT1|iGAT|iGNT	beta-1,4-glucuronyltransferase 1	19	protein-coding	5038826;5040307	5040032;5041134	2035	+;+	-3.82082	3.70069	413.8	3.5541e-11	1.62706e-09
20768	Sephs2	Sps2|Ysg3	selenophosphate synthetase 2	7	protein-coding	127271879	127274059	2181	-	2.25047	6.73251	413.643	3.56253e-11	1.62706e-09
71041	Pcgf6	4933407A11Rik|AI604840|MBLR|Rnf134	polycomb group ring finger 6	19	protein-coding	47033619;47037238;47040044;47042766;47045810;47047947;47048108;47048800;47048990;47050451	47034685;47037324;47040142;47042793;47045918;47048006;47048163;47048896;47049089;47050845	2098	-;-;-;-;-;-;-;-;-;-	2.38862	4.93817	412.326	3.6344e-11	1.65368e-09
216987	Utp6	4732497O03Rik|HCA66	UTP6 small subunit processome component	11	protein-coding	79933956;79937673;79940894;79941878;79942127;79943231;79945779;79946206;79948891;79950770;79951599;79953577;79955611;79956737;79957341;79958786;79959109;79960747;79962218	79936109;79937745;79940960;79941987;79942207;79943410;79945856;79946285;79949075;79950851;79951680;79953654;79955729;79956800;79957388;79958878;79959150;79960831;79962387	3871	-;-;-;-;-;-;-;-;-;-;-;-;-;-;-;-;-;-;-	1.87634	7.42639	412.108	3.64642e-11	1.65368e-09
69640	Fam83g	2310040C09Rik|AI506990|wly	family with sequence similarity 83, member G	11	protein-coding	61684410;61695110;61701643;61702457;61707365	61685055;61695277;61701767;61703717;61709950	4786	+;+;+;+;+	2.74836	4.8886	411.083	3.70375e-11	1.66323e-09
12569	Cdk5r1	Cdk5r|D11Bwg0379e|p25|p35	cyclin-dependent kinase 5, regulatory subunit 1 (p35)	11	protein-coding	80477046	80481179	4134	+	4.29179	5.93534	476.09	3.70529e-11	1.66323e-09
227612	Tor4a	A830007P12Rik	torsin family 4, member A	2	protein-coding	25192720;25196592	25195925;25196813	3428	-;-	-2.38106	6.56194	411.042	3.70607e-11	1.66323e-09
65112	Pmepa1	2210418I02Rik|AW455466|Erg1.2|N4wbp4|Stag1|Tmepai	prostate transmembrane protein, androgen induced 1	2	protein-coding	173224465;173228576;173234307;173276088	173228343;173228626;173234461;173276533	4531	-;-;-;-	3.36064	5.18244	410.409	3.74194e-11	1.67352e-09
70350	Basp1	2610024P12Rik|CAP-23|CAP23|Ckap3|NAP-22|NAP22	brain abundant, membrane attached signal protein 1	15	protein-coding	25363277;25413552	25364918;25413764	1855	-;-	2.74436	4.16418	409.663	3.78482e-11	1.67806e-09
66538	Rps19bp1	2510038A11Rik|AI604923|S19BP	ribosomal protein S19 binding protein 1	15	protein-coding	80260614;80261297;80263983;80264227	80261130;80261394;80264117;80264306	830	-;-;-;-	2.16858	5.2839	409.661	3.78493e-11	1.67806e-09
74013	Rftn2	2700010E02Rik|3222401M22Rik	raftlin family member 2	1	protein-coding	55170159;55184950;55194244;55195516;55204183;55206336;55211150;55214120;55226121	55172082;55185028;55194347;55195637;55204392;55206615;55211261;55214303;55226782	3677	-;-;-;-;-;-;-;-;-	-4.04494	3.32713	409.556	3.79105e-11	1.67806e-09
18035	Nfkbia	AI462015|Nfkbi	nuclear factor of kappa light polypeptide gene enhancer in B cells inhibitor, alpha	12	protein-coding	55489409;55490406;55490771;55491120;55491670;55492300	55489969;55490666;55490859;55491330;55491778;55492647	1579	-;-;-;-;-;-	2.55223	8.85436	407.916	3.88744e-11	1.71308e-09
14105	Srsf10	FUSIP2|Fusip1|NSSR1|NSSR2|Nssr|SRrp40|Sfrs13a|Srsf13a|TASR|TASR1|TASR2	serine/arginine-rich splicing factor 10	4	protein-coding	135856092;135858305;135861774;135863040;135863523;135863729;135867126	135856291;135858409;135861877;135863202;135863576;135865818;135869908	5499	+;+;+;+;+;+;+	1.99072	6.54159	407.762	3.89667e-11	1.71308e-09
100198	H6pd	AI785303|G6pd1|Gpd-1|Gpd1	hexose-6-phosphate dehydrogenase (glucose 1-dehydrogenase)	4	protein-coding	149979481;149983903;149994469;149995745;150008751	149982921;149984172;149994586;149996381;150009023	4739	-;-;-;-;-	-2.89409	5.23311	404.903	4.07209e-11	1.78413e-09
67623	Tm7sf3	2010003B14Rik|NARP1	transmembrane 7 superfamily member 3	6	protein-coding	146602276;146606128;146607579;146609816;146610874;146613378;146618534;146619840;146621875;146623564;146626096;146634386	146604021;146606290;146607676;146609968;146610954;146613464;146618711;146620011;146621995;146623714;146626250;146634592	3312	-;-;-;-;-;-;-;-;-;-;-;-	-2.74055	4.00067	404.421	4.10254e-11	1.79139e-09
17921	Myo7a	Hdb|Myo7|USH1B|nmf371|polka|sh-1|sh1	myosin VIIA	7	protein-coding	98051054;98052195;98053157;98053806;98054343;98054608;98054874;98055791;98056741;98057311;98062575;98063588;98064113;98064734;98065612;98066341;98067130;98069372;98070902;98071833;98072372;98073120;98075007;98076078;98076592;98076990;98077629;98078796;98079212;98079905;98081078;98083125;98083508;98085384;98091022;98091741;98092407;98093478;98094276;98094667;98095629;98097108;98097388;98097613;980…	98051716;98052314;98053240;98053922;98054528;98054714;98054961;98055904;98056846;98057466;98062728;98063745;98064237;98064924;98065895;98066467;98067247;98069542;98071129;98072006;98072491;98073246;98075134;98076167;98076768;98077193;98077838;98078903;98079430;98079989;98081172;98083217;98083666;98085521;98091128;98091876;98092617;98093620;98094395;98094743;98095782;98097221;98097530;98097734;980…	7606	-;-;-;-;-;-;-;-;-;-;-;-;-;-;-;-;-;-;-;-;-;-;-;-;-;-;-;-;-;-;-;-;-;-;-;-;-;-;-;-;-;-;-;-;-;-;-;-;-;-;-	-2.33775	5.00016	404.106	4.12257e-11	1.79334e-09
381810	Lpar5	GPR93|Gm1072|Gpr92|LPA5	lysophosphatidic acid receptor 5	6	protein-coding	125067920;125071277;125081137	125067976;125071398;125082472	1515	+;+;+	-4.02255	3.85581	403.916	4.13475e-11	1.79334e-09
15384	Hnrnpab	3010025C11Rik|CBF-A|Cgbfa|Hnrpab	heterogeneous nuclear ribonucleoprotein A/B	11	protein-coding	51600100;51601750;51602593;51604400;51604659;51605461;51606340;51606667	51601478;51601890;51602695;51604531;51604817;51605629;51606586;51606881	2545	-;-;-;-;-;-;-;-	1.6526	10.4563	403.499	4.16155e-11	1.79684e-09
69072	Ebna1bp2	1810014B19Rik|AA537058|B830003A16Rik|C81321|Ebp2|Nobp|p40	EBNA1 binding protein 2	4	protein-coding	118620799;118621082;118621361;118622070;118623298;118623611;118624135;118625523;118625820	118620997;118621165;118621533;118622193;118623387;118623686;118624228;118625685;118627776	2960	+;+;+;+;+;+;+;+;+	1.93159	7.27983	403.359	4.17061e-11	1.79684e-09
13681	Eif4a1	BM-010|Ddx2a|Eif4	eukaryotic translation initiation factor 4A1	11	protein-coding	69666936;69667695;69668022;69668196;69668405;69668644;69669078;69670133;69670615;69670928;69672279	69667617;69667774;69668111;69668333;69668548;69668753;69669246;69670272;69670747;69670976;69672423	1880	-;-;-;-;-;-;-;-;-;-;-	2.51166	7.2118	402.668	4.21556e-11	1.81017e-09
12524	Cd86	B7|B7-2|B7.2|B70|CLS1|Cd28l2|ETC-1|Ly-58|Ly58|MB7|MB7-2|TS/A-2	CD86 antigen	16	protein-coding	36603869;36606531;36607054;36615236;36618330;36620704;36628970;36665948	36605338;36606571;36607147;36615356;36618626;36621039;36629019;36666077	2539	-;-;-;-;-;-;-;-	3.08303	6.3625	402.845	4.27914e-11	1.82656e-09
233802	Thumpd1	6330575P11Rik	THUMP domain containing 1	7	protein-coding	119715093;119718022;119719127;119720511	119717069;119718270;119719301;119720765	2656	-;-;-;-	1.59694	6.90526	401.663	4.28199e-11	1.82656e-09
108995	Tbc1d10c	1810062O14Rik|AI428527	TBC1 domain family, member 10c	19	protein-coding	4184357;4185352;4187942;4188246;4188944;4189213;4189406;4189864;4190664;4191019	4185073;4185506;4188131;4188311;4189058;4189319;4189513;4189963;4190835;4191047	1759	-;-;-;-;-;-;-;-;-;-	-3.17398	6.37712	402.182	4.32342e-11	1.83733e-09
224092	Lsg1	5830465I20|AA409273|D16Bwg1547e	large 60S subunit nuclear export GTPase 1	16	protein-coding	30561369;30564646;30565430;30567711;30569105;30569329;30571165;30573193;30574546;30580959;30582056;30582531;30585554;30587438	30561862;30564819;30565509;30567834;30569248;30569430;30571536;30573369;30574606;30581045;30582142;30582651;30585680;30587589	2302	-;-;-;-;-;-;-;-;-;-;-;-;-;-	1.62711	6.5482	400.83	4.33795e-11	1.83733e-09
232984	B3gnt8	B3galt7|B7galt7|BC025206	UDP-GlcNAc:betaGal beta-1,3-N-acetylglucosaminyltransferase 8	7	protein-coding	25627624	25629490	1867	+	-7.82307	4.97961	547.302	4.35984e-11	1.83733e-09
66854	Trim35	0710005M05Rik|A430106H13Rik|AW046487|HLS5|Mair|NC8|mKIAA1098	tripartite motif-containing 35	14	protein-coding	66297025;66303181;66304005;66307026;66307812;66308735	66297549;66303276;66304235;66307048;66307930;66311424	3684	+;+;+;+;+;+	-2.73815	6.74457	400.445	4.3641e-11	1.83733e-09
208266	Dot1l	A630076O07|AW907654|Dot1|KMT4|mDot1	DOT1-like, histone H3 methyltransferase (S. cerevisiae)	10	protein-coding	80755206;80764602;80766163;80768605;80771138;80773104;80773706;80777556;80778263;80780843;80781368;80782143;80783184;80783424;80783873;80784565;80784742;80785050;80785498;80785782;80786354;80787004;80787834;80788515;80789314;80790320;80790611;80793507	80755524;80764645;80766237;80768668;80771366;80773198;80773768;80777611;80778342;80780911;80781474;80782184;80783291;80783655;80783986;80784656;80784843;80785187;80785623;80786266;80786489;80787150;80787963;80789092;80789519;80790384;80791561;80794347	5694	+;+;+;+;+;+;+;+;+;+;+;+;+;+;+;+;+;+;+;+;+;+;+;+;+;+;+;+	1.63374	7.1565	400.015	4.39359e-11	1.84374e-09
321006	Dcaf1	AI447437|B930007L02Rik|Vprbp|mKIAA0800	DDB1 and CUL4 associated factor 1	9	protein-coding	106821976;106829061;106830858;106834149;106835516;106836561;106838199;106839032;106844136;106846659;106847781;106851938;106854170;106857824;106859581;106860379;106860968;106863017;106863650;106864516;106865031;106865598;106879934	106822091;106829178;106830934;106834222;106835629;106836698;106838708;106839133;106844294;106846838;106847990;106852107;106854294;106859087;106859779;106860461;106861052;106863250;106863743;106864620;106865104;106865699;106880992	5392	+;+;+;+;+;+;+;+;+;+;+;+;+;+;+;+;+;+;+;+;+;+;+	1.57084	6.886	399.25	4.44649e-11	1.8599e-09
327957	Scimp	A430084P05Rik	SLP adaptor and CSK interacting membrane protein	11	protein-coding	70790932;70793775;70798013;70800690;70812476	70791638;70793848;70798076;70800813;70812561	1055	-;-;-;-;-	-4.13056	2.32559	398.432	4.50389e-11	1.87783e-09
18124	Nr4a3	AI573420|CHN|CSMF|MINOR|NOR-1|Nor1|TEC	nuclear receptor subfamily 4, group A, member 3	4	protein-coding	48051248;48055930;48056534;48067663;48070990;48083105	48052201;48056059;48056706;48067862;48071168;48083352	1884	+;+;+;+;+;+	6.36073	4.33654	483.423	4.54727e-11	1.88982e-09
52705	Krr1	2610511F02Rik|AI255219|AI428520|D10Ertd773e|Hrb2	KRR1, small subunit (SSU) processome component, homolog (yeast)	10	protein-coding	111972695;111975485;111976742;111977112;111977315;111979091;111979887;111982801;111982964;111984539	111972874;111975657;111976876;111977237;111977398;111979147;111980057;111982878;111983057;111988430	4990	+;+;+;+;+;+;+;+;+;+	1.81568	6.28794	396.704	4.62802e-11	1.91722e-09
12481	Cd2	LFA-2|Ly-37|Ly37	CD2 antigen	3	protein-coding	101275908;101279788;101283031;101287407;101287825	101276273;101279910;101283261;101287715;101287939	1144	-;-;-;-;-	-3.07901	6.15991	396.388	4.65115e-11	1.91838e-09
78416	Rnase6	9530043P15Rik|BB119466	ribonuclease, RNase A family, 6	14	protein-coding	51129068;51130148	51129164;51131122	1072	+;+	-4.29195	5.74449	451.428	4.66052e-11	1.91838e-09
54394	Crlf3	BB164954|Creme9|Cytor4	cytokine receptor-like factor 3	11	protein-coding	80046499;80048592;80056452;80057792;80059200;80060098;80064192;80080784	80047737;80048704;80056584;80058014;80059377;80060185;80064399;80080955	2354	-;-;-;-;-;-;-;-	-1.73043	7.03059	395.272	4.73386e-11	1.94239e-09
12531	Cdc25b	AI604853	cell division cycle 25B	2	protein-coding	131186948;131188106;131189079;131191145;131191350;131191596;131191813;131192557;131193068;131193239;131193595;131194115;131194339;131194626;131196977;131197229	131187380;131188227;131189130;131191186;131191386;131191766;131191935;131192688;131193148;131193412;131193687;131194177;131194437;131194759;131197088;131198511	3151	+;+;+;+;+;+;+;+;+;+;+;+;+;+;+;+	-3.3698	7.28071	413.782	4.78655e-11	1.95687e-09
100855	Tbc1d14	2810413P16Rik|AU043625|C86258|D5Ertd110e|mKIAA1322	TBC1 domain family, member 14	5	protein-coding	36490604;36495018;36505025;36507578;36508360;36512454;36514039;36519273;36520444;36522927;36524930;36530423;36543177;36571296;36582355;36584782;36586058	36493114;36495276;36505134;36507706;36508431;36512548;36514119;36519379;36520561;36523009;36525048;36530623;36543297;36572037;36582397;36584836;36586226	5015	-;-;-;-;-;-;-;-;-;-;-;-;-;-;-;-;-	-2.18259	6.47884	394.281	4.8088e-11	1.95687e-09
78244	Dnajc21	4930461P20Rik|9930116P15Rik	DnaJ heat shock protein family (Hsp40) member C21	15	protein-coding	10446763;10447696;10449576;10451555;10452206;10454770;10459955;10461120;10461876;10462223;10463887;10470265	10447226;10447771;10449748;10451597;10452364;10454857;10460106;10461424;10461998;10462346;10463980;10470516	2053	-;-;-;-;-;-;-;-;-;-;-;-	1.81641	6.22958	394.205	4.81458e-11	1.95687e-09
14702	Gng2	-	guanine nucleotide binding protein (G protein), gamma 2	14	protein-coding	19872559;19891286;19960654;19976958	19875935;19891401;19960694;19977249	3826	-;-;-;-	-2.82139	6.04206	393.583	4.86234e-11	1.97008e-09
57773	Wdr4	AI415180|AI448349|D530049K22Rik|Wh	WD repeat domain 4	17	protein-coding	31494322;31498498;31498989;31499809;31500614;31501215;31502771;31503510;31509769;31510578;31512167	31496928;31498567;31499172;31499873;31500712;31501275;31502883;31503666;31509912;31510646;31512487	3890	-;-;-;-;-;-;-;-;-;-;-	2.30905	5.97554	393.113	4.89884e-11	1.97867e-09
108737	Oxsr1	2210022N24Rik|2810422B09Rik|AI462649|AW209236|Osr1|mKIAA1101	oxidative-stress responsive 1	9	protein-coding	119238432;119241711;119242720;119244656;119245542;119246982;119251189;119254763;119259202;119260050;119264750;119267143;119268680;119272929;119284546;119290737;119294415;119304805;119322005	119241216;119241775;119242788;119244708;119245606;119247128;119251224;119254885;119259267;119260098;119264883;119267244;119268789;119272984;119284687;119290865;119294523;119304917;119322427	4776	-;-;-;-;-;-;-;-;-;-;-;-;-;-;-;-;-;-;-	1.58961	6.33492	392.478	4.94857e-11	1.98634e-09
225651	Mppe1	Pgap5	metallophosphoesterase 1	18	protein-coding	67225530;67226783;67227597;67227804;67228013;67228930;67229675;67233601;67237350;67243964;67245382	67225884;67226923;67227719;67227878;67228121;67229004;67229778;67233709;67237732;67244047;67245830	2007	-;-;-;-;-;-;-;-;-;-;-	-2.71916	4.18168	392.478	4.94857e-11	1.98634e-09
243834	Zfp324	A930002M05|D430030K24Rik|ZF5128	zinc finger protein 324	7	protein-coding	12965864;12968795;12969364;12970214	12966299;12968921;12969480;12973822	4289	+;+;+;+	-2.76084	4.41035	391.338	5.03939e-11	2.01653e-09
14950	H13	1200006O09Rik|4930443L17Rik|5031424B04Rik|AV020344|H-13|Hm13|PSL3|Spp	histocompatibility 13	2	protein-coding	152669461;152677542;152681051;152686098;152688663;152688837;152689844;152691793;152694487;152695482;152700183;152703995;152704622	152669764;152677640;152685146;152686708;152688748;152688962;152689901;152691876;152694523;152695584;152700268;152704194;152708668	9937	+;+;+;+;+;+;+;+;+;+;+;+;+	1.82078	9.83121	390.359	5.11891e-11	2.04204e-09
215113	Slc43a2	7630402D21Rik|BC042513|Lat4	solute carrier family 43, member 2	11	protein-coding	75531694;75532112;75532588;75543158;75544682;75545754;75560899;75562772;75562991;75563562;75566979;75568361;75570571;75571757;75572315	75531778;75532414;75532788;75543365;75544737;75545830;75560991;75562905;75563193;75563708;75567117;75568490;75570644;75571880;75577572	7232	+;+;+;+;+;+;+;+;+;+;+;+;+;+;+	-2.82743	6.07441	389.826	5.16285e-11	2.05322e-09
140559	Igsf8	ESTM34|EWI-2|KCT-4|PGRL	immunoglobulin superfamily, member 8	1	protein-coding	172312407;172316151;172317355;172318037;172318554;172319293;172319584	172312593;172316528;172317816;172318444;172318967;172319423;172319837	2234	+;+;+;+;+;+;+	-2.94414	4.82323	389.446	5.19437e-11	2.05943e-09
68493	Ndufaf4	1110007M04Rik|3000003G13Rik|AW214064	NADH:ubiquinone oxidoreductase complex assembly factor 4	4	protein-coding	24898083;24898573;24901694	24898302;24898676;24905001	3632	+;+;+	2.44797	5.43073	389.229	5.21255e-11	2.06031e-09
107769	Tm6sf1	AI428514|BC023123|C630016D09Rik	transmembrane 6 superfamily member 1	7	protein-coding	81859022;81863150;81865247;81868641;81870697;81871369;81873732;81875724;81875975;81883215	81859540;81863253;81865344;81868744;81870779;81871490;81873836;81875816;81876094;81884068	2202	+;+;+;+;+;+;+;+;+;+	-3.20818	4.05287	387.242	5.38192e-11	2.11922e-09
67956	Kmt5a	2410195B05Rik|AA617402|AW536475|PR-SET7|PR/SET07|Setd8	lysine methyltransferase 5A	5	protein-coding	124439930;124445969;124447214;124450661;124451286;124457059;124459775;124460488	124440015;124446084;124447370;124450880;124451373;124457118;124459965;124462307	2738	+;+;+;+;+;+;+;+	2.14346	6.94245	387.099	5.39438e-11	2.11922e-09
353342	Peg13	-	paternally expressed 13	15	ncRNA	72805604	72810324	4721	-	-2.3278	5.319	386.897	5.41201e-11	2.1197e-09
12768	Ccr1	Cmkbr1|Mip-1a-R	chemokine (C-C motif) receptor 1	9	protein-coding	123962126;123968295	123964558;123968692	2831	-;-	-5.69212	1.66277	386.328	5.46204e-11	2.12891e-09
213053	Slc39a14	FAD-123|ZIP-14|Zip14|fad123	solute carrier family 39 (zinc transporter), member 14	14	protein-coding	70303467;70308650;70309758;70310083;70310856;70313601;70315664;70316438;70318662;70331269;70348323;70351280	70306812;70308834;70309965;70310271;70310975;70313770;70315833;70316624;70318940;70331366;70348433;70351424	5208	-;-;-;-;-;-;-;-;-;-;-;-	2.59512	5.44838	386.255	5.46844e-11	2.12891e-09
11702	Amd1	AdoMetDC|Amd-1|SAMDC|SAMDC 1|adoMetDC1	S-adenosylmethionine decarboxylase 1	10	protein-coding	40287458;40290118;40290378;40291994;40293164;40294181;40294717;40301749	40289469;40290273;40290615;40292036;40293266;40294307;40294803;40302188	3206	-;-;-;-;-;-;-;-	2.34582	6.02414	385.903	5.49969e-11	2.13464e-09
74241	Chpf	1700028N03Rik|AI414328|D1Bwg1363e	chondroitin polymerizing factor	1	protein-coding	75474569;75476560;75477245;75478270;75478792	75476226;75476739;75477818;75478412;75479471	3235	-;-;-;-;-	1.97323	6.56219	385.674	5.52012e-11	2.13615e-09
12359	Cat	2210418N07|Cas-1|Cas1|Cs-1	catalase	2	protein-coding	103453904;103455078;103456850;103460242;103463287;103467077;103467694;103470299;103471766;103472951;103474330;103476749;103484973	103454821;103455161;103456957;103460372;103463425;103467229;103467885;103470424;103471870;103473081;103474440;103476920;103485153	2551	-;-;-;-;-;-;-;-;-;-;-;-;-	-2.52076	6.68883	384.886	5.59116e-11	2.15719e-09
73728	Psd	1110007H17Rik|A930015K15|Efa6|Efa6a|Psdl|mKIAA2011	pleckstrin and Sec7 domain containing	19	protein-coding	46312087;46313302;46313654;46314176;46314463;46314613;46316033;46319474;46319658;46320251;46320527;46320769;46322056;46323128;46323914;46324276;46326167;46327084	46312929;46313445;46313798;46314333;46314533;46314803;46316076;46319563;46319716;46320363;46320607;46320963;46322496;46323482;46324016;46325013;46326222;46327156	3900	-;-;-;-;-;-;-;-;-;-;-;-;-;-;-;-;-;-	2.45236	6.22438	384.688	5.60915e-11	2.15769e-09
67102	D16Ertd472e	1700010I10Rik|2310009O17Rik|E330003K22Rik|Eurl	DNA segment, Chr 16, ERATO Doi 472, expressed	16	protein-coding	78540336;78546506;78547576;78575921;78576191	78545284;78546568;78548091;78576054;78576688	6160	-;-;-;-;-	1.7373	5.87752	384.308	5.64391e-11	2.16215e-09
72981	Thap12	2900052B10Rik|Dap4|Prkrir|Rpkrir	THAP domain containing 12	7	protein-coding	98703363;98706997;98710126;98712859;98714982	98703478;98707117;98710233;98712895;98718062	3463	+;+;+;+;+	1.5867	7.33387	384.092	5.66372e-11	2.16215e-09
212555	Pqlc2	BC019216	PQ loop repeat containing 2	4	protein-coding	139298005;139300226;139301012;139301250;139301790;139302425;139306443;139307729;139310629	139298969;139300411;139301104;139301392;139301877;139302554;139306690;139307850;139310700	2047	-;-;-;-;-;-;-;-;-	-2.72646	3.72136	383.897	5.68174e-11	2.16215e-09
217869	Eif5	2810011H21Rik|D12Ertd549e	eukaryotic translation initiation factor 5	12	protein-coding	111538101;111538355;111539408;111539801;111540130;111540461;111541706;111542152;111542680;111543100;111543527;111544529	111538239;111538548;111539687;111539882;111540302;111540572;111541845;111542310;111542841;111543264;111543661;111546753	3966	+;+;+;+;+;+;+;+;+;+;+;+	1.67793	9.14736	383.833	5.68767e-11	2.16215e-09
19063	Ppt1	9530043G02Rik|AA960502|C77813|CLN1|D4Ertd184e|INCL|PPT	palmitoyl-protein thioesterase 1	4	protein-coding	122836227;122843995;122844418;122845971;122848433;122853591;122854380;122855806;122857510	122836379;122844104;122844545;122846041;122848535;122853681;122854478;122855877;122859175	2493	+;+;+;+;+;+;+;+;+	-1.87536	6.33472	383.086	5.75737e-11	2.17557e-09
11792	Apex1	APE|Apex|HAP1|Ref-1	apurinic/apyrimidinic endonuclease 1	14	protein-coding	50924949;50925213;50925517;50926161;50926456	50925029;50925324;50925704;50926353;50927188	1307	+;+;+;+;+	2.10043	6.26717	383.024	5.76311e-11	2.17557e-09
76863	Dcun1d5	3110001A18Rik|4833420K19Rik|AW060460|D430047L21Rik	DCN1, defective in cullin neddylation 1, domain containing 5 (S. cerevisiae)	9	protein-coding	7184566;7186768;7188746;7189162;7203263;7203451;7205298;7206720	7184882;7186859;7188816;7189253;7203371;7203555;7205400;7207031	1201	+;+;+;+;+;+;+;+	1.95307	6.86795	382.915	5.77346e-11	2.17557e-09
18584	Pde8a	AI551852|Pde8	phosphodiesterase 8A	7	protein-coding	81213804;81281178;81282823;81292237;81293132;81295678;81300640;81302155;81306695;81308805;81308939;81315110;81316962;81317286;81319068;81319323;81320652;81324016;81326251;81328028;81332870;81333416	81214088;81281234;81283013;81292293;81293186;81295766;81300718;81302292;81306783;81308856;81308981;81315187;81317032;81317447;81319116;81319458;81320850;81324233;81326380;81328195;81332999;81333622	2683	+;+;+;+;+;+;+;+;+;+;+;+;+;+;+;+;+;+;+;+;+;+	3.18436	4.4356	382.214	5.83986e-11	2.19419e-09
52014	Nus1	1600027K07Rik|AU019165|AW538011|BC003223|D10Ertd438e	NUS1 dehydrodolichyl diphosphate synthase subunit	10	protein-coding	52417547;52429193;52430067;52433345;52436577	52418168;52429318;52430216;52433444;52440192	4614	+;+;+;+;+	1.76661	7.10053	381.937	5.86641e-11	2.19778e-09
66409	Rsl1d1	2410005K20Rik|C76439|pBK1	ribosomal L1 domain containing 1	16	protein-coding	11193037;11194460;11196274;11196473;11199385;11199571;11201295;11202318;11203151	11193737;11194711;11196396;11196566;11199486;11199719;11201430;11202457;11203292	1839	-;-;-;-;-;-;-;-;-	2.09457	7.94066	381.308	5.92712e-11	2.2082e-09
225182	Rbbp8	9930104E21Rik|CtIP|RBBP-8|RIM|SAE2	retinoblastoma binding protein 8, endonuclease	18	protein-coding	11633276;11657349;11660735;11672582;11677595;11693012;11696743;11705692;11715734;11718833;11720510;11721640;11722604;11725407;11727173;11732190;11734476;11738573;11740926;11742616	11633524;11657692;11660941;11672624;11677690;11693124;11696809;11705867;11715838;11718930;11720657;11722525;11722730;11725495;11727284;11732330;11734545;11738669;11741067;11743207	3902	+;+;+;+;+;+;+;+;+;+;+;+;+;+;+;+;+;+;+;+	2.10329	5.57899	381.295	5.92839e-11	2.2082e-09
67619	Nob1	1700021I09Rik|ART-4|Nob1p|Psmd8bp1	NIN1/RPN12 binding protein 1 homolog	8	protein-coding	107412489;107416106;107416994;107418056;107418314;107418700;107421482;107424738;107424966	107413183;107416250;107417091;107418226;107418442;107418771;107421612;107424870;107425038	1647	-;-;-;-;-;-;-;-;-	1.9354	6.37977	380.944	5.96259e-11	2.21136e-09
70572	Ipo5	1110011C18Rik|5730478E03Rik|AA409333|C76941|IMB3|Kpnb3|Ranbp5|imp5	importin 5	14	protein-coding	120911194;120917356;120919923;120922126;120923040;120923481;120926201;120926413;120928458;120929301;120932844;120933051;120933230;120935029;120936422;120938565;120938776;120939460;120940822;120941632;120941830;120942649;120943680;120944333;120946077;120946719	120911343;120917436;120920115;120922228;120923136;120923585;120926323;120926533;120928545;120929407;120932968;120933140;120933403;120935247;120936505;120938697;120938897;120939556;120940994;120941743;120941885;120942771;120943899;120944561;120946218;120948046	4595	+;+;+;+;+;+;+;+;+;+;+;+;+;+;+;+;+;+;+;+;+;+;+;+;+;+	1.79713	9.24298	380.857	5.9711e-11	2.21136e-09
56070	Tcerg1	2410022J09Rik|2900090C16Rik|AI428505|CA150b|FBP23|FBP28|Taf2s|ca150|p144	transcription elongation regulator 1 (CA150)	18	protein-coding	42511487;42519368;42522914;42523893;42530648;42535085;42536178;42536862;42537968;42548397;42549838;42550042;42552492;42553408;42560934;42564083;42567871;42568428;42571015;42571824;42573260;42574518	42511585;42519593;42523066;42524352;42530890;42535147;42536378;42536974;42538056;42548557;42549894;42550108;42552627;42553497;42561052;42564233;42568035;42568610;42571194;42571907;42573360;42575785	4409	+;+;+;+;+;+;+;+;+;+;+;+;+;+;+;+;+;+;+;+;+;+	1.88051	7.39119	379.42	6.1137e-11	2.25267e-09
69912	Nup43	2610016K01Rik|2610529I12Rik|AA409950|p42	nucleoporin 43	10	protein-coding	7667504;7668002;7669553;7670939;7673585;7675006;7676240;7678568	7667681;7668124;7669630;7671119;7673720;7675157;7676362;7678886	1290	+;+;+;+;+;+;+;+	2.11737	5.38156	379.16	6.14e-11	2.25267e-09
22619	Siae	LSE|Ysg2	sialic acid acetylesterase	9	protein-coding	37613847;37616800;37622899;37627700;37631349;37632958;37633621;37642640;37644752;37646297	37613926;37616961;37623074;37627838;37631604;37633067;37633754;37642797;37644947;37648318	3433	+;+;+;+;+;+;+;+;+;+	-3.35295	3.98571	379.111	6.14493e-11	2.25267e-09
15526	Hspa9	74kDa|Csa|Grp75|Hsc74|Hsp74|Hsp74a|Hspa9a|Mortalin|Mot-2|Mot2|Mthsp70|Pbp74	heat shock protein 9	18	protein-coding	34937414;34938584;34938933;34939343;34940197;34940840;34941865;34943076;34945944;34946496;34947911;34948106;34949017;34951224;34952396;34952677;34954170	34938393;34938724;34939025;34939437;34940314;34940944;34942092;34943285;34946036;34946658;34948017;34948179;34949141;34951405;34952483;34952735;34954351	3043	-;-;-;-;-;-;-;-;-;-;-;-;-;-;-;-;-	1.83852	9.32217	379.038	6.15236e-11	2.25267e-09
12334	Capn2	AI326419|CALP80|Capa-2|Capa2|m-calpain|m-calpin	calpain 2	1	protein-coding	182467259;182470179;182470679;182472521;182472924;182473882;182477251;182478548;182479706;182481447;182482536;182484203;182486544;182487715;182488994;182489965;182490867;182492062;182492752;182512207;182517118	182468235;182470237;182470795;182472599;182472992;182473946;182477308;182478613;182479742;182481658;182482547;182484372;182486704;182487789;182489079;182490048;182491035;182492195;182492870;182512276;182517483	3185	-;-;-;-;-;-;-;-;-;-;-;-;-;-;-;-;-;-;-;-;-	-2.15176	4.85953	377.872	6.27183e-11	2.28464e-09
66610	Abi3	2210414K06Rik|AI987680|NESH	ABI gene family, member 3	11	protein-coding	95830072;95833209;95833640;95834003;95834306;95835778;95837070;95842021	95832876;95833334;95833800;95834098;95834391;95835954;95837237;95842476	4075	-;-;-;-;-;-;-;-	-2.1766	6.09997	377.841	6.27503e-11	2.28464e-09
22247	Umps	1700095D23Rik|AA408257|AL033308|BB164745	uridine monophosphate synthetase	16	protein-coding	33955012;33959053;33960177;33961569;33963772;33966826	33956935;33959167;33960352;33962240;33963925;33967003	3219	-;-;-;-;-;-	2.07426	7.37305	376.545	6.41121e-11	2.32766e-09
67832	Brix1	1110064N10Rik|Bxdc2|C76935	BRX1, biogenesis of ribosomes	15	protein-coding	10474779;10476807;10478669;10478893;10479073;10479249;10479581;10481716;10483295;10485735	10476596;10476935;10478770;10478943;10479146;10479298;10479651;10481759;10483406;10485937	2654	-;-;-;-;-;-;-;-;-;-	1.87089	6.70738	375.233	6.55236e-11	2.3672e-09
27405	Abcg3	Abcp2|Mxr2	ATP binding cassette subfamily G member 3	5	protein-coding	104935057;104938183;104939142;104948322;104951517;104953084;104961177;104963430;104966728;104968147;104969395;104973979;104974648;104975363;104977613;104982549	104936103;104938268;104939231;104948476;104951641;104953173;104961259;104963677;104966829;104968298;104969531;104974131;104974762;104975422;104977834;104982717	3034	-;-;-;-;-;-;-;-;-;-;-;-;-;-;-;-	-6.42239	2.33631	375.193	6.55674e-11	2.3672e-09
212307	Mapre2	AI314113|C820009F03Rik|D18Abb1e|EB1|EB2|RP1	microtubule-associated protein, RP/EB family, member 2	18	protein-coding	23752333;23753725;23772604;23803970;23832853;23853654;23857944;23877944;23883538;23890857	23752420;23753869;23772659;23804221;23832980;23853799;23858157;23878083;23883696;23893861	4333	+;+;+;+;+;+;+;+;+;+	-1.94842	6.87856	374.814	6.59833e-11	2.37558e-09
28028	Mrpl50	AA408971|AI317351|D4Wsu125e	mitochondrial ribosomal protein L50	4	protein-coding	49512597;49520962	49514577;49521083	2103	-;-	1.8492	5.54268	374.37	6.64724e-11	2.38654e-09
26407	Map3k4	D17Rp17|D17Rp17e|MAPKKK4|MEKK 4|MTK1|Mek4b|Mekk4|RP17|Rp17a|Tas|mKIAA0213	mitogen-activated protein kinase kinase kinase 4	17	protein-coding	12227621;12229517;12232412;12232914;12235051;12235899;12236981;12238039;12239379;12239970;12242650;12243500;12247303;12248053;12248904;12249497;12254082;12254997;12256591;12256762;12257914;12260451;12261244;12263906;12270863;12277921;12318498	12228120;12229696;12232518;12233036;12235210;12236015;12237051;12238230;12239459;12240070;12242805;12243596;12247369;12248131;12249037;12249658;12254231;12255263;12256674;12256861;12258030;12260608;12261390;12264148;12272220;12278111;12318660	5305	-;-;-;-;-;-;-;-;-;-;-;-;-;-;-;-;-;-;-;-;-;-;-;-;-;-;-	-2.05784	5.67066	373.244	6.77344e-11	2.42512e-09
28114	Nsun2	D13Wsu123e|Misu	NOL1/NOP2/Sun domain family member 2	13	protein-coding	69612017;69612301;69612938;69615412;69617406;69618106;69619446;69621605;69623163;69626478;69627036;69627560;69629535;69630002;69630628;69631235;69631532;69633228;69633572	69612188;69612458;69613042;69615517;69617477;69618190;69619638;69621679;69623293;69626551;69627166;69627656;69629716;69630094;69630763;69631315;69631670;69633267;69635780	4279	+;+;+;+;+;+;+;+;+;+;+;+;+;+;+;+;+;+;+	1.90657	8.74529	372.643	6.84195e-11	2.43866e-09
241075	Plekhm3	9430067K14Rik|A230102O09Rik|AI449570|DAPR|Plekhm1l	pleckstrin homology domain containing, family M, member 3	1	protein-coding	64789121;64819936;64861187;64883129;64892752;64921550;64937697;64956695	64795214;64820093;64861250;64883322;64892897;64922482;64938539;64956824	8562	-;-;-;-;-;-;-;-	-2.10071	6.02249	372.582	6.84901e-11	2.43866e-09
320951	Pisd	9030221M09Rik	phosphatidylserine decarboxylase	5	protein-coding	32736314;32737986;32738388;32738782;32739137;32764773;32774396;32785549	32737454;32738146;32738534;32738920;32739373;32764948;32774466;32785626	2150	-;-;-;-;-;-;-;-	2.38172	6.09452	372.283	6.88335e-11	2.44416e-09
74838	Naa15	5730450D16Rik|6330400I15|ASTBDN|Narg1|Tbdn-1|mNAT1	N(alpha)-acetyltransferase 15, NatA auxiliary subunit	3	protein-coding	51416016;51436215;51438339;51441906;51442736;51443798;51446647;51448341;51448553;51451310;51455834;51457298;51458622;51459947;51461084;51463264;51465594;51470086;51471485;51472600	51416376;51436299;51438443;51442063;51442870;51443951;51446766;51448436;51448659;51451382;51456003;51457450;51458750;51460160;51461277;51463372;51465692;51470229;51471582;51475985	6090	+;+;+;+;+;+;+;+;+;+;+;+;+;+;+;+;+;+;+;+	1.70092	7.99028	371.634	6.9587e-11	2.46414e-09
107607	Nod1	C230079P11|Card4|F830007N14Rik|Nlrc1	nucleotide-binding oligomerization domain containing 1	6	protein-coding	54923942;54928035;54930176;54933560;54934395;54937354;54938138;54939304;54943131;54947949;54949432;54971569;54972269	54925009;54928118;54930259;54933643;54934478;54937437;54938221;54939387;54944955;54948123;54949753;54971661;54972612	4415	-;-;-;-;-;-;-;-;-;-;-;-;-	-3.98307	3.20605	371.469	6.9781e-11	2.46426e-09
69902	Mrto4	2610012O22Rik|Mg684|Mrt4	mRNA turnover 4, ribosome maturation factor	4	protein-coding	139347445;139347921;139348321;139348682;139349006;139349614;139350436;139352269	139347802;139347997;139348472;139348749;139349087;139349717;139350494;139352298	930	-;-;-;-;-;-;-;-	2.49589	5.84579	370.4	7.10468e-11	2.50212e-09
171166	Mcoln3	6720490O21Rik|TRPML3|Va	mucolipin 3	3	protein-coding	146121791;146124745;146128103;146128883;146129096;146131147;146133650;146133840;146137258;146137447;146139371;146140464	146122020;146124912;146128256;146128967;146129192;146131246;146133762;146133989;146137359;146137569;146139577;146140646	1712	+;+;+;+;+;+;+;+;+;+;+;+	-3.82556	2.40801	370.173	7.13196e-11	2.50491e-09
20849	Stat4	-	signal transducer and activator of transcription 4	1	protein-coding	52008244;52011783;52013790;52065315;52068746;52071861;52074677;52076533;52078494;52079741;52082518;52082862;52082978;52084079;52096785;52098387;52100324;52101852;52102117;52102481;52102848;52105206;52105668;52106910	52008728;52011911;52013934;52065413;52068838;52071939;52074762;52076684;52078652;52079833;52082577;52082879;52083071;52084123;52096868;52098485;52100459;52101901;52102211;52102617;52103039;52105272;52105776;52107184	2981	+;+;+;+;+;+;+;+;+;+;+;+;+;+;+;+;+;+;+;+;+;+;+;+	1.9217	6.61108	369.16	7.2549e-11	2.54118e-09
11928	Atp1a1	Atpa-1|BC010319	ATPase, Na+/K+ transporting, alpha 1 polypeptide	3	protein-coding	101576219;101576919;101578994;101579521;101579774;101581147;101581725;101582002;101582688;101583745;101584723;101586127;101586816;101589006;101589767;101590447;101591121;101591340;101591781;101592378;101594203;101594998;101604403	101576584;101577010;101579095;101579651;101579919;101581270;101581879;101582170;101582838;101583881;101584898;101586319;101586950;101589115;101589965;101590715;101591238;101591474;101591894;101592581;101594262;101595108;101604707	3702	-;-;-;-;-;-;-;-;-;-;-;-;-;-;-;-;-;-;-;-;-;-;-	1.83168	9.3978	368.785	7.30106e-11	2.54623e-09
19192	Psme3	AA410043|AU020960|Ki|PA28gamma|REGgamma|pa28g	proteaseome (prosome, macropain) activator subunit 3 (PA28 gamma, Ki)	11	protein-coding	101316251;101317181;101317329;101317623;101319456;101319912;101320211;101320397;101320561;101320727;101321792	101316488;101317213;101317391;101317727;101319504;101320024;101320279;101320464;101320615;101320813;101323531	2620	+;+;+;+;+;+;+;+;+;+;+	1.7725	8.71178	368.723	7.30871e-11	2.54623e-09
232406	BC035044	-	cDNA sequence BC035044	6	protein-coding	128848044;128879461;128884938;128890817	128850205;128879590;128885079;128891124	2742	-;-;-;-	2.81469	6.56272	368.242	7.3686e-11	2.56019e-09
15129	Hbb-b1	AA409645|Hbb1|Hbbt1|Hbbt2|MommeD7|beta1	hemoglobin, beta adult major chain	7	protein-coding	103812528;103813439;103813778	103812784;103813661;103813923	626	-;-;-	-6.56337	3.11727	368.997	7.40079e-11	2.56448e-09
18030	Nfil3	AV225605|E4BP4	nuclear factor, interleukin 3, regulated	13	protein-coding	52967209;52980861	52969021;52981039	1992	-;-	3.07282	4.34179	367.673	7.44003e-11	2.57119e-09
320183	Msrb3	D430026P16Rik|I-8-23|MsrB2	methionine sulfoxide reductase B3	10	protein-coding	120781100;120791402;120825108;120849976;120851984;120871035;120898833	120784238;120791499;120825136;120850053;120852092;120871151;120898971	3709	-;-;-;-;-;-;-	7.40753	2.03937	367.172	7.50355e-11	2.58622e-09
11433	Acp5	TRACP|TRAP	acid phosphatase 5, tartrate resistant	9	protein-coding	22126727;22127675;22129531;22129863;22130523;22131737;22135613	22127262;22128020;22129658;22130129;22130598;22131865;22135746	1616	-;-;-;-;-;-;-	-3.90187	5.90607	415.575	7.64705e-11	2.62867e-09
66580	Esf1	2610101J03Rik|ABTAP|AW545818|C79684	ESF1 nucleolar pre-rRNA processing protein homolog	2	protein-coding	140119881;140123531;140124928;140129200;140138933;140148753;140154794;140157055;140158480;140159694;140160383;140164209;140167772;140170477	140120905;140123677;140125004;140129287;140139054;140148914;140154941;140157169;140158632;140159794;140160496;140164582;140168455;140170558	3392	-;-;-;-;-;-;-;-;-;-;-;-;-;-	1.9198	6.02205	365.629	7.70326e-11	2.64097e-09
108888	Atad3a	2400004H09Rik|Atad3|Tob3|mKIAA1273	ATPase family, AAA domain containing 3A	4	protein-coding	155740640;155746029;155747314;155748671;155749157;155750132;155750473;155750868;155751437;155753567;155753882;155754757;155755679;155756061;155757092;155760802	155741352;155746137;155747481;155748741;155749208;155750256;155750598;155750924;155751592;155753636;155754047;155754826;155755738;155756162;155757168;155761098	2419	-;-;-;-;-;-;-;-;-;-;-;-;-;-;-;-	2.60795	7.40271	365.378	7.73636e-11	2.6453e-09
229900	Gbp7	9830147J24Rik	guanylate binding protein 7	3	protein-coding	142530338;142534499;142536297;142538012;142538722;142541356;142542849;142543922;142545450;142545862;142546320	142530439;142534712;142536424;142538121;142538918;142541601;142543129;142544134;142545552;142546055;142550083	5552	+;+;+;+;+;+;+;+;+;+;+	-3.25987	3.99379	365.019	7.78397e-11	2.65456e-09
77032	Tstd3	2610029I01Rik	thiosulfate sulfurtransferase (rhodanese)-like domain containing 3	4	protein-coding	21757382;21759370;21759623;21767050	21758475;21759529;21759793;21767211	1587	-;-;-;-	-2.71265	4.1046	362.719	8.09697e-11	2.75403e-09
64099	Parvg	AI413459	parvin, gamma	15	protein-coding	84324720;84326119;84326988;84328295;84328864;84330023;84330979;84332291;84332691;84334342;84334586;84337785;84340854;84341339	84324831;84326275;84327083;84328359;84328966;84330163;84331094;84332346;84332713;84334400;84334654;84337886;84340926;84342978	2812	+;+;+;+;+;+;+;+;+;+;+;+;+;+	-2.15574	7.58024	362.563	8.11878e-11	2.7542e-09
67291	Ccdc137	3110023B02Rik	coiled-coil domain containing 137	11	protein-coding	120458129;120458612;120460042;120461716;120462006;120462265	120458278;120458745;120460264;120461798;120462085;120464354	2760	+;+;+;+;+;+	2.14308	4.72819	362.126	8.17999e-11	2.76771e-09
434215	Lrrc32	AI426318|D11S833Eh|D7H11S833E|EG434215|Garp	leucine rich repeat containing 32	7	protein-coding	98494222;98498102	98494308;98501831	3817	+;+	4.68332	4.6152	371.722	8.50396e-11	2.86333e-09
171212	Galnt10	AU018154|C330012K04Rik|GalNAc-T10|GalNAc-T9|Galnt9|ppGaNTase	polypeptide N-acetylgalactosaminyltransferase 10	11	protein-coding	57645442;57721295;57725523;57736978;57765560;57769492;57771468;57777631;57781050;57782206;57783690;57784570	57645717;57721397;57725661;57737144;57765745;57769675;57771585;57777738;57781271;57782322;57783839;57787501	4702	+;+;+;+;+;+;+;+;+;+;+;+	-2.53226	5.09644	359.858	8.50691e-11	2.86333e-09
232223	Txnrd3	AI196535|TGR|TR2	thioredoxin reductase 3	6	protein-coding	89643988;89650526;89651499;89654054;89654349;89656028;89661459;89663077;89664378;89665700;89669305;89669818;89672171;89672968;89674061;89674729	89644402;89650586;89651608;89654158;89654421;89656147;89661601;89663192;89664603;89665792;89669381;89669974;89672278;89673063;89674195;89675529	2836	+;+;+;+;+;+;+;+;+;+;+;+;+;+;+;+	2.56803	4.86041	359.542	8.55365e-11	2.87158e-09
216850	Kdm6b	1700064E03Rik|BC038313|Jmjd3	KDM1 lysine (K)-specific demethylase 6B	11	protein-coding	69398508;69399940;69400196;69400707;69400993;69401263;69401515;69401759;69401917;69402076;69403578;69403790;69404006;69406259;69406697;69406984;69407236;69407425;69407741;69408026;69408258;69408664;69413533	69399849;69400110;69400322;69400848;69401180;69401377;69401663;69401830;69401981;69402281;69403683;69403916;69406173;69406609;69406900;69407145;69407328;69407644;69407839;69408167;69408401;69408781;69413675	6654	-;-;-;-;-;-;-;-;-;-;-;-;-;-;-;-;-;-;-;-;-;-;-	4.24295	8.28748	478.514	9.31735e-11	3.11986e-09
102595	Plekho2	AI840980|Plekhq1	pleckstrin homology domain containing, family O member 2	9	protein-coding	65554384;65558619;65559420;65563884;65572980;65579938	65557079;65558717;65559524;65564003;65573129;65580034	3267	-;-;-;-;-;-	-2.22313	7.28026	354.486	9.34317e-11	3.12043e-09
17079	Cd180	F630107B15|Ly-78|Ly78|RP105	CD180 antigen	13	protein-coding	102693558;102702701;102704705	102693789;102702867;102706631	2326	+;+;+	-1.78668	8.16875	353.802	9.45627e-11	3.15006e-09
101994	Champ1	AA675043|AI116001|D8Ertd457e|D8Ertd569e|Zfp828|Znf828|mKIAA1802	chromosome alignment maintaining phosphoprotein 1	8	protein-coding	13869641;13877798	13869811;13881639	4013	+;+	1.52508	6.80372	353.403	9.523e-11	3.16413e-09
239570	Ttc38	9030019H09	tetratricopeptide repeat domain 38	15	protein-coding	85832304;85833147;85834490;85836020;85838706;85841465;85844452;85846331;85847635;85851517;85852820;85853585;85853976;85856471	85832419;85833224;85834571;85836191;85838879;85841540;85844571;85846390;85847673;85851598;85852985;85853744;85854049;85858822	3751	+;+;+;+;+;+;+;+;+;+;+;+;+;+	-3.13317	3.88799	352.519	9.67275e-11	3.20565e-09
66164	Nip7	1110017C15Rik|6330509M23Rik|AA408773|AA410017|PEachy	NIP7, nucleolar pre-rRNA processing protein	8	protein-coding	107056877;107057093;107058047;107058377	107056990;107057411;107058187;107060931	3129	+;+;+;+	1.84291	6.43909	351.655	9.82183e-11	3.24673e-09
216984	Evi2b	Evi-2|Evi2	ecotropic viral integration site 2b	11	protein-coding	79513385;79523612;79527582;79530369	79516762;79523762;79527802;79530589	3971	-;-;-;-	-3.06105	5.77798	350.697	9.99012e-11	3.28914e-09
24015	Abce1	C79080|Oabp|RLI|RNS41|RNS4I|Rnaseli	ATP-binding cassette, sub-family E (OABP), member 1	8	protein-coding	79683442;79685945;79687441;79687664;79687895;79689125;79689308;79690237;79693424;79699347;79700586;79700913;79701115;79701774;79703004;79707234;79708423;79711543	79685277;79686056;79687563;79687806;79688005;79689183;79689367;79690458;79693545;79699436;79700682;79700982;79701252;79701891;79703101;79707319;79708552;79711740	3813	-;-;-;-;-;-;-;-;-;-;-;-;-;-;-;-;-;-	1.65958	8.43255	350.636	1.0001e-10	3.28914e-09
18263	Odc1	ODC	ornithine decarboxylase, structural 1	12	protein-coding	17544873;17547096;17547283;17547633;17547950;17548309;17548545;17548787;17549424;17549668;17549863;17550607	17545168;17547193;17547400;17547806;17548122;17548443;17548626;17548870;17549586;17549780;17550077;17551502	2547	+;+;+;+;+;+;+;+;+;+;+;+	2.5663	8.65823	351.215	1.00668e-10	3.30235e-09
14766	Adgrg1	Cyt28|Gpr56|TM7LN4|TM7XN1	adhesion G protein-coupled receptor G1	8	protein-coding	94977109;94984399;95002439;95003251;95005214;95005753;95006200;95006822;95007270;95007565;95008371;95009506;95010502;95011545;95012857	94977417;94984657;95002513;95003673;95005346;95005900;95006331;95006938;95007315;95007668;95008489;95009774;95010610;95011813;95014208	3864	+;+;+;+;+;+;+;+;+;+;+;+;+;+;+	4.44647	4.30979	366.553	1.02097e-10	3.34015e-09
233726	Ipo7	A330055O14Rik|C330016G14|Imp7|Ranbp7	importin 7	7	protein-coding	110018425;110027071;110029691;110031608;110036944;110039164;110040606;110040813;110041981;110042786;110044409;110044618;110046162;110046678;110046987;110048129;110048794;110048945;110049596;110050780;110051013;110051322;110052711;110054000;110055017	110018508;110027152;110029844;110031766;110037100;110039253;110040700;110040897;110042115;110042885;110044485;110044734;110046251;110046843;110047147;110048257;110048860;110049070;110049693;110050875;110051233;110051527;110052917;110054116;110055114	3117	+;+;+;+;+;+;+;+;+;+;+;+;+;+;+;+;+;+;+;+;+;+;+;+;+	1.66077	7.99762	349.344	1.02337e-10	3.34015e-09
223828	Pphln1	CR|HSPC206|HSPC232	periphilin 1	15	protein-coding	93398350;93410692;93420284;93424014;93441501;93452117;93455451;93459672;93465105;93488974	93398461;93410783;93420490;93424075;93441712;93452173;93455530;93459791;93465245;93491913	4023	+;+;+;+;+;+;+;+;+;+	1.56128	6.69495	348.34	1.04189e-10	3.39203e-09
16205	Gimap1	IAP38|Imap38|imap	GTPase, IMAP family member 1	6	protein-coding	48739047;48741320;48742499	48739156;48741417;48743795	1505	+;+;+	-1.81101	7.92303	347.413	1.05932e-10	3.44013e-09
67608	Narf	4430402O11Rik	nuclear prelamin A recognition factor	11	protein-coding	121237236;121238419;121242501;121244594;121244936;121245338;121246926;121249129;121250293;121250760;121252681	121237351;121238517;121242644;121244726;121245070;121245456;121247055;121249192;121250430;121250917;121255856	4412	+;+;+;+;+;+;+;+;+;+;+	-3.21954	4.82415	346.886	1.06937e-10	3.46357e-09
70369	Bag5	1600025G07Rik|4930405J06Rik|Bag-5	BCL2-associated athanogene 5	12	protein-coding	111709488;111713044	111711412;111713256	2138	-;-	1.86679	5.74394	346.755	1.0719e-10	3.46357e-09
20539	Slc7a5	4F2LC|D0H16S474E|LAT1|TA1	solute carrier family 7 (cationic amino acid transporter, y+ system), member 5	8	protein-coding	121881146;121883591;121884983;121885909;121886280;121886858;121887497;121888322;121896428;121907066	121883095;121883768;121885132;121886005;121886383;121886981;121887541;121888427;121896565;121907686	3513	-;-;-;-;-;-;-;-;-;-	3.70541	8.64901	437.331	1.07772e-10	3.46596e-09
209378	Itih5	4631408O11Rik|5430408M01Rik|E130106B02	inter-alpha (globulin) inhibitor H5	2	protein-coding	10153543;10164684;10185519;10186955;10190200;10205771;10206773;10235003;10238562;10240520;10242501;10245524;10249089;10251252	10153755;10164728;10185682;10187056;10190450;10205940;10206889;10235171;10238871;10241079;10242554;10245640;10249466;10256529	7928	+;+;+;+;+;+;+;+;+;+;+;+;+;+	-4.87278	3.25067	346.439	1.078e-10	3.46596e-09
102247	Gpat4	AU041707|AW545732|Agpat6|Tsarg7	glycerol-3-phosphate acyltransferase 4	8	protein-coding	23172946;23175340;23175508;23179415;23179769;23180101;23180633;23180860;23181773;23182663;23184529;23190716;23208299	23174660;23175419;23175636;23179500;23179824;23180216;23180726;23180949;23181847;23182963;23184598;23191692;23208453	3944	-;-;-;-;-;-;-;-;-;-;-;-;-	1.56042	7.42873	345.32	1.09994e-10	3.52773e-09
72318	Cyth4	2510004M07Rik|5830469K17Rik|AI467541|Pscd4|mFLJ00017	cytohesin 4	15	protein-coding	78597047;78602693;78604636;78605847;78606957;78608126;78609762;78611449;78615717;78618376;78619262;78619789;78620495	78597219;78602775;78604700;78605913;78607075;78608206;78609874;78611597;78615828;78618452;78619333;78619943;78622019	2791	+;+;+;+;+;+;+;+;+;+;+;+;+	-2.34542	6.77295	343.995	1.12659e-10	3.59983e-09
20363	Selenop	AU018766|D15Ucla1|Se-P|Sepp1|selp	selenoprotein P	15	protein-coding	3270767;3270977;3274661;3275567;3277157;3279102	3270952;3271052;3274876;3275779;3277274;3280508	2216	+;+;+;+;+;+	-2.70992	6.39299	343.926	1.12799e-10	3.59983e-09
71952	Riox1	2410016O06Rik|MAPJD|NO66	ribosomal oxygenase 1	12	protein-coding	83950608	83952953	2346	+	2.01071	6.30894	343.383	1.13914e-10	3.62312e-09
76071	Jakmip1	5830437M04Rik|C330021K24Rik|Gababrbp|Marlin-1	janus kinase and microtubule interacting protein 1	5	protein-coding	37050857;37085236;37091127;37100636;37101765;37104813;37105611;37107259;37117442;37118779;37120941;37123280;37124877	37050975;37085498;37091621;37100845;37101884;37104959;37105751;37107318;37117570;37118907;37121024;37123342;37125298	2382	+;+;+;+;+;+;+;+;+;+;+;+;+	-2.87354	5.33708	343.298	1.1409e-10	3.62312e-09
231713	Naa25	4833422K13Rik|A630046C11|AI450868|C330023M02Rik|Mdm20	N(alpha)-acetyltransferase 25, NatB auxiliary subunit	5	protein-coding	121397982;121407193;121408197;121409086;121413007;121414489;121414802;121417377;121417927;121420463;121421291;121423535;121424514;121425971;121426727;121430605;121431460;121434826;121435460;121436659;121437608;121438728;121439335;121439828	121398062;121407278;121408335;121409204;121413081;121414596;121414880;121417488;121418016;121420632;121421403;121423742;121424603;121426151;121426826;121430756;121431585;121435069;121435583;121436724;121437705;121438838;121439481;121440113	3105	+;+;+;+;+;+;+;+;+;+;+;+;+;+;+;+;+;+;+;+;+;+;+;+	1.88842	6.71155	341.537	1.17802e-10	3.72754e-09
13684	Eif4e	EG668879|Eif4e-ps|If4e|eIF-4E	eukaryotic translation initiation factor 4E	3	protein-coding	138526191;138527268;138546321;138547659;138550263;138550893;138553582;138555390	138526294;138527314;138546427;138547754;138550326;138551006;138553721;138557599	2882	+;+;+;+;+;+;+;+	2.0253	6.98108	341.466	1.17955e-10	3.72754e-09
30059	Timm10	Tim13|Timm13a	translocase of inner mitochondrial membrane 10	2	protein-coding	84827021;84827599;84829790	84827147;84827713;84830213	666	+;+;+	2.40446	4.61243	340.768	1.19467e-10	3.76612e-09
64144	Mllt1	AA407901|BAM11|ENL|LTG19	myeloid/lymphoid or mixed-lineage leukemia; translocated to, 1	17	protein-coding	56892611;56894667;56894831;56894999;56896209;56897380;56899769;56902563;56905712;56919900;56926992;56935263	56894590;56894738;56894902;56895098;56896317;56897467;56900296;56902688;56905855;56919982;56927172;56935388	3609	-;-;-;-;-;-;-;-;-;-;-;-	1.5626	7.00684	339.882	1.21417e-10	3.81095e-09
12763	Cmah	-	cytidine monophospho-N-acetylneuraminic acid hydroxylase	13	protein-coding	24327420;24395199;24415123;24416901;24417224;24422600;24428829;24430488;24435100;24435607;24436620;24439122;24456879;24460152;24464209;24466760;24468547;24469771	24327488;24395487;24415150;24417010;24417424;24422691;24428938;24430678;24435247;24435688;24436757;24439257;24457019;24460326;24464325;24466875;24468643;24477285	9755	+;+;+;+;+;+;+;+;+;+;+;+;+;+;+;+;+;+	-3.53827	7.32338	399.966	1.21479e-10	3.81095e-09
13482	Dpp4	Cd26|Dpp-4|THAM	dipeptidylpeptidase 4	2	protein-coding	62330073;62333223;62334597;62345056;62347818;62348501;62352122;62354539;62356616;62356960;62358784;62359277;62360285;62360609;62362662;62364928;62372755;62374366;62378204;62379097;62379277;62385174;62386431;62387065;62411215;62411786	62332719;62334329;62334669;62345120;62347917;62348555;62352316;62354608;62356714;62357007;62358905;62359330;62360352;62360716;62362706;62365063;62372867;62374526;62378324;62379169;62379329;62385242;62386522;62387160;62411299;62412231	6301	-;-;-;-;-;-;-;-;-;-;-;-;-;-;-;-;-;-;-;-;-;-;-;-;-;-	-2.3904	6.28186	339.65	1.21935e-10	3.81601e-09
18796	Plcb2	AI550384|B230205M18Rik|B230399N12	phospholipase C, beta 2	2	protein-coding	118707517;118709538;118710203;118710727;118710921;118711093;118711336;118711682;118711931;118712129;118712367;118713129;118713735;118714624;118715363;118715598;118717027;118717212;118717395;118718190;118718510;118718794;118719114;118719355;118719660;118723128;118723305;118723456;118723668;118724388;118725017;118728238	118709202;118709624;118710260;118710822;118710997;118711255;118711546;118711729;118712003;118712223;118712471;118713228;118713899;118714778;118715487;118715682;118717123;118717327;118717557;118718274;118718592;118718951;118719260;118719521;118719760;118723203;118723358;118723535;118723808;118724456;118725094;118728438	5145	-;-;-;-;-;-;-;-;-;-;-;-;-;-;-;-;-;-;-;-;-;-;-;-;-;-;-;-;-;-;-;-	-3.01522	5.09624	338.199	1.25228e-10	3.90959e-09
11569	Aebp2	AU023766|B230313N05Rik	AE binding protein 2	6	protein-coding	140622663;140623689;140633689;140637660;140642172;140643948;140646810;140647972;140650756;140677391	140623058;140624344;140633896;140637767;140642358;140644072;140646877;140648085;140655481;140677418	6616	+;+;+;+;+;+;+;+;+;+	2.43395	7.48349	337.846	1.26042e-10	3.92554e-09
624784	Gm9855	-	thymine DNA glycosylase pseudogene	10	pseudo	42052558	42055453	2896	-	2.07483	5.47651	337.494	1.26862e-10	3.94158e-09
56248	Ak3	AA407498|AI506714|AK-3|Ak3l|Ak3l1|Akl3l	adenylate kinase 3	19	protein-coding	29020832;29026212;29027171;29037872;29047679	29022946;29026330;29027343;29037991;29047902	2751	-;-;-;-;-	-2.32713	5.97905	336.896	1.28271e-10	3.97577e-09
68979	Nol11	1500002M01Rik|AU015220|AU019874	nucleolar protein 11	11	protein-coding	107166660;107168282;107171092;107171615;107173210;107173604;107175566;107176783;107178576;107178969;107180042;107180913;107181739;107183573;107184740;107186635;107186809;107189117	107167641;107168389;107171184;107171693;107173461;107173729;107175747;107176857;107178661;107179092;107180118;107181101;107181883;107183630;107184888;107186691;107186922;107189381	3161	-;-;-;-;-;-;-;-;-;-;-;-;-;-;-;-;-;-	1.67025	7.26852	336.717	1.28696e-10	3.97941e-09
328801	Zfp414	0610030H11Rik|Znf414	zinc finger protein 414	17	protein-coding	33629092;33629622;33629797;33630367;33630576;33631129;33631542	33629216;33629698;33630079;33630474;33630681;33631463;33631716	1209	+;+;+;+;+;+;+	-2.60469	3.62643	336.518	1.29171e-10	3.98457e-09
107993	Bfsp2	AI448593|CP49	beaded filament structural protein 2, phakinin	9	protein-coding	103424924;103426557;103432659;103448549;103449805;103453062;103479735	103425144;103426777;103432790;103448710;103449961;103453144;103480328	1570	-;-;-;-;-;-;-	-2.57802	4.16625	335.833	1.30819e-10	4.0258e-09
12261	C1qbp	AA407365|AA986492|D11Wsu182e|HABP1|P32|gC1qBP	complement component 1, q subcomponent binding protein	11	protein-coding	70977846;70978428;70978689;70980010;70982170;70982725	70978244;70978550;70978784;70980103;70982320;70983026	1165	-;-;-;-;-;-	1.90394	8.39975	335.504	1.31619e-10	4.03348e-09
13121	Cyp51	AI426508|CYPLI|Cyp51a1|Ldm|P450-14DM|P450LI	cytochrome P450, family 51	5	protein-coding	4080674;4086460;4087778;4091845;4092388;4099124;4100145;4101178;4102928;4104134	4083303;4086628;4087873;4092040;4092507;4099298;4100271;4101354;4103026;4104697	4353	-;-;-;-;-;-;-;-;-;-	3.09491	8.03548	374.801	1.31934e-10	4.03348e-09
20224	Sar1a	1600019H17Rik|Sara|Sara1	secretion associated Ras related GTPase 1A	10	protein-coding	61680321;61684880;61685066;61685554;61686375;61689774;61691285	61680413;61684953;61685185;61685619;61686478;61689905;61693297	2602	+;+;+;+;+;+;+	1.66485	8.10288	335.309	1.32094e-10	4.03348e-09
225471	Ticam2	B430113A10|TICAM-2|TRAM|Tirp|Trif	toll-like receptor adaptor molecule 2	18	protein-coding	46558231;46572801;46574215	46561072;46572903;46574533	3264	-;-;-	2.10382	5.16124	335.219	1.32317e-10	4.03348e-09
100043771	Gm10651	-	predicted pseudogene 10651	7	pseudo	27949155	27949763	609	-	2.55514	4.25538	334.407	1.34326e-10	4.0846e-09
269470	Wdr3	AW546279|D030020G18Rik	WD repeat domain 3	3	protein-coding	100138180;100139059;100140179;100141555;100142213;100142453;100142955;100143403;100143693;100144319;100144559;100145635;100146432;100146701;100148105;100149867;100150963;100151908;100152807;100153546;100153862;100154923;100156380;100157324;100159766;100161020;100162344	100138842;100139152;100140307;100141598;100142260;100142545;100143020;100143453;100143827;100144430;100144659;100145691;100146567;100146786;100148206;100149960;100151193;100152012;100152904;100153647;100153975;100155018;100156458;100157442;100159975;100161222;100162403	3428	-;-;-;-;-;-;-;-;-;-;-;-;-;-;-;-;-;-;-;-;-;-;-;-;-;-;-	1.51376	7.13785	334.197	1.34852e-10	4.0846e-09
12978	Csf1r	AI323359|CD115|CSF-1R|Csfmr|Fim-2|Fim2|Fms|M-CSF-R|M-CSFR	colony stimulating factor 1 receptor	18	protein-coding	61105572;61105781;61109616;61110221;61111958;61112702;61114751;61117041;61117292;61117532;61118952;61124199;61124477;61124813;61125674;61127865;61128069;61128987;61129270;61129703;61130104;61130304	61105684;61105998;61109873;61110505;61112094;61112861;61114937;61117156;61117412;61117722;61119067;61124325;61124581;61124923;61125836;61127953;61128166;61129109;61129381;61129802;61130212;61131139	3875	+;+;+;+;+;+;+;+;+;+;+;+;+;+;+;+;+;+;+;+;+;+	-9.0217	1.97183	334.162	1.34942e-10	4.0846e-09
66329	Susd3	1700017I11Rik|2810440J20Rik	sushi domain containing 3	13	protein-coding	49230829;49237424;49238789;49240483;49248045;49248419	49231331;49237612;49238936;49240671;49248163;49248706	1436	-;-;-;-;-;-	-3.7024	4.39263	333.995	1.35361e-10	4.08771e-09
71275	Noxred1	4933437F05Rik	NADP+ dependent oxidoreductase domain containing 1	12	protein-coding	87221123;87223045;87224158;87224858;87226911;87233402;87237308;87238575	87221444;87223267;87224309;87225038;87227110;87233579;87237436;87238601	1412	-;-;-;-;-;-;-;-	-4.13142	2.63833	333.858	1.35706e-10	4.08857e-09
214917	Fam173a	-	family with sequence similarity 173, member A	17	protein-coding	25790506;25790933;25791346;25791572;25792053	25790778;25790983;25791486;25791676;25792284	802	-;-;-;-;-	-2.16261	4.98681	332.801	1.3841e-10	4.15492e-09
50780	Rgs3	4930506N09Rik|C2PA-RGS3|C2pa|PDZ-RGS3|RGS3S	regulator of G-protein signaling 3	4	protein-coding	62559847;62566507;62581905;62602921;62605488;62606507;62607609;62615301;62616474;62617075;62619672;62623845;62625097;62625742;62626492;62631124;62634446;62640717;62646684;62652714;62657103;62689499;62697271;62699998;62700354;62701034;62702060	62559882;62566682;62582030;62602971;62605546;62606601;62607677;62615361;62616564;62617130;62619787;62623926;62625202;62626093;62626531;62631320;62634529;62640828;62646727;62652836;62659846;62690626;62697332;62700099;62700415;62701200;62703019	7301	+;+;+;+;+;+;+;+;+;+;+;+;+;+;+;+;+;+;+;+;+;+;+;+;+;+;+	-3.33219	2.54969	332.746	1.38551e-10	4.15492e-09
15519	Hsp90aa1	86kDa|89kDa|AL024080|AL024147|Hsp86-1|Hsp89|Hsp90|Hspca|hsp4	heat shock protein 90, alpha (cytosolic), class A member 1	12	protein-coding	110691036;110692114;110692604;110693020;110693312;110693711;110694023;110694571;110695052;110695519;110696252	110691649;110692447;110692872;110693167;110693502;110693876;110694343;110694704;110695418;110695680;110696395	2850	-;-;-;-;-;-;-;-;-;-;-	2.00648	9.13892	331.95	1.4063e-10	4.20751e-09
100041286	Snhg15	Gm11974	small nucleolar RNA host gene 15	11	ncRNA	6525591;6526355;6528306;6528548	6525817;6526437;6528374;6528760	592	-;-;-;-	4.08786	3.65561	331.759	1.41135e-10	4.21287e-09
78388	Mvp	2310009M24Rik|LRP|VAULT1	major vault protein	7	protein-coding	126986860;126987477;126988318;126988826;126989546;126992275;126992554;126993520;126995736;126996238;126998226;126998473;127001480;127001809;127014519	126987114;126987665;126988444;126988942;126989932;126992472;126992798;126993801;126995972;126996332;126998357;126998596;127001675;127001958;127014594	2810	-;-;-;-;-;-;-;-;-;-;-;-;-;-;-	1.98157	7.28678	331.256	1.42473e-10	4.243e-09
15064	Mr1	H2ls	major histocompatibility complex, class I-related	1	protein-coding	155127878;155130633;155132360;155136575;155137514;155146632	155129325;155130731;155132635;155136850;155137774;155146780	2509	-;-;-;-;-;-	-3.88719	2.56372	331.102	1.42885e-10	4.24508e-09
29864	Rnf11	-	ring finger protein 11	4	protein-coding	109452857;109456898;109476110	109454422;109457067;109476505	2132	-;-;-	1.68577	5.57543	330.985	1.432e-10	4.24508e-09
26397	Map2k3	AW212142|MAPKK 3|MEK3|MKK3|MKK3b|Prkmk3	mitogen-activated protein kinase kinase 3	11	protein-coding	60932057;60941880;60942305;60943151;60943487;60944665;60945511;60946644;60947111;60949921;60951158;60951764	60932271;60941946;60942353;60943264;60943606;60944781;60945562;60946771;60947188;60950060;60951203;60952803	2166	+;+;+;+;+;+;+;+;+;+;+;+	1.76557	6.69104	330.764	1.43795e-10	4.24847e-09
17872	Ppp1r15a	9630030H21|Gadd34|Myd116	protein phosphatase 1, regulatory subunit 15A	7	protein-coding	45522917;45523739;45525995	45523322;45525391;45526268	2333	-;-;-	3.79053	6.14736	388.586	1.43971e-10	4.24847e-09
432730	Gm5446	EG432730	predicted gene 5446	13	pseudo	19994099;19994834	19994662;19996055	1786	-;-	2.12598	4.52331	330.258	1.45172e-10	4.27413e-09
234796	Klhl36	-	kelch-like 36	8	protein-coding	119862305;119865003;119869622;119874375;119876297	119862447;119865079;119870692;119874532;119876989	2142	+;+;+;+;+	-2.97178	3.46008	329.939	1.46045e-10	4.29007e-09
20867	Stip1	Hop|Sti1|p60	stress-induced phosphoprotein 1	19	protein-coding	7020696;7021650;7022027;7022272;7025315;7026292;7028628;7028902;7029108;7032481;7034163;7034647;7035496;7039880	7021171;7021822;7022130;7022308;7025439;7026388;7028748;7029004;7029234;7032649;7034304;7034788;7035705;7040026	2173	-;-;-;-;-;-;-;-;-;-;-;-;-;-	1.74359	8.7274	329.243	1.47975e-10	4.33691e-09
99890	Prmt6	AW124876|BB233495|Hrmt1l6	protein arginine N-methyltransferase 6	3	protein-coding	110246109;110248546	110247855;110250998	4200	-;-	1.58896	5.58898	328.209	1.50897e-10	4.41255e-09
66089	Rmnd5b	0610039K22Rik|Gid2	required for meiotic nuclear division 5 homolog B	11	protein-coding	51623673;51624229;51624475;51625669;51626736;51626999;51627622;51627880;51629476;51635590	51624146;51624383;51624577;51625834;51626902;51627099;51627762;51628025;51629661;51635896	1946	-;-;-;-;-;-;-;-;-;-	-1.76812	5.20543	327.508	1.52917e-10	4.46153e-09
14583	Gfpt1	2810423A18Rik|AI324119|AI449986|GFA|GFAT|GFAT1|GFAT1m|Gfpt	glutamine fructose-6-phosphate transaminase 1	6	protein-coding	87042846;87050921;87053751;87054601;87056144;87057630;87059380;87060521;87063805;87066624;87067684;87073382;87076257;87077083;87082473;87085252;87086304;87087317;87088114	87043005;87051028;87053858;87054726;87056202;87057764;87059441;87060600;87063910;87066787;87067779;87073479;87076377;87077240;87082587;87085379;87086471;87087478;87092207	6248	+;+;+;+;+;+;+;+;+;+;+;+;+;+;+;+;+;+;+	1.70024	7.51833	327	1.54401e-10	4.49466e-09
66282	Tma16	1810029B16Rik	translation machinery associated 16	8	protein-coding	66476346;66478015;66480340;66481463;66482506;66484058;66486412	66476909;66478057;66480488;66481547;66482543;66484170;66486507	1088	-;-;-;-;-;-;-	2.73467	4.97737	325.74	1.58149e-10	4.59342e-09
109270	Prr5	AU043908|Arhgap8|C030017C09Rik|C78947|Protor-1|Protor1	proline rich 5 (renal)	15	protein-coding	84680998;84687903;84693464;84693759;84699121;84699591;84701364;84702718	84681319;84687983;84693512;84693816;84699212;84699731;84701499;84703673	1835	+;+;+;+;+;+;+;+	-2.19603	6.79133	325.604	1.58559e-10	4.59502e-09
67065	Polr3d	2810426M17Rik|44kDa|AI326118|AW489084|BN51T|RPC4|TSBN51	polymerase (RNA) III (DNA directed) polypeptide D	14	protein-coding	70438748;70439718;70440014;70440599;70441037;70441304;70442352;70442951;70443333	70439578;70439870;70440279;70440767;70441161;70441455;70442395;70443227;70443471	2156	-;-;-;-;-;-;-;-;-	2.15371	5.35512	325.105	1.6008e-10	4.6287e-09
107071	Wdr74	5730436H21Rik|AA407588	WD repeat domain 74	19	protein-coding	8735839;8735987;8736176;8737654;8737848;8738153;8739266;8739447;8739819;8740096;8740402	8735905;8736093;8736297;8737729;8737994;8738254;8739366;8739502;8739964;8740152;8740624	1204	+;+;+;+;+;+;+;+;+;+;+	2.02733	6.35946	324.872	1.60794e-10	4.63897e-09
27261	Dok3	AI450713|Dokl	docking protein 3	13	protein-coding	55523235;55524219;55524481;55527332;55528449	55524111;55524391;55524580;55527637;55528538	1546	-;-;-;-;-	-2.66392	6.78041	325.307	1.62087e-10	4.65675e-09
100087	Kti12	1110001A12Rik|AI326810|AU014758	KTI12 homolog, chromatin associated	4	protein-coding	108847857	108849412	1556	+	1.5012	6.73	324.439	1.62131e-10	4.65675e-09
20303	Ccl4	AT744.1|Act-2|MIP-1B|Mip1b|Scya4	chemokine (C-C motif) ligand 4	11	protein-coding	83662584;83663459;83664294	83662738;83663573;83664683	660	+;+;+	6.66247	2.546	323.139	1.66226e-10	4.7638e-09
15902	Id2	AI255428|C78922|Idb2|bHLHb26	inhibitor of DNA binding 2	12	protein-coding	25093799;25095311;25095663	25094576;25095374;25096092	1272	-;-;-	3.43546	3.82704	322.877	1.67068e-10	4.77732e-09
319845	Bbs9	E130103I17Rik	Bardet-Biedl syndrome 9 (human)	9	protein-coding	22475715;22476570;22490818;22496709;22504045;22513980;22567705;22575111;22578637;22579464;22628942;22635611;22638730;22643745;22645964;22655225;22659050;22670785;22678912;22793751;22812321;22887581;22887862	22476055;22476625;22490940;22496859;22504109;22514093;22567879;22575195;22578820;22579593;22629120;22635687;22638783;22643847;22646068;22655365;22659145;22670957;22679064;22793933;22812543;22887688;22888280	3438	+;+;+;+;+;+;+;+;+;+;+;+;+;+;+;+;+;+;+;+;+;+;+	-2.2242	4.08499	322.601	1.67955e-10	4.79209e-09
385658	Nxpe3	Fam55c|Gm1752|Gm611	neurexophilin and PC-esterase domain family, member 3	16	protein-coding	55839953;55849612;55860306;55865796;55890582;55894928	55844726;55849818;55860379;55866550;55890849;55895285	6436	-;-;-;-;-;-	-2.50956	5.96993	322.476	1.68359e-10	4.79305e-09
242248	Bank1	A530094C12Rik|AI451642|AVIEF|BANK	B cell scaffold protein with ankyrin repeats 1	3	protein-coding	136053363;136054406;136055750;136057396;136064113;136066326;136083170;136093285;136100281;136103850;136213830;136234614;136242914;136247632;136254873;136283859;136325870	136054146;136054470;136055802;136057425;136064176;136066504;136083238;136093590;136100589;136103928;136214026;136234719;136243053;136247770;136255024;136284257;136326046	3248	-;-;-;-;-;-;-;-;-;-;-;-;-;-;-;-;-	-2.17801	8.57953	322.278	1.69004e-10	4.80084e-09
66848	Fuca2	0610025O11Rik|5530401P20Rik	fucosidase, alpha-L- 2, plasma	10	protein-coding	13501028;13503071;13505739;13506706;13507235;13512618;13514707	13501373;13503258;13506078;13506916;13507425;13512726;13517275	3954	+;+;+;+;+;+;+	-1.921	5.60571	322.159	1.69393e-10	4.80133e-09
67045	Riok2	2010110K24Rik|2410085M17Rik	RIO kinase 2	17	protein-coding	17374332;17377719;17378483;17380812;17383286;17384884;17385581;17387064;17389968;17393455	17374670;17377857;17378599;17380987;17383374;17385075;17385673;17387573;17390064;17394899	3197	+;+;+;+;+;+;+;+;+;+	1.76111	5.80703	321.97	1.70012e-10	4.80834e-09
192678	Rassf3	AW212023|AW322379	Ras association (RalGDS/AF-6) domain family member 3	10	protein-coding	121410350;121414358;121416066;121417085;121476003	121413085;121414467;121416288;121417192;121476250	3425	-;-;-;-;-	-1.81043	5.73919	321.569	1.71333e-10	4.82747e-09
68929	Mospd3	1190005J19Rik|5133401H10Rik|Gtig2|R124	motile sperm domain containing 3	5	protein-coding	137596645;137597151;137599594;137599977;137600271;137600742	137597053;137597315;137599823;137600052;137600708;137601040	1617	-;-;-;-;-;-	-2.00288	5.61432	321.538	1.71436e-10	4.82747e-09
67053	Rpp14	2610511E03Rik|AA682089	ribonuclease P 14 subunit	14	protein-coding	8080313;8083708;8083917;8087464;8088719;8089908	8080512;8083794;8084001;8087540;8088797;8091846	2467	+;+;+;+;+;+	1.72998	5.9747	321.157	1.72701e-10	4.85253e-09
12908	Crat	AW107812|CARAT	carnitine acetyltransferase	2	protein-coding	30400476;30403489;30404528;30404938;30405166;30405385;30406368;30406956;30407706;30408056;30408741;30409957;30412983;30415312	30402793;30403626;30404590;30405073;30405288;30405504;30406468;30407134;30407880;30408221;30408794;30410075;30413246;30415748	4393	-;-;-;-;-;-;-;-;-;-;-;-;-;-	-2.56327	5.29116	320.88	1.73632e-10	4.86809e-09
319719	Simc1	4732471D19Rik	SUMO-interacting motifs containing 1	13	protein-coding	54503805;54523970;54528304;54529154;54537082;54539704;54541424;54546977;54547255;54550383	54504004;54526672;54528536;54529223;54537236;54539856;54541552;54547133;54547339;54551290	4793	+;+;+;+;+;+;+;+;+;+	2.35487	4.17612	320.754	1.74054e-10	4.86938e-09
17863	Myb	AI550390|M16449|c-myb	myeloblastosis oncogene	10	protein-coding	21124930;21139293;21140567;21141759;21141972;21142962;21144969;21146186;21148332;21148778;21150306;21152436;21152892;21154684;21156340;21160696	21126289;21139400;21140677;21141884;21142086;21143092;21145325;21146440;21148436;21148858;21150540;21152656;21152984;21154755;21156457;21160984	3777	-;-;-;-;-;-;-;-;-;-;-;-;-;-;-;-	2.50488	4.70176	320.034	1.76501e-10	4.92715e-09
213541	Ythdf2	9430020E02Rik|HGRG8|NY-REN-2	YTH N6-methyladenosine RNA binding protein 2	4	protein-coding	132184916;132204132;132210752;132211432;132211900	132186947;132205715;132210831;132211456;132212256	4078	-;-;-;-;-	1.51372	7.74958	319.641	1.77852e-10	4.94649e-09
19340	Rab3d	C130057E11Rik	RAB3D, member RAS oncogene family	9	protein-coding	21907510;21914645;21914863;21915705;21918022	21910671;21914769;21914981;21916066;21918121	3868	-;-;-;-;-	-3.15788	3.75666	319.61	1.77959e-10	4.94649e-09
79196	Osbpl5	1110006M06Rik|AI462538|ORP5|Obph1|Osbp2	oxysterol binding protein-like 5	7	protein-coding	143688762;143691888;143692858;143693772;143694198;143694809;143695040;143695515;143699234;143700714;143701192;143702690;143703151;143704510;143704969;143707346;143709008;143709539;143709773;143713496;143715666;143740270;143741673	143689957;143691990;143692984;143693898;143694383;143694945;143695129;143695612;143699332;143700810;143701290;143702771;143703335;143704702;143705140;143707430;143709211;143709640;143709853;143713578;143715822;143740360;143741963	4085	-;-;-;-;-;-;-;-;-;-;-;-;-;-;-;-;-;-;-;-;-;-;-	-2.79636	4.29794	319.317	1.78978e-10	4.96414e-09
20352	Sema4b	SemC|Semac|mKIAA1745	sema domain, immunoglobulin domain (Ig), transmembrane domain (TM) and short cytoplasmic domain, (semaphorin) 4B	7	protein-coding	80186841;80198519;80212796;80213263;80215624;80216329;80216730;80216948;80218883;80219186;80220121;80220442;80220788;80223934;80224596	80186991;80198770;80212959;80213325;80215722;80216440;80216843;80217099;80219064;80219336;80220331;80220557;80220954;80224016;80226524	3946	+;+;+;+;+;+;+;+;+;+;+;+;+;+;+	-2.10732	6.71313	318.8	1.80786e-10	5.00354e-09
240754	Lax1	A530029E09|E430019B13Rik	lymphocyte transmembrane adaptor 1	1	protein-coding	133679029;133682983;133683538;133684006;133688821;133689809	133680635;133683053;133683642;133684109;133689004;133690108	2371	-;-;-;-;-;-	-2.1207	7.50733	316.751	1.88169e-10	5.18666e-09
71902	Cand1	2310038O07Rik|6330512O03Rik|AI195005|AI846556|D10Ertd516e|Tp120a|mKIAA0829	cullin associated and neddylation disassociated 1	10	protein-coding	119198812;119206716;119208027;119208273;119209974;119210655;119212440;119213547;119215202;119216143;119216451;119217941;119219590;119227403;119239641	119203205;119206823;119208191;119208442;119210069;119212148;119212581;119213839;119215347;119216248;119216707;119218064;119219744;119227546;119240055	8209	-;-;-;-;-;-;-;-;-;-;-;-;-;-;-	1.32963	8.22766	316.742	1.88205e-10	5.18666e-09
64424	Polr1e	53kDa|AU042259|D030019D19Rik|Paf53|Praf1	polymerase (RNA) I polypeptide E	4	protein-coding	45018625;45019274;45022208;45023193;45025770;45026764;45027364;45028003;45029338;45030753;45031367;45031941	45018792;45019377;45022284;45023278;45025828;45026908;45027471;45028099;45029471;45030834;45031498;45033692	2944	+;+;+;+;+;+;+;+;+;+;+;+	2.17466	6.31428	315.877	1.91427e-10	5.26424e-09
380728	Kcnh4	BEC2	potassium voltage-gated channel, subfamily H (eag-related), member 4	11	protein-coding	100740378;100741293;100744124;100745236;100745615;100746165;100746745;100747563;100749609;100750232;100752245;100755134;100755670;100756860;100757079;100757567;100759530	100740621;100741998;100744200;100745342;100745967;100746203;100746989;100747812;100749808;100750426;100752452;100755291;100755913;100756987;100757225;100757800;100759778	3784	-;-;-;-;-;-;-;-;-;-;-;-;-;-;-;-;-	3.72677	2.6158	315.645	1.923e-10	5.2664e-09
56524	Mpp6	P55t|Pals2	membrane protein, palmitoylated 6 (MAGUK p55 subfamily member 6)	6	protein-coding	50110241;50143719;50145774;50158682;50162586;50163422;50176877;50178389;50180176;50180591;50183710;50194526;50196514;50198154	50110464;50143784;50145892;50158834;50162735;50163649;50176918;50178520;50180275;50180659;50183871;50194728;50196642;50198598	2222	+;+;+;+;+;+;+;+;+;+;+;+;+;+	1.66875	6.82461	315.64	1.9232e-10	5.2664e-09
18709	Pik3r2	p85beta	phosphoinositide-3-kinase regulatory subunit 2	8	protein-coding	70768181;70769062;70769348;70769589;70769905;70770377;70770584;70770847;70771054;70771289;70771833;70772133;70772352;70772603;70774656;70776607	70768897;70769232;70769419;70769765;70770047;70770502;70770764;70770945;70771162;70771374;70772031;70772264;70772402;70772695;70775352;70776712	3159	-;-;-;-;-;-;-;-;-;-;-;-;-;-;-;-	-1.80573	5.42003	315.436	1.93093e-10	5.27639e-09
15107	Hadh	AA409008|AU019341|AW742602|HCDH|Hadhsc|Schad	hydroxyacyl-Coenzyme A dehydrogenase	3	protein-coding	131233424;131235543;131240937;131242516;131245160;131248416;131249803;131271876	131234287;131235659;131241009;131242605;131245286;131248573;131249931;131272037	1720	-;-;-;-;-;-;-;-	-2.67716	4.85596	315.322	1.93526e-10	5.27704e-09
94254	Rcc1l	5730496C04Rik|AU019812|Wbscr16	reculator of chromosome condensation 1 like	5	protein-coding	134148058;134154124;134155740;134157591;134163624;134165339;134166665;134168212;134169218;134171847;134176400	134149006;134154209;134155913;134157678;134163805;134165423;134166716;134168278;134169346;134171976;134176767	2310	-;-;-;-;-;-;-;-;-;-;-	1.88544	5.34006	314.474	1.96789e-10	5.35472e-09
15901	Id1	AI323524|D2Wsu140e|Idb1|bHLHb24	inhibitor of DNA binding 1, HLH protein	2	protein-coding	152736274;152736972	152736745;152737410	911	+;+	6.18298	0.839725	314.323	1.97378e-10	5.35948e-09
76265	Tsen54	0610034P02Rik	tRNA splicing endonuclease subunit 54	11	protein-coding	115814739;115814915;115815175;115815327;115815698;115817053;115820125;115820379;115821656;115821999;115822583	115814819;115815079;115815238;115815410;115815796;115817105;115820223;115821007;115821716;115822115;115823102	1972	+;+;+;+;+;+;+;+;+;+;+	1.70335	5.61367	313.946	1.98853e-10	5.38821e-09
72925	2001-03-01	2900024D24Rik|BB085186	membrane-associated ring finger (C3HC4) 1	8	protein-coding	65618040;65618525;65879330;65967047;66121751;66276662;66386301;66418816;66456053;66468232	65618182;65618763;65879406;65967255;66121899;66276712;66386519;66418996;66456200;66471637	4822	+;+;+;+;+;+;+;+;+;+	-4.83472	6.05737	423.749	2.04717e-10	5.53549e-09
243958	Siglecg	9830164H23|A630096C01Rik|Siglec-G|Siglec10|mSiglec-G	sialic acid binding Ig-like lectin G	7	protein-coding	43408280;43408506;43408731;43409243;43410509;43410943;43411414;43411562;43411890;43412432;43412615;43417811	43408370;43408599;43409108;43409521;43410556;43411206;43411461;43411819;43412174;43412519;43412726;43418349	2484	+;+;+;+;+;+;+;+;+;+;+;+	-2.26885	6.33717	312.065	2.06408e-10	5.55322e-09
12523	Cd84	A130013D22Rik|CDw84|SLAMF5	CD84 antigen	1	protein-coding	171839697;171840580;171851803;171872697;171873305;171884585;171885571;171886361;171888598	171839798;171840703;171855097;171872948;171873439;171884679;171885633;171886426;171890718	6253	+;+;+;+;+;+;+;+;+	-1.95859	5.54067	312.026	2.06569e-10	5.55322e-09
64934	Pes1	-	pescadillo ribosomal biogenesis factor 1	11	protein-coding	3963975;3968263;3969433;3970625;3973197;3973449;3975529;3975740;3976035;3976288;3976772;3977016;3977626;3977871;3978827	3964060;3968342;3969586;3970734;3973368;3973538;3975645;3975814;3976121;3976418;3976897;3977200;3977783;3978032;3980004	2911	+;+;+;+;+;+;+;+;+;+;+;+;+;+;+	1.44281	7.91767	312.003	2.06661e-10	5.55322e-09
228869	Ncoa5	CIA	nuclear receptor coactivator 5	2	protein-coding	165000357;165002639;165004097;165009323;165010451;165012836;165023146;165034683	165002171;165002959;165004296;165009449;165010587;165013162;165023212;165034779	3091	-;-;-;-;-;-;-;-	1.40967	6.75596	311.678	2.08001e-10	5.57763e-09
56198	Heyl	Hey3|Hrt3|bHLHb33|hesr3	hairy/enhancer-of-split related with YRPW motif-like	4	protein-coding	123233556;123240131;123241363;123243024;123245963	123233946;123240197;123241446;123243105;123249870	4532	+;+;+;+;+	5.59765	1.02189	311.551	2.0853e-10	5.58024e-09
433864	Nom1	D5Kng1|Gm1040	nucleolar protein with MIF4G domain 1	5	protein-coding	29434667;29435930;29437597;29439826;29441331;29442494;29443350;29446239;29446814;29449582;29451029	29435643;29436057;29437792;29440149;29441441;29442661;29443471;29446371;29446945;29449691;29452169	3542	+;+;+;+;+;+;+;+;+;+;+	1.50709	6.47959	311.224	2.09891e-10	5.60504e-09
223775	Pim3	BC026639|Kid1	proviral integration site 3	15	protein-coding	88862194;88862838;88863041;88863179;88864316;88864575	88862752;88862947;88863091;88863548;88864492;88865726	2419	+;+;+;+;+;+	2.80811	5.99436	311.903	2.10431e-10	5.60786e-09
286940	Flnb	AL024016|Fln-b	filamin, beta	14	protein-coding	7817957;7867537;7869780;7873345;7881583;7882207;7883760;7884550;7887537;7889135;7890730;7892080;7892873;7893744;7894134;7894527;7896090;7896386;7901884;7904462;7905378;7907153;7908522;7909609;7912955;7915261;7915947;7917194;7919110;7922675;7923455;7924173;7926383;7927346;7929001;7929759;7930763;7931024;7933714;7934564;7935934;7939047;7942045;7945795;7948444;7950305	7818443;7867785;7869877;7873492;7881701;7882284;7883922;7884747;7887674;7889261;7890866;7892273;7892986;7893887;7894257;7894687;7896180;7896555;7902001;7904724;7905975;7907326;7908684;7909769;7913122;7915384;7916103;7917383;7919357;7922713;7923557;7924313;7926511;7927519;7929159;7929962;7930915;7931146;7933980;7934701;7936049;7939179;7942221;7946013;7948647;7951588	9067	+;+;+;+;+;+;+;+;+;+;+;+;+;+;+;+;+;+;+;+;+;+;+;+;+;+;+;+;+;+;+;+;+;+;+;+;+;+;+;+;+;+;+;+;+;+	1.82543	6.73192	310.426	2.13263e-10	5.66873e-09
230654	Lrrc41	AA409966|AW555107|D630045E04Rik|D730026A16Rik|MUF1	leucine rich repeat containing 41	4	protein-coding	116075465;116079389;116080549;116088447;116092872;116094877;116095133;116095792;116096143;116096323	116075607;116079475;116080619;116089569;116093132;116095041;116095231;116095914;116096218;116097043	2869	+;+;+;+;+;+;+;+;+;+	1.53987	6.30265	310.349	2.13592e-10	5.66873e-09
67760	Slc38a2	5033402L14Rik|AI316867|ATA2|SAT2|mKIAA1382	solute carrier family 38, member 2	15	protein-coding	96687392;96691109;96691297;96691679;96692314;96692518;96693017;96693281;96693556;96695013;96695216;96695436;96697922;96698182;96698615;96699408	96690228;96691206;96691441;96691803;96692414;96692597;96693175;96693339;96693638;96695094;96695308;96695509;96698037;96698263;96698817;96699698	4628	-;-;-;-;-;-;-;-;-;-;-;-;-;-;-;-	1.94731	7.92684	310.142	2.14477e-10	5.68056e-09
107094	Rrp12	AA408556|AA536972|mKIAA0690	ribosomal RNA processing 12 homolog (S. cerevisiae)	19	protein-coding	41862851;41865172;41865521;41866706;41868770;41870810;41871135;41871422;41871733;41872909;41873743;41874236;41874529;41874717;41876535;41877101;41877336;41877784;41878029;41880102;41880359;41882159;41883423;41883713;41885647;41886087;41886800;41887011;41889766;41890069;41891084;41892538;41895148;41895939	41863312;41865254;41865588;41866772;41868819;41870935;41871304;41871589;41871824;41873066;41873850;41874341;41874609;41874875;41876628;41877168;41877490;41877946;41878093;41880223;41880501;41882273;41883520;41883824;41885738;41886185;41886927;41887149;41889882;41890174;41891160;41892621;41895377;41896153	4320	-;-;-;-;-;-;-;-;-;-;-;-;-;-;-;-;-;-;-;-;-;-;-;-;-;-;-;-;-;-;-;-;-;-	2.14433	7.62643	310.032	2.14949e-10	5.68142e-09
14852	Gspt1	AI314175|AI326449|AV307676|C79774|G1st|Gst-1	G1 to S phase transition 1	16	protein-coding	11216240;11222585;11223212;11224420;11228115;11229209;11230510;11230837;11232532;11235366;11237531;11238872;11240666;11240805;11253643	11220879;11222753;11223301;11224593;11228195;11229302;11230650;11230991;11232712;11235443;11237564;11239099;11240707;11240840;11254325	6826	-;-;-;-;-;-;-;-;-;-;-;-;-;-;-	1.50147	8.74208	309.564	2.16972e-10	5.72318e-09
54204	2001-09-01	Diff6|Pnutl3	septin 1	7	protein-coding	127214442;127214949;127215281;127215659;127215868;127216690;127216901;127217619;127217971;127218141;127218407	127214844;127215039;127215446;127215755;127215969;127216807;127217035;127217742;127218057;127218231;127218445	1453	-;-;-;-;-;-;-;-;-;-;-	-1.35241	8.29085	309.284	2.18195e-10	5.74374e-09
320782	Tmem154	9930117H01Rik	transmembrane protein 154	3	protein-coding	84666192;84684209;84684552;84689576;84690544;84692495;84701924	84666415;84684463;84684590;84689603;84690629;84692552;84704575	3342	+;+;+;+;+;+;+	-4.52498	7.08312	388.085	2.18686e-10	5.74495e-09
15505	Hsph1	105kDa|AI790491|Hsp105|Hsp110|hsp-E7I|hsp110/105	heat shock 105kDa/110kDa protein 1	5	protein-coding	149616845;149618387;149618746;149618961;149619877;149620546;149623465;149624969;149627255;149627536;149629201;149629787;149630339;149630760;149631387;149632034;149633830;149635970	149617710;149618548;149618865;149619068;149620002;149620683;149623596;149625177;149627388;149627642;149629429;149630031;149630472;149630859;149631509;149632174;149633887;149636315	3478	-;-;-;-;-;-;-;-;-;-;-;-;-;-;-;-;-;-	2.32987	8.36623	308.187	2.23056e-10	5.84133e-09
56347	Eif3c	110kDa|3230401O13Rik|Eif3s8|NIPIL(A3)|NipilA3|Xs|Xsl	eukaryotic translation initiation factor 3, subunit C	7	protein-coding	126546911;126547185;126547435;126547606;126547763;126551975;126556283;126556710;126557173;126557372;126557684;126558635;126558853;126562566;126563004;126563243;126563627;126564416;126564703;126566079;126566348	126547080;126547347;126547522;126547671;126547922;126552338;126556507;126556900;126557266;126557497;126557825;126558738;126559012;126562690;126563110;126563297;126563752;126564605;126564768;126566219;126566366	2882	-;-;-;-;-;-;-;-;-;-;-;-;-;-;-;-;-;-;-;-;-	1.34427	9.95301	308.066	2.23602e-10	5.84133e-09
668158	Ccdc85c	EG668158|Gm265|Gm9010|hhy	coiled-coil domain containing 85C	12	protein-coding	108206345;108207122;108207834;108211515;108221709;108274338	108206434;108207220;108207929;108211622;108221782;108275417	1547	-;-;-;-;-;-	3.74289	2.83587	308.042	2.23711e-10	5.84133e-09
54354	Rassf5	1300019G20Rik|Maxp1|Nore1|Nore1A|Nore1B|Rapl	Ras association (RalGDS/AF-6) domain family member 5	1	protein-coding	131176410;131180553;131181154;131182144;131212257;131244689	131178677;131180668;131181451;131182254;131212378;131245178	3405	-;-;-;-;-;-	-2.43987	6.7375	306.413	2.31188e-10	6.0244e-09
110173	Manba	2410030O07Rik|B930014J03Rik|Bmn	mannosidase, beta A, lysosomal	3	protein-coding	135485611;135506909;135510975;135511803;135517903;135522992;135524517;135542312;135544726;135547550;135549200;135551063;135554760;135563205;135566488;135567464;135570215	135485857;135507003;135511080;135511973;135518026;135523167;135524627;135542463;135544843;135547636;135549367;135551281;135554924;135563349;135566630;135567721;135571404	3675	+;+;+;+;+;+;+;+;+;+;+;+;+;+;+;+;+	-2.23967	4.7056	306.238	2.32008e-10	6.0336e-09
67804	Snx2	0610030A03Rik	sorting nexin 2	18	protein-coding	53176365;53189655;53194430;53197855;53198186;53199757;53203041;53209588;53210330;53210699;53212753;53216381;53218102;53218289;53220372	53176487;53189772;53194593;53197921;53198229;53199898;53203119;53209663;53210443;53210792;53212958;53216524;53218182;53218360;53220860	2013	+;+;+;+;+;+;+;+;+;+;+;+;+;+;+	-1.77713	8.0616	305.81	2.34027e-10	6.07043e-09
13611	S1pr4	Edg6|Lpc1|S1p4	sphingosine-1-phosphate receptor 4	10	protein-coding	81497745	81500137	2393	-	-3.57723	6.61349	365.235	2.34363e-10	6.07043e-09
28193	Reep3	D10Ucla1	receptor accessory protein 3	10	protein-coding	67009189;67014088;67014902;67021749;67034599;67035885;67039501;67062999;67096790	67013786;67014164;67015047;67021893;67034712;67036005;67039577;67063071;67096988	5550	-;-;-;-;-;-;-;-;-	1.92197	6.56349	305.563	2.35203e-10	6.07999e-09
21929	Tnfaip3	A20|Tnfip3	tumor necrosis factor, alpha-induced protein 3	10	protein-coding	19000910;19003576;19004457;19005551;19006863;19007182;19008145;19011481;19015153	19003015;19003757;19005331;19005731;19007033;19007329;19008335;19011963;19015410	4595	-;-;-;-;-;-;-;-;-	4.28001	7.84868	421.123	2.36004e-10	6.08853e-09
319554	Idi1	4832416K17Rik|IPPI1	isopentenyl-diphosphate delta isomerase	13	protein-coding	8885606;8886732;8887485;8887923;8890318	8885996;8886904;8887577;8888053;8892396	2867	+;+;+;+;+	3.46887	6.71016	356.437	2.39125e-10	6.14804e-09
12462	Cct3	AL024092|Cctg|Tcp1-rs3|TriC-P5	chaperonin containing Tcp1, subunit 3 (gamma)	3	protein-coding	88297116;88299342;88300800;88300929;88302768;88305013;88309161;88311673;88313242;88313556;88318346;88320460;88321014;88321444	88297266;88299403;88300850;88300991;88302864;88305130;88309347;88311822;88313374;88313637;88318526;88320705;88321145;88321767	1977	+;+;+;+;+;+;+;+;+;+;+;+;+;+	1.81316	9.29353	304.721	2.39262e-10	6.14804e-09
69597	Afg3l2	2310036I02Rik|AW260507|Emv66|par	AFG3-like AAA ATPase 2	18	protein-coding	67404764;67407266;67409398;67414078;67415499;67420986;67421208;67422945;67425889;67428981;67431654;67434155;67440182;67440442;67442310;67442751;67448888	67405514;67407460;67409598;67414193;67415609;67421111;67421315;67423098;67426026;67429254;67431778;67434229;67440334;67440545;67442387;67442850;67449136	3058	-;-;-;-;-;-;-;-;-;-;-;-;-;-;-;-;-	1.38578	6.86523	304.621	2.39747e-10	6.14828e-09
270076	Gcdh	9030411L18|AI266902|D17825|GCD	glutaryl-Coenzyme A dehydrogenase	8	protein-coding	84886387;84888527;84889262;84889582;84890711;84891013;84892402;84892831;84893021;84893448;84893555	84887053;84888687;84889387;84889685;84890927;84891142;84892572;84892893;84893164;84893474;84893921	2177	-;-;-;-;-;-;-;-;-;-;-	-2.53365	4.84314	304.394	2.4086e-10	6.16459e-09
67493	Mettl16	2610100D03Rik|2810013M15Rik|A830095F14Rik|AI846133|Mett10d	methyltransferase like 16	11	protein-coding	74770863;74773522;74784058;74787555;74792203;74795982;74803831;74805253;74816870;74817159	74770984;74773649;74784257;74787695;74792318;74796124;74803900;74805342;74817043;74818692	2718	+;+;+;+;+;+;+;+;+;+	1.87943	6.63865	304.26	2.41517e-10	6.16659e-09
192174	Rwdd4a	BC016198|Gm1942|Rwdd4	RWD domain containing 4A	8	protein-coding	47533645;47537279;47542692;47542882;47544111;47547789;47547972;47550695	47533943;47537359;47542801;47543029;47544228;47547838;47547974;47552837	2952	+;+;+;+;+;+;+;+	1.86421	5.81381	304.184	2.41892e-10	6.16659e-09
51796	Srrm1	AA407769|POP101|Srm160	serine/arginine repetitive matrix 1	4	protein-coding	135320484;135322290;135323914;135324819;135327092;135329004;135329373;135331721;135332158;135337804;135340503;135340847;135342370;135343864;135344499;135346735;135347115;135353097	135321454;135322499;135324109;135325280;135327223;135329045;135329517;135331807;135332238;135338078;135340622;135341035;135342573;135343979;135344669;135346857;135347204;135353214	3732	-;-;-;-;-;-;-;-;-;-;-;-;-;-;-;-;-;-	1.51516	8.64642	304.087	2.4237e-10	6.16659e-09
63913	Fam129a	AI256368|AU019833|Niban	family with sequence similarity 129, member A	1	protein-coding	151571373;151636404;151641428;151644875;151649279;151689519;151695690;151696125;151700109;151703702;151705987;151709097;151715660;151717229	151571584;151636534;151641559;151644989;151649443;151689634;151695794;151696287;151700296;151703863;151706097;151709204;151715771;151719347	3939	+;+;+;+;+;+;+;+;+;+;+;+;+;+	3.16048	5.26313	303.76	2.43992e-10	6.18304e-09
74192	Arpc5l	2010015J01Rik|AI852867|ARC16-2|AW555592|AW742746	actin related protein 2/3 complex, subunit 5-like	2	protein-coding	39008139;39013115;39013723;39015058	39008344;39013187;39013899;39015872	1271	+;+;+;+	-1.84881	7.27938	303.734	2.44123e-10	6.18304e-09
108671	Dnajc9	5330419I01Rik|AU020082	DnaJ heat shock protein family (Hsp40) member C9	14	protein-coding	20384638;20385800;20387957;20388300;20388604	20385478;20385886;20388211;20388440;20388910	1631	-;-;-;-;-	-1.52428	7.12808	303.668	2.44451e-10	6.18304e-09
382620	Tmed8	6430595O10Rik|AI447224|Gm1184|Mem1	transmembrane p24 trafficking protein 8	12	protein-coding	87166242;87174048;87174541;87176634;87181389;87200086	87172631;87174353;87174667;87176763;87181470;87200229	7179	-;-;-;-;-;-	-1.90802	6.50684	303.279	2.46401e-10	6.21026e-09
330723	Htra4	B430206E18Rik	HtrA serine peptidase 4	8	protein-coding	25024928;25029629;25030099;25030512;25032960;25033564;25036989;25037939;25038391	25025734;25029724;25030156;25030626;25032992;25033758;25037193;25038038;25038962	2181	-;-;-;-;-;-;-;-;-	11.6135	1.37036	372.025	2.46488e-10	6.21026e-09
67920	Mak16	2600016B03Rik|AI314911|Rbm13	MAK16 homolog	8	protein-coding	31159468;31160759;31161722;31163031;31164718;31166062;31166374;31166523;31166710;31168665	31160577;31160824;31161835;31163105;31164772;31166213;31166438;31166632;31166759;31168724	1857	-;-;-;-;-;-;-;-;-;-	1.59735	7.02747	303.14	2.47099e-10	6.21353e-09
20588	Smarcc1	AI115498|BAF155|Rsc8|SRG3|msp3	SWI/SNF related, matrix associated, actin dependent regulator of chromatin, subfamily c, member 1	9	protein-coding	110132024;110135569;110139549;110147045;110149931;110153773;110157276;110164802;110167605;110170946;110173881;110175042;110177468;110182922;110183817;110185823;110186758;110187880;110190903;110196153;110197629;110202503;110204212;110205999;110213509;110221892;110234877;110237819	110132308;110135688;110139634;110147126;110150023;110153842;110157345;110164877;110167730;110171067;110174005;110175101;110177505;110183043;110183888;110185936;110186911;110187993;110190962;110196411;110197790;110202558;110204326;110206153;110213643;110222156;110235053;110240178	5673	+;+;+;+;+;+;+;+;+;+;+;+;+;+;+;+;+;+;+;+;+;+;+;+;+;+;+;+	1.78528	7.83472	302.996	2.4783e-10	6.2198e-09
78252	Nxpe2	4432416J03Rik|AI323362|Fam55b	neurexophilin and PC-esterase domain family, member 2	9	protein-coding	48318004;48320515;48323041;48326091;48339514;48340572	48319926;48320730;48323102;48326821;48339622;48340898	3368	-;-;-;-;-;-	-3.63502	3.92382	302.378	2.50988e-10	6.28686e-09
20491	Sla	Slap|Slap-1	src-like adaptor	15	protein-coding	66780864;66783609;66787037;66789682;66792225;66793681;66801431;66812529;66831570	66782755;66783756;66787168;66789785;66792311;66793780;66801528;66812593;66831829	2886	-;-;-;-;-;-;-;-;-	-3.6313	6.60817	360.764	2.51796e-10	6.29491e-09
67938	Myl12b	1500001M02Rik|C77744|Mylc2b|RLC-B	myosin, light chain 12B, regulatory	17	protein-coding	70973963;70975459;70977048;70990473	70974496;70975620;70977246;70990516	939	-;-;-;-	-1.58311	6.65929	302.056	2.52647e-10	6.30398e-09
227674	Ddx31	5830444G11Rik|Gm997	DEAD/H (Asp-Glu-Ala-Asp/His) box polypeptide 31	2	protein-coding	28840406;28844838;28845198;28845994;28847441;28848286;28854771;28856195;28857120;28858736;28858988;28859869;28860716;28863716;28874131;28875690;28881143;28886891;28892379;28904589	28840860;28845094;28845273;28846037;28847511;28848350;28854815;28856236;28857184;28858855;28859094;28860077;28860892;28863775;28874181;28875829;28881224;28887002;28892541;28905575	3328	+;+;+;+;+;+;+;+;+;+;+;+;+;+;+;+;+;+;+;+	1.81582	5.31603	301.677	2.54623e-10	6.33435e-09
18572	Pdcd11	1110021I22Rik|ALG-4|Pdcd7|mKIAA0185	programmed cell death 11	19	protein-coding	47090766;47092782;47093751;47095208;47096855;47098121;47098691;47101063;47102567;47103752;47104033;47104656;47106297;47107011;47107554;47108423;47109554;47110961;47112038;47113141;47114555;47117297;47119536;47119793;47120247;47124431;47125045;47126306;47126875;47127251;47127946;47128275;47129142;47129629;47129948;47130639	47090867;47092900;47093882;47095375;47097016;47098244;47098872;47101170;47102773;47103876;47104093;47104802;47106548;47107151;47107748;47108593;47109773;47111110;47112153;47113715;47114617;47117402;47119625;47119895;47120424;47124487;47125167;47126428;47127109;47127367;47128092;47128522;47129310;47129782;47130113;47131146	6044	+;+;+;+;+;+;+;+;+;+;+;+;+;+;+;+;+;+;+;+;+;+;+;+;+;+;+;+;+;+;+;+;+;+;+;+	1.5272	8.26291	301.635	2.54844e-10	6.33435e-09
264064	Cdk8	-	cyclin-dependent kinase 8	5	protein-coding	146231675;146259505;146268215;146271595;146283629;146286108;146292624;146295163;146296359;146298803;146299498;146299692;146301576	146231820;146259580;146268325;146271735;146283686;146286239;146292767;146295232;146296431;146298900;146299576;146299850;146302874	2586	+;+;+;+;+;+;+;+;+;+;+;+;+	1.65956	5.59172	301.388	2.56139e-10	6.35431e-09
26382	Fgd2	Tcd-2|Tcd2|ZFYVE4|tcs-2|tcs2	FYVE, RhoGEF and PH domain containing 2	17	protein-coding	29360914;29363708;29364911;29365462;29366971;29367271;29367921;29368184;29369245;29373218;29373384;29374011;29374847;29376828;29378313;29378845	29361157;29363942;29364991;29365610;29367127;29367409;29367979;29368330;29369337;29373297;29373414;29374103;29374978;29376974;29378459;29379535	2625	+;+;+;+;+;+;+;+;+;+;+;+;+;+;+;+	-2.08399	5.84798	301.055	2.57898e-10	6.37812e-09
12371	Casp9	AI115399|APAF-3|AW493809|CASP-9|Caspase-9|ICE-LAP6|Mch6	caspase 9	4	protein-coding	141793612;141796435;141803821;141805362;141805830;141807115;141811539;141812207;141813595	141793986;141796834;141803855;141805538;141805919;141807262;141811718;141812316;141815975	3896	+;+;+;+;+;+;+;+;+	-2.73184	4.427	301.02	2.58086e-10	6.37812e-09
414801	Itprip	4833424O12Rik|DANGER	inositol 1,4,5-triphosphate receptor interacting protein	19	protein-coding	47894596;47919124	47898185;47919299	3766	-;-	-2.68059	6.08851	300.459	2.61088e-10	6.44001e-09
22323	Vasp	-	vasodilator-stimulated phosphoprotein	7	protein-coding	19256929;19257862;19258803;19258974;19259232;19259416;19260581;19260824;19261176;19261975;19264405;19264654;19271514	19257754;19257919;19258893;19259019;19259265;19259467;19260681;19261065;19261213;19262059;19264570;19264825;19271854	2252	-;-;-;-;-;-;-;-;-;-;-;-;-	1.61614	8.89973	300.255	2.62189e-10	6.45484e-09
74111	Rbm19	1200009A02Rik|AV302714|NPO	RNA binding motif protein 19	5	protein-coding	120116513;120118660;120119632;120119895;120120097;120122893;120124151;120124694;120126174;120126965;120128184;120130710;120131154;120132134;120132842;120133761;120140204;120140537;120141551;120143377;120143997;120175859;120186218;120197882	120116649;120118842;120119751;120119930;120120301;120123149;120124231;120124772;120126245;120127165;120128314;120130828;120131250;120132244;120133042;120133881;120140373;120140597;120141630;120143432;120144113;120175964;120186338;120198971	3952	+;+;+;+;+;+;+;+;+;+;+;+;+;+;+;+;+;+;+;+;+;+;+;+	1.58199	6.97161	299.927	2.63969e-10	6.48632e-09
72136	Chst14	2600016L03Rik|D4ST-1|D4st1	carbohydrate sulfotransferase 14	2	protein-coding	118926497	118928585	2089	+	-3.891	2.29889	298.866	2.69828e-10	6.6177e-09
59289	Ackr2	AI464239|CCR10|CCR9|Ccbp2|Cmkbr9|D6	atypical chemokine receptor 2	9	protein-coding	121898464;121906354;121908550	121898503;121906582;121911064	2784	+;+;+	-4.88867	2.96842	298.344	2.72767e-10	6.67712e-09
15945	Cxcl10	C7|CRG-2|INP10|IP-10|IP10|Ifi10|Scyb10|gIP-10|mob-1	chemokine (C-X-C motif) ligand 10	5	protein-coding	92346638;92347805;92348089;92348754	92347385;92347894;92348215;92348889	1101	-;-;-;-	5.66144	2.50728	298.114	2.74072e-10	6.69336e-09
19347	Dennd5a	1500012B19Rik|AJ245569|AW496491|ORF37|Rab6ip1|mKIAA1091	DENN/MADD domain containing 5A	7	protein-coding	109893780;109896243;109896947;109897904;109898508;109899044;109899724;109901060;109905170;109905696;109908331;109911915;109914721;109916211;109917385;109918594;109919262;109921194;109926827;109933613;109934693;109935482;109960074	109894815;109896411;109897070;109897986;109898689;109899162;109899869;109901181;109905298;109905780;109908415;109912067;109914852;109916304;109917535;109918828;109919477;109921511;109927014;109934270;109934802;109935553;109960422	4956	-;-;-;-;-;-;-;-;-;-;-;-;-;-;-;-;-;-;-;-;-;-;-	1.81808	7.17542	298.013	2.74647e-10	6.69336e-09
66488	Fam136a	2010309E21Rik|AW124904|Hyccin	family with sequence similarity 136, member A	6	protein-coding	86365683;86366610;86368731	86365819;86366750;86370058	1606	+;+;+	2.05574	6.50663	297.954	2.74984e-10	6.69336e-09
19729	Slc50a1	MmSWEET1|Rag1ap1|Rga	solute carrier family 50 (sugar transporter), member 1	3	protein-coding	89268246;89268673;89269050;89269827;89270062;89270386	89268598;89268792;89269211;89269950;89270139;89270570	1022	-;-;-;-;-;-	-1.92149	5.33947	297.605	2.76985e-10	6.72433e-09
94232	Ubqln4	A1Up|A1u|AI663987|CIP75|UBIN	ubiquilin 4	3	protein-coding	88553716;88555338;88555790;88556657;88559618;88563108;88564370;88565007;88565213;88565691;88568081	88553912;88555489;88555992;88556919;88559776;88563333;88564509;88565090;88565328;88565877;88569725	3372	+;+;+;+;+;+;+;+;+;+;+	1.51437	6.82157	297.551	2.77297e-10	6.72433e-09
29815	Bcar3	AI131758|AND-34	breast cancer anti-estrogen resistance 3	3	protein-coding	122419780;122426445;122455053;122504927;122508126;122511219;122512351;122519263;122523169;122524924;122525287;122529582	122420183;122426754;122455092;122505055;122508571;122511322;122513003;122519378;122523340;122525035;122525499;122530183	3301	+;+;+;+;+;+;+;+;+;+;+;+	1.8385	8.07169	297.189	2.79397e-10	6.76256e-09
360013	Myo18a	MAJN|MyoPDZ|MysPDZ|SP-R210	myosin XVIIIA	11	protein-coding	77777265;77817619;77817899;77818102;77818581;77818911;77819977;77820798;77821042;77822663;77823276;77823762;77824093;77825103;77827536;77827791;77829177;77829620;77832394;77836417;77840681;77841448;77841919;77842148;77842457;77843104;77843517;77845396;77845608;77846372;77846891;77847292;77847925;77849370;77850222;77850746;77853217;77853752;77857723;77864691	77778314;77817706;77818005;77818278;77818794;77819053;77820077;77820861;77821186;77822674;77823446;77823852;77824285;77825183;77827677;77827950;77829363;77829863;77832503;77836482;77840809;77841591;77842008;77842267;77842568;77843231;77843671;77845519;77845808;77846482;77846995;77847438;77848038;77849486;77850305;77850883;77853402;77853891;77857845;77865980	7304	+;+;+;+;+;+;+;+;+;+;+;+;+;+;+;+;+;+;+;+;+;+;+;+;+;+;+;+;+;+;+;+;+;+;+;+;+;+;+;+	-2.24756	7.12677	297.01	2.80443e-10	6.77519e-09
216821	Tmem11	5730466P16Rik|AA409091	transmembrane protein 11	11	protein-coding	60864452;60875760;60878713	60865348;60876047;60879038	1511	-;-;-	1.63961	5.67082	296.681	2.82371e-10	6.80904e-09
233210	Prr12	6720469B10|BC058674	proline rich 12	7	protein-coding	45027707;45028759;45028938;45030611;45031001;45033745;45034609;45034879;45043352;45045723;45046839;45050205;45051218;45052796	45028624;45028854;45029084;45030708;45031126;45034232;45034742;45034995;45043788;45046389;45050128;45050366;45051330;45052881	6879	-;-;-;-;-;-;-;-;-;-;-;-;-;-	-2.25166	6.23475	296.578	2.82982e-10	6.81107e-09
212285	Arap2	Centd1|Gm148|mKIAA0580	ArfGAP with RhoGAP domain, ankyrin repeat and PH domain 2	5	protein-coding	62602445;62606075;62611704;62613994;62615004;62621839;62630133;62635952;62638962;62641328;62642795;62646183;62649689;62654046;62668789;62669027;62669880;62670936;62675952;62676512;62677102;62677945;62683355;62685561;62698241;62706608;62714733;62730521;62732970;62733900;62734988;62748776;62765894	62604656;62606209;62611767;62614029;62615086;62621966;62630261;62636069;62639036;62641396;62642942;62646288;62649901;62654209;62668852;62669225;62669982;62671080;62676086;62676686;62677284;62678030;62683554;62685676;62698419;62706728;62714802;62730874;62733061;62733976;62735046;62749816;62766177	7363	-;-;-;-;-;-;-;-;-;-;-;-;-;-;-;-;-;-;-;-;-;-;-;-;-;-;-;-;-;-;-;-;-	2.16641	6.76392	296.017	2.86322e-10	6.87865e-09
50772	Mapk6	2610021I23Rik|D130053K17Rik|Erk3|Mapk4|Mapk63|Prkm4|Prkm6	mitogen-activated protein kinase 6	9	protein-coding	75386901;75390167;75393365;75395510;75397579;75409202;75409863	75389147;75390368;75393529;75395654;75398751;75409359;75410014	4242	-;-;-;-;-;-;-	1.98096	7.7675	295.74	2.87982e-10	6.9057e-09
68098	Rchy1	ARNIP|CHIMP|Pirh2|Zfp363|Znf363	ring finger and CHY zinc finger domain containing 1	5	protein-coding	91948904;91951821;91952941;91953053;91953214;91955535;91957535;91957878;91962630	91949864;91951941;91952967;91953111;91953258;91955613;91957650;91957997;91963068	1967	-;-;-;-;-;-;-;-;-	-2.03661	5.25624	295.121	2.91743e-10	6.98293e-09
27374	Prmt5	Jbp1|Skb1	protein arginine N-methyltransferase 5	14	protein-coding	54507182;54508892;54509289;54509544;54509834;54510879;54511141;54511348;54511502;54511993;54513291;54514597;54514775;54515303;54516106;54516497;54517247	54507947;54508956;54509405;54509637;54509943;54511054;54511263;54511406;54511579;54512154;54513454;54514646;54514887;54515437;54516191;54516615;54517470	2641	-;-;-;-;-;-;-;-;-;-;-;-;-;-;-;-;-	1.89014	7.79065	294.94	2.92852e-10	6.99651e-09
105439	Slain1	9630044O09Rik|AA675320|AW742596	SLAIN motif family, member 1	14	protein-coding	103650243;103656933;103685669;103688062;103695168;103702517;103703836	103650908;103657072;103685818;103688403;103695323;103702838;103704802	2743	+;+;+;+;+;+;+	-2.19075	5.56512	294.299	2.96828e-10	7.0731e-09
69082	Zc3h15	1700006A17Rik|1810012H02Rik|2610312B22Rik|FM22|Ierepo4	zinc finger CCCH-type containing 15	2	protein-coding	83644578;83653358;83657016;83658009;83658530;83660058;83661147;83661433;83662149;83663820	83644727;83653459;83657127;83658161;83658621;83660240;83661293;83661534;83662272;83664617	1963	+;+;+;+;+;+;+;+;+;+	1.48003	7.51155	294.226	2.97281e-10	7.0731e-09
330189	Tmem120b	-	transmembrane protein 120B	5	protein-coding	123076275;123098175;123099837;123101625;123102254;123104422;123114102;123114568;123115100;123115661;123116202;123116644	123076495;123098293;123099953;123101684;123102349;123104511;123114167;123114629;123115192;123115725;123116270;123117445	1860	+;+;+;+;+;+;+;+;+;+;+;+	3.3488	3.23128	294.159	2.97699e-10	7.0731e-09
210146	Irgq	AF322649|FKSG27|Irgq1	immunity-related GTPase family, Q	7	protein-coding	24530648;24531384;24533266	24530904;24531915;24538600	6124	+;+;+	-1.74491	6.45096	293.98	2.98825e-10	7.0868e-09
67220	Plekho1	2810052M02Rik|CKIP-1|Ckip1|JZA-20|Jza2	pleckstrin homology domain containing, family O member 1	3	protein-coding	95988828;95990801;95991444;95992138;95995522;95995771	95989633;95990902;95991548;95992278;95995668;95995839	1370	-;-;-;-;-;-	-2.3255	6.23898	293.842	2.99693e-10	7.09438e-09
229937	Znhit6	2410019A14Rik	zinc finger, HIT type 6	3	protein-coding	145576208;145578102;145578252;145578445;145582529;145592816;145594600;145596124;145600458;145603935	145576996;145578167;145578358;145578530;145582632;145592884;145594680;145596201;145600579;145605245	2813	+;+;+;+;+;+;+;+;+;+	2.19776	5.31822	293.699	3.00603e-10	7.10292e-09
14797	Tle5	AL024115|Aes|Esp1|Grg|Grg-5|Grg5	TLE family member 5, transcriptional modulator	10	protein-coding	81559560;81561219;81564095;81564673;81564848;81565292;81565472	81559668;81561316;81564158;81564717;81564910;81565366;81566364	1347	+;+;+;+;+;+;+	-1.50943	8.33142	293.084	3.04524e-10	7.15894e-09
102657	Cd276	6030411F23Rik|AU016588|B7RP-2|B7h3	CD276 antigen	9	protein-coding	58524300;58527519;58528452;58530596;58535456;58537269;58540667;58555022	58526361;58527554;58528493;58530730;58535752;58537607;58540940;58555033	3197	-;-;-;-;-;-;-;-	-7.75382	1.24078	293.079	3.04557e-10	7.15894e-09
11881	Arsb	1110007C02Rik|AI480648|As-1|As-1r|As-1s|As-1t|As1|As1-r|As1-s|As1-t|Asr-1|Ast-1	arylsulfatase B	13	protein-coding	93771679;93790039;93794028;93807496;93862087;93880488;93939227;93940466	93772092;93790225;93794218;93807703;93862330;93880558;93939349;93943016	3989	+;+;+;+;+;+;+;+	-2.15547	5.1914	293.067	3.04636e-10	7.15894e-09
207214	Larp4	DXErtd793|DXErtd793e	La ribonucleoprotein domain family, member 4	15	protein-coding	99970074;99972780;99984917;99986038;99987403;99990293;99991725;99993323;99994664;99996467;99997373;100000836;100001802;100005241;100007607;100010292;100011836	99970278;99972983;99985055;99986193;99987478;99990429;99991828;99993433;99994717;99996676;99997476;100001048;100001850;100005402;100007728;100010460;100016358	6738	+;+;+;+;+;+;+;+;+;+;+;+;+;+;+;+;+	1.81636	6.92874	292.929	3.05524e-10	7.16049e-09
69071	Tmem97	1810014L12Rik|AI115531|AL022956|D11Bhm182e	transmembrane protein 97	11	protein-coding	78541817;78543486;78550528	78542796;78543630;78550735	1333	-;-;-	3.53874	6.5335	341.756	3.0601e-10	7.16049e-09
56321	Aatf	4933415H02Rik|5830465M17Rik|Che-1|Trb	apoptosis antagonizing transcription factor	11	protein-coding	84422856;84442566;84445627;84449120;84467461;84470564;84471088;84473052;84509659;84510199;84511483;84512141;84513292	84423019;84442637;84445707;84449187;84467544;84470728;84471286;84473166;84509796;84510417;84511578;84512329;84513501	1800	-;-;-;-;-;-;-;-;-;-;-;-;-	1.99093	6.20061	292.799	3.06364e-10	7.16049e-09
211948	Pde12	2'-PDE|E430028B21Rik	phosphodiesterase 12	14	protein-coding	26664117;26666378;26668248	26665967;26666456;26669846	3529	-;-;-	1.51173	6.22102	292.588	3.07734e-10	7.16847e-09
17193	Mbd4	Med1	methyl-CpG binding domain protein 4	6	protein-coding	115840697;115844063;115844570;115845314;115845543;115848906;115850618;115853137	115842562;115844166;115844719;115845448;115845617;115849732;115850839;115853341	3584	-;-;-;-;-;-;-;-	-2.10565	4.63713	292.576	3.07814e-10	7.16847e-09
23849	Klf6	AI448727|BCD1|C86813|CPBP|Copeb|FM2|FM6|Ierepo1|Ierepo3|R75280|Zf9	Kruppel-like factor 6	13	protein-coding	5861489;5864768;5866639;5867232	5861842;5865344;5866762;5870393	4217	+;+;+;+	-1.79413	5.52314	292.088	3.11012e-10	7.22267e-09
260409	Cdc42ep3	3200001F04Rik|AA986861|Borg2|Cep3|UB1	CDC42 effector protein (Rho GTPase binding) 3	17	protein-coding	79334025;79354817	79335716;79355091	1967	-;-	-2.8342	3.16677	292.05	3.11259e-10	7.22267e-09
104458	Rars	2610011N19Rik|2610037E21Rik|AL033339|AW985894	arginyl-tRNA synthetase	11	protein-coding	35808381;35809095;35809628;35815639;35816637;35817350;35819874;35821096;35824396;35825987;35826477;35827358;35828625;35833172;35834437	35808591;35809342;35809800;35815744;35816746;35817528;35819978;35821225;35824516;35826108;35826577;35827466;35828813;35833306;35834528	2131	-;-;-;-;-;-;-;-;-;-;-;-;-;-;-	1.89598	7.73812	291.514	3.14821e-10	7.29223e-09
13666	Eif2ak3	Pek|Perk	eukaryotic translation initiation factor 2 alpha kinase 3	6	protein-coding	70844527;70858387;70876678;70878835;70881484;70882265;70883595;70884770;70885161;70887800;70889475;70890065;70892355;70896916;70900232;70901405;70904088	70845021;70858516;70876872;70878968;70881718;70882427;70883735;70884892;70885381;70887912;70889597;70890214;70893141;70897083;70900333;70901467;70905240	4496	+;+;+;+;+;+;+;+;+;+;+;+;+;+;+;+;+	-1.61723	6.78811	291.333	3.1603e-10	7.29791e-09
11891	Rab27a	2210402C08Rik|2410003M20Rik|4933437C11Rik|ash	RAB27A, member RAS oncogene family	9	protein-coding	73044865;73075393;73082402;73084931;73087077;73095258	73045011;73075567;73082487;73085034;73087200;73097592	2971	+;+;+;+;+;+	-2.27016	4.46757	291.309	3.16196e-10	7.29791e-09
52530	Nhp2	2410130M07Rik|D11Ertd175e|Nola2	NHP2 ribonucleoprotein	11	protein-coding	51619773;51620082;51622485;51623092	51619977;51620151;51622590;51623714	1004	+;+;+;+	2.05493	7.80069	290.681	3.20444e-10	7.38277e-09
28071	Twistnb	2410173G11|2810024J17Rik|D16Wsu83e	twist basic helix-loop-helix transcription factor 1 neighbor	12	protein-coding	33429624;33433505;33436936;33437693	33429908;33433646;33437144;33439380	2324	+;+;+;+	1.56649	6.41119	290.572	3.21188e-10	7.38676e-09
57815	Spata5	2510048F20Rik|C78064|Spaf	spermatogenesis associated 5	3	protein-coding	37420280;37424511;37426089;37430046;37431633;37433138;37433639;37436642;37439101;37448408;37451643;37456775;37458321;37464532;37528158;37578752	37420500;37424635;37426246;37430104;37432277;37433267;37433695;37436765;37439356;37448562;37451852;37456828;37458400;37464658;37528322;37579095	2910	+;+;+;+;+;+;+;+;+;+;+;+;+;+;+;+	1.95133	6.0523	290.425	3.22198e-10	7.39682e-09
235461	Mindy2	AI465301|B230380D07Rik|Fam63b|mKIAA1164	MINDY lysine 48 deubiquitinase 2	9	protein-coding	70599014;70607458;70610829;70616764;70626755;70630996;70634005;70644889;70656273	70605289;70607658;70611002;70616906;70626857;70631154;70634069;70644946;70657174	8081	-;-;-;-;-;-;-;-;-	-2.2662	5.91314	290.283	3.23174e-10	7.40608e-09
23986	Eci2	Acbd2|Drs1|Hca88|Peci	enoyl-Coenzyme A delta isomerase 2	13	protein-coding	34977748;34978650;34980262;34986067;34987469;34988283;34990181;34990718;34993068;34993830	34978066;34978793;34980351;34986187;34987568;34988352;34990369;34990816;34993230;34994144	1610	-;-;-;-;-;-;-;-;-;-	-1.83639	5.04829	290.026	3.24947e-10	7.41377e-09
240427	Setbp1	C130092E12|Seb|mKIAA0437	SET binding protein 1	18	protein-coding	78750378;78783259;78856484;78923989;79086551;79109188	78755825;78783429;78859931;78924042;79087180;79109391	9955	-;-;-;-;-;-	-2.27604	4.2647	290.006	3.25085e-10	7.41377e-09
70829	Ccdc93	4633402D15Rik|9230102M16Rik	coiled-coil domain containing 93	1	protein-coding	121431067;121434533;121437796;121441782;121445640;121448224;121456071;121461464;121461887;121462233;121463099;121476032;121477835;121480815;121481996;121482601;121483287;121486603;121491122;121492905;121494396;121496984;121499208;121501190	121431257;121434646;121437890;121441893;121445738;121448280;121456171;121461500;121461979;121462283;121463185;121476148;121477897;121480888;121482077;121482666;121483340;121486665;121491230;121492987;121494433;121497068;121499321;121506460	7256	+;+;+;+;+;+;+;+;+;+;+;+;+;+;+;+;+;+;+;+;+;+;+;+	-1.58104	5.16424	289.931	3.2561e-10	7.41377e-09
27368	Tbl2	C76179|WS-bTRP	transducin (beta)-like 2	5	protein-coding	135149711;135152935;135154314;135156368;135157532;135158604;135159220	135149864;135153056;135154498;135156519;135157658;135158756;135162662	4336	+;+;+;+;+;+;+	1.66337	6.42467	289.903	3.25804e-10	7.41377e-09
77577	Spns3	9830002I17Rik	spinster homolog 3	11	protein-coding	72498156;72499355;72499638;72505056;72529534;72536528;72537171;72538324;72539035;72540415;72545888;72549998	72498474;72499526;72499736;72505121;72529723;72536680;72537319;72538390;72539186;72540551;72545953;72550246	1819	-;-;-;-;-;-;-;-;-;-;-;-	-3.31233	3.16575	289.472	3.28815e-10	7.46663e-09
53331	Stx7	AI315064|AI317144|AW107239|Syn7	syntaxin 7	10	protein-coding	24149317;24155235;24177166;24179117;24179926;24180863;24181518;24182769;24184987;24187628	24149726;24155384;24177235;24179210;24180063;24180915;24181614;24182841;24185069;24188959	2500	+;+;+;+;+;+;+;+;+;+	-1.55121	6.08418	289.406	3.29283e-10	7.46663e-09
50868	Keap1	INRF2|mKIAA0132	kelch-like ECH-associated protein 1	9	protein-coding	21229730;21231250;21231697;21233388;21237071	21230868;21231426;21231902;21234073;21239332	4470	-;-;-;-;-	-1.83621	6.46798	289.315	3.29919e-10	7.46796e-09
11520	Plin2	AA407157|ADPH|Adfp|Adrp	perilipin 2	4	protein-coding	86656565;86658581;86660088;86661934;86664429;86668367;86668650;86669945	86657404;86658715;86660269;86662213;86664511;86668562;86668705;86670059	1887	-;-;-;-;-;-;-;-	-3.35188	3.21568	288.722	3.34136e-10	7.54669e-09
107932	Chd4	9530019N15Rik|AA617397|BC005710|D6Ertd380e|Mi-2beta|mKIAA4075	chromodomain helicase DNA binding protein 4	6	protein-coding	125096163;125097087;125100468;125100799;125101218;125101453;125101882;125102163;125102432;125102793;125104867;125105176;125106409;125106640;125107468;125108281;125108659;125109052;125109292;125109779;125110011;125110253;125113465;125113900;125114291;125120205;125120470;125120644;125120840;125121273;125121516;125121932;125122123;125122477;125122818;125123340;125123549;125128792;125129820	125096260;125097265;125100589;125100993;125101336;125101694;125102009;125102298;125102610;125103032;125105070;125105381;125106540;125106736;125107659;125108481;125108796;125109173;125109465;125109920;125110142;125110370;125113589;125114137;125114466;125120385;125120556;125120732;125120973;125121417;125121681;125122029;125122282;125122548;125122955;125123448;125123681;125128987;125130514	6438	+;+;+;+;+;+;+;+;+;+;+;+;+;+;+;+;+;+;+;+;+;+;+;+;+;+;+;+;+;+;+;+;+;+;+;+;+;+;+	1.76632	10.3174	288.662	3.34565e-10	7.54669e-09
71520	Grap	8430435N19Rik|BB233594	GRB2-related adaptor protein	11	protein-coding	61653321;61660222;61664185;61669836;61671673	61653424;61660319;61664307;61670004;61672777	1599	+;+;+;+;+	2.0328	8.94919	288.393	3.36501e-10	7.57713e-09
74479	Snx11	4933439F10Rik|A930041K09Rik|AI117694	sorting nexin 11	11	protein-coding	96767549;96770639;96771029;96772782;96773136;96774441;96775374;96776968;96777455	96769322;96770851;96771124;96772882;96773222;96774495;96775433;96777061;96777555	2581	-;-;-;-;-;-;-;-;-	1.68536	5.96475	288.17	3.38111e-10	7.60016e-09
434693	Mrto4-ps2	Gm5633	mRNA turnover 4, pseudogene 2	12	pseudo	21776099	21776836	738	-	2.33066	4.69506	286.971	3.46945e-10	7.78518e-09
380753	Atxn7l1	2810423G08Rik|Atxn7l4	ataxin 7-like 1	12	protein-coding	33147686;33148433;33217712;33249851;33302515;33325911;33341921;33344890;33345838;33358656;33362973;33366972	33147915;33148501;33217816;33251157;33302628;33326133;33342195;33344972;33346088;33358848;33363094;33368277	4278	+;+;+;+;+;+;+;+;+;+;+;+	-2.82736	4.23671	286.86	3.47778e-10	7.79034e-09
13669	Eif3a	A830012B05Rik|Csma|Eif3|Eif3s10|mKIAA0139	eukaryotic translation initiation factor 3, subunit A	19	protein-coding	60761116;60763065;60764032;60766334;60767575;60768708;60769866;60771015;60771644;60772093;60772692;60773507;60773901;60775293;60775751;60776626;60777939;60779358;60781354;60781885;60782168;60790469	60762304;60763264;60764233;60766995;60767663;60768892;60770019;60771137;60771757;60772197;60773039;60773692;60774017;60775391;60775855;60776797;60778147;60779557;60781517;60782021;60782358;60790693	5176	-;-;-;-;-;-;-;-;-;-;-;-;-;-;-;-;-;-;-;-;-;-	1.41268	9.93134	286.657	3.49306e-10	7.8012e-09
228026	Pdk1	B830012B01|D530020C15Rik	pyruvate dehydrogenase kinase, isoenzyme 1	2	protein-coding	71873272;71875406;71880039;71883423;71883843;71885982;71887382;71888896;71895689;71897647;71899984	71873565;71875547;71880110;71883607;71883932;71886059;71887458;71888994;71895799;71897760;71903858	5137	+;+;+;+;+;+;+;+;+;+;+	-2.53989	5.10029	286.635	3.4947e-10	7.8012e-09
100503605	Hbb-bs	Beta-s|Hbbt1|Hbbt2	hemoglobin, beta adult s chain	7	protein-coding	103826523;103827448;103827784	103826793;103827670;103827928	639	-;-;-	-7.91884	2.40687	293.545	3.50726e-10	7.80458e-09
74440	Cmip	4933407C03Rik|5830471E12Rik|AI314065|AI464126	c-Maf inducing protein	8	protein-coding	117257019;117349170;117377075;117384958;117411261;117416215;117422845;117426490;117429713;117431194;117436566;117445316;117447071;117447400;117449030;117452160;117453080;117453823;117454900;117455639;117456887;117459329	117257401;117349375;117377200;117385008;117411422;117416256;117422907;117426570;117429816;117431298;117436919;117445381;117447097;117447448;117449137;117452276;117453220;117453870;117455046;117455744;117456957;117461506	4735	+;+;+;+;+;+;+;+;+;+;+;+;+;+;+;+;+;+;+;+;+;+	1.93298	7.98165	286.455	3.50829e-10	7.80458e-09
20613	Snai1	Sna|Sna1|Snail|Snail1	snail family zinc finger 1	2	protein-coding	167538227;167538671;167541899	167538371;167539198;167542814	1589	+;+;+	3.50457	1.71219	286.191	3.52834e-10	7.83571e-09
67278	Pagr1a	2900092E17Rik|C77040|PA1|PAGR1	PAXIP1 associated glutamate rich protein 1A	7	protein-coding	127015051;127016200;127016443	127015469;127016282;127017352	1412	-;-;-	-1.77611	5.23188	285.398	3.58946e-10	7.95777e-09
12557	Cdh17	HPT-1|HPT-1/LI	cadherin 17	4	protein-coding	11758157;11767734;11771268;11780092;11781151;11783082;11783336;11784626;11785122;11795485;11797695;11799561;11803877;11807430;11810235;11814611;11814857;11816986	11758281;11767803;11771366;11780226;11781289;11783240;11783535;11784757;11785272;11795700;11797771;11799752;11804121;11807560;11810474;11814727;11814970;11817905	3462	+;+;+;+;+;+;+;+;+;+;+;+;+;+;+;+;+;+	-3.30312	4.55989	285.063	3.6156e-10	8.00199e-09
20019	Polr1a	194kDa|2900087K15Rik|3010014K16Rik|RPA194|Rpo1-4|mRPA1	polymerase (RNA) I polypeptide A	6	protein-coding	71909053;71912876;71915021;71917742;71920442;71920649;71924590;71926284;71926649;71929309;71929665;71931594;71936296;71941347;71948350;71949340;71950580;71950763;71952986;71954693;71961524;71963674;71964666;71965556;71966376;71967312;71967859;71972698;71974101;71974744;71976019;71977334;71977944;71978415	71909239;71913080;71915170;71917849;71920527;71920752;71924697;71926389;71926811;71929479;71929787;71931824;71936550;71941538;71948499;71949523;71950662;71950921;71953084;71954845;71961606;71963839;71964887;71965770;71966543;71967447;71968016;71972824;71974211;71975019;71976219;71977451;71978108;71979360	6109	+;+;+;+;+;+;+;+;+;+;+;+;+;+;+;+;+;+;+;+;+;+;+;+;+;+;+;+;+;+;+;+;+;+	1.57084	8.34549	284.804	3.63597e-10	8.03332e-09
14744	Gpr65	Dig1|Gpcr25|TDAG8	G-protein coupled receptor 65	12	protein-coding	98268657;98274656	98268714;98276632	2035	+;+	1.9883	6.2711	284.655	3.64779e-10	8.04567e-09
68682	Slc44a2	1110028E10Rik|CTL2	solute carrier family 44, member 2	9	protein-coding	21320719;21337828;21338441;21341779;21341939;21342183;21342395;21342598;21342743;21342964;21343135;21344832;21345293;21345479;21345909;21346689;21347035;21347883;21348075;21348328;21348538;21352467;21353682	21320851;21337962;21338489;21341852;21342023;21342267;21342505;21342658;21342866;21343047;21343247;21344963;21345392;21345571;21345993;21346951;21347129;21347986;21348148;21348398;21348626;21352551;21355028	3592	+;+;+;+;+;+;+;+;+;+;+;+;+;+;+;+;+;+;+;+;+;+;+	-1.94789	7.12698	284.294	3.67645e-10	8.09509e-09
68705	Gtf2f2	1110031C13Rik|AI326315	general transcription factor IIF, polypeptide 2	14	protein-coding	75896937;75906783;75917634;75949438;75995421;75996909;76007705;76010680	75897653;75906926;75917733;75949519;75995565;75996927;76007778;76010865	1467	-;-;-;-;-;-;-;-	1.73816	6.13901	284.098	3.6922e-10	8.11593e-09
12499	Entpd5	AI196558|AI987697|Cd39l4|ER-UDPase|NTPDase-5|NTPDase5|Pcph|mNTPase	ectonucleoside triphosphate diphosphohydrolase 5	12	protein-coding	84373857;84379180;84380321;84382232;84384219;84385148;84385797;84386138;84386738;84386980;84392406;84394624;84396679;84399340;84405406;84408970	84377380;84379295;84380377;84382372;84384320;84385209;84385876;84386226;84386773;84387055;84392549;84394703;84396958;84399412;84405475;84409029	4990	-;-;-;-;-;-;-;-;-;-;-;-;-;-;-;-	-1.5065	6.05642	283.984	3.70138e-10	8.11942e-09
227715	Exosc2	Rrp4	exosome component 2	2	protein-coding	31670737;31672472;31674515;31674695;31675839;31676668;31678451;31679851;31680490	31670861;31672573;31674560;31674784;31675904;31676736;31678627;31679979;31681320	1635	+;+;+;+;+;+;+;+;+	1.69663	6.14315	283.886	3.70928e-10	8.11942e-09
114643	Oas1c	Oasl2|Oasl5	2'-5' oligoadenylate synthetase 1C	5	protein-coding	120800199;120802041;120802822;120805404;120807960;120808581;120812434	120801063;120802194;120803057;120805600;120808248;120809044;120812514	2286	-;-;-;-;-;-;-	-3.51957	2.82139	283.845	3.71263e-10	8.11942e-09
226016	Abhd17b	5730446C15Rik|Cgi67|Fam108b|Fam108b1	abhydrolase domain containing 17B	19	protein-coding	21653309;21678353;21680868;21684098	21653593;21678822;21681047;21685637	2475	+;+;+;+	-1.51406	6.37433	283.411	3.74784e-10	8.17095e-09
107182	Btaf1	AI414500|AI447930|E430027O22Rik|TAF170	B-TFIID TATA-box binding protein associated factor 1	19	protein-coding	36926079;36945212;36949068;36951034;36956371;36958373;36961639;36962431;36965618;36966492;36966676;36969056;36969914;36972898;36978315;36980577;36980987;36981647;36983449;36986455;36987981;36988876;36989388;36990723;36992436;36994270;36994591;36994799;36996530;36997506;37000092;37000317;37002414;37003488;37004432;37009580;37010012;37011261	36926401;36945335;36949182;36951177;36956534;36958509;36961768;36962499;36965707;36966587;36966852;36969196;36970038;36973018;36978419;36980726;36981129;36981821;36983652;36986881;36988171;36989029;36989497;36990924;36992584;36994422;36994712;36994966;36996607;36997635;37000233;37000447;37002539;37003640;37004643;37009739;37010182;37014057	8509	+;+;+;+;+;+;+;+;+;+;+;+;+;+;+;+;+;+;+;+;+;+;+;+;+;+;+;+;+;+;+;+;+;+;+;+;+;+	1.48311	7.14162	283.375	3.75084e-10	8.17095e-09
15510	Hspd1	60kDa|CPN60|HSP-60|HSP-65|Hsp60	heat shock protein 1 (chaperonin)	1	protein-coding	55077834;55078529;55079056;55080102;55081073;55081660;55082058;55083067;55083725;55084533;55086766;55087779	55078440;55078707;55079230;55080347;55081172;55081828;55082151;55083162;55083807;55084785;55086941;55087932	2332	-;-;-;-;-;-;-;-;-;-;-;-	1.94821	8.74885	283.301	3.75689e-10	8.17095e-09
58911	Sumf1	AA543204|AI463102|AI851573|FGE	sulfatase modifying factor 1	6	protein-coding	108107021;108118620;108144591;108152227;108153113;108154959;108173356;108175988;108185293	108108586;108118679;108144704;108152341;108153235;108155041;108173430;108176161;108185583	2601	-;-;-;-;-;-;-;-;-	-2.03702	4.70713	283.198	3.76531e-10	8.17095e-09
66614	Gpatch4	2610029K21Rik|Gpatc4	G patch domain containing 4	3	protein-coding	88043108;88043467;88051162;88051673;88051845;88052032;88054369;88054703;88054958	88043179;88043601;88051289;88051746;88051937;88052118;88054460;88054753;88055993	1768	+;+;+;+;+;+;+;+;+	1.90892	6.36479	283.168	3.7678e-10	8.17095e-09
69769	Tnfaip8l2	1810019A08Rik|AW610835|TIPE2	tumor necrosis factor, alpha-induced protein 8-like 2	3	protein-coding	95139521;95142315	95140596;95142360	1122	-;-	-3.26329	5.21685	295.255	3.77905e-10	8.18162e-09
16364	Irf4	AI385587|IRF-4|LSIRF|NF-EM5|Spip	interferon regulatory factor 4	13	protein-coding	30749258;30750548;30751680;30752691;30753445;30755138;30757408;30761372;30763527	30749295;30750795;30751866;30752779;30753589;30755245;30757761;30761484;30766927	4683	+;+;+;+;+;+;+;+;+	3.50523	10.037	377.733	3.82121e-10	8.25091e-09
76179	Usp31	6330567E21Rik|mKIAA1203	ubiquitin specific peptidase 31	7	protein-coding	121642021;121651482;121653102;121658888;121661346;121666804;121667788;121669655;121670213;121673077;121674856;121677242;121678107;121678293;121679385;121706636	121649751;121651634;121653260;121659113;121661465;121666933;121667865;121669749;121670324;121673254;121675000;121677377;121678199;121678378;121679522;121707253	10198	-;-;-;-;-;-;-;-;-;-;-;-;-;-;-;-	2.7366	5.27936	282.493	3.82383e-10	8.25091e-09
100088	Rcc1	4931417M11Rik|AI326872|Chc1	regulator of chromosome condensation 1	4	protein-coding	132331919;132334107;132334485;132334745;132335419;132335717;132337731;132338051;132339203;132339925;132345646	132333002;132334259;132334604;132334900;132335541;132335813;132337910;132338238;132339241;132340006;132345750	2327	-;-;-;-;-;-;-;-;-;-;-	2.36868	6.75966	282.195	3.84887e-10	8.28277e-09
23872	Ets2	AU022856|Ets-2	E26 avian leukemia oncogene 2, 3' domain	16	protein-coding	95702407;95706421;95709772;95711656;95712086;95714337;95714967;95716034;95717848;95718923	95702644;95706492;95709883;95711775;95712286;95714420;95715185;95716297;95717966;95721049	3556	+;+;+;+;+;+;+;+;+;+	2.02496	6.42982	282.164	3.85141e-10	8.28277e-09
22368	Trpv2	GRC|OTRPC2|VRL-1|Vrl1	transient receptor potential cation channel, subfamily V, member 2	11	protein-coding	62574486;62575974;62578303;62581172;62582843;62584376;62589651;62590163;62590907;62592226;62592751;62594153;62594923;62596910;62598234;62600109	62574600;62576125;62578595;62581305;62583133;62584674;62589824;62590318;62591005;62592296;62592916;62594219;62595251;62597037;62598313;62600305	2751	+;+;+;+;+;+;+;+;+;+;+;+;+;+;+;+	-1.45185	6.50818	281.961	3.86862e-10	8.29927e-09
16211	Kpnb1	AA409963|IPOB|Impnb	karyopherin (importin) beta 1	11	protein-coding	97159710;97163353;97163914;97164725;97164953;97165376;97166047;97167550;97168865;97169148;97169902;97171522;97173053;97175749;97177246;97178270;97178868;97180444;97181625;97184927;97187389;97187546	97162681;97163514;97164028;97164830;97165096;97165483;97166129;97167694;97168936;97169295;97170032;97171713;97173277;97175850;97177356;97178359;97178927;97180596;97181825;97185109;97187447;97187892	5909	-;-;-;-;-;-;-;-;-;-;-;-;-;-;-;-;-;-;-;-;-;-	1.38685	9.59121	281.922	3.87192e-10	8.29927e-09
66315	Senp7	2410152H17Rik|2810413I22Rik|2900036C23Rik|6030449K19Rik|AI790676	SUMO1/sentrin specific peptidase 7	16	protein-coding	56075409;56082356;56089384;56097340;56111606;56123779;56126141;56138985;56151274;56153375;56155224;56158468;56162375;56165833;56169695;56171750;56173157;56175797;56178957;56179498;56180526;56184147;56184761;56186059;56188235	56075578;56082408;56089464;56097431;56111803;56123970;56126544;56139100;56151458;56153708;56155375;56158614;56162408;56166012;56169957;56171883;56173273;56175919;56179049;56179622;56180578;56184190;56184829;56186209;56190011	5287	+;+;+;+;+;+;+;+;+;+;+;+;+;+;+;+;+;+;+;+;+;+;+;+;+	-2.17838	5.01672	281.809	3.88148e-10	8.30084e-09
170770	Bbc3	PUMA|PUMA/JFY1	BCL2 binding component 3	7	protein-coding	16309583;16312126;16313627;16317118	16309861;16312414;16313817;16318334	1976	+;+;+;+	3.26116	5.3828	284.673	3.8855e-10	8.30084e-09
66616	Snx9	2700073N08Rik|SDP1|SH3PX1	sorting nexin 9	17	protein-coding	5841380;5886997;5890075;5891774;5899327;5902364;5904889;5908354;5908582;5918380;5920071;5920570;5922130;5924605;5926072;5927206;5928205;5930570	5841546;5887083;5890149;5891899;5899495;5902514;5904973;5908479;5908699;5918510;5920174;5920673;5922207;5924681;5926161;5927320;5928296;5930711	2037	+;+;+;+;+;+;+;+;+;+;+;+;+;+;+;+;+;+	1.53034	7.81017	281.474	3.91014e-10	8.3397e-09
269717	Orai2	A730041O15Rik|Tmem142b	ORAI calcium release-activated calcium modulator 2	5	protein-coding	136147459;136161487;136170538	136150952;136161724;136170656	3851	-;-;-	-2.34078	4.9124	281.101	3.94232e-10	8.38793e-09
54219	Cd320	425O18-1|8D6|D17Ertd716e|NG29|TCblR|VLDL	CD320 antigen	17	protein-coding	33843091;33846016;33847495;33848017;33848286	33843291;33846141;33847725;33848178;33849774	2209	+;+;+;+;+	2.18129	4.26601	281.032	3.94828e-10	8.38793e-09
23790	Coro1c	AL022675|AW455561|AW548837|CRN2	coronin, actin binding protein 1C	5	protein-coding	113842439;113845161;113846146;113847434;113848527;113849529;113850651;113852171;113865639;113881958;113908611	113844468;113845406;113846203;113847579;113848631;113849648;113850832;113852300;113865761;113882157;113908706	3436	-;-;-;-;-;-;-;-;-;-;-	1.90676	7.43474	280.987	3.95222e-10	8.38793e-09
192652	Wdr81	BC054822|Gm883|mFLJ00182|nur5	WD repeat domain 81	11	protein-coding	75440943;75444255;75444698;75445404;75447864;75448123;75449025;75449346;75449796;75450794	75442089;75444434;75444843;75446093;75448029;75448288;75449215;75449536;75449903;75454717	6909	-;-;-;-;-;-;-;-;-;-	-1.87055	6.52182	280.68	3.97901e-10	8.43093e-09
215243	Traf3ip3	6030423D04Rik|AI115021|T3jam	TRAF3 interacting protein 3	1	protein-coding	193175504;193178164;193179493;193181306;193181882;193184467;193184794;193187099;193194289;193194520;193194825;193195073;193195275;193197678;193200893;193201295	193175759;193178300;193179549;193181368;193182017;193184604;193184934;193187170;193194384;193194549;193194849;193195136;193195422;193198077;193200998;193201546	2121	-;-;-;-;-;-;-;-;-;-;-;-;-;-;-;-	-2.93969	6.32448	299.107	3.98609e-10	8.43211e-09
100039192	Tmem254c	Gm10395|Tmem254|Tmem254a	transmembrane protein 254c	14	protein-coding	26036262;26059624;26063750;26065275;26065551;26066798;26067051	26036303;26059627;26064660;26065334;26065654;26067003;26067455	1732	-;-;-;-;-;-;-	-2.36335	4.21149	279.287	4.10323e-10	8.66573e-09
18576	Pde3b	9830102A01Rik|AI847709	phosphodiesterase 3B, cGMP-inhibited	7	protein-coding	114415254;114491440;114494486;114497912;114506187;114508095;114508839;114518281;114519512;114521664;114523333;114526781;114530660;114532247;114534565;114536031	114416462;114491490;114494734;114498051;114506293;114508305;114508912;114518420;114519649;114521775;114523446;114526980;114530863;114532408;114534832;114537937	5286	+;+;+;+;+;+;+;+;+;+;+;+;+;+;+;+	1.57044	7.1002	279.074	4.1226e-10	8.68202e-09
68867	Rnf122	1110063C11Rik	ring finger protein 122	8	protein-coding	31111846;31118431;31124852;31125166;31128255;31128579	31112172;31118587;31124897;31125207;31128334;31131482	3556	+;+;+;+;+;+	-3.95609	4.49537	290.998	4.12817e-10	8.68202e-09
72429	Dnajc25	2010109C08Rik|2010203O07Rik	DnaJ heat shock protein family (Hsp40) member C25	4	protein-coding	59003193;59017670;59020059;59022561	59003557;59017822;59020529;59023398	1827	+;+;+;+	2.91621	4.42339	278.939	4.135e-10	8.68202e-09
56445	Dnaja2	1500017M13Rik|2010206B19Rik|DNAJ|DNJ3|Dnaj3|HIRIP4|PRO3015|mDj3	DnaJ heat shock protein family (Hsp40) member A2	8	protein-coding	85537640;85540050;85540308;85546513;85548564;85548882;85553187;85553917;85555170	85539407;85540177;85540452;85546709;85548697;85548962;85553410;85553976;85555271	2839	-;-;-;-;-;-;-;-;-	1.52489	8.19517	278.908	4.13781e-10	8.68202e-09
217378	Dnajc27	AI639580|C330021A05Rik|Rabj|Rbj	DnaJ heat shock protein family (Hsp40) member C27	12	protein-coding	4082574;4085954;4089134;4096213;4097224;4103054;4106802	4082873;4086036;4089203;4096377;4097346;4103214;4110612	4713	+;+;+;+;+;+;+	1.95357	4.38883	277.942	4.22748e-10	8.85579e-09
11938	Atp2a2	9530097L16Rik|D5Wsu150e|SERCA2|SERCA2B|Serca2a|mKIAA4195	ATPase, Ca++ transporting, cardiac muscle, slow twitch 2	5	protein-coding	122453513;122455893;122457512;122458088;122458448;122459448;122459976;122460641;122461566;122461863;122465950;122466828;122467707;122469350;122471168;122473210;122489238;122491681;122500731;122500931;122501568	122454304;122457426;122457629;122458221;122458533;122459650;122460196;122460976;122461784;122461985;122466081;122466930;122467795;122469814;122471253;122473290;122489376;122491785;122500813;122500948;122502225	5725	-;-;-;-;-;-;-;-;-;-;-;-;-;-;-;-;-;-;-;-;-	1.71138	8.97867	277.632	4.2567e-10	8.88961e-09
75623	Tex30	1700029F09Rik|3110030D08Rik	testis expressed 30	1	protein-coding	44086617;44087843;44088476;44091361;44099848;44101467;44101900;44102328	44087063;44088048;44088527;44091591;44100001;44101522;44101957;44102388	1265	-;-;-;-;-;-;-;-	1.75329	5.20842	277.51	4.26827e-10	8.88961e-09
68738	Acss1	1110032O15Rik|AI788978|Acas2|Acas2l|AceCS2	acyl-CoA synthetase short-chain family member 1	2	protein-coding	150618111;150621514;150624799;150624990;150625766;150626213;150627277;150628494;150629746;150637847;150638364;150642712;150659836;150667885	150619792;150621632;150624862;150625117;150625892;150626325;150627369;150628631;150629893;150637999;150638539;150642911;150659932;150668240	3594	-;-;-;-;-;-;-;-;-;-;-;-;-;-	-2.2308	5.64528	277.483	4.27084e-10	8.88961e-09
217370	Cybc1	-	cytochrome b 245 chaperone 1	11	protein-coding	121222588;121224549;121225804;121226769;121227243;121228328;121228767;121229039	121224232;121224693;121225900;121226842;121227284;121228470;121228940;121229309	2591	-;-;-;-;-;-;-;-	-1.47955	6.53052	277.48	4.27114e-10	8.88961e-09
26410	Map3k8	Cot|Cot/Tpl2|Est|Estf|Tpl-2|Tpl2|c-COT	mitogen-activated protein kinase kinase kinase 8	18	protein-coding	4331327;4333818;4334617;4339497;4340547;4343022;4348981;4352852	4332436;4334064;4334769;4339603;4340808;4343189;4349338;4352953	2507	-;-;-;-;-;-;-;-	3.05457	4.20776	276.986	4.31841e-10	8.97355e-09
66926	Trmt6	3300001M20Rik|AU016412|AW492787|CGI-09|mKIAA1153	tRNA methyltransferase 6	2	protein-coding	132804215;132806711;132806897;132808204;132808661;132809829;132810206;132810417;132810989;132812048;132815804	132805612;132806797;132806999;132808289;132809016;132809953;132810289;132810508;132811098;132812175;132816054	2820	-;-;-;-;-;-;-;-;-;-;-	1.64985	6.25879	276.552	4.36034e-10	9.04614e-09
269113	Nup54	3110079L04Rik|54kDa	nucleoporin 54	5	protein-coding	92415540;92417453;92417781;92419517;92422482;92422977;92424274;92425623;92428100;92430801;92431039;92435004	92416338;92417563;92417900;92419624;92422575;92423031;92424470;92425810;92428326;92430953;92431122;92435199	2332	-;-;-;-;-;-;-;-;-;-;-;-	1.53693	5.72433	276.435	4.37182e-10	9.05542e-09
66229	Rpl7l1	1500016H10Rik	ribosomal protein L7-like 1	17	protein-coding	46773907;46778052;46778410;46779285;46780391;46781783;46782619	46775736;46778271;46778519;46779422;46780551;46781891;46782656	2606	-;-;-;-;-;-;-	1.6208	7.74748	275.885	4.42589e-10	9.15273e-09
17160	Man2b2	mKIAA0935	mannosidase 2, alpha B2	5	protein-coding	36806813;36807786;36809004;36810292;36812947;36813269;36813732;36814329;36815319;36816059;36817556;36818462;36820882;36821837;36824092;36826040;36827864;36829628;36830438	36807210;36807903;36809116;36810408;36813160;36813379;36813978;36814520;36815593;36816243;36817697;36818652;36821080;36822014;36824207;36826212;36827969;36829774;36830649	3434	-;-;-;-;-;-;-;-;-;-;-;-;-;-;-;-;-;-;-	-1.68051	6.79281	275.714	4.44285e-10	9.17315e-09
53356	Eif3g	44kDa|D0Jmb4|Eif3s4|TU-189B2|eIF3-p44|p44	eukaryotic translation initiation factor 3, subunit G	9	protein-coding	20894349;20894633;20894833;20895089;20895828;20896116;20897707;20897888;20898084;20898378;20898544	20894442;20894739;20894969;20895196;20896017;20896220;20897766;20897976;20898167;20898424;20898590	1068	-;-;-;-;-;-;-;-;-;-;-	1.47437	8.27612	275.287	4.48563e-10	9.23482e-09
269951	Idh2	E430004F23|IDPm|Idh-2	isocitrate dehydrogenase 2 (NADP+), mitochondrial	7	protein-coding	80094846;80095621;80095799;80096023;80097804;80098136;80098771;80098998;80100743;80103122;80115162	80095203;80095713;80095896;80096135;80097955;80098272;80098914;80099158;80100908;80103213;80115350	1703	-;-;-;-;-;-;-;-;-;-;-	-2.11579	5.73923	275.273	4.48701e-10	9.23482e-09
384059	Tlr12	Gm1365|Tlr11	toll-like receptor 12	4	protein-coding	128615446	128618619	3174	-	-5.55842	1.78874	274.953	4.51937e-10	9.27315e-09
270156	Nkapd1	AU019823|Gm639	NKAP domain containing 1	9	protein-coding	50605240;50609372;50610300;50612377;50615483;50616658;50617228	50607936;50609425;50610449;50612477;50615559;50616684;50617464	3343	-;-;-;-;-;-;-	1.78007	5.00977	274.904	4.5243e-10	9.27315e-09
230872	Crocc	-	ciliary rootlet coiled-coil, rootletin	4	protein-coding	141016637;141017854;141018250;141018668;141019163;141019708;141020274;141021654;141022044;141022268;141025196;141026101;141028341;141029098;141029693;141030149;141030892;141032802;141033974;141034359;141035153;141035687;141036684;141037848;141040960;141041623;141042152;141042921;141043408;141045941;141046392;141046636;141046772;141046944;141051041;141052950;141053520;141058062;141060523	141017132;141018033;141018381;141018868;141019312;141019932;141020489;141021817;141022164;141022437;141025544;141026268;141028500;141029336;141029836;141030283;141031071;141032971;141034101;141034552;141035383;141035833;141036828;141038030;141041159;141041853;141042235;141043017;141043644;141046047;141046557;141046697;141046855;141047129;141051195;141053091;141053661;141058197;141060545	6680	-;-;-;-;-;-;-;-;-;-;-;-;-;-;-;-;-;-;-;-;-;-;-;-;-;-;-;-;-;-;-;-;-;-;-;-;-;-;-	-1.97481	3.96964	274.876	4.52716e-10	9.27315e-09
17135	Mafk	AW061068|NF-E2|Nfe2u	v-maf musculoaponeurotic fibrosarcoma oncogene family, protein K (avian)	5	protein-coding	139791536;139799139;139800085	139791712;139799218;139802652	2825	+;+;+	1.67012	6.07137	274.728	4.54224e-10	9.28931e-09
208795	Tmem63a	BC014795|Tmem64a	transmembrane protein 63a	1	protein-coding	180942518;180946566;180948813;180952132;180952981;180954808;180955993;180956420;180957977;180960426;180960735;180961048;180962347;180962999;180965540;180965744;180966468;180968745;180970180;180971967;180972716;180973140;180974169	180942559;180946765;180948892;180952195;180953018;180954950;180956044;180956528;180958047;180960506;180960858;180961181;180962484;180963152;180965646;180965830;180966530;180968907;180970285;180972134;180972831;180973202;180975104	3239	+;+;+;+;+;+;+;+;+;+;+;+;+;+;+;+;+;+;+;+;+;+;+	-2.19015	4.84745	274.646	4.55066e-10	9.29013e-09
18037	Nfkbie	I-kappa-B-epsilon|IKBE|IkB-E|NF-kappa-BIE|ikB-epsilon	nuclear factor of kappa light polypeptide gene enhancer in B cells inhibitor, epsilon	17	protein-coding	45555716;45558495;45559208;45560124;45560408;45562002	45556314;45558597;45559430;45560212;45560647;45563169	2422	+;+;+;+;+;+	1.59923	7.57233	274.524	4.5631e-10	9.29013e-09
69860	Eif1ad	2010003J03Rik|AI131644	eukaryotic translation initiation factor 1A domain containing	19	protein-coding	5366813;5368058;5368422;5368617;5368895;5369926	5367210;5368276;5368530;5368725;5368942;5371511	2469	+;+;+;+;+;+	1.43623	6.79205	274.513	4.5642e-10	9.29013e-09
16418	Eif6	1110004P11|AA408895|CAB|Itgb4bp|eIF-6|imc-415|p27(BBP)|p27BBP	eukaryotic translation initiation factor 6	2	protein-coding	155819837;155822837;155823192;155823865;155826125;155826327	155820111;155823018;155823368;155824040;155826210;155826925	1495	-;-;-;-;-;-	1.52816	7.86182	274.39	4.57693e-10	9.3014e-09
13030	Ctsb	CB	cathepsin B	14	protein-coding	63122462;63133316;63133965;63135608;63136407;63138033;63138351;63138999;63141734;63142232	63122565;63133466;63134050;63135722;63136525;63138118;63138494;63139115;63141862;63145923	4743	+;+;+;+;+;+;+;+;+;+	-1.57843	8.05246	274.071	4.60991e-10	9.35371e-09
73945	Otud4	4930431L18Rik|AI449692|D8Ertd69e|mKIAA1046	OTU domain containing 4	8	protein-coding	79639676;79643754;79646298;79651006;79651672;79653363;79655660;79658909;79659184;79659398;79661038;79663725;79663922;79664981;79666716;79667601;79668437;79669274;79669924;79671046;79672768	79640064;79643837;79646348;79651052;79651744;79653444;79655792;79658963;79659301;79659462;79661135;79663825;79664111;79665143;79666839;79667656;79668511;79669412;79670178;79671086;79677755	7327	+;+;+;+;+;+;+;+;+;+;+;+;+;+;+;+;+;+;+;+;+	1.74936	7.3319	273.981	4.61919e-10	9.35784e-09
80886	Senp3	AA408656|Smt3ip|Smt3ip1	SUMO/sentrin specific peptidase 3	11	protein-coding	69673110;69674047;69674202;69674469;69677090;69677973;69678137;69678622;69678822;69680143;69681663;69681989	69673636;69674097;69674285;69674606;69677167;69678020;69678284;69678733;69679061;69680850;69681970;69682084	2538	-;-;-;-;-;-;-;-;-;-;-;-	1.46074	6.77805	273.048	4.71758e-10	9.54221e-09
56219	Extl1	D430033M16Rik	exostoses (multiple)-like 1	4	protein-coding	134356373;134357978;134359085;134359749;134360532;134362301;134362583;134363083;134364581;134364898;134370958	134357830;134358146;134359245;134359835;134360621;134362407;134362715;134363202;134364688;134364988;134372547	4114	-;-;-;-;-;-;-;-;-;-;-	-5.23689	0.885843	272.594	4.76623e-10	9.62556e-09
66988	Lap3	2410015L10Rik|AA410100|LAP-3|Lap|Lapep|Pep-7|Pep-S|Pep7|Peps	leucine aminopeptidase 3	5	protein-coding	45493374;45495166;45496920;45497329;45498434;45500403;45503380;45504723;45506174;45507107;45509438;45511108;45511881	45493561;45495281;45496974;45497434;45498593;45500567;45503538;45504847;45506262;45507209;45509517;45511217;45512691	2267	+;+;+;+;+;+;+;+;+;+;+;+;+	2.33042	6.87695	272.342	4.7935e-10	9.66551e-09
19058	Ppp3r1	CaNB1|Cnb1|MCIP1	protein phosphatase 3, regulatory subunit B, alpha isoform (calcineurin B, type I)	11	protein-coding	17159298;17182107;17192957;17194217;17194669;17198259	17159542;17182146;17193133;17194276;17194853;17200380	2829	+;+;+;+;+;+	-1.29367	7.07667	271.891	4.84278e-10	9.74967e-09
107022	Gramd3	9030613F08Rik|9130427A09Rik|AW061306|Gramd2b|NS3TP2	GRAM domain containing 3	18	protein-coding	56432132;56469533;56474019;56476603;56478849;56482621;56485212;56485376;56488751;56489615;56490671;56491895;56497320;56502588	56432357;56469652;56474130;56476669;56478952;56482716;56485283;56485456;56488862;56489737;56490758;56491999;56497413;56503792	2605	+;+;+;+;+;+;+;+;+;+;+;+;+;+	1.92226	7.5776	271.806	4.85217e-10	9.75339e-09
74197	Gtf2e1	2610024P03Rik|56kDa|AI303800|FE|TFIIE-A	general transcription factor II E, polypeptide 1 (alpha subunit)	16	protein-coding	37509796;37515719;37522751;37535721;37539653	37511819;37515960;37522952;37536193;37539769	3058	-;-;-;-;-	1.63895	5.86648	271.646	4.86976e-10	9.77355e-09
24014	Rnasel	E230029I04Rik	ribonuclease L (2', 5'-oligoisoadenylate synthetase-dependent)	1	protein-coding	153749426;153751859;153752845;153753607;153755951;153758383;153759544;153760775;153762119	153749607;153752059;153752947;153755213;153756036;153758588;153759676;153760911;153764221	4758	+;+;+;+;+;+;+;+;+	-4.23166	3.08131	271.463	4.89008e-10	9.79911e-09
12457	Noct	AU043840|Ccr4|Ccrn4l	nocturnin	3	protein-coding	51224447;51247805;51249697	51225287;51248074;51251654	3069	+;+;+	2.87222	3.70907	271.376	4.89975e-10	9.80329e-09
15587	Hyal2	AI256841|AU020858|AW555733	hyaluronoglucosaminidase 2	9	protein-coding	107569163;107570104;107571492;107572058	107569233;107571070;107571581;107572778	1849	+;+;+;+	2.03243	4.27899	271.126	4.92776e-10	9.83441e-09
17089	Lyar	MLZ-264	Ly1 antibody reactive clone	5	protein-coding	38220482;38224627;38225889;38227855;38228050;38230561;38231273;38233242;38233991	38220635;38224797;38226003;38227962;38228133;38230990;38231359;38233327;38234306	1551	+;+;+;+;+;+;+;+;+	1.85291	6.97572	271.101	4.93052e-10	9.83441e-09
17463	Psmd7	AW107203|Mov-34|Mov34	proteasome (prosome, macropain) 26S subunit, non-ATPase, 7	8	protein-coding	107580380;107582382;107584173;107584863;107585705;107586625;107588279	107581319;107582473;107584253;107584960;107585797;107586716;107588482	1600	-;-;-;-;-;-;-	1.75175	7.74484	271.013	4.94045e-10	9.83902e-09
321022	Cdv3	2510010F10Rik|C230084J24Rik|C79446|TPP36	carnitine deficiency-associated gene expressed in ventricle 3	9	protein-coding	103353102;103356280;103359876;103363975;103364463;103365054	103356029;103356439;103360018;103364051;103364979;103365780	4552	-;-;-;-;-;-	1.81658	8.59867	270.805	4.96385e-10	9.87043e-09
21390	Tbxa2r	TP|TXA2-R	thromboxane A2 receptor	10	protein-coding	81328731;81330015;81332392;81334459	81328917;81330168;81333255;81335172	1919	+;+;+;+	-2.95959	3.28834	270.094	5.04506e-10	1.00088e-08
244421	Lonrf1	-	LON peptidase N-terminal domain and ring finger 1	8	protein-coding	36216064;36219826;36222616;36222864;36225557;36229136;36230081;36230283;36231038;36233900;36235989;36248567	36217601;36219978;36222778;36223022;36225678;36229250;36230177;36230523;36231187;36234022;36236107;36249516	3930	-;-;-;-;-;-;-;-;-;-;-;-	2.65041	3.3831	270.06	5.04892e-10	1.00088e-08
67026	Thap4	2010320B01Rik	THAP domain containing 4	1	protein-coding	93705391;93714898;93716632;93725157;93749847;93754457	93705655;93715001;93716741;93725316;93750985;93754838	2160	-;-;-;-;-;-	1.81629	5.35145	269.861	5.07196e-10	1.00391e-08
75007	Mindy1	1810005H09Rik|4930504E06Rik|AA562754|AA960384|AW561904|Fam63a|cI-40|mKIAA1390|ni	MINDY lysine 48 deubiquitinase 1	3	protein-coding	95282935;95287645;95291022;95291480;95292125;95292625;95293625;95294795;95295273;95295651	95283625;95288400;95291079;95291544;95292283;95292727;95293767;95294986;95295425;95296164	2834	+;+;+;+;+;+;+;+;+;+	-1.79835	4.91967	269.664	5.0949e-10	1.00691e-08
227700	Sh3glb2	SPAS-1	SH3-domain GRB2-like endophilin B2	2	protein-coding	30344809;30345699;30346353;30346611;30347081;30348555;30350288;30350584;30354853;30355261;30359143	30345427;30345939;30346453;30346700;30347104;30348617;30350380;30350717;30354981;30355402;30359231	1725	-;-;-;-;-;-;-;-;-;-;-	-1.70765	5.02266	269.493	5.11488e-10	1.0083e-08
217830	Dglucy	9030617O03Rik	D-glutamate cyclase	12	protein-coding	100779123;100829599;100835185;100838500;100841371;100842643;100844730;100850113;100853214;100856921;100859533;100867104;100871304	100779310;100829725;100835335;100838698;100841521;100842765;100844930;100850373;100853313;100857069;100859652;100867255;100872610	3229	+;+;+;+;+;+;+;+;+;+;+;+;+	-4.30743	4.12128	269.47	5.11758e-10	1.0083e-08
545389	Cep170	4933426L22Rik|A330004A13Rik|AI195353	centrosomal protein 170	1	protein-coding	176733653;176736844;176737528;176739081;176739919;176742501;176749926;176755166;176758397;176761351;176769233;176769713;176774434;176780261;176782251;176782497;176788467;176792536;176793505;176806999	176735981;176736895;176737621;176739169;176740089;176742648;176750160;176756983;176758517;176761500;176769526;176769870;176774910;176780395;176782410;176782555;176788545;176792625;176793649;176807124	6930	-;-;-;-;-;-;-;-;-;-;-;-;-;-;-;-;-;-;-;-	-1.89907	5.74907	269.344	5.13234e-10	1.00967e-08
72140	Cep89	2610507L03Rik|Ccdc123	centrosomal protein 89	7	protein-coding	35397093;35397990;35403010;35405618;35409581;35414144;35416417;35417642;35418219;35420247;35420875;35423300;35424657;35427600;35428200;35429157;35432518;35435474;35438328	35397206;35398096;35403168;35405795;35409692;35414172;35416459;35417860;35418361;35420297;35420958;35423403;35424772;35427780;35428367;35429298;35432607;35435643;35438684	2567	+;+;+;+;+;+;+;+;+;+;+;+;+;+;+;+;+;+;+	-2.42184	4.02374	268.957	5.17812e-10	1.01713e-08
20595	Smn1	AI849087|Gemin1|Smn	survival motor neuron 1	13	protein-coding	100123205;100124855;100126587;100126870;100127805;100128215;100131080;100132356;100135689;100137381	100123381;100124965;100126658;100126989;100128005;100128361;100131175;100132466;100135739;100137698	1404	+;+;+;+;+;+;+;+;+;+	1.57772	5.66714	268.706	5.20796e-10	1.02144e-08
52513	Ddx56	2600001H07Rik|D11Ertd619e|Noh61	DEAD (Asp-Glu-Ala-Asp) box polypeptide 56	11	protein-coding	6257545;6259547;6261616;6262457;6262663;6263939;6264124;6264676;6265512;6266316;6266512;6266811;6267418;6267660	6259258;6259620;6261721;6262546;6262736;6264033;6264237;6264795;6265756;6266406;6266682;6266971;6267579;6267729	3287	-;-;-;-;-;-;-;-;-;-;-;-;-;-	1.76804	7.07237	268.523	5.22989e-10	1.02383e-08
74734	Rhoh	5830400A04Rik|AU019774|Arhh	ras homolog family member H	5	protein-coding	65863569;65891553;65892173	65863881;65891671;65896700	4960	+;+;+	-1.85634	6.65753	268.446	5.23921e-10	1.02383e-08
56412	Noa1	2610024G14Rik|AU022345|AtNOS1|mAtNOS1	nitric oxide associated 1	5	protein-coding	77294169;77297086;77299658;77304186;77306274;77307553;77308907	77294556;77297203;77299774;77304317;77306476;77307717;77310086	2303	-;-;-;-;-;-;-	1.51612	6.41335	268.407	5.2439e-10	1.02383e-08
230082	Nol6	AA410091|Nrap	nucleolar protein family 6 (RNA-associated)	4	protein-coding	41114427;41115682;41115884;41116376;41116595;41117395;41117660;41118090;41118418;41118649;41118883;41119237;41119413;41119754;41120007;41120274;41120538;41120724;41121007;41121211;41121452;41121779;41122124;41123259;41123459;41124159	41115506;41115783;41116078;41116465;41116719;41117492;41117812;41118253;41118572;41118766;41119023;41119312;41119561;41119876;41120184;41120389;41120639;41120782;41121127;41121365;41121586;41121947;41122303;41123375;41123659;41124339	4483	-;-;-;-;-;-;-;-;-;-;-;-;-;-;-;-;-;-;-;-;-;-;-;-;-;-	1.41393	8.1864	268.106	5.28023e-10	1.02937e-08
67842	Nop9	2610027L16Rik	NOP9 nucleolar protein	14	protein-coding	55745693;55746161;55749332;55749992;55751053;55752058;55752537;55752812;55753260;55753641	55746020;55746610;55749442;55750133;55751245;55752198;55752662;55753048;55753365;55755634	3828	+;+;+;+;+;+;+;+;+;+	1.49247	7.21559	268.041	5.28822e-10	1.02937e-08
17260	Mef2c	5430401D19Rik|9930028G15Rik|AV011172|Mef2	myocyte enhancer factor 2C	13	protein-coding	83504034;83520385;83575538;83592778;83625265;83625470;83633055;83635422;83652814;83655507;83656217;83662307	83504376;83520480;83575730;83592981;83625408;83625607;83633241;83635469;83652986;83655636;83656352;83667079	6565	+;+;+;+;+;+;+;+;+;+;+;+	-1.83848	8.51953	267.776	5.32052e-10	1.0341e-08
53872	Caprin1	AL022980|Caprin-1|Gpiap|Gpiap1|Mmgpip137|P137|rng105	cell cycle associated protein 1	2	protein-coding	103762945;103767107;103768803;103769435;103771697;103772669;103772974;103773734;103775417;103775610;103775934;103776105;103777963;103779164;103779333;103782956;103783143;103796731;103797463	103766863;103768469;103768903;103769629;103771847;103772818;103773084;103773795;103775525;103775765;103776020;103776157;103778100;103779246;103779571;103783042;103783205;103797078;103797640	7593	-;-;-;-;-;-;-;-;-;-;-;-;-;-;-;-;-;-;-	1.33054	9.78683	267.269	5.38304e-10	1.04468e-08
217218	Atxn7l3	E030022H21Rik	ataxin 7-like 3	11	protein-coding	102289300;102291898;102292136;102292442;102292705;102293067;102293276;102293646;102293844;102294134;102294510;102294949;102296403	102291803;102292055;102292207;102292485;102292773;102293095;102293342;102293668;102293941;102294305;102294642;102295059;102296629	3707	-;-;-;-;-;-;-;-;-;-;-;-;-	1.33703	7.64603	267.146	5.39839e-10	1.04609e-08
171211	Edaradd	1810032E07Rik|5830469M23Rik|A630043P06|cr	EDAR (ectodysplasin-A receptor)-associated death domain	13	protein-coding	12471209;12483600;12500551;12507281;12508368;12519918	12478574;12483645;12500609;12507320;12508426;12520450	8103	-;-;-;-;-;-	-2.58994	3.31254	266.834	5.4374e-10	1.05207e-08
70767	Prpf3	3632413F13Rik	pre-mRNA processing factor 3	3	protein-coding	95830622;95832561;95833753;95834084;95835354;95835644;95836414;95840670;95844186;95844925;95847375;95847765;95848915;95851563;95853444;95855320	95830965;95832622;95833836;95834202;95835467;95835743;95836557;95840749;95844352;95845231;95847595;95847848;95849061;95851693;95853637;95855753	2732	-;-;-;-;-;-;-;-;-;-;-;-;-;-;-;-	1.66958	6.20415	266.234	5.51345e-10	1.06519e-08
69077	Psmd11	1700089D09Rik|1810019E17Rik|2610024G20Rik|2810055C24Rik|C78232|P44.5|S9	proteasome (prosome, macropain) 26S subunit, non-ATPase, 11	11	protein-coding	80428615;80431705;80438251;80445242;80445914;80456240;80460596;80462611;80465014;80469802;80470383;80470626;80471452;80471710	80428755;80431806;80438375;80445313;80445971;80456434;80460740;80462671;80465076;80469927;80470418;80470677;80471594;80472133	1743	+;+;+;+;+;+;+;+;+;+;+;+;+;+	1.85972	6.56183	266.109	5.52939e-10	1.06668e-08
23939	Mapk7	BMK-1|BMK1|ERK-5|ERK5|Erk5-T|PRKM7|b2b2346Clo	mitogen-activated protein kinase 7	11	protein-coding	61488812;61489364;61489849;61490608;61492904;61493647;61494080	61489270;61489497;61490504;61491686;61493069;61493954;61494213	2936	-;-;-;-;-;-;-	1.63082	4.97112	266.007	5.54249e-10	1.06761e-08
74343	Crtc2	4632407F12Rik|Torc2	CREB regulated transcription coactivator 2	3	protein-coding	90254281;90257117;90257295;90258465;90259154;90259386;90259583;90259763;90259954;90260126;90260697;90262451;90263171;90263480	90254558;90257218;90257411;90258526;90259222;90259492;90259612;90259827;90260003;90260370;90261103;90262714;90263357;90264125	2629	+;+;+;+;+;+;+;+;+;+;+;+;+;+	1.86503	7.20174	265.876	5.55931e-10	1.06926e-08
23871	Ets1	AI196000|AI448617|D230050P06|Ets-1|Tpl1|vs	E26 avian leukemia oncogene 1, 5' domain	9	protein-coding	32696042;32728675;32730055;32732949;32733940;32738099;32752799;32754213	32696465;32728794;32730255;32733026;32734188;32738359;32752917;32757820	5060	+;+;+;+;+;+;+;+	-2.29116	8.92334	273.526	5.58225e-10	1.07002e-08
23854	Def8	AI449518|D8Ertd713e|DEF-8	differentially expressed in FDCP 8	8	protein-coding	123442956;123443259;123446098;123447317;123447788;123449301;123452745;123454229;123455414;123456406;123456671;123458351;123459517;123459817;123461464	123443051;123443445;123446184;123447363;123447912;123449398;123452894;123454370;123455578;123456533;123456784;123458431;123459657;123459926;123463899	4107	+;+;+;+;+;+;+;+;+;+;+;+;+;+;+	-1.68362	4.91056	265.668	5.58619e-10	1.07002e-08
15483	Hsd11b1	-	hydroxysteroid 11-beta dehydrogenase 1	1	protein-coding	193221640;193223622;193240231;193240527;193241332;193242175;193263948	193222228;193223765;193240416;193240638;193241462;193242360;193264045	1446	-;-;-;-;-;-;-	-4.81646	2.70329	265.653	5.58812e-10	1.07002e-08
75686	Nudt16	2310041H06Rik|2810047L04Rik|2900006H04Rik|AI851783	nudix (nucleoside diphosphate linked moiety X)-type motif 16	9	protein-coding	105129338;105131293;105131643	105130510;105131562;105131805	1606	-;-;-	-2.41547	3.36189	265.584	5.59718e-10	1.07017e-08
102162	Taf5l	1110005N04Rik|AI849020	TATA-box binding protein associated factor 5 like	8	protein-coding	123996310;124002977;124008191;124009689;124021189	123998106;124003701;124008295;124009833;124021309	2893	-;-;-;-;-	1.47365	6.54178	265.397	5.62151e-10	1.07324e-08
74123	Foxp4	1200010K03Rik|2310007G05Rik|mFKHLA	forkhead box P4	17	protein-coding	47867133;47869104;47869725;47871230;47874635;47875355;47875520;47875840;47877141;47877928;47878284;47878607;47880263;47880770;47888125;47904296;47924206	47868803;47869273;47869791;47871351;47874736;47875431;47875724;47875923;47877228;47878032;47878497;47878754;47880349;47880892;47888220;47904534;47924632	4025	-;-;-;-;-;-;-;-;-;-;-;-;-;-;-;-;-	1.92921	7.95432	265.196	5.64787e-10	1.07668e-08
12633	Cflar	2310024N18Rik|A430105C05Rik|CLARP|Cash|Casper|FLAME|FLAME-1|Flip|Gm9845|I-FLICE|MRIT|c-Flip	CASP8 and FADD-like apoptosis regulator	1	protein-coding	58713286;58726306;58729056;58731152;58732253;58735658;58740263;58740965;58752339;58753784	58713659;58726732;58729161;58731287;58733227;58735712;58740312;58741046;58752846;58758884	7814	+;+;+;+;+;+;+;+;+;+	1.27119	6.62805	265.05	5.66706e-10	1.07806e-08
14904	Gtpbp1	AL022987|AW045683|C85212|GP-1|Gtpbp	GTP binding protein 1	15	protein-coding	79690896;79694156;79706992;79707695;79712096;79713364;79715847;79716086;79716983;79717595;79719028;79720010	79691098;79694267;79707172;79708043;79712219;79713478;79715991;79716268;79717118;79717773;79719228;79721479	3398	+;+;+;+;+;+;+;+;+;+;+;+	1.4447	7.73944	265.014	5.67179e-10	1.07806e-08
77974	Rdh12	-	retinol dehydrogenase 12	12	protein-coding	79208914;79210841;79211388;79212653;79213544;79218676;79221963	79209108;79210959;79211543;79212757;79213753;79218865;79222661	1674	+;+;+;+;+;+;+	-3.22067	3.56211	264.426	5.75e-10	1.09132e-08
225348	Wdr36	5730444A13Rik|Ta-wdrp	WD repeat domain 36	18	protein-coding	32837225;32839432;32841043;32841897;32843762;32845591;32846830;32847142;32847589;32848296;32849073;32850387;32851981;32852485;32852864;32854780;32859220;32861027;32861502;32862925;32863181;32864653;32865853	32837558;32839459;32841143;32842014;32843894;32845645;32846962;32847317;32847709;32848361;32849159;32850535;32852095;32852650;32853242;32854859;32859327;32861124;32861647;32863044;32863262;32864840;32866420	3551	+;+;+;+;+;+;+;+;+;+;+;+;+;+;+;+;+;+;+;+;+;+;+	1.66699	7.06974	264.197	5.78074e-10	1.09554e-08
67390	Mrm3	4833420N02Rik|AI255153|HC90|Rnmtl1	mitochondrial rRNA methyltransferase 3	11	protein-coding	76243736;76244279;76247347;76249895	76244086;76244523;76247514;76250622	1492	+;+;+;+	2.24518	4.50686	264.042	5.8017e-10	1.09791e-08
104175	Sbk1	Sbk	SH3-binding kinase 1	7	protein-coding	126272619;126289857;126291043;126291825	126273099;126290089;126291245;126294999	4092	+;+;+;+	-2.4246	7.70833	271.554	5.83407e-10	1.10242e-08
13822	Epb41l2	4.1G|AW555191|D10Ertd398e|Epb4.1l2|NBL2	erythrocyte membrane protein band 4.1 like 2	10	protein-coding	25359798;25408368;25441573;25443742;25460792;25468096;25469196;25471419;25473076;25479009;25479668;25484208;25488951;25493567;25495445;25501824;25504137;25506175;25507777;25512973;25522297	25359981;25408442;25442057;25443954;25460896;25468138;25469271;25471637;25473163;25479161;25479765;25484380;25489093;25493629;25495591;25502387;25504259;25506273;25507857;25513081;25523519	4464	+;+;+;+;+;+;+;+;+;+;+;+;+;+;+;+;+;+;+;+;+	1.28997	7.52449	263.679	5.85113e-10	1.10312e-08
13032	Ctsc	AI047818|CatC|DPP1|DPPI	cathepsin C	7	protein-coding	88278093;88281387;88297083;88299445;88302185;88308013;88309400	88278374;88281532;88297249;88299597;88302300;88308144;88310875	2472	+;+;+;+;+;+;+	-1.75278	7.88298	263.602	5.86167e-10	1.10312e-08
71918	Zcchc24	2310047A01Rik	zinc finger, CCHC domain containing 24	14	protein-coding	25711640;25719627;25757011;25768611	25715402;25719791;25757211;25768856	4375	-;-;-;-	-3.42587	3.86413	263.589	5.86338e-10	1.10312e-08
213491	Szrd1	1110022I03|D4Ertd22e	SUZ RNA binding domain containing 1	4	protein-coding	141113015;141118527;141120324;141139692	141115864;141118781;141120373;141139796	3260	-;-;-;-	1.60614	7.97171	263.414	5.88746e-10	1.10604e-08
68275	Rpa1	5031405K23Rik|70kDa|AA589576|AW557552|RF-A|RP-A|Rpa	replication protein A1	11	protein-coding	75300259;75302668;75306108;75307115;75310133;75312300;75312693;75312978;75313301;75314813;75316105;75318412;75328673;75339713;75340290;75341028;75342144;75348226	75301403;75302754;75306215;75307291;75310265;75312448;75312832;75313170;75313369;75314915;75316237;75318531;75328761;75339775;75340398;75341106;75342194;75348383	3106	-;-;-;-;-;-;-;-;-;-;-;-;-;-;-;-;-;-	-1.28115	7.97125	263.249	5.91028e-10	1.10794e-08
217011	Nle1	AL022765|BC018399|Nle|l11Jus1|l11Jus4	notchless homolog 1	11	protein-coding	82900768;82901557;82901709;82902995;82904090;82904240;82904792;82905278;82905507;82906425;82907553;82908092;82908339	82901050;82901627;82901868;82903197;82904136;82904375;82904984;82905375;82905583;82906504;82907770;82908235;82908395	1767	-;-;-;-;-;-;-;-;-;-;-;-;-	2.22988	5.72894	263.157	5.92304e-10	1.10794e-08
208643	Eif4g1	E030015G23Rik|eIF-4-gamma 1|eIF-4G 1|eIF-4G1|eIF4GI	eukaryotic translation initiation factor 4, gamma 1	16	protein-coding	20672749;20673868;20674228;20674786;20675344;20675730;20677686;20678582;20678884;20679213;20680713;20680890;20681183;20681420;20681737;20682042;20682659;20683418;20683812;20684022;20684408;20685511;20685859;20686151;20686513;20686760;20687150;20687381;20688539;20688731;20688971;20689192;20692247	20672876;20673961;20674314;20674806;20675520;20675829;20677798;20678674;20678950;20680025;20680801;20681076;20681316;20681578;20681922;20682239;20682805;20683654;20683916;20684181;20684508;20685613;20685955;20686377;20686631;20686932;20687275;20687462;20688637;20688865;20689052;20689332;20692883	5417	+;+;+;+;+;+;+;+;+;+;+;+;+;+;+;+;+;+;+;+;+;+;+;+;+;+;+;+;+;+;+;+;+	1.43374	10.3191	263.155	5.92332e-10	1.10794e-08
226982	Eif5b	A030003E17Rik|BC018347|IF2	eukaryotic translation initiation factor 5B	1	protein-coding	37998010;38017806;38018025;38018865;38021594;38022164;38032277;38033068;38034029;38035993;38037203;38037547;38040673;38041697;38044704;38045324;38045648;38046612;38048793;38049017;38049176;38050187;38051123;38051606	37998324;38017931;38018109;38019534;38021811;38022314;38032375;38033157;38034103;38036273;38037310;38037657;38040740;38041838;38044835;38045506;38045809;38046743;38048924;38049093;38049340;38050325;38051284;38055579	7797	+;+;+;+;+;+;+;+;+;+;+;+;+;+;+;+;+;+;+;+;+;+;+;+	1.4545	8.91327	263.048	5.93808e-10	1.1091e-08
330173	2610524H06Rik	-	RIKEN cDNA 2610524H06 gene	5	protein-coding	114821937;114823313	114822725;114823468	945	-;-	-2.27562	4.36966	262.408	6.02795e-10	1.12357e-08
268297	Scml4	9330161D17|mFLJ00197	Scm polycomb group protein like 4	10	protein-coding	42860512;42907717;42912017;42924054;42930404;42934953;42946869;42955889;42957619	42860853;42907795;42912231;42924183;42930604;42935147;42947141;42956034;42960782	4745	+;+;+;+;+;+;+;+;+	-3.63114	4.76159	292.493	6.03294e-10	1.12357e-08
76024	Gm11346	5830431A10Rik|AI447617|Gm11347	X-linked lymphocyte-regulated 5 pseudogene	13	pseudo	24598124;24604630	24599101;24604767	1116	-;-	-3.70843	1.7282	262.278	6.04636e-10	1.12445e-08
14628	Ostm1	1200002H13Rik|HSPC019|gl	osteopetrosis associated transmembrane protein 1	10	protein-coding	42678916;42683160;42692911;42696250;42698108;42700483	42679397;42683274;42693008;42696417;42698273;42702462	3009	+;+;+;+;+;+	-1.8963	5.31306	262.168	6.06204e-10	1.12574e-08
211347	Pank3	-	pantothenate kinase 3	11	protein-coding	35769495;35776086;35777567;35778576;35781584;35783448;35785408	35769947;35776438;35777820;35778752;35781707;35783573;35791285	7365	+;+;+;+;+;+;+	1.74053	7.01843	262.007	6.08507e-10	1.1284e-08
16401	Itga4	CD49D|Itga4B	integrin alpha 4	2	protein-coding	79255426;79256178;79272788;79272993;79277762;79279083;79280574;79281494;79281646;79284740;79287005;79288207;79288822;79289237;79291985;79300985;79303283;79313693;79314915;79315625;79315975;79318103;79320482;79321393;79322635;79325067;79325575;79326520	79255856;79256299;79272894;79273122;79277829;79279212;79280659;79281556;79281783;79284851;79287099;79288297;79288867;79289391;79292139;79301134;79303359;79313843;79315010;79315704;79316064;79318193;79320589;79321518;79322754;79325165;79325694;79333114	9832	+;+;+;+;+;+;+;+;+;+;+;+;+;+;+;+;+;+;+;+;+;+;+;+;+;+;+;+	-1.33906	8.0243	261.635	6.13844e-10	1.13667e-08
634731	Susd1	A530080P10|Gm12528	sushi domain containing 1	4	protein-coding	59314683;59315712;59324868;59329463;59332937;59349826;59351638;59365722;59369531;59379599;59380861;59390573;59411270;59412170;59423995;59427951;59438206	59315409;59315805;59324907;59329721;59333033;59350012;59351729;59365914;59369640;59379785;59380958;59390752;59411449;59412322;59424150;59428064;59438633	3295	-;-;-;-;-;-;-;-;-;-;-;-;-;-;-;-;-	-2.51893	5.93753	261.5	6.15807e-10	1.13867e-08
11810	Apobec1	Cdar1	apolipoprotein B mRNA editing enzyme, catalytic polypeptide 1	6	protein-coding	122577792;122580688;122581353;122588145;122591087;122596632;122600058;122602257	122578935;122580806;122581750;122588172;122591260;122596777;122600125;122602444	2265	-;-;-;-;-;-;-;-	-1.98019	4.70607	261.404	6.17201e-10	1.13962e-08
18081	Ninj1	AU024536	ninjurin 1	13	protein-coding	49187547;49193736;49194894;49195604	49187637;49193964;49195057;49196251	1132	+;+;+;+	1.83694	5.23915	261.103	6.216e-10	1.1461e-08
66048	Emc6	0610009E20Rik|0610025L18Rik|Tmem93	ER membrane protein complex subunit 6	11	protein-coding	73175503;73176856	73176751;73177042	1436	-;-	1.51554	6.35352	260.99	6.23259e-10	1.14642e-08
57778	Fmnl1	8030453N10Rik|AI553564|Fmnl|Fnrl|Frls	formin-like 1	11	protein-coding	103171138;103179516;103180882;103181709;103182086;103182642;103185621;103186411;103186613;103189926;103190296;103192015;103192679;103192950;103193448;103193928;103194626;103195259;103195610;103196261;103196416;103196685;103197078;103197315;103197658;103198135;103198483	103171441;103179599;103180995;103181782;103182169;103182767;103185729;103186487;103186706;103190000;103190406;103192164;103192780;103193202;103193735;103194052;103194828;103195493;103195678;103196341;103196545;103196848;103197179;103197395;103197778;103198233;103198900	3873	+;+;+;+;+;+;+;+;+;+;+;+;+;+;+;+;+;+;+;+;+;+;+;+;+;+;+	-1.3246	8.54035	260.938	6.24025e-10	1.14642e-08
26367	Ceacam2	AI267129|Bgp2|Ceacam2-L	carcinoembryonic antigen-related cell adhesion molecule 2	7	protein-coding	25516042;25519159;25519963;25520814;25527741;25529750;25530471;25538574;25539701	25518185;25519190;25520015;25520931;25528016;25530004;25530755;25538933;25540004	3827	-;-;-;-;-;-;-;-;-	-4.49614	1.64921	260.91	6.24431e-10	1.14642e-08
66241	Tmem9	1500015G18Rik|AW545782	transmembrane protein 9	1	protein-coding	136008219;136018001;136018156;136018506;136019658;136024618;136027397;136034068	136008415;136018062;136018248;136018607;136019749;136024726;136027528;136035030	1750	+;+;+;+;+;+;+;+	-2.80116	4.20116	260.749	6.26807e-10	1.14915e-08
107350	AW112010	-	expressed sequence AW112010	19	ncRNA	11047612;11048279;11050388	11048093;11048392;11050566	775	-;-;-	-5.09789	3.65254	268.172	6.29725e-10	1.15286e-08
19359	Rad23b	0610007D13Rik|AV001138|HR23B|mHR23B|p58	RAD23 homolog B, nucleotide excision repair protein	4	protein-coding	55350042;55366777;55368045;55370204;55378234;55380989;55382480;55383587;55385410;55389884	55350427;55366858;55368124;55370472;55378289;55381116;55382615;55383714;55385601;55392237	3811	+;+;+;+;+;+;+;+;+;+	1.34925	8.27772	260.465	6.31037e-10	1.15363e-08
225055	Fbxo11	C80048|Jf	F-box protein 11	17	protein-coding	87990859;87992258;87992819;87993147;87993737;87996036;87996267;87997331;87997513;87999533;88000772;88002752;88008594;88008816;88009010;88009204;88010936;88011293;88012557;88014406;88015399;88015588;88065009	87992175;87992356;87992927;87993254;87993847;87996179;87996343;87997416;87997635;87999627;88000857;88002969;88008731;88008922;88009121;88009310;88011068;88011376;88012686;88014550;88015480;88015712;88065285	4013	-;-;-;-;-;-;-;-;-;-;-;-;-;-;-;-;-;-;-;-;-;-;-	2.17579	6.96296	260.377	6.32344e-10	1.15439e-08
12466	Cct6a	CCT-zeta|CCT-zeta-1|Cct6|Cctz-1|TCP-1-zeta	chaperonin containing Tcp1, subunit 6a (zeta)	5	protein-coding	129787385;129788234;129789053;129789817;129790584;129791470;129791783;129792020;129793636;129794352;129844962;129845583;129845748	129787575;129788297;129789187;129789990;129790687;129791580;129791942;129792102;129793732;129794500;129845072;129845655;129846355	2060	+;+;+;+;+;+;+;+;+;+;+;+;+	1.85244	9.02895	260.15	6.35764e-10	1.15899e-08
13204	Dhx15	DBP1|DEAH9|Ddx15|HRH2|mDEAH9	DEAH (Asp-Glu-Ala-His) box polypeptide 15	5	protein-coding	52150209;52151810;52153324;52157455;52160230;52160893;52161587;52162529;52166701;52169921;52171424;52180982;52184468;52190280	52150778;52151979;52154227;52157577;52160421;52161001;52161736;52162615;52166868;52170139;52171583;52181175;52184903;52190519	3722	-;-;-;-;-;-;-;-;-;-;-;-;-;-	1.31354	8.35309	260.069	6.36982e-10	1.15958e-08
97112	Nmd3	C87860	NMD3 ribosome export adaptor	3	protein-coding	69722055;69722409;69724257;69726361;69729338;69730405;69731565;69735046;69735993;69739920;69741509;69743516;69745213;69746729;69748298;69748772	69722122;69722466;69724391;69726457;69729418;69730533;69731655;69735124;69736089;69740037;69741654;69743628;69745285;69746835;69748368;69749047	1739	+;+;+;+;+;+;+;+;+;+;+;+;+;+;+;+	1.56677	6.36424	259.754	6.41744e-10	1.16542e-08
22377	Wbp1	AI255152	WW domain binding protein 1	6	protein-coding	83119044;83119868;83120185;83120772;83121203	83119720;83120044;83120287;83120876;83121461	1321	-;-;-;-;-	-2.35202	4.27405	259.738	6.41997e-10	1.16542e-08
20848	Stat3	1110034C02Rik|AW109958|Aprf	signal transducer and activator of transcription 3	11	protein-coding	100886810;100889478;100889886;100893074;100893665;100893891;100894164;100894701;100895064;100896323;100898451;100898608;100898794;100902737;100903422;100903604;100904907;100905204;100905593;100905833;100907991;100908660;100911234;100939256	100888760;100889590;100889928;100893286;100893804;100893985;100894216;100894836;100895162;100896406;100898498;100898701;100898823;100902796;100903514;100903762;100905058;100905298;100905674;100905928;100908089;100908804;100911384;100939511	4487	-;-;-;-;-;-;-;-;-;-;-;-;-;-;-;-;-;-;-;-;-;-;-;-	1.48235	8.11541	259.269	6.49182e-10	1.17675e-08
71765	Klhdc3	1300011D16Rik|Peas	kelch domain containing 3	17	protein-coding	46674550;46676316;46676504;46676697;46676944;46677105;46677428;46677685;46677932;46678281;46679042;46680702	46675152;46676394;46676577;46676805;46677030;46677318;46677499;46677800;46678108;46678493;46679194;46680930	2126	-;-;-;-;-;-;-;-;-;-;-;-	1.3273	7.01833	259.212	6.50056e-10	1.17675e-08
338359	Supv3l1	6330443E10Rik	suppressor of var1, 3-like 1 (S. cerevisiae)	10	protein-coding	62429378;62430471;62432289;62433052;62434395;62435459;62435646;62437434;62438974;62441135;62443395;62445039;62447024;62447696;62449415	62429834;62430619;62432465;62433132;62434614;62435552;62435826;62437525;62439051;62441246;62443563;62445153;62447131;62447773;62449693	2390	-;-;-;-;-;-;-;-;-;-;-;-;-;-;-	1.96917	5.92832	259.074	6.52199e-10	1.17898e-08
66881	Pcyox1	1200015P13Rik|AI115532|AI448340|PCL1|Pcly	prenylcysteine oxidase 1	6	protein-coding	86386006;86391676;86392137;86394409;86395914;86396973	86389371;86391828;86392348;86394583;86396120;86397150	4291	-;-;-;-;-;-	-1.69162	4.99278	258.949	6.54131e-10	1.18005e-08
17279	Melk	AI327312|MPK38|mKIAA0175	maternal embryonic leucine zipper kinase	4	protein-coding	44300917;44303571;44306032;44306990;44308906;44310290;44312164;44318024;44324200;44325641;44332880;44340626;44344913;44347124;44349844;44350942;44360872;44363710	44301072;44303666;44306117;44307106;44309049;44310358;44312256;44318122;44324268;44325739;44332966;44340745;44345023;44347355;44349940;44351110;44360975;44364675	2914	+;+;+;+;+;+;+;+;+;+;+;+;+;+;+;+;+;+	2.42469	5.1938	258.918	6.54618e-10	1.18005e-08
16706	Ksr1	AW492498|B-KSR1|D11Bhm183e|D11Bhm184e|Ksr|RSU2|hb|mKSR1	kinase suppressor of ras 1	11	protein-coding	79014801;79019562;79020355;79020682;79021387;79025243;79027417;79028475;79029029;79033218;79036495;79036687;79038152;79040877;79043196;79044845;79047297;79074346;79146055	79016263;79019695;79020490;79020813;79021520;79025339;79027799;79028523;79029083;79033383;79036601;79036748;79038235;79040937;79043200;79045268;79047444;79074486;79146354	4081	-;-;-;-;-;-;-;-;-;-;-;-;-;-;-;-;-;-;-	2.07524	5.40597	258.702	6.57986e-10	1.18312e-08
208144	Dhx37	Gm1050|Gm451|mKIAA1517	DEAH (Asp-Glu-Ala-His) box polypeptide 37	5	protein-coding	125414404;125415301;125415866;125416024;125416300;125416532;125417422;125418450;125418659;125418961;125419234;125421008;125422119;125422605;125423427;125424625;125424939;125425422;125425672;125426651;125427433;125428314;125429162;125429705;125430819;125431597;125433935	125415166;125415398;125415939;125416118;125416437;125416646;125417594;125418566;125418783;125419149;125419340;125421119;125422351;125422681;125423571;125424701;125425034;125425536;125425773;125426764;125427529;125428406;125429310;125430044;125430931;125431766;125434048	4141	-;-;-;-;-;-;-;-;-;-;-;-;-;-;-;-;-;-;-;-;-;-;-;-;-;-;-	1.47173	6.74784	258.692	6.58153e-10	1.18312e-08
231872	Aimp2	AA407136|AA407225|Aimp2(p38)|Jtv1	aminoacyl tRNA synthetase complex-interacting multifunctional protein 2	5	protein-coding	143902704;143904565;143906549;143909581	143903190;143904796;143906755;143909839	1185	-;-;-;-	2.12469	6.18884	258.071	6.67966e-10	1.19909e-08
16648	Kpna3	IPOA4	karyopherin (importin) alpha 3	14	protein-coding	61365186;61368128;61370383;61370702;61370871;61372958;61374284;61383235;61384588;61385103;61387424;61391164;61391399;61391548;61391756;61402998;61439723	61367729;61368222;61370545;61370773;61370975;61373086;61374415;61383279;61384757;61385189;61387509;61391259;61391451;61391577;61391845;61403042;61439947	4167	-;-;-;-;-;-;-;-;-;-;-;-;-;-;-;-;-	1.30595	7.29047	257.913	6.70486e-10	1.20195e-08
102626	Mapkapk3	3PK|AI874665|MAPKAP-K3|MAPKAP3|MK-3|MK3|MapkKapk3	mitogen-activated protein kinase-activated protein kinase 3	9	protein-coding	107254927;107257062;107257415;107258330;107258814;107260045;107261878;107262423;107263625;107289120;107289525	107256335;107257142;107257500;107258454;107258889;107260168;107261957;107262487;107263764;107289396;107289877	2816	-;-;-;-;-;-;-;-;-;-;-	1.48714	5.69659	257.382	6.79046e-10	1.21561e-08
57319	Smpdl3a	0610010C24Rik|AI529588|ASM3A|ASML3|ASML3A	sphingomyelin phosphodiesterase, acid-like 3A	10	protein-coding	57794544;57800911;57802420;57805567;57807355;57807877;57809046;57811213	57794784;57801124;57802564;57805663;57807524;57808057;57809170;57811830	1791	+;+;+;+;+;+;+;+	-3.45829	3.98751	257.063	6.84247e-10	1.22322e-08
19253	Ptpn18	FLP1|HSCF|PTP-HSCF|PTP-K1|Ptpk1	protein tyrosine phosphatase, non-receptor type 18	1	protein-coding	34459746;34462702;34463107;34463269;34463466;34468293;34469840;34470200;34471493;34471641;34471812;34472103;34472763;34473335;34473579	34459916;34462810;34463183;34463364;34463504;34468361;34469902;34470342;34471559;34471718;34471901;34472191;34472968;34473409;34473784	1578	+;+;+;+;+;+;+;+;+;+;+;+;+;+;+	-1.57747	6.03791	256.602	6.91848e-10	1.2351e-08
19822	Rnf4	AU018689|Gtrgeo8|SNURF	ring finger protein 4	5	protein-coding	34336390;34342522;34346775;34348664;34349550;34349912;34350790;34351231	34336541;34342679;34346901;34348743;34349559;34350071;34350838;34353430	2936	+;+;+;+;+;+;+;+	1.57377	7.13487	256.421	6.94866e-10	1.23873e-08
67134	Nop56	2310044F10Rik|Nol5a	NOP56 ribonucleoprotein	2	protein-coding	130274412;130274634;130275032;130275663;130275976;130276436;130276707;130277032;130277476;130277849;130278156;130278897	130274476;130274723;130275146;130275824;130276174;130276623;130276858;130277132;130277624;130277970;130278290;130279313	1895	+;+;+;+;+;+;+;+;+;+;+;+	2.09578	8.04729	256.365	6.95798e-10	1.23873e-08
79059	Nme3	1810009F08Rik|AI413736|DR-nm23|Ndk3|Nm23-DR|Nm23-M3	NME/NM23 nucleoside diphosphate kinase 3	17	protein-coding	24896500;24896628;24896852;24897028;24897214	24896559;24896758;24896953;24897140;24897531	724	+;+;+;+;+	-1.93022	4.37132	255.995	7.02012e-10	1.24807e-08
17308	Mgat1	Mgat-1	mannoside acetylglucosaminyltransferase 1	11	protein-coding	49244191;49245193;49247477;49250552;49251550;49260571	49244339;49245617;49247531;49250655;49251674;49263027	3315	+;+;+;+;+;+	-1.28665	8.10304	255.938	7.02973e-10	1.24807e-08
108723	Card11	0610008L17Rik|2410011D02Rik|BIMP3|CARMA1	caspase recruitment domain family, member 11	5	protein-coding	140872999;140874341;140876397;140877963;140880298;140882002;140882285;140883530;140885478;140885803;140887017;140889101;140889969;140890986;140893064;140895890;140898182;140899660;140900976;140902738;140906625;140908515;140913198;140927721;141000407	140873529;140874456;140876521;140878142;140880433;140882097;140882381;140883770;140885604;140886004;140887149;140889153;140890069;140891068;140893115;140896066;140898379;140899785;140901128;140902917;140906950;140908652;140913410;140927858;141000596	4112	-;-;-;-;-;-;-;-;-;-;-;-;-;-;-;-;-;-;-;-;-;-;-;-;-	-2.30829	8.431	263.12	7.07075e-10	1.25363e-08
13010	Cst3	CysC	cystatin C	2	protein-coding	148871732;148872817;148875153	148872043;148872930;148875468	742	-;-;-	-1.64758	6.43921	255.551	7.09553e-10	1.25585e-08
23789	Coro1b	-	coronin, actin binding protein 1B	19	protein-coding	4148663;4149342;4149863;4150090;4150440;4150707;4151395;4151580;4152522;4153227;4153597	4148736;4149544;4149985;4150219;4150621;4150826;4151499;4151725;4152579;4153490;4154035	1844	+;+;+;+;+;+;+;+;+;+;+	-1.41603	7.69749	255.468	7.10964e-10	1.25585e-08
77591	Ddx10	4632415A01Rik|AI646054	DEAD (Asp-Glu-Ala-Asp) box polypeptide 10	9	protein-coding	53098454;53117153;53149503;53157171;53159898;53204059;53207466;53209689;53213236;53223660;53225473;53229125;53233828;53235263;53236400;53238048;53240477;53247818	53099262;53117289;53149559;53157332;53160017;53204530;53207554;53209776;53213337;53223744;53225635;53229251;53234017;53235383;53236558;53238178;53240537;53248112	3368	-;-;-;-;-;-;-;-;-;-;-;-;-;-;-;-;-;-	1.68263	6.85776	255.452	7.11243e-10	1.25585e-08
66395	Ahnak	DY6	AHNAK nucleoprotein (desmoyokin)	19	protein-coding	8989284;8999662;9000100;9000676;9001699;9037159;9076576	8989429;8999772;9000256;9000863;9019195;9037258;9076919	18543	+;+;+;+;+;+;+	-2.24916	4.42348	255.372	7.12614e-10	1.25655e-08
18938	Ppp1r14b	AOM172|PHI-1|PLCB3N|Png	protein phosphatase 1, regulatory inhibitor subunit 14B	19	protein-coding	6975048;6976544;6976858;6976982	6975506;6976627;6976890;6977324	919	+;+;+;+	1.88225	7.18433	255.258	7.14583e-10	1.25831e-08
108083	Pip4k2b	AI848124|PI5P4Kbeta|Pip5k2b|c11	phosphatidylinositol-5-phosphate 4-kinase, type II, beta	11	protein-coding	97715157;97719730;97720223;97722362;97722940;97724379;97726705;97729554;97732658;97744446	97718939;97719833;97720481;97722475;97722978;97724525;97726857;97729650;97732755;97744704	5053	-;-;-;-;-;-;-;-;-;-	-1.39815	6.80304	254.936	7.20157e-10	1.2664e-08
240168	Rasgrp3	BC066069|Gm327	RAS, guanyl releasing protein 3	17	protein-coding	75435905;75465538;75488817;75491758;75494147;75496382;75496940;75498384;75500059;75500640;75503114;75509745;75511979;75514078;75516330;75524149;75524466;75524891;75526843	75436168;75465660;75488949;75491960;75494249;75496444;75497071;75498531;75500232;75500756;75503389;75509822;75512095;75514193;75516477;75524185;75524591;75525252;75529054	4932	+;+;+;+;+;+;+;+;+;+;+;+;+;+;+;+;+;+;+	-1.31266	8.27146	254.592	7.26158e-10	1.27522e-08
12521	Cd82	AA682076|AL023070|C33|IA4|Kai1|Tspan27	CD82 antigen	2	protein-coding	93419112;93420240;93420555;93421827;93429945;93430131;93433861;93437388;93443369;93462330;93462910	93419942;93420323;93420755;93421928;93430019;93430255;93433933;93437470;93443444;93462496;93462946	1854	-;-;-;-;-;-;-;-;-;-;-	1.44346	7.78984	254.17	7.33608e-10	1.28655e-08
56194	Prpf40a	2810012K09Rik|FBP-11|FBP11|Fnbp11|Fnbp3	pre-mRNA processing factor 40A	2	protein-coding	53138475;53140461;53141619;53141767;53141943;53144784;53145233;53145620;53145824;53146094;53150638;53151679;53152446;53152958;53153464;53153964;53156623;53157893;53159263;53159558;53160776;53175016;53176386;53177353;53189969;53191023	53139270;53140592;53141680;53141863;53142029;53144879;53145370;53145736;53145915;53146208;53150771;53151829;53152554;53153122;53153528;53154072;53156985;53157917;53159316;53159678;53160886;53175032;53176416;53177433;53190100;53191187	3565	-;-;-;-;-;-;-;-;-;-;-;-;-;-;-;-;-;-;-;-;-;-;-;-;-;-	1.24486	7.83728	253.735	7.41385e-10	1.29822e-08
94094	Trim34a	Trim34|Trim34-1	tripartite motif-containing 34A	7	protein-coding	104244457;104247531;104248687;104249395;104259413;104260118;104260478;104260891	104244592;104248150;104248782;104249625;104259435;104260218;104260504;104262239	2583	+;+;+;+;+;+;+;+	-4.05071	5.68675	327.465	7.42269e-10	1.29822e-08
66356	Knop1	2310008H09Rik|Tsg118	lysine rich nucleolar protein 1	7	protein-coding	118842217;118848449;118850621;118852403;118855388;118855623	118846094;118848574;118850689;118853340;118855613;118855998	5613	-;-;-;-;-;-	1.65035	6.7815	253.28	7.49614e-10	1.30929e-08
20715	Serpina3g	2A2|AI119734|Spi2-1|Spi2/eb.1|Spi2A|spi2	serine (or cysteine) peptidase inhibitor, clade A, member 3G	12	protein-coding	104236242;104237798;104239035;104240247;104241036	104236319;104238344;104239308;104240397;104241934	1949	+;+;+;+;+	-3.53623	5.57906	292.998	7.5248e-10	1.31252e-08
667214	9930111J21Rik1	9930111J21Rik|Iigp	RIKEN cDNA 9930111J21 gene 1	11	protein-coding	48946150;48966741;48979039;48979300	48948546;48967975;48979187;48979381	3863	-;-;-;-	-2.10791	6.06011	252.962	7.55439e-10	1.3142e-08
71449	Eef1aknmt	5630401D24Rik|Mettl13	EEF1A lysine and N-terminal methyltransferase	1	protein-coding	162533671;162535842;162537119;162538832;162542258;162544186;162545768;162548104	162534550;162535973;162537331;162538999;162542453;162544385;162546527;162548345	2791	-;-;-;-;-;-;-;-	2.0986	5.75208	252.953	7.55603e-10	1.3142e-08
237256	Zc3h12d	D730019B10Rik|TFL	zinc finger CCCH type containing 12D	10	protein-coding	7832470;7839765;7853188;7862386;7866228;7867264	7832562;7840148;7853327;7862620;7866334;7870397	4093	+;+;+;+;+;+	-2.10737	6.14541	252.904	7.56492e-10	1.3142e-08
60533	Cd274	A530045L16Rik|B7h1|Pdcd1l1|Pdcd1lg1|Pdl1	CD274 antigen	19	protein-coding	29367438;29372454;29373558;29380304;29382476;29384084;29385390	29367506;29372519;29373899;29380588;29382586;29384143;29388095	3639	+;+;+;+;+;+;+	1.75419	5.39124	252.798	7.5846e-10	1.31585e-08
232314	Ppp4r2	BE691708|C230060M08Rik	protein phosphatase 4, regulatory subunit 2	6	protein-coding	100833638;100834717;100852485;100861410;100863123;100864679;100865074;100865788;100866257	100833917;100834798;100852655;100861503;100863160;100864753;100865217;100866083;100868717	3641	+;+;+;+;+;+;+;+;+	1.55574	6.09263	252.618	7.61777e-10	1.31983e-08
15903	Id3	Hlh462|Idb3|bHLHb25	inhibitor of DNA binding 3	4	protein-coding	136143822;136144294;136144880	136144178;136144376;136145392	953	+;+;+	-2.02494	5.78931	252.514	7.63706e-10	1.3202e-08
19261	Sirpa	AI835480|Bit|CD172a|P84|Ptpns1|SHP-1|SHPS-1|SIRP	signal-regulatory protein alpha	2	protein-coding	129592839;129593195;129608904;129615447;129616223;129618457;129621203;129627946;129629927	129593075;129593694;129609260;129615764;129616558;129618570;129621227;129627985;129632228	4229	+;+;+;+;+;+;+;+;+	-3.61081	2.3444	252.497	7.64033e-10	1.3202e-08
18432	Mybbp1a	AL024407|AU019902|P160|p160MBP|p67MBP	MYB binding protein (P160) 1a	11	protein-coding	72441378;72441678;72442400;72442570;72442746;72443476;72443741;72444003;72444682;72445176;72445608;72445894;72446158;72446972;72447149;72447553;72447730;72447956;72448217;72448732;72449043;72449261;72449720;72449993;72450626;72450877	72441575;72441773;72442483;72442644;72442853;72443651;72443908;72444120;72444977;72445286;72445733;72446061;72446257;72447068;72447300;72447639;72447882;72448126;72448377;72448963;72449174;72449329;72449833;72450094;72450774;72451550	4117	+;+;+;+;+;+;+;+;+;+;+;+;+;+;+;+;+;+;+;+;+;+;+;+;+;+	1.57856	10.0485	252.293	7.67841e-10	1.32501e-08
16412	Itgb1	4633401G24Rik|AA409975|AA960159|CD29|Fnrb|Gm9863|gpIIa	integrin beta 1 (fibronectin receptor beta)	8	protein-coding	128685654;128705413;128707074;128710253;128713208;128713927;128716122;128717207;128717585;128719992;128720275;128722384;128722810;128724196;128726020;128732023	128685959;128705479;128707159;128710475;128713378;128714165;128716277;128717302;128717674;128720132;128720474;128722622;128723032;128724428;128726186;128733579	4194	+;+;+;+;+;+;+;+;+;+;+;+;+;+;+;+	1.50086	7.52431	252.133	7.70836e-10	1.32803e-08
12145	Cxcr5	Blr1|CXC-R5|CXCR-5|Gpcr6|MDR15	chemokine (C-X-C motif) receptor 5	9	protein-coding	44511787;44526322	44514301;44526421	2615	-;-	1.38218	10.0185	252.09	7.71646e-10	1.32803e-08
276919	Gemin4	4932415L08Rik|AU015359	gem nuclear organelle associated protein 4	11	protein-coding	76210571;76217478	76213923;76217572	3448	-;-	1.97592	6.44324	251.739	7.78297e-10	1.3377e-08
52874	Pum3	1110069H02Rik|AA675048|D19Bwg1357e	pumilio RNA-binding family member 3	19	protein-coding	27388702;27394238;27396295;27398882;27399679;27412182;27415886;27416735;27418795;27420018;27421297;27422355;27422654;27423506;27424209;27425796;27427037;27429792	27390313;27394328;27396382;27399104;27399821;27412262;27415939;27416833;27418873;27420121;27421471;27422421;27422747;27423581;27424344;27426014;27427128;27429820	3462	-;-;-;-;-;-;-;-;-;-;-;-;-;-;-;-;-;-	1.77074	7.52435	251.645	7.80072e-10	1.33897e-08
21665	Tdg	E130317C12Rik|JZA-3|Jza1	thymine DNA glycosylase	10	protein-coding	82629838;82638701;82641316;82642021;82644170;82644451;82644615;82647222;82647953;82648578	82630038;82638876;82641557;82642090;82644305;82644533;82644709;82647393;82648078;82650494	3218	+;+;+;+;+;+;+;+;+;+	2.01369	5.75815	251.485	7.83144e-10	1.34246e-08
494448	Cbx6	-	chromobox 6	15	protein-coding	79823898;79833512;79833702;79833915;79834143	79828978;79833578;79833767;79833958;79834333	5449	-;-;-;-;-	-2.0535	5.79516	250.937	7.93718e-10	1.35878e-08
22320	Vamp8	AU041171|Edb|endobrevin	vesicle-associated membrane protein 8	6	protein-coding	72385221;72388262;72390474	72385653;72388420;72390667	786	-;-;-	-1.71364	5.52085	250.702	7.98297e-10	1.36481e-08
12802	Cnr2	CB-2|CB2|CB2-R	cannabinoid receptor 2 (macrophage)	4	protein-coding	135895404;135916567	135895619;135920215	3865	+;+	-2.41979	6.79179	257.82	8.00292e-10	1.36642e-08
67916	Plpp3	1110003O22Rik|2610002D05Rik|AV025606|D4Bwg0538e|D4Bwg1535e|Lpp3|PRG-2|Ppab2b|Ppap2b	phospholipid phosphatase 3	4	protein-coding	105157347;105194803;105208524;105209200;105219328;105230897	105157963;105194960;105208804;105209257;105219504;105232767	3162	+;+;+;+;+;+	-5.31839	2.04218	250.249	8.07218e-10	1.37553e-08
18412	Sqstm1	A170|OSF-6|Osi|STAP|STONE14|p62	sequestosome 1	11	protein-coding	50200152;50202399;50202814;50206023;50207160;50207407;50207821;50210553	50200947;50202594;50203034;50206103;50207301;50207636;50207916;50210790	2000	-;-;-;-;-;-;-;-	1.67138	9.25633	250.222	8.07759e-10	1.37553e-08
67222	Srfbp1	2810036K01Rik|p49/STRAP	serum response factor binding protein 1	18	protein-coding	52465693;52475596;52476300;52483633;52487512;52488251;52490018;52490444	52465785;52475684;52476372;52483704;52487593;52488971;52490055;52490738	1463	+;+;+;+;+;+;+;+	2.02615	5.23166	249.959	8.13008e-10	1.38265e-08
227753	Gsn	ADF	gelsolin	2	protein-coding	35256359;35266744;35282380;35283905;35284674;35290333;35292587;35293478;35294935;35296125;35296366;35298795;35301466;35302491;35303168;35304264;35304581;35306546;35307497	35256473;35266903;35282601;35284109;35284828;35290494;35292736;35293567;35295067;35296213;35296581;35298928;35301556;35302661;35303342;35304388;35304658;35306606;35307902	2938	+;+;+;+;+;+;+;+;+;+;+;+;+;+;+;+;+;+;+	-2.09357	5.77096	249.643	8.1935e-10	1.3916e-08
19200	Pstpip1	CD2BP1|def-2	proline-serine-threonine phosphatase-interacting protein 1	9	protein-coding	56089976;56114230;56115063;56120301;56120547;56122759;56123262;56123748;56124594;56125124;56125927;56126582;56127485;56127727;56128589	56090444;56114330;56115137;56120335;56120653;56122821;56123360;56123793;56124673;56125222;56126023;56126672;56127537;56127860;56128890	1851	+;+;+;+;+;+;+;+;+;+;+;+;+;+;+	-2.40409	5.73032	249.482	8.22604e-10	1.3953e-08
52686	Mettl2	2810438F06Rik|AW493404|C130031G21Rik|D11Ertd768e|METL|PSENIP1	methyltransferase like 2	11	protein-coding	105126425;105126776;105128741;105130447;105131573;105132441;105135338;105137719;105139561	105126606;105126867;105129075;105130496;105131633;105132580;105135444;105137784;105141146	2619	+;+;+;+;+;+;+;+;+	1.73736	5.54299	249.421	8.23838e-10	1.39556e-08
73910	Arhgap18	4833419J07Rik|AI314906|AI843501	Rho GTPase activating protein 18	10	protein-coding	26772512;26845932;26849875;26854874;26860557;26869921;26872673;26877157;26878891;26880688;26887781;26889732;26912607;26916393;26917005	26772696;26846128;26850110;26854937;26860732;26870086;26872764;26877234;26879050;26880770;26887987;26889872;26912731;26916454;26918648	3616	+;+;+;+;+;+;+;+;+;+;+;+;+;+;+	-2.24564	3.6074	249.241	8.27502e-10	1.39993e-08
74741	C2cd5	5730419I09Rik|C030008B15Rik|CDP138	C2 calcium-dependent domain containing 5	6	protein-coding	143010920;143013202;143017883;143020324;143029160;143029573;143030122;143030778;143031245;143031562;143035022;143036235;143038823;143041352;143047043;143050125;143061753;143067056;143072543;143073663;143078263;143079869;143081333;143083163;143090599;143099678;143099933	143012136;143013348;143018073;143020374;143029246;143029660;143030211;143030876;143031306;143031625;143035162;143036399;143039009;143041543;143047138;143050239;143061861;143067141;143072694;143073787;143078461;143080024;143081428;143083334;143090685;143099796;143100107	4468	-;-;-;-;-;-;-;-;-;-;-;-;-;-;-;-;-;-;-;-;-;-;-;-;-;-;-	-1.55665	5.48631	249.184	8.28668e-10	1.40007e-08
67247	2002-03-01	2810484M10Rik|Mosc2|mARC1	mitochondrial amidoxime reducing component 2	1	protein-coding	184813068;184819201;184822335;184822489;184832576;184833860;184841254;184845546	184813883;184819347;184822406;184822550;184832716;184834028;184841427;184845847	1883	-;-;-;-;-;-;-;-	-1.71006	6.38906	249.058	8.31248e-10	1.4026e-08
68742	Tmem219	1110032O16Rik|2900045G02Rik|IGFBP-3R	transmembrane protein 219	7	protein-coding	126886219;126888891;126891603;126896749;126897026;126898224	126886315;126889060;126891832;126896938;126897227;126898278	944	-;-;-;-;-;-	-1.72096	4.86639	248.934	8.33799e-10	1.40324e-08
76895	Bicd2	-	BICD cargo adaptor 2	13	protein-coding	49341549;49369429;49375217;49377890;49379008;49380571;49383043	49341910;49369641;49375369;49378351;49380033;49380722;49387025	6351	+;+;+;+;+;+;+	1.41432	5.98324	248.934	8.33803e-10	1.40324e-08
16529	Kcnk5	KCNK5b|TASK-2	potassium channel, subfamily K, member 5	14	protein-coding	20140058;20144635;20144956;20146501;20181267	20142457;20144803;20145122;20146612;20181782	3364	-;-;-;-;-	-1.9243	5.01807	248.674	8.39171e-10	1.41044e-08
118451	Mrps2	1500019M10Rik	mitochondrial ribosomal protein S2	2	protein-coding	28468066;28468243;28468821;28469423	28468142;28468359;28468950;28471177	2079	+;+;+;+	1.70504	5.99599	248.597	8.40773e-10	1.41119e-08
18600	Padi2	Pdi|Pdi2|mKIAA0994	peptidyl arginine deiminase, type II	4	protein-coding	140906360;140917573;140919308;140924314;140926136;140927093;140932065;140932747;140933173;140934616;140936520;140937920;140944442;140946678;140949212;140949691	140906549;140917756;140919380;140924375;140926253;140927218;140932243;140932850;140933284;140934723;140936671;140938064;140944535;140946763;140949340;140952586	4758	+;+;+;+;+;+;+;+;+;+;+;+;+;+;+;+	-3.20053	3.17022	248.499	8.42824e-10	1.41119e-08
415115	Neurl2	Neur2|Ozz|Ozz-E3	neuralized E3 ubiquitin protein ligase 2	2	protein-coding	164830730;164832699	164830987;164833596	1156	-;-	-3.52682	1.85165	248.492	8.42965e-10	1.41119e-08
20637	Snrnp70	2700022N21Rik|3200002N22Rik|AI325098|R74807|Rnu1p70|Rnulp70|Snrp70|Srnp70|U1-70|U1-70K	small nuclear ribonucleoprotein 70 (U1)	7	protein-coding	45376454;45377356;45380717;45383804;45387243;45387389;45392079;45392263;45394659;45395509	45377278;45377443;45380818;45383885;45387305;45387453;45392133;45392325;45394815;45395647	1639	-;-;-;-;-;-;-;-;-;-	1.29385	8.23377	248.443	8.43984e-10	1.41119e-08
237459	Cdk17	6430598J10Rik|Pctk2	cyclin-dependent kinase 17	10	protein-coding	93160876;93208172;93211911;93216343;93217964;93221587;93224936;93226024;93226713;93228645;93232380;93235438;93236027;93236921;93237794;93238966;93239588	93161200;93208318;93212075;93216476;93218089;93221643;93225050;93226118;93226775;93228768;93232500;93235535;93236132;93236963;93237884;93239043;93241342	3643	+;+;+;+;+;+;+;+;+;+;+;+;+;+;+;+;+	1.76566	5.96087	248.362	8.45678e-10	1.41129e-08
50927	Nasp	5033430J04Rik|AI131596|AI317140|D4Ertd767e|Epcs32|Nasp-T	nuclear autoantigenic sperm protein (histone-binding)	4	protein-coding	116601052;116602092;116602726;116602888;116603895;116604163;116604741;116604909;116605684;116610403;116611972;116614330;116618870;116622767;116627332;116627890	116601793;116602220;116602803;116602944;116604061;116604351;116604814;116604994;116605763;116611377;116612081;116614410;116618980;116622814;116627497;116627951	3155	-;-;-;-;-;-;-;-;-;-;-;-;-;-;-;-	1.68446	7.50104	248.31	8.46762e-10	1.41129e-08
54447	Asah2	AI585898	N-acylsphingosine amidohydrolase 2	19	protein-coding	31984646;31992002;31995342;32003684;32006258;32008580;32009406;32012426;32014202;32016485;32016684;32018942;32022254;32024801;32043481;32044890;32046085;32052833;32054480;32057797;32060552;32061287;32101550;32103019	31986947;31992090;31995401;32003830;32006353;32008675;32009445;32012520;32014317;32016566;32016788;32019028;32022379;32024921;32043558;32045017;32046261;32052982;32054640;32057925;32060673;32061402;32101627;32103140	4823	-;-;-;-;-;-;-;-;-;-;-;-;-;-;-;-;-;-;-;-;-;-;-;-	-3.11977	2.83556	248.284	8.47321e-10	1.41129e-08
73130	Tmed5	3110020O18Rik|4432412D15Rik|p24gamma2	transmembrane p24 trafficking protein 5	5	protein-coding	108121647;108125901;108130018;108132236	108124759;108126084;108130115;108132591	3751	-;-;-;-	1.57432	7.73447	248.192	8.49251e-10	1.41269e-08
217431	Nol10	Gm67	nucleolar protein 10	12	protein-coding	17348493;17350516;17352641;17355237;17356921;17358102;17359090;17361134;17362595;17368309;17369466;17373562;17379248;17402073;17404971;17405233;17406807;17416028;17416714;17424650;17429115	17348619;17350561;17352739;17355314;17356958;17358238;17359155;17361194;17362680;17368387;17369615;17373628;17379300;17402199;17405050;17405331;17406896;17416198;17416961;17424752;17430095	2986	+;+;+;+;+;+;+;+;+;+;+;+;+;+;+;+;+;+;+;+;+	2.12392	6.10859	248.048	8.52281e-10	1.41523e-08
16913	Psmb8	Lmp-7|Lmp7	proteasome (prosome, macropain) subunit, beta type 8 (large multifunctional peptidase 7)	17	protein-coding	34198195;34199233;34199571;34200141;34200711;34201178	34198545;34199380;34199682;34200270;34200915;34201454	1223	+;+;+;+;+;+	-1.91566	8.60904	248.015	8.52972e-10	1.41523e-08
237253	Lrp11	1700034J19Rik|6330533B21|9830160H19Rik	low density lipoprotein receptor-related protein 11	10	protein-coding	7589800;7596104;7598707;7602829;7604174;7608544;7623630	7590613;7596264;7598848;7602954;7604383;7608639;7625483	3403	+;+;+;+;+;+;+	3.54822	3.51404	247.487	8.64217e-10	1.43205e-08
16912	Psmb9	Lmp-2|Lmp2	proteasome (prosome, macropain) subunit, beta type 9 (large multifunctional peptidase 2)	17	protein-coding	34182099;34183089;34183615;34184282;34185730;34187250	34182351;34183230;34183744;34184413;34185797;34187330	806	-;-;-;-;-;-	-2.3457	6.5997	246.503	8.85634e-10	1.46566e-08
19303	Pxn	AW108311|AW123232|Pax	paxillin	5	protein-coding	115506702;115544343;115544881;115545372;115545604;115546813;115551488;115551851;115552104;115552764;115552978;115553869	115506868;115544569;115544996;115545508;115545805;115546948;115551589;115552021;115552277;115552845;115553126;115555986	3781	+;+;+;+;+;+;+;+;+;+;+;+	1.19311	7.51033	246.407	8.87771e-10	1.46732e-08
66206	1110059E24Rik	-	RIKEN cDNA 1110059E24 gene	19	protein-coding	21597313;21598755;21619109;21652607	21598334;21598868;21619215;21652791	1428	-;-;-;-	-2.30135	5.6455	246.354	8.88942e-10	1.46738e-08
26939	Polr3e	RPC5|Sin	polymerase (RNA) III (DNA directed) polypeptide E	7	protein-coding	120917744;120922899;120924222;120926944;120927888;120928428;120930879;120931261;120932134;120933307;120933686;120933833;120934773;120937603;120938996;120939139;120939749;120940302;120942490;120944547;120945476	120917910;120922968;120924272;120927021;120928003;120928510;120930986;120931310;120932253;120933392;120933730;120933924;120934893;120937684;120939055;120939296;120939810;120940825;120942567;120944672;120947432	4234	+;+;+;+;+;+;+;+;+;+;+;+;+;+;+;+;+;+;+;+;+	1.70045	6.25741	246.251	8.91221e-10	1.46927e-08
72504	Taf4b	105kDa|2610524B04Rik|4932409F03Rik|AW987595|TAFII-105|TAFII105|Taf2c2	TATA-box binding protein associated factor 4b	18	protein-coding	14783245;14796913;14799079;14804466;14804717;14807345;14813091;14821438;14822094;14830019;14835792;14841905;14844414;14859172;14897964	14783934;14797058;14799186;14804627;14804839;14807434;14813690;14821570;14822205;14830188;14835922;14842030;14844470;14859276;14900359	5149	+;+;+;+;+;+;+;+;+;+;+;+;+;+;+	1.76696	4.98165	246.133	8.93844e-10	1.47171e-08
19419	Rasgrp1	Rasgrp|calDAG-GEFII	RAS guanyl releasing protein 1	2	protein-coding	117279993;117284853;117286072;117286842;117287824;117288617;117289345;117290316;117291666;117293754;117294709;117298462;117300443;117301961;117305778;117338276;117342675	117282676;117285232;117286224;117286878;117287968;117288726;117289449;117290396;117291941;117293870;117294882;117298615;117300574;117302023;117305883;117338460;117342877	5105	-;-;-;-;-;-;-;-;-;-;-;-;-;-;-;-;-	-2.28731	6.24315	245.935	8.98291e-10	1.47715e-08
80385	Tusc2	1190001E22Rik|AA407686|Fus1|Lgcc|PAP|Pdap2	tumor suppressor 2, mitochondrial calcium regulator	9	protein-coding	107563255;107564576;107564847	107563532;107564696;107566108	1661	+;+;+	1.47352	5.79602	245.828	9.00693e-10	1.47879e-08
19073	Srgn	Prg|Prg1|Sgc	serglycin	10	protein-coding	62494428;62497779;62507642	62495106;62497923;62507755	938	-;-;-	1.51339	9.11669	245.789	9.01574e-10	1.47879e-08
67689	Aldh3b1	1700001N19Rik|ALDH4|ALDH7	aldehyde dehydrogenase 3 family, member B1	19	protein-coding	3913491;3915294;3918042;3918603;3920797;3921183;3921473;3921697;3923739;3929696	3914084;3915393;3918208;3918989;3920878;3921268;3921593;3921807;3923901;3929716	1832	-;-;-;-;-;-;-;-;-;-	-2.27794	5.04136	245.513	9.07803e-10	1.48712e-08
56282	Mrpl12	0610034O11Rik|1500031N16Rik|L12mt|MRP-L12|Rpml12	mitochondrial ribosomal protein L12	11	protein-coding	120484669;120485243;120485656;120488097;120488318	120484768;120485429;120485742;120488234;120488754	949	+;+;+;+;+	1.56074	7.10387	245.229	9.14293e-10	1.49534e-08
15039	H2-T22	27b|H-2T17|H-2T22|H2-T17|T22b	histocompatibility 2, T region locus 22	17	protein-coding	36038409;36038985;36039177;36039342;36040225;36040478;36041449;36041868;36042342	36038776;36039054;36039223;36039374;36040329;36040753;36041685;36042128;36042702	1758	-;-;-;-;-;-;-;-;-	-1.84727	6.94953	245.192	9.15134e-10	1.49534e-08
217734	Pomt2	-	protein-O-mannosyltransferase 2	12	protein-coding	87106866;87110004;87110302;87111337;87111524;87111879;87116531;87117385;87117939;87119572;87122842;87124812;87127302;87128953;87130289;87131672;87133360;87135495;87138003;87139644;87147171	87109293;87110118;87110442;87111442;87111583;87111950;87116607;87117476;87118090;87119650;87122911;87124878;87127411;87129035;87130395;87131831;87133468;87135603;87138107;87139728;87147902	5059	-;-;-;-;-;-;-;-;-;-;-;-;-;-;-;-;-;-;-;-;-	1.87078	4.76985	245.133	9.1649e-10	1.49566e-08
17865	Mybl2	B-Myb|Bmyb	myeloblastosis oncogene-like 2	2	protein-coding	163054635;163059501;163061524;163062457;163064280;163068156;163072624;163074382;163075636;163077787;163079594;163080718;163082550;163083166	163054848;163059594;163061595;163062549;163064500;163068315;163072914;163074804;163075775;163077889;163079707;163080822;163082699;163084687	3702	+;+;+;+;+;+;+;+;+;+;+;+;+;+	2.4823	6.42091	245.005	9.19435e-10	1.49858e-08
14159	Fes	AI586313|BB137047|FPS|c-fes	feline sarcoma oncogene	7	protein-coding	80377758;80378542;80378778;80379611;80379818;80380209;80380839;80381165;80381601;80382313;80382521;80382811;80383070;80383269;80383834;80384191;80386811;80387122;80387837	80378074;80378664;80378935;80379734;80379912;80380327;80380892;80381287;80381810;80382396;80382707;80382933;80383189;80383406;80384017;80384287;80386984;80387343;80387946	2762	-;-;-;-;-;-;-;-;-;-;-;-;-;-;-;-;-;-;-	-3.47949	2.53053	244.55	9.29998e-10	1.51188e-08
59044	Rnf130	2510042A13Rik|G1RZFP|G1rp|GOLIATH|GP	ring finger protein 130	11	protein-coding	50025331;50052776;50071171;50085741;50087379;50093723;50095776;50099246;50104549	50025647;50052970;50071421;50085812;50087461;50093819;50095980;50099339;50104735	1501	+;+;+;+;+;+;+;+;+	-1.78411	6.45591	244.536	9.30325e-10	1.51188e-08
52538	Acaa2	0610011L04Rik|AI255831|AI265397|D18Ertd240e	acetyl-Coenzyme A acyltransferase 2 (mitochondrial 3-oxoacyl-Coenzyme A thiolase)	18	protein-coding	74779212;74787119;74792351;74793287;74795131;74798312;74799045;74801297;74804001;74805855	74779265;74787285;74792479;74793403;74795278;74798487;74799174;74801367;74804155;74806207	1500	+;+;+;+;+;+;+;+;+;+	-1.70495	5.16694	244.454	9.32248e-10	1.51188e-08
50788	Fbxl8	FBL8	F-box and leucine-rich repeat protein 8	8	protein-coding	105264648;105266695;105268010	105264760;105267165;105269326	1901	+;+;+	-2.17135	3.75193	244.452	9.32275e-10	1.51188e-08
12798	Cnn2	AA408047|AI324678|Calpo2	calponin 2	10	protein-coding	79988600;79991360;79992273;79992443;79993214;79993428;79994351	79988740;79991481;79992339;79992580;79993330;79993574;79995400	1782	+;+;+;+;+;+;+	-1.90377	8.36163	244.035	9.4212e-10	1.52424e-08
16952	Anxa1	Anx-1|Anx-A1|C430014K04Rik|Lpc-1|Lpc1	annexin A1	19	protein-coding	20373434;20375225;20376652;20377607;20378396;20379649;20380340;20382050;20382862;20383757;20384475;20384693;20390612	20373770;20375347;20376710;20377702;20378489;20379705;20380419;20382140;20382975;20383851;20384583;20384772;20390671	1395	-;-;-;-;-;-;-;-;-;-;-;-;-	-3.83857	3.14399	244.029	9.42255e-10	1.52424e-08
227738	Lrsam1	-	leucine rich repeat and sterile alpha motif containing 1	2	protein-coding	32925215;32927985;32928652;32929574;32932091;32933815;32935168;32936436;32938797;32940241;32941803;32944705;32945442;32945851;32946092;32947791;32951093;32953364;32954202;32955181;32956475;32957249;32958158;32959517;32961044	32926901;32928130;32928733;32929705;32932189;32933910;32935248;32936510;32938884;32940340;32941873;32944749;32945581;32945973;32946121;32947921;32951183;32953485;32954286;32955249;32956552;32957293;32958214;32959613;32961255	3982	-;-;-;-;-;-;-;-;-;-;-;-;-;-;-;-;-;-;-;-;-;-;-;-;-	-2.83897	2.77537	243.8	9.47709e-10	1.53114e-08
74772	Atp13a2	1110012E06Rik|AA589443	ATPase type 13A2	4	protein-coding	140986873;140992132;140992338;140993796;140993948;140994312;140995326;140995558;140996302;140996524;140996668;140999128;141000343;141000543;141000685;141001884;141002457;141002624;141002899;141003151;141003886;141004182;141004368;141005002;141005266;141006043;141006352;141006679;141006941	140987076;140992226;140992520;140993854;140994062;140994391;140995403;140995627;140996436;140996590;140996799;140999283;141000453;141000589;141000873;141002090;141002546;141002783;141003019;141003275;141004046;141004286;141004447;141005154;141005362;141006266;141006503;141006848;141007701	4327	+;+;+;+;+;+;+;+;+;+;+;+;+;+;+;+;+;+;+;+;+;+;+;+;+;+;+;+;+	-1.34392	7.57359	243.436	9.56429e-10	1.54256e-08
56095	Ftsj3	AA537063|AU045295|C79843|D11Ertd400e|Epcs3	FtsJ RNA methyltransferase homolog 3 (E. coli)	11	protein-coding	106249144;106249704;106249873;106250155;106250348;106250562;106250906;106251154;106252203;106252428;106252666;106252900;106253081;106253289;106253482;106253762;106254607;106254786;106255320;106255585;106255761	106249616;106249798;106250056;106250254;106250433;106250836;106251023;106251335;106252338;106252577;106252746;106253000;106253185;106253404;106253676;106253861;106254686;106254832;106255425;106255677;106255802	2865	-;-;-;-;-;-;-;-;-;-;-;-;-;-;-;-;-;-;-;-;-	2.01657	8.44921	243.406	9.57165e-10	1.54256e-08
23879	Fxr2	Fxr2h	fragile X mental retardation, autosomal homolog 2	11	protein-coding	69632971;69639390;69640234;69641282;69641441;69642047;69643838;69648805;69649150;69649728;69650463;69650844;69651239;69651523;69651978;69652210;69652604	69633398;69639442;69640327;69641353;69641589;69642140;69643954;69648975;69649228;69649837;69650549;69651072;69651436;69651723;69652073;69652307;69653297	2970	+;+;+;+;+;+;+;+;+;+;+;+;+;+;+;+;+	1.46764	6.69675	243.305	9.59602e-10	1.54456e-08
23983	Pcbp1	WBP17|[a]CP-1|alphaCP-1|hnRNP E1|hnRNP-E1	poly(rC) binding protein 1	6	protein-coding	86524494	86526171	1678	-	1.28866	9.51715	243.036	9.66139e-10	1.55315e-08
16650	Kpna6	IPOA7|Kpna5|NPI-2	karyopherin (importin) alpha 6	4	protein-coding	129643979;129649198;129650684;129651588;129653438;129653842;129654288;129654865;129655430;129656308;129657389;129657768;129661306;129672677	129648179;129649376;129650811;129651713;129653516;129654005;129654387;129654953;129655561;129656402;129657488;129657860;129661439;129672767	5711	-;-;-;-;-;-;-;-;-;-;-;-;-;-	1.43827	6.57213	242.738	9.73449e-10	1.56296e-08
20877	Aurkb	AIM-1|AIRK2|AL022959|Aik2|Aim1|Ark2|AurB|IPL1|STK-1|Stk12|Stk5	aurora kinase B	11	protein-coding	69045643;69047785;69047972;69048174;69048506;69048731;69050302;69050900	69046008;69047887;69048041;69048365;69048644;69048879;69050476;69051662	1957	+;+;+;+;+;+;+;+	-2.21129	6.24266	241.976	9.92433e-10	1.59146e-08
13609	S1pr1	AI849002|Edg1|Lpb1|S1p|S1p1	sphingosine-1-phosphate receptor 1	3	protein-coding	115710433;115714709	115713114;115715055	3029	-;-	-3.98851	6.95867	329.71	9.97283e-10	1.59721e-08
16922	Phyh	AI256161|AI265699|Lnap1|PAHX	phytanoyl-CoA hydroxylase	2	protein-coding	4918996;4922828;4925598;4927350;4928671;4930713;4935969;4937676;4938307	4919144;4922886;4925708;4927518;4928752;4930894;4936118;4937810;4938743	1474	+;+;+;+;+;+;+;+;+	-2.11373	4.68093	241.736	9.98485e-10	1.59721e-08
217430	Pqlc3	C78076|E030024M05Rik	PQ loop repeat containing	12	protein-coding	16988648;16992278;16992961;16993453;16995614;16997634;16997774;16999813	16989895;16992319;16993337;16993573;16995671;16997703;16997856;17000118	2305	-;-;-;-;-;-;-;-	-2.68122	6.29573	241.569	1.00273e-09	1.59898e-08
65221	Slc15a3	Ci1|cI-1	solute carrier family 15, member 3	19	protein-coding	10842544;10848505;10853129;10854254;10854909;10855888;10857183;10857630	10843578;10848788;10853276;10854361;10855077;10856046;10857338;10857915	2345	+;+;+;+;+;+;+;+	2.03224	6.3597	241.555	1.00309e-09	1.59898e-08
67223	Rrp15	2810430M08Rik|5430437H21Rik	ribosomal RNA processing 15 homolog (S. cerevisiae)	1	protein-coding	186721086;186736116;186737588;186739604;186749164	186721546;186736314;186737685;186739863;186749358	1213	-;-;-;-;-	1.92492	6.50345	241.494	1.00464e-09	1.59898e-08
102442	Dennd4a	AI115600|AI851943|F730015K02Rik	DENN/MADD domain containing 4A	9	protein-coding	64811011;64811340;64835286;64835954;64838813;64842440;64849126;64851212;64852416;64857667;64859299;64861903;64862327;64867762;64871828;64872994;64886857;64888486;64888920;64889216;64889590;64893286;64894398;64896334;64904150;64906001;64906838;64907103;64909501;64909931;64911665;64911887;64912354;64912676;64916959	64811020;64811586;64835352;64836081;64839144;64842689;64849195;64851381;64852657;64857733;64859357;64862047;64862502;64867862;64872046;64873139;64886990;64888621;64889126;64889344;64889731;64893402;64894529;64897430;64904339;64906095;64907013;64907237;64909699;64910185;64911782;64911913;64912516;64912740;64919667	8655	+;+;+;+;+;+;+;+;+;+;+;+;+;+;+;+;+;+;+;+;+;+;+;+;+;+;+;+;+;+;+;+;+;+;+	1.73579	8.13783	241.426	1.00638e-09	1.59898e-08
14537	Gcnt1	5630400D21Rik|B130048E03|C2 GlcNAcT|C2GNT|IGnT	glucosaminyl (N-acetyl) transferase 1, core 2	19	protein-coding	17326141;17333110;17339468;17356557	17330488;17333256;17339568;17356667	4707	-;-;-;-	-2.76373	3.45533	241.424	1.00643e-09	1.59898e-08
22390	Wee1	Wee1A	WEE 1 homolog 1 (S. pombe)	7	protein-coding	110122059;110124456;110125807;110125996;110126701;110130829;110134755;110135638;110139149;110139562;110141956	110122925;110124661;110125867;110126168;110126822;110130975;110134850;110135723;110139319;110139707;110143299	3419	+;+;+;+;+;+;+;+;+;+;+	2.02607	5.74412	241.378	1.00761e-09	1.59898e-08
237860	Ssh2	SSH-2|SSH-2L|mSSH-2L	slingshot protein phosphatase 2	11	protein-coding	77216425;77327453;77393050;77398205;77408126;77416415;77417466;77421216;77425301;77425523;77429786;77437626;77441858;77449388;77453390	77216515;77327496;77393153;77398269;77408247;77416483;77417531;77421410;77425394;77425651;77429832;77437772;77442058;77450222;77460220	9040	+;+;+;+;+;+;+;+;+;+;+;+;+;+;+	-1.98986	7.34088	241.353	1.00825e-09	1.59898e-08
67897	Rnmt	2610002P10Rik|AI848273|Rg7mt1|mKIAA0398	RNA (guanine-7-) methyltransferase	18	protein-coding	68300355;68305780;68307646;68309321;68311608;68313665;68313988;68317994;68319118;68320226;68321318	68300425;68306199;68307787;68309446;68311720;68313846;68314152;68318111;68319219;68320259;68324852	5008	+;+;+;+;+;+;+;+;+;+;+	1.46132	5.79464	241.124	1.01414e-09	1.60634e-08
71909	Haus5	2310022K01Rik	HAUS augmin-like complex, subunit 5	7	protein-coding	30653708;30654170;30656949;30657162;30657599;30657838;30658503;30658853;30659063;30659289;30659540;30660094;30660259;30661629;30661869;30662936;30663095;30663223;30664831	30654055;30654302;30657078;30657273;30657744;30657918;30658665;30658983;30659126;30659413;30659597;30660176;30660328;30661788;30661974;30662960;30663127;30663285;30664994	2195	-;-;-;-;-;-;-;-;-;-;-;-;-;-;-;-;-;-;-	-2.11701	4.45696	240.946	1.01877e-09	1.6117e-08
12193	Zfp36l2	Brf2|ERF2|Tis11d	zinc finger protein 36, C3H type-like 2	17	protein-coding	84183924;84187644	84187156;84187947	3537	-;-	-1.73999	7.19813	240.765	1.02347e-09	1.61715e-08
17158	Man2a1	Mana-2|Mana2|Map-2	mannosidase 2, alpha 1	17	protein-coding	64601649;64624528;64625307;64636484;64651196;64658901;64666737;64669412;64671848;64675065;64679752;64681555;64710704;64712252;64713562;64714598;64731204;64733724;64734934;64740680;64750784;64752414	64601870;64624779;64625451;64636655;64651323;64659074;64666923;64669589;64672050;64675247;64679866;64681625;64710869;64712473;64713684;64714712;64731337;64733865;64735067;64740883;64750894;64755110	6078	+;+;+;+;+;+;+;+;+;+;+;+;+;+;+;+;+;+;+;+;+;+	-1.69331	7.42544	240.693	1.02535e-09	1.61815e-08
19698	Relb	shep	avian reticuloendotheliosis viral (v-rel) oncogene related B	7	protein-coding	19606222;19611623;19611817;19612505;19613781;19615559;19616346;19617762;19619514;19622926;19627923;19629191	19606941;19611700;19611885;19612720;19613885;19615690;19616437;19617919;19619842;19622934;19627970;19629438	2204	-;-;-;-;-;-;-;-;-;-;-;-	1.62443	7.39957	240.54	1.02936e-09	1.6225e-08
271842	Rpusd2	4921503C21Rik|9630001E10|BB231107	RNA pseudouridylate synthase domain containing 2	2	protein-coding	119034790;119036918;119038040	119035468;119037214;119042198	5135	+;+;+	1.89373	4.40131	240.454	1.03161e-09	1.62268e-08
15042	H2-T24	H-2T24	histocompatibility 2, T region locus 24	17	protein-coding	36005695;36014557;36014800;36015384;36017241;36020460	36006789;36014696;36015075;36015656;36017537;36020560	2182	-;-;-;-;-;-	-4.92399	5.32959	314.84	1.03279e-09	1.62268e-08
66834	Acot13	0610006O17Rik|Them2	acyl-CoA thioesterase 13	13	protein-coding	24817955;24820715;24831226	24818191;24820899;24831489	686	-;-;-	-2.13895	3.9841	240.392	1.03325e-09	1.62268e-08
74340	Ahcyl2	4631427C17Rik|AI227036|Adohcyase3|mKIAA0828	S-adenosylhomocysteine hydrolase-like 2	6	protein-coding	29768443;29859596;29863140;29870568;29871186;29878529;29880549;29883623;29886118;29890681;29891201;29894819;29896322;29903189;29906508;29906681;29908347;29909040	29768906;29859779;29863251;29870711;29871286;29878631;29880643;29883729;29886234;29890744;29891289;29894889;29896416;29903287;29906576;29906759;29908467;29912310	5385	+;+;+;+;+;+;+;+;+;+;+;+;+;+;+;+;+;+	1.93768	6.0552	240.089	1.04129e-09	1.63334e-08
17444	Grap2	GRAP-2|GRB2L|GRBLG|GRID|Gads|GrbX|Grf40|GrpL|Mona|P38	GRB2-related adaptor protein 2	15	protein-coding	80623483;80634336;80638445;80643645;80646137;80647858;80648423	80623814;80634427;80638564;80643810;80646352;80647974;80650298	2919	+;+;+;+;+;+;+	-2.81104	5.80581	255.103	1.05485e-09	1.6526e-08
14705	Bscl2	2900097C17Rik|AI046355|Gng3lg	Berardinelli-Seip congenital lipodystrophy 2 (seipin)	19	protein-coding	8837467;8839328;8841108;8843009;8845171;8846190;8846466;8847406;8847667;8847914;8848081;8848464	8837864;8839784;8841424;8843090;8845314;8846324;8846563;8847547;8847733;8847982;8848161;8848683	2210	+;+;+;+;+;+;+;+;+;+;+;+	-1.67785	5.60716	239.328	1.06176e-09	1.66142e-08
269252	Gtf3c4	5330400C03|AI426938|AU014771|AU017413|KAT12|TFIIIC90	general transcription factor IIIC, polypeptide 4	2	protein-coding	28822299;28827478;28830502;28833550;28836411;28839883	28826797;28827566;28830632;28835373;28836516;28840360	7127	-;-;-;-;-;-	1.92898	6.52276	239.233	1.06435e-09	1.66346e-08
233328	Lrrk1	AW319595|C230002E15Rik|D130026O16Rik|mKIAA1790	leucine-rich repeat kinase 1	7	protein-coding	66258745;66261738;66262046;66265425;66266491;66269738;66270727;66272817;66274776;66278523;66279194;66281628;66282174;66285235;66287440;66289084;66289613;66290728;66292257;66294794;66295413;66296121;66300862;66302655;66305393;66306845;66307105;66308661;66330669;66332279;66333115;66342762;66381452;66388220	66260093;66261839;66262896;66265541;66266608;66269889;66270921;66273094;66274973;66278689;66279443;66281767;66282337;66285406;66287716;66289243;66289733;66290900;66292421;66295008;66295525;66296250;66300938;66302767;66305530;66307008;66307232;66308887;66330817;66332458;66333286;66342925;66381666;66388341	7456	-;-;-;-;-;-;-;-;-;-;-;-;-;-;-;-;-;-;-;-;-;-;-;-;-;-;-;-;-;-;-;-;-;-	-1.73902	6.23187	237.998	1.0987e-09	1.71506e-08
15212	Hexb	-	hexosaminidase B	13	protein-coding	97176331;97176797;97177056;97177880;97179344;97181082;97181833;97183677;97185568;97188962;97189306;97191213;97194122;97198026	97176589;97176901;97177146;97178054;97179416;97181168;97182013;97183806;97185669;97189072;97189352;97191278;97194267;97198357	1905	-;-;-;-;-;-;-;-;-;-;-;-;-;-	-2.08761	6.69123	237.903	1.1014e-09	1.71566e-08
232089	Elmod3	AI844780|C330008I15Rik|RBM29|Rbed1	ELMO/CED-12 domain containing 3	6	protein-coding	72565922;72568815;72569261;72575641;72577254;72577565;72579624;72580301;72586445;72587611;72594740;72596436;72598322	72566863;72568942;72569337;72575771;72577376;72577688;72579715;72580369;72586514;72587685;72595020;72596466;72598413	2235	-;-;-;-;-;-;-;-;-;-;-;-;-	-2.1051	4.20221	237.891	1.10174e-09	1.71566e-08
18023	Nfe2l1	AA408798|AW212678|LCR-F1|Lcrf1|NRF1|TCF-11|TCF11	nuclear factor, erythroid derived 2,-like 1	11	protein-coding	96817414;96821251;96822104;96823945;96824076;96827198;96829411;96829819	96820516;96821409;96822319;96824013;96824127;96828223;96829502;96829968	4867	-;-;-;-;-;-;-;-	1.38629	7.9622	237.536	1.11186e-09	1.72872e-08
12775	Ccr7	CC-CKR-7|CCR-7|CD197|Cdw197|Cmkbr7|EBI1|Ebi1h	chemokine (C-C motif) receptor 7	11	protein-coding	99144199;99149035;99154989	99146034;99149084;99155077	1975	-;-;-	2.61087	9.12812	275.818	1.1128e-09	1.72872e-08
11800	Api5	AAC-11|AI196452|API-5	apoptosis inhibitor 5	2	protein-coding	94411727;94418256;94418871;94420986;94421433;94422297;94423412;94424974;94425591;94426933;94427512;94428046;94429679;94437924	94413781;94418392;94418947;94421042;94421526;94422478;94423501;94425078;94425797;94427084;94427577;94428139;94429840;94438147	3702	-;-;-;-;-;-;-;-;-;-;-;-;-;-	1.22766	7.99459	237.448	1.1144e-09	1.72913e-08
98238	Lrrc59	AA959742|C78668	leucine rich repeat containing 59	11	protein-coding	94629824;94632081;94634545;94634912;94638531;94641220;94643294	94630109;94632140;94634703;94635016;94638603;94641393;94645216	2780	+;+;+;+;+;+;+	1.68703	9.05772	237.346	1.11734e-09	1.73161e-08
66997	Psmd12	1500002F15Rik|AI480719|P55	proteasome (prosome, macropain) 26S subunit, non-ATPase, 12	11	protein-coding	107479528;107485550;107485708;107486414;107488968;107491781;107492017;107493403;107494630;107495688;107497524	107479684;107485609;107485836;107486521;107489072;107491930;107492151;107493515;107494804;107495765;107498036	1723	+;+;+;+;+;+;+;+;+;+;+	1.44684	7.31478	237.196	1.12167e-09	1.73624e-08
21898	Tlr4	Lps|Ly87|Ran/M1|Rasl2-8	toll-like receptor 4	4	protein-coding	66827811;66833894;66839229	66827921;66834060;66842797	3847	+;+;+	-5.66126	3.62089	261.433	1.12535e-09	1.73985e-08
67603	Dusp6	1300019I03Rik|MKP-3|MKP3|PYST1	dual specificity phosphatase 6	10	protein-coding	99263231;99264544;99265992	99264091;99264981;99267489	2797	+;+;+	-4.20039	4.699	282.21	1.1285e-09	1.74263e-08
330064	Slc5a6	E430023I20	solute carrier family 5 (sodium-dependent vitamin transporter), member 6	5	protein-coding	31036036;31037103;31037409;31037714;31038014;31038942;31039304;31039754;31040362;31040658;31041144;31041544;31042138;31042579;31042950;31044513;31047630;31048172;31048752	31036953;31037218;31037512;31037892;31038100;31039009;31039416;31039842;31040491;31040798;31041298;31041611;31042189;31042644;31043459;31044591;31048079;31048562;31048924	3889	-;-;-;-;-;-;-;-;-;-;-;-;-;-;-;-;-;-;-	2.3008	3.93513	236.749	1.13473e-09	1.75016e-08
270110	Irf2bp2	E130305N23Rik|IRF-2BP2	interferon regulatory factor 2 binding protein 2	8	protein-coding	126588296;126592440	126591828;126593436	4530	-;-	2.64861	6.20893	250.415	1.14726e-09	1.76739e-08
52202	Rbm34	4930547K05Rik|6330444B11|D8Ertd233e	RNA binding motif protein 34	8	protein-coding	126947172;126950700;126951302;126953164;126953366;126959542;126961912;126965382;126969983;126970738;126970990	126949543;126950818;126951341;126953227;126953449;126959585;126961971;126965622;126970128;126970909;126971079	3432	-;-;-;-;-;-;-;-;-;-;-	1.64545	5.80275	235.95	1.1585e-09	1.78081e-08
20482	Skil	Skir|SnoN|sno	SKI-like	3	protein-coding	31095061;31096703;31111625;31113408;31116816;31117373;31118455	31095157;31098419;31111722;31113640;31117039;31117597;31122577	6717	+;+;+;+;+;+;+	2.8072	7.43412	274.267	1.15873e-09	1.78081e-08
109154	Mlec	2410014A08Rik|AI850530|ESTM19|X83352|mKIAA0152	malectin	5	protein-coding	115142981;115150069;115150208;115150816;115157803	115148144;115150126;115150384;115150994;115158176	5952	-;-;-;-;-	-1.16291	9.21526	235.703	1.16597e-09	1.78936e-08
231801	Agfg2	A630095P14Rik|Hrbl|RAB-R|RABR	ArfGAP with FG repeats 2	5	protein-coding	137650842;137652430;137653763;137655139;137655330;137655608;137661364;137662810;137664216;137667061;137667681;137684359	137651822;137652515;137653891;137655219;137655412;137655728;137661492;137663604;137664372;137667176;137667774;137684693	3107	-;-;-;-;-;-;-;-;-;-;-;-	-2.03649	4.61755	235.667	1.16706e-09	1.78936e-08
66375	Dhrs7	2310016E22Rik|5730564L20Rik|AW061210|Retdsr4|Retsdr4	dehydrogenase/reductase (SDR family) member 7	12	protein-coding	72650353;72652235;72653101;72656300;72657328;72659344;72664629	72650617;72652450;72653223;72656539;72657434;72659496;72664828	1304	-;-;-;-;-;-;-	-2.55116	4.76007	235.093	1.18462e-09	1.81376e-08
57439	Tmem183a	1300007B12Rik|1700020N19Rik|Tmem183	transmembrane protein 183A	1	protein-coding	134346097;134350083;134352355;134354661;134355560;134360757;134361534;134361762	134348194;134350238;134352435;134354841;134355716;134360924;134361623;134361999	3169	-;-;-;-;-;-;-;-	1.35051	6.65573	235.056	1.18578e-09	1.81376e-08
77559	Agl	1110061O17Rik|9430004C13Rik|9630046L06Rik|AI850929|C77197	amylo-1,6-glucosidase, 4-alpha-glucanotransferase	3	protein-coding	116739999;116746380;116746617;116750398;116751985;116753251;116754873;116758239;116758691;116768786;116771340;116772387;116772764;116776529;116778619;116779055;116779256;116780726;116780992;116781243;116781588;116782520;116784453;116785060;116786530;116786719;116787230;116788271;116788526;116791006;116792018;116793612;116807268;116808028	116744935;116746513;116746704;116750495;116752196;116753363;116755008;116758350;116758916;116768888;116771515;116772520;116772900;116776659;116778753;116779167;116779380;116780876;116781147;116781344;116781751;116782643;116784640;116785199;116786627;116786821;116787353;116788382;116788707;116791209;116792184;116793822;116807417;116808166	9625	-;-;-;-;-;-;-;-;-;-;-;-;-;-;-;-;-;-;-;-;-;-;-;-;-;-;-;-;-;-;-;-;-;-	-2.78636	4.3783	234.349	1.20787e-09	1.84536e-08
67738	Ppid	4930564J03Rik|CYP-40|Ppidl	peptidylprolyl isomerase D (cyclophilin D)	3	protein-coding	79591389;79593610;79595202;79597685;79598792;79599052;79600258;79602272;79602443;79603031	79591557;79593750;79595308;79597873;79598914;79599158;79600399;79602358;79602485;79603650	1728	+;+;+;+;+;+;+;+;+;+	1.79	6.46327	234.179	1.21327e-09	1.84999e-08
225160	Thoc1	3110002N20Rik|AW107452|NMP-84	THO complex 1	18	protein-coding	9958180;9959098;9959255;9960486;9962373;9963263;9963823;9968751;9970255;9975599;9977847;9984434;9986289;9986553;9986691;9987070;9987599;9989691;9992128;9992832;9993321	9958246;9959171;9959315;9960552;9962491;9963311;9963918;9968833;9970328;9975707;9977978;9984534;9986355;9986603;9986761;9987165;9987664;9989774;9992275;9992907;9995484	3855	+;+;+;+;+;+;+;+;+;+;+;+;+;+;+;+;+;+;+;+;+	1.69788	5.56545	234.163	1.21376e-09	1.84999e-08
101943	Sf3b3	1810061H24Rik|5730409A01Rik|AA409318|D8Ertd633e|RSE1|SAP130|SF3b130|mKIAA0017	splicing factor 3b, subunit 3	8	protein-coding	110810492;110811391;110811979;110812966;110813623;110814530;110815903;110816155;110817544;110820707;110821468;110823375;110824165;110825502;110826095;110831484;110833780;110835549;110837292;110838212;110839872;110841110;110841771;110842688;110844463;110846675	110811081;110811495;110812122;110813064;110813835;110814655;110816059;110816360;110817718;110820861;110821590;110823518;110824320;110825657;110826246;110831556;110833875;110835714;110837395;110838349;110839984;110841251;110841943;110843014;110844599;110846803	4299	-;-;-;-;-;-;-;-;-;-;-;-;-;-;-;-;-;-;-;-;-;-;-;-;-;-	1.32982	9.44532	234.006	1.21877e-09	1.85543e-08
224742	Abcf1	AU041969|Abc50|D17Wsu166e|GCN20	ATP-binding cassette, sub-family F (GCN20), member 1	17	protein-coding	35956819;35957679;35957842;35958073;35958325;35959069;35959229;35959436;35959868;35960114;35960581;35960815;35961043;35961701;35961986;35963126;35963321;35963569;35963758;35963917;35964254;35965077;35969646	35957589;35957751;35957906;35958241;35958357;35959139;35959303;35959720;35959992;35960197;35960729;35960954;35961229;35961823;35962084;35963236;35963392;35963679;35963795;35964046;35964340;35965123;35969750	3150	-;-;-;-;-;-;-;-;-;-;-;-;-;-;-;-;-;-;-;-;-;-;-	1.34153	8.75834	233.636	1.23064e-09	1.86862e-08
668455	Mrto4-ps1	EG668455|Gm9178	mRNA turnover 4, pseudogene 1	12	pseudo	20417704	20418441	738	+	2.42284	5.2001	233.613	1.23141e-09	1.86862e-08
20302	Ccl3	AI323804|G0S19-1|LD78alpha|MIP-1alpha|MIP1-(a)|MIP1-alpha|Mip1a|Scya3	chemokine (C-C motif) ligand 3	11	protein-coding	83647843;83648569;83649202	83648343;83648680;83649378	790	-;-;-	7.10607	2.6203	243.388	1.23224e-09	1.86862e-08
403187	Opa3	D630048P19Rik|Gm1425|Gm472	optic atrophy 3	7	protein-coding	19228389;19244754	19228584;19246817	2260	+;+	1.47731	6.0728	233.512	1.23466e-09	1.86862e-08
12799	Cnp	CNPase|Cnp-1|Cnp1	2',3'-cyclic nucleotide 3' phosphodiesterase	11	protein-coding	100574939;100575891;100578913;100580347	100575068;100576905;100579052;100581739	2678	+;+;+;+	-1.65147	8.49489	233.512	1.23466e-09	1.86862e-08
18221	Nudc	SIG-92|Silg92	nudC nuclear distribution protein	4	protein-coding	133532542;133533195;133533406;133534228;133535510;133535668;133541139;133545805	133532799;133533313;133533489;133534542;133535575;133535871;133541216;133546027	1347	-;-;-;-;-;-;-;-	1.35737	7.84892	233.386	1.23877e-09	1.87264e-08
19250	Ptpn14	C130080N23Rik|PTP36	protein tyrosine phosphatase, non-receptor type 14	1	protein-coding	189728268;189786636;189798512;189822589;189825030;189832728;189833318;189836341;189839472;189840462;189843162;189846334;189850024;189854925;189856634;189860458;189863204;189865372;189869927	189728664;189786948;189798681;189822686;189825097;189832798;189833405;189836429;189839559;189840544;189843219;189846412;189851507;189855068;189856852;189860586;189863438;189865535;189876695	10746	+;+;+;+;+;+;+;+;+;+;+;+;+;+;+;+;+;+;+	-3.28414	2.96805	233.231	1.24379e-09	1.87804e-08
78830	Slc25a12	2610002D09Rik|AI839531|B230107K20Rik|BB129864	solute carrier family 25 (mitochondrial carrier, Aralar), member 12	2	protein-coding	71274295;71276432;71276641;71279516;71282470;71293360;71293672;71296665;71298570;71308056;71311463;71312425;71314983;71323976;71333605;71343890;71366527;71367513	71275353;71276522;71276799;71279654;71282610;71293440;71293724;71296823;71298651;71308140;71311556;71312563;71315129;71324115;71333720;71344032;71366580;71367554	2924	-;-;-;-;-;-;-;-;-;-;-;-;-;-;-;-;-;-	-1.52639	6.19361	233.071	1.24904e-09	1.88213e-08
52585	Dhrs1	1110029G07Rik|AW112170|D14Ertd484e	dehydrogenase/reductase (SDR family) member 1	14	protein-coding	55739020;55739552;55739936;55740727;55741183;55743454;55743658;55744918;55745441	55739420;55739632;55740005;55740873;55741315;55743533;55743801;55745088;55745684	1471	-;-;-;-;-;-;-;-;-	-2.51832	5.35323	233.025	1.25055e-09	1.88213e-08
98752	Fcrla	BB219290|FCRL|FCRL1|FREB|Fcrlm1|Fcrx|Freb1|mFREB|mFcrX	Fc receptor-like A	1	protein-coding	170917594;170920834;170921518;170922222;170927396	170918394;170921118;170921784;170922407;170927583	1727	-;-;-;-;-	-2.50942	8.18519	259.438	1.25222e-09	1.88213e-08
104732	Tedc1	4930427A07Rik|AA536649|mFLJ00116	tubulin epsilon and delta complex 1	12	protein-coding	113156421;113156675;113157161;113157578;113158069;113161303;113161713;113163053	113156571;113156753;113157363;113157727;113158167;113161389;113161892;113165458	3355	+;+;+;+;+;+;+;+	-2.08189	4.58227	232.971	1.25233e-09	1.88213e-08
100608	Noc4l	AI326906	NOC4 like	5	protein-coding	110648419;110649066;110649332;110649533;110649804;110650072;110650335;110650534;110650945;110651112;110651312;110651679;110652313;110653011;110653223	110648983;110649179;110649414;110649693;110649914;110650132;110650446;110650584;110650979;110651211;110651461;110651786;110652419;110653131;110653382	2039	-;-;-;-;-;-;-;-;-;-;-;-;-;-;-	1.71286	6.50363	232.627	1.26373e-09	1.89706e-08
76795	Tbc1d9b	-	TBC1 domain family, member 9B	11	protein-coding	50131360;50135825;50140383;50145027;50146103;50148021;50149702;50151319;50151922;50152624;50155086;50156745;50158417;50158662;50159643;50161455;50162046;50163825;50168169;50168696;50170697	50131556;50135935;50140501;50145255;50146361;50148228;50149914;50151480;50152072;50152838;50155203;50157030;50158546;50158760;50159711;50161695;50162111;50163896;50168225;50168802;50172785	5198	+;+;+;+;+;+;+;+;+;+;+;+;+;+;+;+;+;+;+;+;+	-2.11464	6.24086	232.308	1.2744e-09	1.91086e-08
98314	D2hgdh	AA408776|AA408778|AI325464	D-2-hydroxyglutarate dehydrogenase	1	protein-coding	93825240;93826285;93829206;93829757;93832596;93835287;93837940;93838821;93848103;93850567	93825319;93826640;93829263;93829896;93832789;93835455;93838083;93838963;93848268;93852174	3058	+;+;+;+;+;+;+;+;+;+	-1.96573	3.90487	232.189	1.27842e-09	1.91379e-08
74035	Nol9	4632412I24Rik|6030462G04Rik|AI449622|AW490720	nucleolar protein 9	4	protein-coding	152039327;152041047;152041517;152045695;152045948;152046547;152050535;152051758;152052598;152056048;152057791;152058341;152061253	152039807;152041266;152041644;152045830;152046035;152046644;152050696;152052058;152052709;152056225;152057924;152060038;152061494	3978	+;+;+;+;+;+;+;+;+;+;+;+;+	1.42652	7.47008	232.162	1.27931e-09	1.91379e-08
68040	Zfp593	3110024A21Rik|AV062409|E130106C14Rik|ZNF593	zinc finger protein 593	4	protein-coding	134243306;134245025;134245304	134244930;134245087;134245591	1976	-;-;-	2.24822	4.47711	232.05	1.28312e-09	1.91726e-08
319190	Hist2h2be	AV127319|H2b-613|T25626	histone cluster 2, H2be	3	protein-coding	96221121	96223738	2618	+	-3.2079	2.73589	231.782	1.29221e-09	1.92861e-08
72567	Bclaf1	2610102K23Rik|2700025J07Rik|2810454G14Rik|5730534O06Rik|AI450190|AW556225|Btf|mKIAA0164	BCL2-associated transcription factor 1	10	protein-coding	20312469;20318008;20322003;20322963;20325140;20325930;20328102;20329310;20332086;20333392;20334499;20339709;20340052	20312604;20318111;20322116;20323868;20325805;20326099;20328207;20329394;20332261;20333572;20334645;20339921;20342501	5454	+;+;+;+;+;+;+;+;+;+;+;+;+	1.36082	7.60264	231.652	1.29667e-09	1.9299e-08
22687	Zpr1	AI303781|Zfp259|Znf259	ZPR1 zinc finger	9	protein-coding	46273064;46273478;46274056;46274657;46275364;46275731;46276200;46276412;46276792;46277646;46278304;46279669;46279916;46281038	46273367;46273639;46274146;46274727;46275450;46275853;46276247;46276478;46276862;46277735;46278414;46279755;46279981;46282643	2984	+;+;+;+;+;+;+;+;+;+;+;+;+;+	1.32963	6.81134	231.649	1.29676e-09	1.9299e-08
13000	Csnk2a2	1110035J23Rik|C77789|CK2	casein kinase 2, alpha prime polypeptide	8	protein-coding	95446096;95453350;95455858;95457388;95460072;95460678;95461546;95465651;95473371;95477212;95487565;95488344	95448418;95453443;95456006;95457488;95460173;95460788;95461629;95465710;95473421;95477313;95487676;95488820	3766	-;-;-;-;-;-;-;-;-;-;-;-	1.38707	6.10899	231.626	1.29755e-09	1.9299e-08
108911	Rcc2	2610510H01Rik|2610529N02Rik|AA536646|AA675016|Td60|mKIAA1470	regulator of chromosome condensation 2	4	protein-coding	140701473;140702147;140707951;140710333;140712131;140712586;140713399;140715866;140717020;140717625;140718340;140720545;140721100	140701650;140702435;140708044;140710476;140712262;140712674;140713513;140716032;140717200;140717730;140718412;140720622;140723220	3767	+;+;+;+;+;+;+;+;+;+;+;+;+	1.24768	9.96324	231.422	1.30459e-09	1.93814e-08
11640	Akap1	AKAP121|AKAP84|Akap|C76494|C81186|DAKAP1|S-AKAP84	A kinase (PRKA) anchor protein 1	11	protein-coding	88830792;88832308;88833142;88834662;88835080;88837012;88838930;88839625;88841169;88844259;88851351;88864397	88831829;88832370;88833215;88834729;88835230;88837189;88839057;88839751;88841302;88845865;88851503;88864586	3911	-;-;-;-;-;-;-;-;-;-;-;-	3.47676	4.31948	231.249	1.31058e-09	1.94282e-08
105722	Ano6	2900059G15Rik|AA407480|AW554778|F730003B03Rik|Tmem16f	anoctamin 6	15	protein-coding	95790843;95830644;95864225;95894413;95912305;95913372;95913872;95915953;95920244;95927524;95931783;95941210;95943398;95948272;95949491;95949859;95955891;95962076;95965821;95967623;95972495	95791056;95830706;95864307;95894541;95912370;95913656;95913985;95916068;95920378;95927629;95931843;95941352;95943475;95948497;95949660;95949956;95956021;95962281;95966023;95967728;95975472	5711	+;+;+;+;+;+;+;+;+;+;+;+;+;+;+;+;+;+;+;+;+	-1.67416	6.45112	231.244	1.31075e-09	1.94282e-08
19134	Prpf4b	2610037H07|Prp4|Prp4k|Prpk|cbp143	pre-mRNA processing factor 4B	13	protein-coding	34875494;34883231;34886670;34888124;34889512;34890495;34892090;34893761;34894435;34895319;34895967;34899109;34899831;34900364;34901393	34875694;34884427;34886843;34888279;34889593;34890705;34892163;34893851;34894582;34895456;34896120;34899223;34899982;34900450;34902878	4466	+;+;+;+;+;+;+;+;+;+;+;+;+;+;+	1.37304	7.27025	230.74	1.32837e-09	1.96669e-08
71991	Ercc8	2410022P04Rik|2810431L23Rik|4631412O06Rik|B130065P18Rik|Ckn1|Csa	excision repaiross-complementing rodent repair deficiency, complementation group 8	13	protein-coding	108158738;108160635;108166390;108169368;108172702;108173992;108175554;108177617;108178572;108183725;108187197;108194056	108158870;108160730;108166491;108169491;108172783;108174060;108175620;108177717;108178696;108183922;108187280;108194981	2107	+;+;+;+;+;+;+;+;+;+;+;+	2.1393	4.09866	230.621	1.33259e-09	1.96874e-08
226594	Rcsd1	A430105K13Rik|BC025872|CapZIP	RCSD domain containing 1	1	protein-coding	165648945;165655305;165657499;165659373;165663566;165664949;165707891	165650210;165656036;165657702;165659444;165663655;165665050;165708094	2670	-;-;-;-;-;-;-	-1.73518	7.30963	230.541	1.33543e-09	1.96874e-08
76890	Memo1	0610016J10Rik|D930048L02Rik	mediator of cell motility 1	17	protein-coding	74200700;74202261;74217027;74225432;74241905;74244975;74255228;74258424;74294692	74201325;74202365;74217103;74225574;74242016;74245087;74255296;74258505;74294863	1499	-;-;-;-;-;-;-;-;-	1.50207	5.85277	230.537	1.33558e-09	1.96874e-08
230101	Gba2	F630034E04	glucosidase beta 2	4	protein-coding	43566928;43567725;43568000;43568196;43568438;43568655;43568886;43569181;43569489;43569830;43570037;43570346;43570672;43571189;43573751;43574028;43578016	43567467;43567916;43568115;43568338;43568544;43568806;43568993;43569285;43569661;43569955;43570190;43570448;43570911;43571407;43573866;43574119;43578864	3535	-;-;-;-;-;-;-;-;-;-;-;-;-;-;-;-;-	-1.50109	5.03819	230.529	1.33585e-09	1.96874e-08
227659	Slc2a6	A330096C23|F630103L12Rik|Glut6|Glut9	solute carrier family 2 (facilitated glucose transporter), member 6	2	protein-coding	27021365;27022719;27023088;27023535;27024183;27024585;27025223;27025901;27027141;27027817	27022069;27022864;27023249;27023643;27024335;27024793;27025322;27026107;27027303;27027998	2136	-;-;-;-;-;-;-;-;-;-	3.6412	5.90927	294.781	1.34284e-09	1.97545e-08
22793	Zyx	9530098H06Rik|R75157	zyxin	6	protein-coding	42349828;42350257;42350946;42351270;42351475;42355917;42356162;42356432;42357313;42357852	42350119;42350476;42351148;42351362;42351969;42356037;42356331;42356610;42357433;42358395	2438	+;+;+;+;+;+;+;+;+;+	-1.56056	5.66854	230.315	1.34346e-09	1.97545e-08
57750	Wdr12	4933402C23Rik|Ytm1|Ytm1p	WD repeat domain 12	1	protein-coding	60076868;60080519;60082037;60082291;60082509;60083755;60085711;60087046;60088041;60089252;60091020;60094432;60097507;60098045;60098143	60078241;60080591;60082169;60082396;60082649;60083840;60085756;60087200;60088156;60089358;60091114;60094526;60097907;60098134;60098500	3376	-;-;-;-;-;-;-;-;-;-;-;-;-;-;-	2.07183	6.1422	229.865	1.35967e-09	1.99514e-08
22324	Vav1	Vav|vav-T	vav 1 oncogene	17	protein-coding	57279100;57295982;57296552;57296700;57297049;57297246;57298772;57299101;57299842;57301181;57301861;57302074;57302265;57303015;57303834;57304824;57305280;57305459;57305663;57306107;57307034;57309452;57311784;57315244;57318628;57324642;57327651	57279401;57296098;57296610;57296768;57297157;57297341;57298840;57299204;57299941;57301276;57301929;57302160;57302350;57303147;57303943;57304925;57305377;57305481;57305708;57306243;57307099;57309483;57311900;57315331;57318742;57324793;57329236	4168	+;+;+;+;+;+;+;+;+;+;+;+;+;+;+;+;+;+;+;+;+;+;+;+;+;+;+	-1.27141	7.7321	229.857	1.35994e-09	1.99514e-08
116914	Slc19a2	AV276020|AW322295|DDA1|THTR1|TRMA|ThTr-1	solute carrier family 19 (thiamine transporter), member 2	1	protein-coding	164249055;164256747;164260792;164262047;164262620;164263390	164249456;164257349;164261017;164262239;164262761;164265369	3546	+;+;+;+;+;+	2.12338	4.52811	229.727	1.36469e-09	1.99979e-08
70266	Kyat1	2010009K05Rik|AI182306|Ccbl1|Gtk|Kat1|KatI	kynurenine aminotransferase 1	2	protein-coding	30185131;30185667;30186192;30186357;30186646;30186833;30187187;30187689;30188053;30188215;30191925;30194054;30197957;30205633	30185569;30185753;30186271;30186543;30186735;30186909;30187307;30187817;30188139;30188364;30192072;30194112;30198159;30205699	1924	-;-;-;-;-;-;-;-;-;-;-;-;-;-	-3.02269	2.33383	229.685	1.3662e-09	1.99979e-08
68332	Sdhaf1	0610010E21Rik|AI430885|AW490662|Lyrm8	succinate dehydrogenase complex assembly factor 1	7	protein-coding	30321409	30322375	967	-	1.5948	5.58255	229.452	1.37471e-09	2.00997e-08
67513	Faap20	2610002J02Rik	Fanconi anemia core complex associated protein 20	4	protein-coding	155249966;155250756;155256135	155250650;155251036;155256687	1519	+;+;+	-1.6227	4.5434	229.323	1.37944e-09	2.01073e-08
68294	Mfsd10	0610009O03Rik|Tetran	major facilitator superfamily domain containing 10	5	protein-coding	34633647;34634131;34634293;34634423;34634591;34634851;34635051;34635370;34635609;34636021;34636410;34636594;34636927	34634014;34634220;34634340;34634513;34634699;34634962;34635159;34635531;34635767;34636124;34636506;34636783;34637114	1827	-;-;-;-;-;-;-;-;-;-;-;-;-	-1.50513	5.56844	229.32	1.37959e-09	2.01073e-08
328833	Treml2	AW049306|Gm750|Tlt2	triggering receptor expressed on myeloid cells-like 2	17	protein-coding	48300038;48302612;48307880;48309119;48309407	48300596;48302932;48308273;48309225;48312534	4509	+;+;+;+;+	-2.72356	6.47278	255.19	1.3799e-09	2.01073e-08
227699	Nup188	BC025526|U89435	nucleoporin 188	2	protein-coding	30286433;30296648;30298416;30300800;30301009;30302001;30304057;30304282;30307521;30309219;30309878;30312600;30315116;30316488;30317181;30321882;30322172;30322486;30322671;30323520;30325228;30325473;30326450;30327448;30329307;30330557;30330847;30332385;30332820;30333270;30336324;30336642;30336932;30337224;30339499;30339816;30340589;30341692;30342373;30342533;30342922;30343275;30343461;30343702	30286470;30296702;30298489;30300884;30301089;30302045;30304149;30304401;30307732;30309333;30310078;30312689;30315181;30316607;30317307;30322034;30322298;30322573;30322747;30323634;30325348;30325539;30326578;30327587;30329413;30330763;30331016;30332454;30332887;30333465;30336401;30336727;30337077;30337405;30339699;30339908;30340747;30341829;30342447;30342790;30343053;30343348;30343590;30344262	5670	+;+;+;+;+;+;+;+;+;+;+;+;+;+;+;+;+;+;+;+;+;+;+;+;+;+;+;+;+;+;+;+;+;+;+;+;+;+;+;+;+;+;+;+	1.18925	7.6436	229.153	1.38573e-09	2.01695e-08
15205	Hes1	Hry|bHLHb39	hes family bHLH transcription factor 1	16	protein-coding	30065357;30065831;30066163;30066872	30065698;30065926;30066250;30067796	1451	+;+;+;+	-2.85751	3.91526	228.988	1.39186e-09	2.02361e-08
108105	B3gnt5	beta3GnT5	UDP-GlcNAc:betaGal beta-1,3-N-acetylglucosaminyltransferase 5	16	protein-coding	19760234;19760641;19764151;19765108;19765501;19768744	19760477;19760827;19764353;19765214;19765621;19772753	4872	+;+;+;+;+;+	-2.76192	6.21697	253.598	1.39508e-09	2.02535e-08
72244	1600014C10Rik	AI428873	RIKEN cDNA 1600014C10 gene	7	protein-coding	38183217;38183787;38188606;38194704	38183521;38183899;38188776;38197568	3454	+;+;+;+	-2.6205	4.35904	228.843	1.39726e-09	2.02535e-08
225845	Plaat3	AdPLA|C78643|HRSL3|Hrasls3|Hrev107|MLP-3|Pla2g16	phospholipase A and acyltransferase 3	19	protein-coding	7557459;7557932;7574937;7578954;7585565	7557564;7557995;7575039;7579222;7588545	3523	+;+;+;+;+	-1.97708	4.41947	228.83	1.39776e-09	2.02535e-08
16763	Lad1	LADA|lad-1	ladinin	1	protein-coding	135818598;135825755;135827164;135828715;135829689;135830900;135831083;135831525;135831874;135832312	135819016;135825892;135828046;135828819;135829732;135830972;135831220;135831611;135831948;135833341	2992	+;+;+;+;+;+;+;+;+;+	6.78855	2.06183	234.02	1.40514e-09	2.03375e-08
240058	Cpne5	A830083G22Rik	copine V	17	protein-coding	29156521;29159952;29160319;29161110;29161419;29162253;29164674;29166718;29169405;29173325;29176162;29183923;29188293;29202505;29204689;29209424;29209690;29211648;29225191;29226193;29237613	29159240;29160025;29160376;29161212;29161546;29162434;29164720;29166779;29169458;29173400;29176203;29184027;29188396;29202568;29204748;29209500;29209729;29211751;29225237;29226233;29237790	4366	-;-;-;-;-;-;-;-;-;-;-;-;-;-;-;-;-;-;-;-;-	-4.27912	1.66616	228.495	1.41035e-09	2.03901e-08
72519	Pip4p2	2610319K07Rik|AI315591|AV001360|Tmem55a	phosphatidylinositol-4,5-bisphosphate 4-phosphatase 2	4	protein-coding	14864219;14886534;14892393;14893501;14902487;14912432;14913724	14864437;14886682;14892499;14893624;14902539;14912522;14915260	2280	+;+;+;+;+;+;+	-2.79059	3.25205	228.436	1.41259e-09	2.03997e-08
71929	Tmem123	2310075C12Rik	transmembrane protein 123	9	protein-coding	7764077;7768290;7790842;7791311;7792171	7764312;7768340;7791108;7791464;7794333	2871	+;+;+;+;+	1.73555	9.85094	228.34	1.41623e-09	2.04294e-08
104721	Ddx1	AA409185|DBP-RB	DEAD (Asp-Glu-Ala-Asp) box polypeptide 1	12	protein-coding	13219307;13220347;13220738;13223676;13223793;13223942;13225399;13227305;13229093;13229242;13230292;13231445;13234040;13235994;13237213;13237729;13239106;13239491;13240559;13240851;13242300;13243860;13244968;13245686;13246026;13249104	13219628;13220467;13220833;13223718;13223865;13224014;13225490;13227451;13229144;13229430;13230381;13231543;13234100;13236132;13237327;13237805;13239178;13239567;13240642;13240934;13242347;13243956;13244997;13245749;13246077;13249174	2469	-;-;-;-;-;-;-;-;-;-;-;-;-;-;-;-;-;-;-;-;-;-;-;-;-;-	1.58725	7.8188	228.084	1.42599e-09	2.05473e-08
106639	Vmac	AI662250	vimentin-type intermediate filament associated coiled-coil protein	17	protein-coding	56713932;56716634;56717598	56715817;56716921;56717699	2276	-;-;-	-2.49528	3.77758	228.037	1.42777e-09	2.055e-08
58240	Hs1bp3	-	HCLS1 binding protein 3	12	protein-coding	8313433;8317785;8321519;8323870;8336238;8337633;8341832	8313497;8317950;8321726;8324101;8336395;8337768;8343824	2958	+;+;+;+;+;+;+	-2.85337	3.30115	227.845	1.43515e-09	2.06332e-08
16565	Kif21b	2610511N21Rik|mKIAA0449	kinesin family member 21B	1	protein-coding	136131401;136144599;136145130;136147498;136147734;136148207;136148626;136149261;136151131;136152043;136152197;136152758;136153193;136154104;136156097;136157463;136158281;136159244;136159638;136160013;136160304;136161406;136161729;136161964;136162787;136163073;136165018;136167162;136169187;136169989;136171142;136171588;136172159;136172803;136174037	136131762;136144821;136145312;136147647;136147868;136148377;136148741;136149456;136151320;136152106;136152415;136152839;136153310;136154295;136156296;136157570;136158349;136159476;136159785;136160207;136160405;136161571;136161780;136162021;136162992;136163150;136165131;136167200;136169323;136170169;136171306;136171705;136172329;136173002;136178014	9119	+;+;+;+;+;+;+;+;+;+;+;+;+;+;+;+;+;+;+;+;+;+;+;+;+;+;+;+;+;+;+;+;+;+;+	-1.9575	7.49992	227.761	1.43841e-09	2.06571e-08
319604	Fam168a	2610030B18Rik|B930006L02Rik|mKIAA0280	family with sequence similarity 168, member A	7	protein-coding	100706702;100714115;100786804;100812920;100824132;100831328;100834009;100835327;100836024	100706893;100714154;100786891;100813000;100824257;100831470;100834183;100835457;100841646	6599	+;+;+;+;+;+;+;+;+	-1.96681	4.8357	227.506	1.44829e-09	2.07759e-08
70701	Nipal1	3830408G10Rik|Npal1	NIPA-like domain containing 1	5	protein-coding	72647796;72658682;72660756;72663534;72666776;72667588	72647933;72658948;72660812;72663624;72666936;72671078	4205	+;+;+;+;+;+	6.51934	-0.360618	227.01	1.46776e-09	2.1032e-08
227638	Qsox2	BC030934|Qscn6l1|Soxn	quiescin Q6 sulfhydryl oxidase 2	2	protein-coding	26209130;26211274;26213981;26217633;26218609;26220630;26220909;26222221;26224841;26225149;26226238;26228347;26237043	26209793;26211459;26214169;26217783;26218731;26220759;26221043;26222366;26224931;26225254;26226286;26228447;26237420	2449	-;-;-;-;-;-;-;-;-;-;-;-;-	1.94831	3.86772	226.955	1.46995e-09	2.10399e-08
19720	Trim27	AW538890|Gm19403|Rfp	tripartite motif-containing 27	13	protein-coding	21179931;21181984;21183732;21188041;21189855;21190092;21191220;21192030	21180914;21182079;21183962;21188063;21189970;21190124;21191246;21194723	4204	+;+;+;+;+;+;+;+	1.19465	7.34888	226.897	1.47226e-09	2.10497e-08
66096	Lamtor4	0910001L09Rik|AV006840	late endosomal/lysosomal adaptor, MAPK and MTOR activator 4	5	protein-coding	138255482;138256253;138258655;138259040	138255803;138256333;138258772;138259395	877	+;+;+;+	-1.79032	4.65228	226.834	1.47478e-09	2.10624e-08
330177	Taok3	2900006A08Rik|A130052D22|A430105I05Rik	TAO kinase 3	5	protein-coding	117120129;117133588;117185527;117193629;117198992;117200071;117203250;117204299;117206647;117209554;117215349;117217159;117225240;117227873;117241096;117250861;117252542;117255859;117263565;117265901;117272097;117273673	117120339;117133775;117185611;117193839;117199063;117200172;117203295;117204395;117206760;117209645;117215442;117217240;117225407;117228079;117241230;117251097;117252670;117256062;117263804;117266113;117272279;117275101	4539	+;+;+;+;+;+;+;+;+;+;+;+;+;+;+;+;+;+;+;+;+;+	-1.20059	7.43557	226.59	1.48452e-09	2.11755e-08
12874	Cpd	AA960140|AW322530|D830034L15Rik	carboxypeptidase D	11	protein-coding	76777208;76784387;76785019;76786271;76790827;76790995;76791864;76792736;76795441;76797581;76799789;76801640;76802232;76805976;76808710;76811695;76812382;76813483;76814771;76840388;76846224	76782410;76784486;76785204;76786402;76790891;76791090;76791995;76792871;76795636;76797904;76799958;76801782;76802334;76806085;76808877;76811886;76812731;76813652;76814913;76840635;76847008	9152	-;-;-;-;-;-;-;-;-;-;-;-;-;-;-;-;-;-;-;-;-	2.37316	5.27828	226.554	1.48597e-09	2.11755e-08
78929	Polr3h	5031409G22Rik|RPC8	polymerase (RNA) III (DNA directed) polypeptide H	15	protein-coding	81915030;81917200;81918268;81918675;81922409;81925786	81916665;81917401;81918331;81918761;81922505;81926213	2514	-;-;-;-;-;-	1.43422	5.28894	226.331	1.49493e-09	2.12798e-08
17713	Grpel1	AA408748|mt-GrpE#1|mt-Grpel1	GrpE-like 1, mitochondrial	5	protein-coding	36465185;36469438;36470602;36471056	36465255;36469600;36470683;36474077	3338	+;+;+;+	1.24435	6.74902	226.246	1.49838e-09	2.13053e-08
654432	Gm7334	EG654432	B-cell translocation gene 3 pseudogene	17	pseudo	50698525	50699892	1368	+	2.28939	4.71593	226.09	1.5047e-09	2.13716e-08
12183	Bpgm	AI323730|AL022789|C86192	2,3-bisphosphoglycerate mutase	6	protein-coding	34476356;34487290;34504271	34476422;34487950;34505610	2068	+;+;+	-2.02908	5.19645	225.97	1.50961e-09	2.14178e-08
19354	Rac2	AI323801|AI452260	Rac family small GTPase 2	15	protein-coding	78559169;78561906;78564863;78565441;78565914;78570732;78572611	78561485;78562038;78565022;78565503;78566031;78570803;78572783	3036	-;-;-;-;-;-;-	-1.26405	9.88819	225.674	1.52177e-09	2.15668e-08
226747	Ahctf1	6230412P20Rik|AV011447|Elys	AT hook containing transcription factor 1	1	protein-coding	179744904;179747180;179748557;179752311;179755449;179757935;179760262;179762545;179763470;179765878;179768295;179768989;179769309;179770589;179770799;179775332;179776008;179777503;179777700;179779604;179780856;179781643;179782947;179784090;179785008;179786070;179786695;179786968;179788189;179789649;179790299;179792346;179793643;179795677;179799211;179803353	179746528;179747256;179748690;179754072;179755654;179758029;179760361;179762962;179763673;179766070;179768402;179769139;179769459;179770720;179770943;179775519;179776154;179777559;179777823;179779697;179780960;179781783;179783036;179784180;179785136;179786131;179786876;179787100;179788339;179789733;179790415;179792553;179793823;179795930;179799338;179804015	8831	-;-;-;-;-;-;-;-;-;-;-;-;-;-;-;-;-;-;-;-;-;-;-;-;-;-;-;-;-;-;-;-;-;-;-;-	1.56835	7.7537	225.562	1.52639e-09	2.16085e-08
229600	BC028528	L259	cDNA sequence BC028528	3	protein-coding	95884973;95888141;95888857;95889723;95891885	95885071;95888296;95888915;95889809;95891930	447	-;-;-;-;-	-2.45437	3.72894	225.485	1.52957e-09	2.16103e-08
19210	Ptdss1	AU044268|AW539008|PSS-1|mKIAA0024	phosphatidylserine synthase 1	13	protein-coding	66932830;66945277;66953520;66956382;66963313;66966390;66972494;66974445;66976746;66987754;66993953;66995347;66996968	66933686;66945368;66953564;66956506;66963471;66966541;66972635;66974557;66976811;66987853;66994021;66995416;66998401	3424	+;+;+;+;+;+;+;+;+;+;+;+;+	1.18871	6.80327	225.478	1.52986e-09	2.16103e-08
76479	Smndc1	-	survival motor neuron domain containing 1	19	protein-coding	53379214;53381241;53383557;53384454;53389303;53390416	53380601;53381394;53383718;53384596;53389422;53390573	2125	-;-;-;-;-;-	1.56006	6.29795	225.138	1.54406e-09	2.17871e-08
22628	Ywhag	14-3-3gamma|D7Bwg1348e	tyrosine 3-monooxygenase/tryptophan 5-monooxygenase activation protein, gamma polypeptide	5	protein-coding	135908379;135934323	135911651;135934641	3592	-;-	1.80083	7.29173	225.036	1.54834e-09	2.18237e-08
223453	Dap	4921531N22Rik|AI789753|AU040360	death-associated protein	15	protein-coding	31224385;31235773;31272389;31273197	31224583;31235869;31272431;31274338	1481	+;+;+;+	-1.44818	6.3067	224.953	1.55186e-09	2.18494e-08
16891	Lipg	3110013K01Rik|EL|lipase|mEDL	lipase, endothelial	18	protein-coding	74939322;74943340;74945804;74947006;74947973;74949058;74954178;74955419;74957198;74960878	74941338;74943444;74946022;74947126;74948215;74949279;74954289;74955598;74957379;74961263	3787	-;-;-;-;-;-;-;-;-;-	6.68533	1.33454	224.9	1.55407e-09	2.18567e-08
12122	Bid	2700049M22Rik|AI875481|AU022477	BH3 interacting domain death agonist	6	protein-coding	120893119;120895619;120897220;120900156;120901723;120916734	120894292;120895831;120897359;120900366;120901788;120916820	1891	-;-;-;-;-;-	1.44214	6.67853	224.569	1.56817e-09	2.20311e-08
11717	Ampd3	-	adenosine monophosphate deaminase 3	7	protein-coding	110772604;110777799;110788610;110791188;110793640;110795679;110800643;110802432;110803081;110803727;110804825;110805964;110807780;110809796;110810734	110772896;110778024;110788814;110791347;110793859;110795808;110800837;110802563;110803244;110803853;110804988;110806084;110807953;110809906;110812395	4084	+;+;+;+;+;+;+;+;+;+;+;+;+;+;+	-3.65482	3.09552	224.165	1.58553e-09	2.22508e-08
66366	Ergic3	2310015B14Rik|AV318804|CGI-54|D2Ucla1|NY-BR-84|Sdbcag84	ERGIC and golgi 3	2	protein-coding	156008125;156008365;156008564;156008860;156010440;156011100;156011349;156015989;156016706;156016889;156017580;156017797;156018071	156008228;156008435;156008651;156008979;156010533;156011265;156011406;156016020;156016802;156016953;156017716;156017852;156018279	1297	+;+;+;+;+;+;+;+;+;+;+;+;+	-1.43696	6.86219	223.99	1.59311e-09	2.23163e-08
68837	Foxk2	1110054H05Rik|5730434B08Rik|6230415M23Rik|ILF|Ilf1	forkhead box K2	11	protein-coding	121259987;121285422;121287931;121290744;121296029;121296914;121298559;121299584;121306768	121260522;121285616;121288078;121290890;121296222;121297089;121298855;121299793;121309896	5032	+;+;+;+;+;+;+;+;+	1.29422	6.99032	223.977	1.59365e-09	2.23163e-08
66857	Plbd1	1100001H23Rik	phospholipase B domain containing 1	6	protein-coding	136612071;136612737;136613792;136616927;136617202;136634431;136635492;136640117;136641131;136651731;136661562	136612348;136612843;136613977;136617067;136617402;136634575;136635632;136640255;136641214;136651950;136661893	1974	-;-;-;-;-;-;-;-;-;-;-	-3.12561	4.47432	230.056	1.59773e-09	2.23427e-08
76192	Abhd12	1500011G07Rik|6330583M11Rik|AI431047|AW547313	abhydrolase domain containing 12	2	protein-coding	150832515;150834279;150835273;150837352;150838315;150838741;150839720;150842246;150843391;150846244;150848352;150858360;150904357	150833140;150834406;150835351;150837434;150838394;150838778;150839849;150842291;150843421;150846363;150848457;150858484;150904731	1967	-;-;-;-;-;-;-;-;-;-;-;-;-	-1.37397	6.15363	223.855	1.599e-09	2.23427e-08
210145	Irgc1	F630044M05Rik|Gm1102|Gm474|Ifgge|Iigp5|Irgc	immunity-related GTPase family, cinema 1	7	protein-coding	24431926;24435827;24445493	24433446;24435946;24445682	1831	-;-;-	-5.70977	2.28284	268.287	1.61084e-09	2.24839e-08
71707	Ubiad1	1200002M06Rik|AI426463|AW320947|Tere1	UbiA prenyltransferase domain containing 1	4	protein-coding	148434497;148443928	148436642;148444751	2970	-;-	1.41676	5.68044	223.488	1.61512e-09	2.25156e-08
75345	Slamf7	19A|19A24|4930560D03Rik|CRACC|CS1	SLAM family member 7	1	protein-coding	171632403;171636312;171637297;171638663;171638996;171640956;171648873;171652657	171634996;171636374;171637400;171638785;171639268;171641267;171648999;171653037	3977	-;-;-;-;-;-;-;-	1.47637	7.59541	223.455	1.61659e-09	2.25156e-08
53620	Vamp5	AF119384|Camp	vesicle-associated membrane protein 5	6	protein-coding	72368049;72370194;72380381	72369470;72370331;72380468	1648	-;-;-	-3.7934	1.91061	223.406	1.61874e-09	2.25212e-08
338367	Myo1d	9930104H07Rik|AW544947|D11Ertd9e|myosin-1d	myosin ID	11	protein-coding	80482127;80557434;80586847;80592787;80593739;80601583;80637874;80640219;80657393;80663041;80666575;80670849;80674614;80674817;80676051;80676822;80680020;80682382;80684325;80685850;80692881;80779698	80484382;80557588;80586960;80592891;80593883;80601806;80638081;80640385;80657525;80663115;80666645;80671019;80674728;80674962;80676254;80676938;80680115;80682435;80684490;80685943;80693089;80780025	5353	-;-;-;-;-;-;-;-;-;-;-;-;-;-;-;-;-;-;-;-;-;-	2.86781	3.36374	223.352	1.62116e-09	2.25307e-08
19418	Rasgrf2	6330417G04Rik|AW048350|Grf2|Ras-GRF2	RAS protein-specific guanine nucleotide-releasing factor 2	13	protein-coding	91880407;91885613;91886352;91887632;91890519;91893706;91896009;91896364;91902519;91919828;91968947;91972181;91982594;91983453;91987957;92022789;92023595;92028496;92029024;92030677;92035894;92038177;92053549;92131207	91884524;91885681;91886469;91887711;91890716;91893790;91896112;91896424;91902631;91919931;91969036;91972285;91982856;91983701;91988042;92022909;92023704;92028689;92029103;92030930;92035983;92038324;92053655;92131494	7235	-;-;-;-;-;-;-;-;-;-;-;-;-;-;-;-;-;-;-;-;-;-;-;-	-5.93043	0.65326	223.303	1.62332e-09	2.25337e-08
100039257	Tmem254b	Gm9746|Tmem254|Tmem254a	transmembrane protein 254b	14	protein-coding	26175876;26199238;26203366;26204891;26205167;26206414;26206667	26175917;26199241;26204276;26204950;26205270;26206619;26207071	1732	-;-;-;-;-;-;-	-2.29588	3.65841	223.268	1.62487e-09	2.25337e-08
19265	Ptprcap	AI605264|CD-45-AP|LPAP|LSM-1	protein tyrosine phosphatase, receptor type, C polypeptide-associated protein	19	protein-coding	4154646;4155923	4154703;4156710	846	+;+	-1.2566	9.10709	223.143	1.63045e-09	2.25869e-08
12368	Casp6	CASP-6|Mch2	caspase 6	3	protein-coding	129901425;129905466;129905903;129906401;129910523;129912118;129913332	129901506;129905507;129906052;129906477;129910698;129912274;129914102	1455	+;+;+;+;+;+;+	-1.95992	3.3353	222.397	1.66417e-09	2.30293e-08
56791	Ube2l6	2810489I21Rik|RIG-B|UBCH8|Ubce8|Ubcm8	ubiquitin-conjugating enzyme E2L 6	2	protein-coding	84798828;84802779;84806337;84809005	84798932;84802874;84806523;84810003	1387	+;+;+;+	-2.26331	3.35982	222.155	1.67527e-09	2.31582e-08
19385	Ranbp1	Htf9a	RAN binding protein 1	16	protein-coding	18239979;18240894;18241745;18245201;18247289;18248548	18240193;18240959;18241873;18245358;18247425;18248694	852	-;-;-;-;-;-	1.62181	8.09386	221.859	1.689e-09	2.33229e-08
64214	Rgs18	-	regulator of G-protein signaling 18	1	protein-coding	144752841;144755923;144773521;144774567;144775123	144754069;144756089;144773582;144774668;144775421	1859	-;-;-;-;-	-3.72597	2.00362	265.975	1.69239e-09	2.33448e-08
71810	Ranbp3	2610024N24Rik|AA408221	RAN binding protein 3	17	protein-coding	56673225;56686006;56692521;56696602;56696718;56699108;56701023;56701449;56702763;56705457;56706862;56707163;56707851;56708171;56709214;56710088;56710591;56710856	56673411;56686061;56692721;56696638;56696789;56699217;56701088;56701541;56702890;56705570;56706965;56707238;56707953;56708280;56709334;56710230;56710777;56711769	2822	+;+;+;+;+;+;+;+;+;+;+;+;+;+;+;+;+;+	1.15064	7.22716	221.221	1.71898e-09	2.36863e-08
208715	Hmgcs1	B130032C06Rik	3-hydroxy-3-methylglutaryl-Coenzyme A synthase 1	13	protein-coding	119690462;119694989;119699664;119700508;119701076;119702535;119703520;119704425;119705057;119705348;119706389	119690513;119695047;119700121;119700633;119701240;119702700;119703690;119704531;119705182;119705511;119708077	3283	+;+;+;+;+;+;+;+;+;+;+	3.67931	7.81561	298.437	1.72171e-09	2.36988e-08
27999	Fam3c	D6Wsu176e|Ilei	family with sequence similarity 3, member C	6	protein-coding	22306522;22309327;22318934;22321329;22322290;22328555;22329579;22339273;22343266;22355995	22308538;22309453;22319018;22321379;22322348;22328678;22329608;22339377;22343319;22356081	2739	-;-;-;-;-;-;-;-;-;-	-1.72071	6.22613	221.093	1.7251e-09	2.37201e-08
233011	Itpkc	9130023N17Rik|IP3K C	inositol 1,4,5-trisphosphate 3-kinase C	7	protein-coding	27207170;27212312;27212960;27214376;27216952;27219600;27227351	27208444;27212383;27213061;27214580;27217165;27219702;27228597	3218	-;-;-;-;-;-;-	1.77214	4.21273	220.533	1.75205e-09	2.40651e-08
22193	Ube2e3	Ubce4|ubcM2	ubiquitin-conjugating enzyme E2E 3	2	protein-coding	78869047;78870457;78872422;78913674;78918687;78919958	78869405;78870678;78872472;78913806;78918834;78920583	1539	+;+;+;+;+;+	1.72721	5.89394	220.432	1.75696e-09	2.41069e-08
269346	Slc28a2	2010208B10Rik|B430217P18|BB152493|Cnt2|SPNT	solute carrier family 28 (sodium-coupled nucleoside transporter), member 2	2	protein-coding	122426477;122439854;122441559;122441760;122446886;122447770;122449763;122450926;122451528;122451983;122452484;122454481;122454689;122455232;122455559;122456321;122457884;122458168;122460420	122426635;122441006;122441655;122441851;122446980;122447953;122449904;122451039;122451605;122452063;122452564;122454606;122454819;122455400;122455756;122456402;122457982;122458279;122461130	3904	+;+;+;+;+;+;+;+;+;+;+;+;+;+;+;+;+;+;+	-2.43444	5.58987	220.828	1.76211e-09	2.41519e-08
76014	Zc3h18	1190001B23Rik|5830416A07Rik|Nhn1	zinc finger CCCH-type containing 18	8	protein-coding	122376616;122383400;122386862;122387693;122397818;122398236;122399005;122401591;122403151;122407332;122408243;122410881;122411284;122411638;122412990;122413263;122413857;122416036;122416476	122376800;122384004;122386946;122387764;122397966;122398328;122399162;122401708;122403419;122407523;122408368;122410985;122411427;122411703;122413150;122413462;122413950;122416132;122417360	3804	+;+;+;+;+;+;+;+;+;+;+;+;+;+;+;+;+;+;+	1.27921	7.52359	220.212	1.76768e-09	2.42026e-08
18984	Por	4933424M13Rik|CPR|CYPOR|P450R	P450 (cytochrome) oxidoreductase	5	protein-coding	135689214;135715872;135728662;135729399;135730229;135730844;135731093;135731563;135732483;135732686;135733502;135733773;135734027;135734383;135734621;135734813	135689252;135716063;135728710;135729527;135730378;135730968;135731182;135731661;135732599;135732804;135733683;135733922;135734297;135734528;135734706;135735325	2457	+;+;+;+;+;+;+;+;+;+;+;+;+;+;+;+	1.36623	6.61322	220.146	1.77094e-09	2.42216e-08
170742	Sertad3	AW124805|D1Mgi51|Rbt1|Sei3	SERTA domain containing 3	7	protein-coding	27473840;27476140	27473871;27477364	1257	+;+	-2.82502	3.25335	220.068	1.77478e-09	2.42308e-08
24088	Tlr2	Ly105	toll-like receptor 2	3	protein-coding	83836272;83840889;83841520	83838789;83841136;83841608	2855	-;-;-	-2.27593	3.78374	220.056	1.77536e-09	2.42308e-08
19219	Ptger4	EP4|Ptgerep4	prostaglandin E receptor 4 (subtype EP4)	15	protein-coding	5233404;5242261;5243620	5235222;5243195;5243831	2966	-;-;-	2.197	4.91035	219.956	1.78029e-09	2.42724e-08
320404	Itpkb	1110033J02Rik|E130307H12Rik	inositol 1,4,5-trisphosphate 3-kinase B	1	protein-coding	180330476;180332112;180412674;180413787;180418154;180420258;180421275;180421675	180330779;180334230;180412773;180414000;180418358;180420359;180421346;180423659	5101	+;+;+;+;+;+;+;+	-1.68687	6.6833	219.913	1.78244e-09	2.42761e-08
225791	Zadh2	C530046K17Rik|PTGR-3|Pthr3	zinc binding alcohol dehydrogenase, domain containing 2	18	protein-coding	84088158;84094410	84088373;84097514	3321	+;+	-1.81555	5.20985	219.644	1.79583e-09	2.44328e-08
71978	Ppp2r2a	2410004D02Rik|mKIAA1541	protein phosphatase 2, regulatory subunit B, alpha	14	protein-coding	67014056;67019716;67022274;67023026;67023633;67024528;67028865;67038875;67070235;67072090	67016653;67019807;67022443;67023190;67023810;67024640;67029030;67038972;67070309;67072471	4037	-;-;-;-;-;-;-;-;-;-	1.16521	7.18447	219.487	1.80368e-09	2.45138e-08
234023	Arglu1	9430010O03Rik|C130008N12	arginine and glutamate rich 1	8	protein-coding	8666576;8681384;8683748;8689977	8667416;8681467;8683973;8690537	1712	-;-;-;-	1.89101	6.03276	219.429	1.80659e-09	2.45209e-08
21854	Timm17a	Tim17a|mTim17a	translocase of inner mitochondrial membrane 17a	1	protein-coding	135301535;135304430;135306089;135309135;135309771;135313694	135302003;135304540;135306217;135309198;135309870;135313737	917	-;-;-;-;-;-	1.67233	5.9164	219.401	1.808e-09	2.45209e-08
74254	Gpn1	2410004J02Rik|AI449615|MBDIN|NTPBP|Xab1	GPN-loop GTPase 1	5	protein-coding	31494761;31495518;31497311;31498340;31499267;31500854;31501112;31503391;31503912;31504953;31506193;31507474;31509299;31510832	31494883;31495611;31497350;31498406;31499304;31500932;31501206;31503436;31504058;31505035;31506232;31507564;31509406;31511627	1847	+;+;+;+;+;+;+;+;+;+;+;+;+;+	1.42575	5.44319	219.347	1.81072e-09	2.4532e-08
18768	Pkib	Pkibeta|Prkacn2	protein kinase inhibitor beta, cAMP dependent, testis specific	10	protein-coding	57631981;57645869;57646416;57650981;57652082;57692203;57708074;57728090;57736290	57632207;57645955;57646451;57651401;57652173;57692270;57708181;57728266;57741112	6039	+;+;+;+;+;+;+;+;+	-2.33686	4.0821	219.224	1.81693e-09	2.45904e-08
14936	Gys1	Gys3|MGS	glycogen synthase 1, muscle	7	protein-coding	45434839;45436532;45438102;45439479;45439905;45442423;45442916;45443528;45444632;45444779;45447898;45448253;45451563;45451751;45454822;45455041	45435170;45436713;45438293;45439664;45440049;45442540;45443036;45443634;45444691;45444857;45448011;45448379;45451658;45451914;45454902;45456617	3681	+;+;+;+;+;+;+;+;+;+;+;+;+;+;+;+	-2.08516	4.98363	219.036	1.82649e-09	2.46939e-08
67138	Herc6	1700121D12Rik|2510038N07Rik|4930427L17Rik|AI451296|CEB1|Herc5	hect domain and RLD 6	6	protein-coding	57580992;57583173;57584550;57598429;57599965;57604073;57607042;57607634;57610803;57611775;57618613;57619445;57625896;57646127;57647065;57652032;57654389;57658009;57659676;57660091;57662066;57662343;57662700	57581232;57583332;57584626;57598656;57600059;57604200;57607178;57607707;57610921;57611834;57618706;57619634;57626050;57646231;57647172;57652169;57654532;57658175;57659739;57660161;57662249;57662445;57665136	5279	+;+;+;+;+;+;+;+;+;+;+;+;+;+;+;+;+;+;+;+;+;+;+	-3.36611	4.6732	224.714	1.84168e-09	2.48733e-08
70556	Slc25a33	5730438N18Rik|Pnc1	solute carrier family 25, member 33	4	protein-coding	149744036;149749049;149752404;149753799;149756075;149762367;149774000	149744937;149749329;149752470;149753899;149756152;149762546;149774267	1877	-;-;-;-;-;-;-	3.0784	4.68057	224.413	1.85668e-09	2.50496e-08
59125	Nek7	2810460C19Rik|AU020186	NIMA (never in mitosis gene a)-related expressed kinase 7	1	protein-coding	138484714;138498576;138502571;138515625;138516528;138532737;138534364;138544203;138561703;138619552	138487110;138498689;138502665;138515732;138516636;138532847;138534426;138544343;138561785;138619696	3366	-;-;-;-;-;-;-;-;-;-	-1.63685	7.31878	218.101	1.87484e-09	2.52683e-08
68889	Ubac2	1190008A14Rik|AW554959|Phgdhl1	ubiquitin associated domain containing 2	14	protein-coding	121878606;121905123;121907291;121908211;121973609;121983268;121994225;122008791;122019950	121878774;121905250;121907410;121908320;121973732;121983315;121994470;122008913;122021035	2154	+;+;+;+;+;+;+;+;+	-1.29479	6.24363	217.843	1.88843e-09	2.5425e-08
227644	Snapc4	5730436L13Rik	small nuclear RNA activating complex, polypeptide 4	2	protein-coding	26362765;26363638;26364620;26366409;26367191;26367735;26368144;26369139;26369912;26370786;26372731;26372974;26373319;26374021;26374492;26374643;26375608;26376155;26376600;26376869;26378021;26378161;26378494;26380549	26363020;26363768;26366037;26366436;26367301;26367805;26368408;26369612;26369991;26370880;26372825;26373080;26373466;26374185;26374564;26374747;26375689;26376233;26376725;26377036;26378067;26378279;26378636;26380653	4491	-;-;-;-;-;-;-;-;-;-;-;-;-;-;-;-;-;-;-;-;-;-;-;-	1.67792	5.49947	217.448	1.9095e-09	2.56819e-08
22780	Ikzf3	5830411O07Rik|Aiolos|Zfpn1a3|Znfn1a3	IKAROS family zinc finger 3	11	protein-coding	98464693;98476927;98485574;98488852;98490332;98516851;98518675;98545744	98467686;98477043;98485690;98489019;98490589;98516952;98518728;98546031	4098	-;-;-;-;-;-;-;-	-1.2923	9.22723	217.352	1.91463e-09	2.57241e-08
68709	Cilp2	1110031K21Rik|AA407300|CLIP-2	cartilage intermediate layer protein 2	8	protein-coding	69880366;69883300;69883991;69884287;69885388;69885996;69886434;69887288	69883208;69883457;69884099;69884565;69885543;69886268;69886532;69887392	4022	-;-;-;-;-;-;-;-	7.03985	1.2923	217.286	1.91819e-09	2.57452e-08
68597	Ccdc167	1110021J02Rik	coiled-coil domain containing 167	17	protein-coding	29695977;29703332;29705271;29705489;29716934	29700252;29704469;29705323;29705583;29717017	5646	-;-;-;-;-	-1.79158	4.86048	217.018	1.9327e-09	2.5906e-08
56291	Styx	0610039A20Rik|hStyxb	serine/threonine/tyrosine interaction protein	14	protein-coding	45351186;45354946;45356713;45359259;45366599;45367682;45368307;45368421;45371019;45372385;45373512	45351529;45354978;45356766;45359356;45366659;45367718;45368346;45368471;45371091;45372478;45376884	4258	+;+;+;+;+;+;+;+;+;+;+	1.72816	4.96474	216.983	1.93459e-09	2.5906e-08
69944	2810021J22Rik	AI449137	RIKEN cDNA 2810021J22 gene	11	protein-coding	58867240;58868815;58876694;58878776;58879929	58867309;58869006;58876820;58878868;58884338	4892	+;+;+;+;+	-3.02984	2.38172	216.954	1.93619e-09	2.5906e-08
53382	Txnl1	32kDa|TRP32|Txnl	thioredoxin-like 1	18	protein-coding	63662801;63671582;63674049;63675444;63676879;63679353;63682211;63692076	63664332;63671686;63674221;63675513;63677001;63679526;63682307;63692359	2558	-;-;-;-;-;-;-;-	1.31253	7.41912	216.501	1.96109e-09	2.62121e-08
54598	Calcrl	AV071593|CRLR	calcitonin receptor-like	2	protein-coding	84330626;84338503;84339211;84345023;84345170;84348205;84351179;84368547;84370030;84370407;84373254;84375295;84376349;84376965;84407519;84425070	84333678;84338544;84339429;84345089;84345230;84348358;84351305;84368638;84370142;84370517;84373383;84375381;84376483;84377045;84407586;84425266	4737	-;-;-;-;-;-;-;-;-;-;-;-;-;-;-;-	-2.65667	3.15433	216.455	1.96364e-09	2.62191e-08
70294	Rnf126	2610010O19Rik	ring finger protein 126	10	protein-coding	79758515;79760791;79760989;79761430;79761565;79762085;79762482;79762647;79766753	79759236;79760906;79761082;79761499;79761633;79762329;79762545;79762705;79766952	1639	-;-;-;-;-;-;-;-;-	1.52017	6.56589	216.265	1.97415e-09	2.63322e-08
74513	Neto2	5530601C23Rik|AI854825|BTCL2	neuropilin (NRP) and tolloid (TLL)-like 2	8	protein-coding	85636588;85642413;85647716;85663179;85663408;85669534;85670390;85674074;85690835	85641116;85642526;85647944;85663306;85663431;85669782;85670530;85674130;85691009	5646	-;-;-;-;-;-;-;-;-	3.79521	3.19775	216.033	1.98717e-09	2.64785e-08
67936	Wdr55	2410080P20Rik|C80692	WD repeat domain 55	18	protein-coding	36760239;36761977;36762166;36762355;36762658;36762849;36763092	36760480;36762077;36762253;36762534;36762757;36763018;36763708	1498	+;+;+;+;+;+;+	1.75667	6.12082	215.709	2.00546e-09	2.66717e-08
20496	Slc12a2	9330166H04Rik|Nkcc1|mBSC2|sy-ns	solute carrier family 12, member 2	18	protein-coding	57878678;57896282;57897344;57898059;57899260;57900022;57901356;57904124;57904338;57905953;57910241;57911890;57912837;57914106;57915409;57919456;57921746;57926407;57930155;57932480;57934951;57936308;57937660;57940135;57941009;57941753;57943916	57879544;57896401;57897419;57898154;57899399;57900132;57901464;57904251;57904422;57906104;57910348;57912013;57912938;57914261;57915508;57919567;57921886;57926513;57930234;57932605;57934998;57936430;57937771;57940221;57941144;57941820;57946821	6520	+;+;+;+;+;+;+;+;+;+;+;+;+;+;+;+;+;+;+;+;+;+;+;+;+;+;+	1.64005	5.30851	215.703	2.0058e-09	2.66717e-08
63955	Cables1	Cables|ik3-1	CDK5 and Abl enzyme substrate 1	18	protein-coding	11839274;11882714;11888737;11905925;11923360;11924815;11926261;11939719;11941180;11944461	11840533;11882785;11888829;11906002;11923456;11924971;11926364;11939825;11941387;11945627	3343	+;+;+;+;+;+;+;+;+;+	3.74241	1.19049	215.624	2.01029e-09	2.6704e-08
225929	Patl1	AV312086|Pat1b	protein associated with topoisomerase II homolog 1 (yeast)	19	protein-coding	11912399;11914348;11920178;11920805;11921369;11922467;11923387;11923801;11925137;11929875;11931533;11932138;11933680;11935679;11937220;11939684;11942629;11942825;11943331	11912577;11914459;11920395;11920885;11921563;11922568;11923476;11924018;11925226;11930055;11931656;11932235;11933739;11935827;11937379;11939839;11942720;11942974;11945096	4221	+;+;+;+;+;+;+;+;+;+;+;+;+;+;+;+;+;+;+	1.2746	6.33464	215.492	2.01779e-09	2.67761e-08
109095	Rbm15b	1810017N16Rik	RNA binding motif protein 15B	9	protein-coding	106883985	106887000	3016	-	1.28452	6.7343	215.416	2.02212e-09	2.68061e-08
15247	Mfsd14a	Hiat1	major facilitator superfamily domain containing 14A	3	protein-coding	116631164;116633722;116634903;116636278;116640387;116641247;116641710;116645366;116647782;116648519;116651404;116662395	116632480;116633885;116635000;116636390;116640458;116641360;116641928;116645480;116647909;116648581;116651499;116662677	2782	-;-;-;-;-;-;-;-;-;-;-;-	1.15135	6.49156	215.187	2.0353e-09	2.69531e-08
53333	Tomm40	AW539759|Mom35|Tom40	translocase of outer mitochondrial membrane 40	7	protein-coding	19701313;19702848;19703066;19703269;19710733;19710918;19713669;19714293;19714981	19701857;19702950;19703142;19703391;19710838;19711019;19713761;19714360;19715429	1666	-;-;-;-;-;-;-;-;-	1.60166	7.68821	215.085	2.04119e-09	2.70035e-08
19735	Rgs2	GOS8	regulator of G-protein signaling 2	1	protein-coding	143999338;144002116;144002780;144002952;144004009	144001874;144002282;144002841;144003053;144004149	3009	-;-;-;-;-	-2.00655	4.18423	214.734	2.06164e-09	2.72461e-08
72054	Cyp4f18	1810054N16Rik|Cyp4f3|Cypf18	cytochrome P450, family 4, subfamily f, polypeptide 18	8	protein-coding	71988482;71989060;71989707;71989861;71992832;71993165;71995886;71998174;72000875;72001088;72002388;72009044;72009579	71988737;71989142;71989771;71989994;71992961;71993231;71996156;71998295;72001002;72001141;72002532;72009242;72009626	1702	-;-;-;-;-;-;-;-;-;-;-;-;-	-2.02963	6.73194	214.692	2.06411e-09	2.72497e-08
21355	Tap2	ABC18|AI462429|APT2|Abcb3|Ham-2|Ham2|MTP2|PSF2|RING11|Tap-2|Y1|jas	transporter 2, ATP-binding cassette, sub-family B (MDR/TAP)	17	protein-coding	34204479;34205287;34205870;34208754;34209090;34211870;34212230;34214015;34214323;34214646;34215334;34215914	34204623;34205784;34205984;34208884;34209295;34212067;34212358;34214203;34214496;34214805;34215470;34216321	2490	+;+;+;+;+;+;+;+;+;+;+;+	-1.28366	7.17731	214.658	2.06613e-09	2.72497e-08
118445	Klf16	AI843742|BTEB4|DRRF	Kruppel-like factor 16	10	protein-coding	80567121;80576747	80569222;80577296	2652	-;-	1.64327	6.12208	214.209	2.0927e-09	2.7572e-08
15900	Irf8	AI893568|ICSBP|IRF-8|Icsbp1|Myls	interferon regulatory factor 8	8	protein-coding	120736376;120739817;120743706;120745620;120747203;120748299;120753353;120754388;120754999	120736409;120739991;120743889;120745708;120747308;120748346;120753733;120754503;120756694	2829	+;+;+;+;+;+;+;+;+	1.27836	9.26858	214.046	2.10246e-09	2.76723e-08
75624	Metap1	1700029C17Rik|AW047992|mKIAA0094	methionyl aminopeptidase 1	3	protein-coding	138458960;138462365;138466224;138468834;138472151;138473904;138474987;138478870;138480688;138483067;138489258	138460500;138462430;138466367;138468965;138472289;138473987;138475078;138478930;138480800;138483118;138489382	2549	-;-;-;-;-;-;-;-;-;-;-	1.29866	6.23193	213.996	2.10545e-09	2.76835e-08
192170	Eif4a3	2400003O03Rik|Ddx48|eIF4A-III|mKIAA0111	eukaryotic translation initiation factor 4A3	11	protein-coding	119288363;119288660;119288869;119292819;119293559;119293892;119294325;119294571;119295473;119296067;119297805;119299828	119288559;119288787;119288976;119292934;119293697;119294033;119294405;119294703;119295535;119296133;119297877;119300043	1463	-;-;-;-;-;-;-;-;-;-;-;-	1.20711	7.53197	213.915	2.1103e-09	2.77191e-08
66870	Serbp1	1200009K13Rik|9330147J08Rik|AL022786|Pairbp1	serpine1 mRNA binding protein 1	6	protein-coding	67266979;67271198;67271887;67272139;67272819;67277761;67281648;67283903	67267409;67271348;67272027;67272228;67272938;67277938;67281821;67289302	6685	+;+;+;+;+;+;+;+	1.13155	10.4535	213.174	2.15548e-09	2.82838e-08
68347	Mettl26	0610011F06Rik	methyltransferase like 26	17	protein-coding	25875500;25875960;25876220;25876495;25876661;25876950	25875726;25876122;25876279;25876562;25876739;25877163	811	+;+;+;+;+;+	-1.9229	4.40443	212.943	2.16973e-09	2.8442e-08
20850	Stat5a	AA959963|STAT5	signal transducer and activator of transcription 5A	11	protein-coding	100859351;100860484;100861328;100861721;100863131;100865331;100874003;100874339;100874923;100875483;100876777;100876942;100879279;100879611;100880277;100880468;100881030;100881738;100882062;100883834	100859580;100860576;100861465;100861877;100863220;100865505;100874133;100874490;100875078;100875662;100876864;100877064;100879371;100879817;100880371;100880598;100881185;100881789;100882166;100885169	3888	+;+;+;+;+;+;+;+;+;+;+;+;+;+;+;+;+;+;+;+	1.50229	5.70044	212.855	2.17524e-09	2.84853e-08
70052	Prpf4	1600015H11Rik|AI874830|AW047464|bN189G18.1	pre-mRNA processing factor 4	4	protein-coding	62408783;62409575;62411696;62414543;62415175;62415402;62415964;62416652;62417846;62419276;62422178;62422415;62422603;62423218	62408901;62409752;62411882;62414630;62415254;62415495;62416058;62416710;62417969;62419365;62422300;62422522;62422721;62426990	5237	+;+;+;+;+;+;+;+;+;+;+;+;+;+	1.2951	6.19821	212.429	2.20198e-09	2.88062e-08
74522	Morc2a	8430403M08Rik|Zcwcc1	microrchidia 2A	11	protein-coding	3649494;3650308;3658672;3661829;3664151;3668771;3669329;3672266;3675828;3676104;3676642;3677403;3678227;3678536;3679656;3679880;3680175;3680783;3681675;3683545;3683699;3684614;3684838;3685385;3685658;3685976;3688111;3689035	3650146;3650447;3658725;3661863;3664298;3668839;3669419;3672374;3675987;3676215;3676767;3677482;3678309;3678621;3679796;3680034;3680303;3680888;3681807;3683616;3684076;3684748;3684892;3685526;3685882;3686069;3688299;3690372	5238	+;+;+;+;+;+;+;+;+;+;+;+;+;+;+;+;+;+;+;+;+;+;+;+;+;+;+;+	1.50688	6.44888	212.39	2.20442e-09	2.88091e-08
66049	Rogdi	0610011C19Rik|AU020118|C76152|Lzf	rogdi homolog	16	protein-coding	5008729;5009478;5009901;5010040;5010467;5010847;5011612;5012241;5012427;5013303;5013463	5009252;5009604;5009950;5010153;5010565;5010942;5011692;5012295;5012509;5013374;5013553	1392	-;-;-;-;-;-;-;-;-;-;-	-1.52812	4.77144	212.023	2.22783e-09	2.90856e-08
269593	Luzp1	2700072H04Rik|AI266952|Luzp|mFLJ00226	leucine zipper protein 1	4	protein-coding	136469761;136521341;136539125;136540356;136545238	136469850;136521443;136539216;136543518;136549318	7529	+;+;+;+;+	2.34305	4.25813	211.926	2.23402e-09	2.91369e-08
11409	Acads	AI196007|Bcd-1|Bcd1|Hdlq8|SCAD	acyl-Coenzyme A dehydrogenase, short chain	5	protein-coding	115110299;115111094;115111319;115111637;115111857;115112240;115112765;115113064;115117565;115119225	115111006;115111150;115111414;115111774;115112027;115112391;115112876;115113213;115117728;115119313	1837	-;-;-;-;-;-;-;-;-;-	-1.47686	5.20072	211.759	2.24482e-09	2.92483e-08
16646	Kpna1	AW494490|IPOA5|NPI1|Rch2|mSRP1	karyopherin (importin) alpha 1	16	protein-coding	35983363;36000182;36002843;36009316;36012893;36019258;36020156;36020688;36021485;36023175;36029522;36031170;36033252;36033721	35983508;36000315;36002950;36009415;36012987;36019389;36020244;36020787;36021648;36023253;36029647;36031297;36033430;36036162	4022	+;+;+;+;+;+;+;+;+;+;+;+;+;+	1.51541	7.15762	211.537	2.2592e-09	2.93958e-08
230908	Tardbp	1190002A23Rik|C85084|TDP-43|Tdp43	TAR DNA binding protein	4	protein-coding	148612382;148619184;148620592;148621949;148625125;148626681	148618791;148619354;148620732;148622112;148625376;148626996	7454	-;-;-;-;-;-	1.40169	8.23477	211.503	2.26141e-09	2.93958e-08
50926	Hnrnpdl	AA407431|AA959857|D5Ertd650e|D5Wsu145e|Hnrnpdl1|Hnrpdl|JKTBP|hnRNP DL|hnRNP-DL	heterogeneous nuclear ribonucleoprotein D-like	5	protein-coding	100033577;100036104;100036481;100036862;100037085;100037568;100037813;100038720	100034984;100036195;100036651;100036976;100037216;100037729;100037981;100039222	2752	-;-;-;-;-;-;-;-	1.48111	7.79721	211.459	2.26433e-09	2.93958e-08
384009	Glipr2	5730414A08Rik|C77180|GAPR-1	GLI pathogenesis-related 2	4	protein-coding	43957702;43968112;43968572;43970500;43977463	43957773;43968220;43968675;43970577;43979118	2019	+;+;+;+;+	-2.45237	4.86103	211.445	2.26524e-09	2.93958e-08
12051	Bcl3	AI528691|Bcl-3	B cell leukemia/lymphoma 3	7	protein-coding	19808462;19809142;19809496;19811057;19811320;19811495;19812405;19820047;19822437	19809056;19809259;19809663;19811134;19811408;19811699;19812513;19820200;19822755	1835	-;-;-;-;-;-;-;-;-	1.41248	7.01186	211.409	2.2676e-09	2.93969e-08
109689	Arrb1	1200006I17Rik|AW208571|G430100A01Rik	arrestin, beta 1	7	protein-coding	99535486;99582261;99583660;99587215;99587998;99588895;99589651;99591263;99592504;99592990;99594621;99596023;99597036;99598491;99599801;99601098	99535798;99582291;99583720;99587259;99588194;99588954;99589718;99591398;99592588;99593062;99594758;99596106;99597059;99598561;99599852;99606771	7112	+;+;+;+;+;+;+;+;+;+;+;+;+;+;+;+	-2.80169	4.93231	219.437	2.27509e-09	2.94645e-08
234695	Carmil2	CG1399-PB|D130029J02Rik|Gm585|Rltpr	capping protein regulator and myosin 1 linker 2	8	protein-coding	105690906;105691327;105692301;105692517;105692803;105693038;105693256;105693525;105694014;105695025;105695208;105695652;105696861;105697024;105697217;105697868;105698031	105691245;105691425;105692429;105692630;105692963;105693125;105693396;105693591;105694249;105695125;105695568;105695774;105696897;105697095;105697438;105697945;105698165	2504	+;+;+;+;+;+;+;+;+;+;+;+;+;+;+;+;+	-1.53435	5.8251	210.976	2.29607e-09	2.97064e-08
71723	Dhx34	1200013B07Rik|1810012L18Rik|Ddx34|mKIAA0134	DEAH (Asp-Glu-Ala-His) box polypeptide 34	7	protein-coding	16197221;16198566;16198845;16199675;16201930;16203172;16203574;16203867;16205397;16205988;16210514;16212809;16214342;16215224;16216219;16217988;16221998	16197430;16198701;16199021;16199959;16202036;16203289;16203747;16204103;16205498;16206181;16210688;16213026;16214444;16215478;16216530;16218950;16222032	3801	-;-;-;-;-;-;-;-;-;-;-;-;-;-;-;-;-	-1.97932	5.33049	210.906	2.30073e-09	2.97086e-08
271221	Rubcnl	5031414D18Rik|Gm744|Gm911|Kiaa0226l	RUN and cysteine rich domain containing beclin 1 interacting protein like	14	protein-coding	75016027;75031872;75035419;75036010;75038339;75038872;75040803;75042337;75044409;75047412;75048198;75049564;75050102;75051969	75016166;75032480;75035501;75036211;75038440;75038932;75040935;75042482;75044473;75047650;75048259;75049717;75050192;75052532	2651	+;+;+;+;+;+;+;+;+;+;+;+;+;+	-3.14797	6.16671	255.973	2.30083e-09	2.97086e-08
57315	Wdr46	2310007I04Rik|Bing4|C78447|C78559	WD repeat domain 46	17	protein-coding	33940723;33940885;33941192;33941406;33941633;33941822;33943346;33943558;33943801;33944482;33948220;33948643;33948836;33949073;33949278	33940806;33941091;33941272;33941518;33941720;33941883;33943450;33943708;33943936;33944581;33948533;33948737;33948931;33949186;33949695	2164	+;+;+;+;+;+;+;+;+;+;+;+;+;+;+	1.56573	7.0932	210.867	2.30335e-09	2.97113e-08
215512	Fam117a	5730593F17Rik|AW548096	family with sequence similarity 117, member A	11	protein-coding	95337018;95363999;95371438;95374982;95375629;95377483;95378819;95380662	95337261;95364168;95371533;95375092;95375763;95377681;95378969;95381872	2317	+;+;+;+;+;+;+;+	-2.52861	5.00984	210.736	2.31212e-09	2.97947e-08
140703	Emid1	AW122071|CO-5|Emu1	EMI domain containing 1	11	protein-coding	5106266;5110690;5116880;5128870;5129009;5129428;5129622;5130632;5131482;5131920;5134349;5135354;5143827;5144295;5152122	5106969;5110774;5116924;5128914;5129071;5129480;5129720;5130778;5131571;5132040;5134410;5135431;5143930;5144408;5152222	1911	-;-;-;-;-;-;-;-;-;-;-;-;-;-;-	-3.25147	3.2224	210.5	2.32794e-09	2.99688e-08
21753	Tes	D6Ertd352e|TESS|Tes1|Tes2|testin2	testis derived transcript	6	protein-coding	17065149;17086137;17096128;17097261;17099704;17100282;17104593	17065313;17086222;17096380;17097590;17099919;17100440;17105825	2442	+;+;+;+;+;+;+	1.5474	6.42304	210.363	2.33717e-09	3.00577e-08
11769	Ap1s1	AP19	adaptor protein complex AP-1, sigma 1	5	protein-coding	137034994;137037418;137041769;137043064;137046008	137035791;137037555;137041877;137043242;137046060	1277	-;-;-;-;-	-1.68104	5.61928	210.142	2.35223e-09	3.02212e-08
68750	Rreb1	1110037N09Rik|AA414966|B930013M22Rik	ras responsive element binding protein 1	13	protein-coding	37826038;37826912;37827393;37888434;37888871;37892552;37893772;37898412;37899624;37916022;37916459;37928123;37929558;37941543;37946857;37948643	37826344;37826975;37827731;37888680;37888972;37892658;37895198;37898501;37899787;37916160;37916595;37928312;37935545;37941704;37947663;37952005	13633	+;+;+;+;+;+;+;+;+;+;+;+;+;+;+;+	-1.80648	5.84487	210.036	2.35943e-09	3.02836e-08
73825	Ppp1r21	1110018J12Rik|AI426045|AW550781|Ccdc128|Klraq1	protein phosphatase 1, regulatory subunit 21	17	protein-coding	88530124;88542845;88545321;88547568;88549494;88549791;88550662;88554850;88555582;88558589;88558777;88562109;88565641;88569080;88572603;88575192;88577138;88578782;88580435;88582415;88583853;88587684	88530318;88542913;88545467;88547669;88549658;88549849;88550756;88554902;88555731;88558690;88558865;88562245;88565733;88569207;88572755;88575284;88577380;88578814;88580551;88582513;88583981;88588367	3135	+;+;+;+;+;+;+;+;+;+;+;+;+;+;+;+;+;+;+;+;+;+	-1.41468	5.60684	209.933	2.36651e-09	3.03444e-08
192654	Pla2g15	ACS|C87498|LLPL|Lpla2|Lypla3	phospholipase A2, group XV	8	protein-coding	106150399;106154868;106160163;106160581;106161084;106162825	106150613;106155024;106160281;106160679;106161308;106164715	2706	+;+;+;+;+;+	-2.44551	4.01461	209.884	2.36991e-09	3.03579e-08
66586	Crls1	0610009I22Rik|4930557M15Rik|5730490M08Rik	cardiolipin synthase 1	2	protein-coding	132846666;132847734;132849866;132854893;132861209;132862335;132864090;132865837	132847125;132847880;132850003;132855022;132861294;132862403;132864181;132866773	2059	+;+;+;+;+;+;+;+	1.77375	5.12969	209.686	2.38355e-09	3.05024e-08
218203	Mylip	9430057C20Rik|Mir	myosin regulatory light chain interacting protein	13	protein-coding	45389742;45391189;45404400;45405893;45406557;45408356;45410421	45390043;45391379;45404585;45406090;45406721;45408776;45411940	2983	+;+;+;+;+;+;+	-2.85974	5.58456	232.12	2.44726e-09	3.12586e-08
21672	Prdx2	AL022839|Band-8|NkefB|PRP|PrxII|TDX1|TPx|TPx-B|TR|TSA|Tdpx1|Torin	peroxiredoxin 2	8	protein-coding	84969648;84970240;84970436;84971287;84971562;84974000	84969762;84970344;84970589;84971409;84971692;84974313	942	+;+;+;+;+;+	-1.16909	6.97279	208.778	2.44748e-09	3.12586e-08
75580	Zbtb4	2310026P19Rik|9230111I22Rik|mKIAA1538	zinc finger and BTB domain containing 4	11	protein-coding	69765912;69775376;69775862;69777472	69766085;69775442;69776889;69784026	7824	+;+;+;+	-2.57385	5.82229	220.511	2.45463e-09	3.13189e-08
20503	Slc16a7	4921534N07Rik|9030411M13Rik|D630004K10Rik|Mct2	solute carrier family 16 (monocarboxylic acid transporters), member 7	10	protein-coding	125227485;125230592;125233442;125294595;125298622;125301957;125328335	125228289;125231404;125233585;125294844;125298702;125302081;125328535	2419	-;-;-;-;-;-;-	-3.12512	2.07355	208.549	2.46385e-09	3.14056e-08
70683	Utp20	3830408P06Rik|AA617408|Drim|mDRIM|mDRIN	UTP20 small subunit processome component	10	protein-coding	88746607;88747276;88748226;88749260;88750652;88751345;88752907;88753636;88754477;88754751;88755188;88757025;88757857;88758304;88760870;88761743;88762769;88764674;88765411;88767063;88767453;88768635;88770372;88770685;88771862;88772428;88772852;88774672;88774925;88775209;88776164;88777405;88778223;88780948;88782573;88785990;88787455;88791051;88791684;88792599;88795377;88798281;88798684;88801117;888…	88747059;88747421;88748352;88749541;88750723;88751532;88753039;88753767;88754659;88754820;88755267;88757135;88757988;88758474;88760986;88761884;88762935;88764841;88765509;88767219;88767592;88768924;88770454;88770824;88771999;88772568;88773007;88774824;88774975;88775352;88776251;88777549;88778446;88781027;88782716;88786198;88787621;88791176;88791769;88792689;88795565;88798521;88798763;88801193;888…	8831	-;-;-;-;-;-;-;-;-;-;-;-;-;-;-;-;-;-;-;-;-;-;-;-;-;-;-;-;-;-;-;-;-;-;-;-;-;-;-;-;-;-;-;-;-;-;-;-;-;-;-;-;-;-;-;-;-;-;-;-;-;-	1.36775	7.48426	208.284	2.48301e-09	3.16005e-08
72128	2610008E11Rik	-	RIKEN cDNA 2610008E11 gene	10	protein-coding	79064374;79068634;79088287;79092412;79094431;79097458	79068051;79068728;79088379;79092504;79094557;79097600	4229	-;-;-;-;-;-	-2.11766	3.79747	208.27	2.48403e-09	3.16005e-08
76630	Stambpl1	1700095N21Rik|8230401J17Rik|ALMalpha|AMSH-FP	STAM binding protein like 1	19	protein-coding	34192270;34220187;34226542;34230093;34231431;34233961;34235210;34236276;34238776;34239503;34240017	34192631;34220266;34226759;34230168;34231526;34234318;34235334;34236413;34238888;34239602;34240328	1978	+;+;+;+;+;+;+;+;+;+;+	-1.48754	4.67545	208.197	2.48938e-09	3.16373e-08
270198	Pfkfb4	C230090D14	6-phosphofructo-2-kinase/fructose-2,6-biphosphatase 4	9	protein-coding	108991902;108998859;108999113;109005572;109007284;109007692;109008349;109010449;109011158;109025047;109027520;109027745;109028894;109030329	108992112;108998975;108999209;109005638;109007358;109007748;109008470;109010656;109011304;109025151;109027649;109027807;109028958;109032225	3361	+;+;+;+;+;+;+;+;+;+;+;+;+;+	-2.38843	3.5845	207.965	2.50636e-09	3.18219e-08
102693	Phldb1	AU041016|D330037A14Rik|Ll5a	pleckstrin homology like domain, family B, member 1	9	protein-coding	44686308;44688617;44694029;44694374;44696037;44697752;44697926;44699347;44699556;44700946;44703803;44704061;44707885;44710923;44711148;44711641;44715314;44718274;44726010;44727051;44728020;44735125	44687698;44688702;44694131;44694490;44696183;44697842;44698220;44699449;44699696;44701086;44703892;44704171;44708040;44711060;44711288;44711922;44716665;44718399;44726180;44727174;44728100;44735198	5461	-;-;-;-;-;-;-;-;-;-;-;-;-;-;-;-;-;-;-;-;-;-	6.40428	1.51475	207.882	2.51245e-09	3.1868e-08
233490	Crebzf	1110034C16Rik|6330417B10Rik|LAZip|LAZipII|SMILE|Zf	CREB/ATF bZIP transcription factor	7	protein-coding	90442781	90447721	4941	+	2.09651	6.2763	206.823	2.59184e-09	3.28162e-08
14676	Gna15	G[a]15|Galpha15	guanine nucleotide binding protein, alpha 15	10	protein-coding	81502313;81507928;81509286;81511997;81512411;81514237;81523810	81503105;81508081;81509415;81512125;81512565;81514421;81524225	1962	-;-;-;-;-;-;-	-4.05052	3.5067	206.817	2.59229e-09	3.28162e-08
225049	Ttc7	1110035E02Rik|1700007L07Rik|Ttc7a|fsn|hea	tetratricopeptide repeat domain 7	17	protein-coding	87282886;87290189;87292811;87306929;87308729;87321403;87322438;87323124;87329323;87330025;87334267;87339891;87340888;87342067;87346541;87359114;87361849;87363456;87370459;87379849	87283410;87290352;87292979;87307059;87308844;87321481;87322595;87323187;87329460;87330108;87334371;87340008;87340945;87342139;87346701;87359230;87361943;87363590;87370661;87381770	4615	+;+;+;+;+;+;+;+;+;+;+;+;+;+;+;+;+;+;+;+	-1.48664	7.92846	206.729	2.59899e-09	3.28688e-08
228790	Asxl1	-	additional sex combs like 1	2	protein-coding	153346139;153352189;153354650;153357070;153391529;153391725;153392841;153393349;153393624;153393882;153396732;153397376;153399239	153346390;153352271;153354652;153357178;153391649;153391822;153392934;153393501;153393787;153393978;153396837;153398000;153404007	6674	+;+;+;+;+;+;+;+;+;+;+;+;+	1.22112	7.76869	206.551	2.61268e-09	3.30097e-08
65964	Map3k20	AV006891|B230120H23Rik|HCCS-4|MLTK|MLTKalpha|MLTKbeta|Zak	mitogen-activated protein kinase kinase kinase 20	2	protein-coding	72285637;72298188;72355558;72364628;72368401;72371727;72371871;72378634;72384131;72389470;72398290;72401989;72410149;72411930;72412071;72416541;72417955;72433368;72435231;72438202;72441232	72285855;72298380;72355645;72364729;72368466;72371755;72372008;72378720;72384205;72389839;72398425;72407502;72410193;72411960;72412210;72416603;72418047;72433484;72435305;72438352;72442610	9111	+;+;+;+;+;+;+;+;+;+;+;+;+;+;+;+;+;+;+;+;+	2.78326	3.61057	206.516	2.61534e-09	3.30111e-08
67861	Akr1b10	2310005E10Rik|Akr1b16	aldo-keto reductase family 1, member B10 (aldose reductase)	6	protein-coding	34384247;34387672;34388776;34390055;34392017;34392389;34392915;34394058;34394727;34396612	34384407;34387839;34388892;34390132;34392139;34392495;34392996;34394141;34394809;34396949	1341	+;+;+;+;+;+;+;+;+;+	-2.63143	2.89608	206.396	2.62467e-09	3.30865e-08
109305	Orai1	D730049H07Rik|Tmem142a|orai-1	ORAI calcium release-activated calcium modulator 1	5	protein-coding	123015074;123029075	123015566;123030452	1871	+;+	1.73452	5.91434	206.353	2.628e-09	3.30865e-08
108097	Prkab2	5730553K21Rik|AW049591|BB124140	protein kinase, AMP-activated, beta 2 non-catalytic subunit	3	protein-coding	97658212;97658589;97662273;97663582;97663868;97666582;97667359;97669728	97658369;97658766;97662439;97663675;97663988;97666715;97667427;97673083	4277	+;+;+;+;+;+;+;+	2.17988	3.25119	206.34	2.629e-09	3.30865e-08
109284	R3hdm4	AI503502|C030046I01Rik	R3H domain containing 4	10	protein-coding	79910053;79911942;79912075;79912396;79912649;79913225;79913557;79916823	79911139;79911997;79912160;79912481;79912769;79913346;79913711;79916930	1821	-;-;-;-;-;-;-;-	-1.67876	5.78276	206.223	2.6381e-09	3.31687e-08
69660	Tmbim1	2310061B02Rik|AA960455|AU024746|C78899|RECS1|Tmbib1|mKIAA4161	transmembrane BAX inhibitor motif containing 1	1	protein-coding	74288247;74289871;74290752;74291200;74291431;74291695;74292457;74292835;74293005;74293908;74295198;74304123	74289518;74289924;74290847;74291287;74291468;74291734;74292507;74292888;74293069;74294002;74295439;74304336	2309	-;-;-;-;-;-;-;-;-;-;-;-	2.90258	3.59803	205.979	2.65714e-09	3.33756e-08
106073	Mfsd5	AA409375|AW556797|D15Mgi27	major facilitator superfamily domain containing 5	15	protein-coding	102279456;102280177	102279629;102281744	1742	+;+	1.18873	6.4152	205.209	2.71845e-09	3.41126e-08
106894	Hmgxb3	2510002C16Rik|A630042L21Rik|AI413166|mKIAA0194	HMG box domain containing 3	18	protein-coding	61131277;61133852;61135471;61136227;61137403;61140791;61141659;61146429;61147247;61150369;61152185;61155028;61155260;61157343;61162897;61165485;61167196;61171208;61172151;61176578	61132595;61134061;61135587;61136360;61137622;61140975;61141790;61146556;61147548;61150518;61152283;61155125;61155432;61157761;61163028;61165583;61167693;61171382;61172286;61177050	5199	-;-;-;-;-;-;-;-;-;-;-;-;-;-;-;-;-;-;-;-	1.18942	6.27802	205.135	2.72447e-09	3.4155e-08
216892	Spns2	-	spinster homolog 2	11	protein-coding	72451638;72453554;72454054;72454300;72456303;72456500;72456775;72457205;72458633;72458902;72463643;72474705;72489426	72453115;72453600;72454217;72454398;72456368;72456689;72456927;72457347;72458699;72459053;72463779;72474770;72489904	3241	-;-;-;-;-;-;-;-;-;-;-;-;-	-3.33056	3.33117	204.995	2.73574e-09	3.42374e-08
55934	Rp9	PAP-1|Rp9h	retinitis pigmentosa 9 (human)	9	protein-coding	22448311;22449802;22453779;22457373;22458711;22468074	22448854;22449863;22453870;22457502;22458741;22468356	1142	-;-;-;-;-;-	-1.32245	6.39944	204.988	2.73634e-09	3.42374e-08
70510	Rnf167	0610010G05Rik|5730408C10Rik|AU019305|AV328608	ring finger protein 167	11	protein-coding	70647589;70648029;70649221;70649445;70649675;70649912;70650126;70650764;70650922	70647952;70648109;70649346;70649532;70649765;70650017;70650219;70650844;70651421	1531	+;+;+;+;+;+;+;+;+	-1.78473	6.12344	204.927	2.74129e-09	3.42661e-08
13340	Slc29a2	Der12|Ent2|Hnp36	solute carrier family 29 (nucleoside transporters), member 2	19	protein-coding	5024006;5024511;5026028;5026358;5027025;5027343;5027680;5028841;5029212;5029409;5030288;5031002	5024277;5024592;5026188;5026497;5027159;5027440;5027764;5028971;5029320;5029494;5030490;5031972	2473	+;+;+;+;+;+;+;+;+;+;+;+	3.20282	3.04068	204.878	2.7453e-09	3.42831e-08
233065	Alkbh6	AI839550|Abh6|C130099A02	alkB homolog 6	7	protein-coding	30308753;30309481;30309986;30311840;30312237;30312591;30313919	30308834;30309559;30310054;30311900;30312388;30312707;30314303	945	+;+;+;+;+;+;+	1.69796	4.57679	204.117	2.80822e-09	3.49949e-08
227634	Camsap1	9530003A05Rik|C77823|PRO2405	calmodulin regulated spectrin-associated protein 1	2	protein-coding	25926838;25933591;25934220;25935462;25935850;25936515;25937946;25940865;25941378;25944426;25944942;25945134;25952678;25956247;25965663;25966686;25982782	25930025;25933709;25934335;25935561;25936058;25936651;25940313;25940949;25941469;25944603;25945038;25945273;25952819;25956327;25965824;25966948;25983282	7978	-;-;-;-;-;-;-;-;-;-;-;-;-;-;-;-;-	1.52214	5.55865	204.114	2.80845e-09	3.49949e-08
69674	Mif4gd	1110014L05Rik|2310075G12Rik	MIF4G domain containing	11	protein-coding	115607918;115609061;115609280;115609539;115611903;115612785	115608613;115609153;115609435;115609648;115612503;115612969	1841	-;-;-;-;-;-	1.44731	8.01207	204.09	2.81043e-09	3.49949e-08
56045	Samhd1	E330031J07Rik|Mg11|mSAMHD1	SAM domain and HD domain, 1	2	protein-coding	157097529;157101321;157101721;157104832;157106231;157107429;157109417;157110548;157112800;157114222;157116352;157120482;157121831;157123289;157126772;157129850;157134879	157099503;157101443;157101858;157104936;157106323;157107565;157109532;157110639;157112941;157114322;157116507;157120552;157121946;157123449;157126844;157129916;157135222	4010	-;-;-;-;-;-;-;-;-;-;-;-;-;-;-;-;-	-1.99954	8.9352	209.469	2.81389e-09	3.50044e-08
234407	Colgalt1	2810024B22Rik|Glt25d1	collagen beta(1-O)galactosyltransferase 1	8	protein-coding	71611024;71612084;71612910;71617550;71618075;71619652;71620601;71620748;71621764;71622703;71623090;71623493	71611444;71612194;71613027;71617684;71618279;71619771;71620677;71620854;71621896;71622830;71623296;71624911	3181	+;+;+;+;+;+;+;+;+;+;+;+	1.49843	7.56148	203.696	2.84367e-09	3.53408e-08
66092	Ghitm	1010001P14Rik|C77840|MICS1|PTD010|Tmbim5	growth hormone inducible transmembrane protein	14	protein-coding	37120444;37125160;37125902;37127587;37130636;37131538;37133171;37133633;37134965;37135195	37122226;37125331;37126090;37127695;37130777;37131649;37133270;37133803;37135139;37135322	3081	-;-;-;-;-;-;-;-;-;-	1.41308	8.48508	203.505	2.86e-09	3.55096e-08
21351	Taldo1	-	transaldolase 1	7	protein-coding	141392160;141396049;141398495;141400288;141401581;141401872;141402184;141402744	141392318;141396172;141398602;141400419;141401756;141402069;141402329;141402976	1276	+;+;+;+;+;+;+;+	-1.08596	7.77664	203.452	2.86449e-09	3.55312e-08
107771	Bmyc	2900002K07Rik|AW060705|Mycb	brain expressed myelocytomatosis oncogene	2	protein-coding	25706879	25707721	843	+	-2.58507	4.93243	203.727	2.87947e-09	3.56828e-08
22350	Ezr	AW146364|R75297|Vil2|p81	ezrin	17	protein-coding	6738131;6739630;6740963;6741421;6742354;6742690;6747264;6752983;6753986;6754611;6755848;6759479;6782632	6739467;6739881;6741055;6741581;6742484;6742853;6747360;6753129;6754069;6754885;6755943;6759562;6782780	3070	-;-;-;-;-;-;-;-;-;-;-;-;-	1.20833	10.0572	202.969	2.90627e-09	3.596e-08
74383	Ubap2l	3110083O19Rik|4932431F02Rik|A430103N23Rik|C77168|Nice-4|mKIAA0144	ubiquitin-associated protein 2-like	3	protein-coding	89999589;90000288;90001818;90002279;90003245;90005994;90008256;90009110;90010433;90012686;90015130;90015302;90016699;90017115;90018414;90019152;90020897;90021239;90023431;90025063;90026593;90028325;90031296;90034065;90034655;90038370;90038815;90043700;90044854;90047770;90052390	90000253;90000991;90001868;90002476;90003312;90006617;90008361;90009327;90010514;90012739;90015218;90015497;90016771;90017289;90018468;90019341;90021069;90021516;90023629;90025234;90026678;90028377;90031370;90034177;90034700;90038465;90039016;90043810;90044931;90047899;90052515	5486	-;-;-;-;-;-;-;-;-;-;-;-;-;-;-;-;-;-;-;-;-;-;-;-;-;-;-;-;-;-;-	1.15282	8.88659	202.956	2.90741e-09	3.596e-08
12571	Cdk6	AI504062|Crk2	cyclin-dependent kinase 6	5	protein-coding	3344312;3390681;3428991;3473119;3515454;3519359;3520645	3344599;3390816;3429158;3473228;3515504;3519494;3522225	2470	+;+;+;+;+;+;+	2.5019	4.35775	202.245	2.97011e-09	3.67005e-08
77809	Lrrc42	A930011F22Rik|AA536996	leucine rich repeat containing 42	4	protein-coding	107233514;107235800;107239078;107239712;107240902;107243208;107247294;107253275	107233984;107235884;107239191;107239800;107241020;107243339;107247780;107253533	1756	-;-;-;-;-;-;-;-	1.3765	5.15873	202.028	2.98957e-09	3.69056e-08
214424	Parp16	ARTD15|BC055447|C79952|PARP-16	poly (ADP-ribose) polymerase family, member 16	9	protein-coding	65214690;65215349;65226053;65229806;65233669;65236641;65237854	65214863;65215632;65226190;65230012;65233840;65236782;65239219	2483	+;+;+;+;+;+;+	-4.09806	1.85056	201.863	3.00449e-09	3.70544e-08
67486	Polr3g	2310047G20Rik|AV275904|RPC32|RPC7	polymerase (RNA) III (DNA directed) polypeptide G	13	protein-coding	81673837;81678116;81682112;81687126;81689197;81694648;81699744;81710858	81676122;81678259;81682194;81687176;81689256;81694777;81699893;81711013	3060	-;-;-;-;-;-;-;-	2.25145	4.476	201.775	3.01242e-09	3.71168e-08
210992	Lpcat1	2900035H07Rik|Aytl2|BB137372|BC005662|C87117|LPCAT|LPCAT-1|lysoPAFAT|mLPCAT1|rd11	lysophosphatidylcholine acyltransferase 1	13	protein-coding	73467383;73484261;73488887;73494802;73496180;73499299;73501356;73503041;73505502;73509996;73510848;73511300;73513820;73514354	73467517;73484403;73489101;73494914;73496240;73499357;73501390;73503095;73505584;73510121;73511001;73511398;73513961;73514538	1605	+;+;+;+;+;+;+;+;+;+;+;+;+;+	1.54231	6.88621	201.272	3.05856e-09	3.76494e-08
230234	Abitram	Fam206a|simiate	actin binding transcription modulator	4	protein-coding	56802329;56803596;56804154;56805682;56805878;56806034	56802726;56803647;56804283;56805758;56805947;56809605	4299	+;+;+;+;+;+	1.14552	6.27977	200.736	3.10849e-09	3.82269e-08
72157	Pgm2	2610020G18Rik|AA407108|AI098105|Pgm-2|Pgm1	phosphoglucomutase 2	4	protein-coding	99929451;99961456;99962044;99963518;99964675;99967059;99969987;99978865;99981884;99983969;99986675	99929811;99961618;99962190;99963643;99964865;99967213;99970102;99979000;99982067;99984103;99987294	2334	+;+;+;+;+;+;+;+;+;+;+	-2.02629	5.28836	200.706	3.11139e-09	3.82269e-08
11796	Birc3	AW107670|Api1|Api2|Birc2|C-IAP2|HIAP2|IAP1|IAP2|MIAP1|MIAP2|MIHB|MIHC|RNF49|cIAP-1|cIAP-2|cIAP1|cIAP2	baculoviral IAP repeat-containing 3	9	protein-coding	7848699;7849672;7850920;7854367;7857390;7858701;7860263;7860463;7872823	7849456;7849713;7851171;7854606;7857438;7858779;7860362;7861407;7873170	2813	-;-;-;-;-;-;-;-;-	1.29239	8.01459	200.663	3.11538e-09	3.82396e-08
109658	Txlna	2600010N21Rik|AI425952|AW209241|Il14|Txln	taxilin alpha	4	protein-coding	129626077;129629551;129630312;129631280;129631591;129632090;129634375;129637096;129639229;129640256;129640971	129629198;129629646;129630404;129631354;129631710;129632284;129634545;129637187;129639567;129640805;129641065	4948	-;-;-;-;-;-;-;-;-;-;-	1.29245	7.77496	200.59	3.12229e-09	3.8288e-08
432486	Gnptab	EG432486	N-acetylglucosamine-1-phosphate transferase, alpha and beta subunits	10	protein-coding	88379412;88400652;88411916;88412605;88414393;88419125;88419426;88428493;88429461;88429840;88431333;88432441;88433049;88436002;88436352;88437435;88439128;88439451;88440224;88443309;88445763	88379535;88400737;88412035;88412646;88414598;88419189;88419560;88428654;88429640;88430010;88431456;88432644;88434088;88436201;88436571;88437548;88439213;88439549;88440391;88443399;88447329	5204	+;+;+;+;+;+;+;+;+;+;+;+;+;+;+;+;+;+;+;+;+	-1.53226	5.87721	200.448	3.13579e-09	3.84172e-08
68021	Bphl	2010012D11Rik|5730533B08Rik|AI115341	biphenyl hydrolase-like (serine hydrolase, breast epithelial mucin-associated antigen)	13	protein-coding	34037641;34044424;34046786;34050281;34060434;34063910;34073676	34037769;34044527;34046952;34050434;34060565;34064033;34074074	1209	+;+;+;+;+;+;+	-3.46801	2.76925	200.336	3.14645e-09	3.85112e-08
223499	Dcaf13	Gm83|Wdsof1	DDB1 and CUL4 associated factor 13	15	protein-coding	39112874;39118711;39119345;39123213;39124329;39127890;39130216;39138084;39143623;39145091;39146673	39113051;39118910;39119452;39123302;39124484;39127967;39130298;39138248;39143758;39145254;39146856	1542	+;+;+;+;+;+;+;+;+;+;+	1.39558	6.5455	200.241	3.15553e-09	3.85858e-08
12043	Bcl2	AW986256|Bcl-2|C430015F12Rik|D630044D05Rik|D830018M01Rik	B cell leukemia/lymphoma 2	1	protein-coding	106538179;106711762	106543398;106714290	7749	-;-	-2.43305	6.23419	211.299	3.16502e-09	3.86653e-08
66314	Tpd52l2	2810411G23Rik|AU016537|C86069|D54	tumor protein D52-like 2	2	protein-coding	181497253;181499845;181501905;181502876;181508166;181511574;181513039;181515080	181497332;181499990;181502053;181502935;181508267;181511615;181513087;181516757	2306	+;+;+;+;+;+;+;+	1.32493	6.03394	200.081	3.17092e-09	3.87008e-08
108654	Fam210a	4933403F05Rik|AA987140|AV134576|AW491926	family with sequence similarity 210, member A	18	protein-coding	68260184;68272563;68275762;68300074	68268952;68272674;68276274;68300333	9654	-;-;-;-	1.31474	5.63451	200.036	3.1753e-09	3.87176e-08
16971	Lrp1	A2mr|AI316852|CD91|Lrp|b2b1554Clo	low density lipoprotein receptor-related protein 1	10	protein-coding	127538157;127539233;127539472;127539667;127539858;127540153;127540619;127540950;127541234;127541639;127542185;127542567;127543087;127544419;127545535;127545731;127546000;127546394;127546837;127548315;127548538;127549317;127549908;127550185;127550607;127550945;127551669;127552161;127552711;127553367;127553692;127554264;127554581;127554948;127555654;127555991;127556210;127556608;127556884;127557194…	127539090;127539377;127539562;127539731;127539959;127540327;127540780;127541123;127541374;127541815;127542301;127542673;127543265;127544687;127545654;127545865;127546140;127546516;127546956;127548447;127548644;127549433;127550033;127550307;127550726;127551061;127551762;127552309;127552899;127553572;127553879;127554383;127554666;127555131;127555844;127556131;127556332;127556736;127557000;127557316…	14892	-;-;-;-;-;-;-;-;-;-;-;-;-;-;-;-;-;-;-;-;-;-;-;-;-;-;-;-;-;-;-;-;-;-;-;-;-;-;-;-;-;-;-;-;-;-;-;-;-;-;-;-;-;-;-;-;-;-;-;-;-;-;-;-;-;-;-;-;-;-;-;-;-;-;-;-;-;-;-;-;-;-;-;-;-;-;-;-;-	-5.17084	1.14532	199.858	3.19244e-09	3.88569e-08
23912	Rhof	AI845056|AV026554|Arhf|Ifld1|Rif	ras homolog family member F (in filopodia)	5	protein-coding	123118180;123120296;123120511;123131867;123132235	123119594;123120430;123120620;123131954;123132629	2143	-;-;-;-;-	1.14334	7.48236	199.856	3.19273e-09	3.88569e-08
12398	Cbfa2t3	A630044F12Rik|AI465270|AW229127|Cbfa2t3h|ETO-2|Eto2|MTGR2	CBFA2/RUNX1 translocation partner 3	8	protein-coding	122625136;122633318;122634360;122634949;122635754;122637994;122638857;122642964;122643292;122647701;122650330;122677862;122698815	122630976;122633508;122634428;122635147;122635839;122638223;122639038;122643053;122643533;122647778;122650476;122678175;122699109	7964	-;-;-;-;-;-;-;-;-;-;-;-;-	-2.44932	5.77103	205.051	3.19921e-09	3.88992e-08
11593	Aga	AW060726	aspartylglucosaminidase	8	protein-coding	53511702;53513542;53514237;53515944;53517754;53518916;53520237;53521050;53523176	53511931;53513695;53514349;53516056;53517868;53518991;53520344;53521183;53523422	1290	+;+;+;+;+;+;+;+;+	-2.49023	3.80775	199.517	3.22584e-09	3.9186e-08
170930	Sumo2	SUMO-2|Smt3A|Smt3b|Smt3h2	small ubiquitin-like modifier 2	11	protein-coding	115523109;115530346;115534552;115536098	115523769;115530417;115534683;115536230	998	-;-;-;-	1.45048	5.79804	199.412	3.23619e-09	3.92749e-08
67239	Rpf2	2810470K21Rik|AU040229|AU043242|Bxdc1	ribosome production factor 2 homolog	10	protein-coding	40223246;40225297;40227559;40233108;40234822;40236123;40239748;40243856;40244585;40246543	40223920;40225441;40227661;40233207;40234898;40236204;40239787;40243893;40244717;40247039	1890	-;-;-;-;-;-;-;-;-;-	2.11485	6.32254	198.869	3.29024e-09	3.98934e-08
19260	Ptpn22	70zpep|PEP|Ptpn8	protein tyrosine phosphatase, non-receptor type 22 (lymphoid)	3	protein-coding	103860292;103873645;103873981;103874180;103874665;103875733;103875906;103876595;103877305;103879578;103882050;103885322;103885527;103888512;103888735;103890256;103902114;103903370;103905156;103909381;103911976	103860490;103873753;103874057;103874275;103874703;103875804;103875965;103876737;103877371;103879655;103882136;103885398;103886341;103888595;103888856;103890283;103902191;103903485;103905186;103909458;103912247	2728	+;+;+;+;+;+;+;+;+;+;+;+;+;+;+;+;+;+;+;+;+	-1.44015	6.1456	198.71	3.3062e-09	4.00125e-08
223864	Rapgef3	2310016P22Rik|9330170P05Rik|Epac|Epac1	Rap guanine nucleotide exchange factor (GEF) 3	15	protein-coding	97744770;97747058;97747223;97748213;97748583;97749496;97749651;97750006;97750260;97750791;97753777;97754238;97756601;97757179;97757350;97757683;97758017;97758391;97758842;97759162;97759325;97759965;97760579;97761108;97761475;97761679;97766762;97767395	97745666;97747129;97747277;97748277;97748670;97749546;97749741;97750187;97750394;97750888;97753923;97754319;97756640;97757261;97757509;97757761;97758105;97758503;97758988;97759238;97759385;97760049;97760747;97761229;97761581;97761732;97766974;97767666	3834	-;-;-;-;-;-;-;-;-;-;-;-;-;-;-;-;-;-;-;-;-;-;-;-;-;-;-;-	-3.59369	3.49814	198.71	3.30626e-09	4.00125e-08
66383	Iscu	2310020H20Rik|AA407971|ISCU2|Nifu|Nifun	iron-sulfur cluster assembly enzyme	5	protein-coding	113772812;113774263;113775218;113776771;113777833	113772944;113774376;113775328;113776849;113778282	887	+;+;+;+;+	1.28309	5.94979	198.602	3.31722e-09	4.00846e-08
[truncated: 8,069 more rows]

## Sheet: 190722_B10_B03_DEGenes
GeneID	Symbol	Synonyms	description	chromosome	type_of_gene	Start	End	Length	Strand	logFC	logCPM	F	PValue	FDR
[truncated: 8,026 more rows]

[truncated: 3 more sheets: 190722_B33_B10_DEGenes, 190722_AB_B33_DEGenes, 190722_PB_AB_DEGenes]
