# Supplementary material for: Pre-mitotic genome re-organisation bookends the B cell differentiation process
Source: Nat Commun. 2021 Feb 26;12:1344. doi: 10.1038/s41467-021-21536-2 (PMC7910489; doi:10.1038/s41467-021-21536-2)
Supplement: Supplementary file 9 — Supplementary Data 6 [file 41467_2021_21536_MOESM9_ESM.xlsx]

## Sheet: Sheet1
Regular
Naïve to 3h act.
GeneID	Symbol	Synonyms	chromosome	type_of_gene	logFC	logCPM	F	PValue	FDR
3h act. to 10h act.
GeneID	Symbol	Synonyms	chromosome	type_of_gene	logFC	logCPM	F	PValue	FDR
10h act. to Imminent div.
GeneID	Symbol	Synonyms	chromosome	type_of_gene	logFC	logCPM	F	PValue	FDR
Imminent div. to Expanded
GeneID	Symbol	Synonyms	chromosome	type_of_gene	logFC	logCPM	F	PValue	FDR
545728	Gm5861	EG545728	5	protein-coding	4.44723	1.17265	142.765	1.34647e-07	7.04582e-06
20739	Spta1	AF093576|AI451697|Spna-1|Spna1|ha|ihj|nmf4|sph	1	protein-coding	3.55718	0.305229	88.2114	3.97882e-07	1.526e-05
20678	Sox5	A730017D01Rik|AI528773	6	protein-coding	-1.99555	1.74134	69.9441	1.45703e-06	3.87179e-05
238871	Pde4d	9630011N22Rik|Dpde3	13	protein-coding	-1.89107	3.2288	40.1003	2.71425e-05	0.000328173
69726	Smyd3	2410008A19Rik|Zmynd1	1	protein-coding	-0.591553	4.36312	30.8469	9.62636e-05	0.000831689
Expanded to Plasmablasts
GeneID	Symbol	Synonyms	chromosome	type_of_gene	logFC	logCPM	F	PValue	FDR
12916	Crem	ICER|ICERI	18	protein-coding	2.16068	4.67464	188.184	4.59994e-09	1.28216e-07
234267	Gpm6a	Gpm6|M6A	8	protein-coding	2.43471	2.8781	100.102	1.94898e-07	2.34331e-06
72823	Pard3b	1810008K04Rik|2010002N16Rik|2810455B10Rik|Als2cr19|PAR3B|PAR3L|PAR3beta	1	protein-coding	-1.162	2.91087	23.0643	0.000353804	0.00111999
12121	Bicd1	B830009D06Rik|bic-D 1	6	protein-coding	0.761313	1.13275	7.47107	0.0171864	0.0325996
Treat log2(1.5)
Naïve to 3h act.
GeneID	Symbol	Synonyms	chromosome	type_of_gene	logFC	unshrunk.logFC	logCPM	PValue	FDR
3h act. to 10h act.
GeneID	Symbol	Synonyms	chromosome	type_of_gene	logFC	unshrunk.logFC	logCPM	PValue	FDR
10h act. to Imminent div.
GeneID	Symbol	Synonyms	chromosome	type_of_gene	logFC	unshrunk.logFC	logCPM	PValue	FDR
Imminent div. to Expanded
GeneID	Symbol	Synonyms	chromosome	type_of_gene	logFC	unshrunk.logFC	logCPM	PValue	FDR
545728	Gm5861	EG545728	5	protein-coding	4.44723	4.47175	1.17265	2.05421e-07	1.81854e-05
20739	Spta1	AF093576|AI451697|Spna-1|Spna1|ha|ihj|nmf4|sph	1	protein-coding	3.55718	3.56929	0.305229	7.87621e-07	4.73488e-05
20678	Sox5	A730017D01Rik|AI528773	6	protein-coding	-1.99555	-1.99724	1.74134	8.59325e-06	0.00029383
238871	Pde4d	9630011N22Rik|Dpde3	13	protein-coding	-1.89107	-1.89579	3.2288	0.000145282	0.00274393
Expanded to Plasmablasts
GeneID	Symbol	Synonyms	chromosome	type_of_gene	logFC	unshrunk.logFC	logCPM	PValue	FDR
12916	Crem	ICER|ICERI	18	protein-coding	2.16068	2.16102	4.67464	2.78858e-08	9.28928e-07
234267	Gpm6a	Gpm6|M6A	8	protein-coding	2.43471	2.43535	2.8781	7.15593e-07	1.28281e-05
72823	Pard3b	1810008K04Rik|2010002N16Rik|2810455B10Rik|Als2cr19|PAR3B|PAR3L|PAR3beta	1	protein-coding	-1.162	-1.16362	2.91087	0.00433426	0.0198031
