# Supplementary material for: Pre-mitotic genome re-organisation bookends the B cell differentiation process
Source: Nat Commun. 2021 Feb 26;12:1344. doi: 10.1038/s41467-021-21536-2 (PMC7910489; doi:10.1038/s41467-021-21536-2)
Supplement: Supplementary file 10 — Supplementary Data 7 [file 41467_2021_21536_MOESM10_ESM.xlsx]

## Sheet: NaiveB_to_B03
GeneID	Symbol	Synonyms	description	chromosome	type_of_gene	length	logFC	logCPM	F	PValue	FDR
69961	Rpp25l	2810432D09Rik|AW987258|Rppl25	ribonuclease P/MRP 25 subunit-like	4	protein-coding	12006	-0.637151	2.3425	85.2573	2.03594e-17	3.22126e-13
14430	Galt	AW553376	galactose-1-phosphate uridyl transferase	4	protein-coding	10698	-0.623336	1.40332	49.8	2.09709e-11	1.65901e-07
18391	Sigmar1	Oprs1|Sig1R|sigma1R	sigma non-opioid intracellular receptor 1	4	protein-coding	10698	-0.543048	1.56585	41.6575	6.62593e-10	3.49452e-06
14960	H2-Aa	Aalpha|H-2Aa|H2Aa|I-Aalpha|IAalpha|Ia-1|Ia1	histocompatibility 2, class II antigen A, alpha	17	protein-coding	10351	0.512742	1.61051	38.8829	2.20855e-09	8.73591e-06
550619	Arid3c	-	AT rich interactive domain 3C (BRIGHT-like)	4	protein-coding	10837	-0.526169	1.55877	36.5259	6.21314e-09	1.96609e-05
21929	Tnfaip3	A20|Tnfip3	tumor necrosis factor, alpha-induced protein 3	10	protein-coding	10772	0.404761	2.24854	35.1616	1.13625e-08	2.99628e-05
67501	Ccdc50	C3orf6	coiled-coil domain containing 50	16	protein-coding	10980	0.471073	1.62103	30.9797	7.40421e-08	0.000151256
53598	Dctn3	p24	dynactin 3	4	protein-coding	10583	-0.465158	1.62513	30.9082	7.64789e-08	0.000151256
433791	Zfp992	Gm13251	zinc finger protein 992	4	protein-coding	10290	-0.391489	2.16128	30.048	1.16598e-07	0.000204978
18014	Neurog1	AKA|Math4C|Neurod3|bHLHa6|ngn1	neurogenin 1	13	protein-coding	10335	-0.549032	0.969383	29.4586	1.47774e-07	0.000233807
13869	Erbb4	Her4|c-erbB-4	erb-b2 receptor tyrosine kinase 4	1	protein-coding	11125	-0.660466	0.188556	26.4505	5.88819e-07	0.000846936
66425	Pcp4l1	1500036F01Rik	Purkinje cell protein 4-like 1	1	protein-coding	11274	0.381279	1.95433	24.9641	1.17454e-06	0.00154863
100303740	Snora75	MBI-55	small nucleolar RNA, H/ACA box 75	1	snoRNA	10555	-0.384193	1.91334	23.7997	2.02574e-06	0.00246548
100034251	Wfdc17	Amwap|Gm11428	WAP four-disulfide core domain 17	11	protein-coding	10413	0.321511	2.47347	23.6084	2.2162e-06	0.00250462
280635	Emilin3	1110013O17Rik|EMILIN-3|EMILIN-5|EMILIN-T|Emilin5	elastin microfibril interfacer 3	2	protein-coding	11313	-0.389447	1.8989	23.233	2.69746e-06	0.00284528
243535	BC048671	-	cDNA sequence BC048671	6	protein-coding	10276	-0.500583	0.740887	23.0104	2.93696e-06	0.00290428
16530	Kcnk7	2310014G03Rik|Kcnk6|Kcnk8|Knot|Mlk3	potassium channel, subfamily K, member 7	19	protein-coding	10469	-0.322566	2.26752	22.5013	3.73543e-06	0.00347658
12902	Cr2	C3DR|CD21|CD35|Cr-1|Cr-2|Cr1	complement receptor 2	1	protein-coding	10398	0.443732	1.29113	22.1587	4.39313e-06	0.00386156
100037278	Fam129c	Bcnp1	family with sequence similarity 129, member C	8	protein-coding	10991	-0.325503	2.26676	21.9881	4.76338e-06	0.00396664
57266	Cxcl14	1110031L23Rik|1200006I23Rik|AI414372|BMAC|BRAK|KS1|Kec|MIP-2g|MIP2gamma|NJAC|Scyb14|bolekine	chemokine (C-X-C motif) ligand 14	13	protein-coding	10385	-0.380896	1.64788	21.8604	5.06089e-06	0.00400367
67784	Plxnd1	6230425C21Rik|b2b1863Clo|b2b553Clo	plexin D1	6	protein-coding	12505	-0.361007	1.8758	21.7005	5.46017e-06	0.00411385
18106	Cd244a	2B4|C9.1|Cd244|F730046O15Rik|Ly90|NAIL|NKR2B4|Nmrk|SLAMF4	CD244 molecule A	1	protein-coding	10727	0.307903	2.45886	21.4578	6.12828e-06	0.00440735
100322896	Dthd1	Gm17384	death domain containing 1	5	protein-coding	11610	0.435493	1.18448	21.2885	6.64264e-06	0.00452155
234407	Colgalt1	2810024B22Rik|Glt25d1	collagen beta(1-O)galactosyltransferase 1	8	protein-coding	11245	-0.32189	2.18244	21.1733	7.01731e-06	0.00452155
50787	Hs6st3	6OST3|HS6ST-3	heparan sulfate 6-O-sulfotransferase 3	14	protein-coding	10496	-0.426872	1.31567	21.1357	7.1444e-06	0.00452155
12455	Ccnt1	2810478G24Rik|AI115585|CycT1	cyclin T1	15	protein-coding	11084	0.299454	2.49767	21.0168	7.56108e-06	0.00459698
13992	Khdrbs3	Etle|SLM-2|Salp|Slm2|T-STAR	KH domain containing, RNA binding, signal transduction associated 3	15	protein-coding	11296	-0.434929	1.08132	20.9397	7.84467e-06	0.00459698
78798	Eml4	4930443C24Rik|AI644019	echinoderm microtubule associated protein like 4	17	protein-coding	10238	0.406603	1.30538	20.7094	8.75658e-06	0.00494809
140780	Bmp2k	4933417M22Rik|AA673486|AV128808|BIKE	BMP2 inducible kinase	5	protein-coding	10530	0.438312	1.12646	20.4359	1.01653e-05	0.00554602
227835	Gtdc1	E330008O22Rik	glycosyltransferase-like domain containing 1	2	protein-coding	10301	0.334446	2.02805	20.2472	1.09251e-05	0.00576188
223828	Pphln1	CR|HSPC206|HSPC232	periphilin 1	15	protein-coding	12147	0.332951	1.96946	20.0125	1.22267e-05	0.00624034
67968	Ooep	2410146L05Rik|Floped|Moep19|Sddr	oocyte expressed protein	9	protein-coding	10517	0.448592	0.957957	19.9394	1.26633e-05	0.0062612
209195	Clic6	5730466J16Rik|AL022908|AW045520|CLIC1L	chloride intracellular channel 6	16	protein-coding	10839	-0.321335	2.14271	19.1267	1.87261e-05	0.00897833
100041433	Zfp981	Gm13247	zinc finger protein 981	4	protein-coding	10850	-0.41684	1.2026	18.7141	2.32058e-05	0.0105673
76722	Ckmt2	2300008A19Rik|ScCKmit	creatine kinase, mitochondrial 2	13	protein-coding	12361	-0.358807	1.6118	18.6679	2.3376e-05	0.0105673
75141	Rasd2	4930526B11Rik|AU045414|Rhes|TEM-2|TEM2	RASD family, member 2	8	protein-coding	11381	-0.415253	1.12023	18.4591	2.58632e-05	0.0113669
72745	Tmem161b	2810446P07Rik|AI843389	transmembrane protein 161B	13	protein-coding	10880	0.350844	1.7435	18.2487	2.86479e-05	0.0121901
233537	Gdpd4	4921513O04	glycerophosphodiester phosphodiesterase domain containing 4	7	protein-coding	10277	0.501104	0.446279	18.2035	2.92772e-05	0.0121901
52822	Rufy3	2810428M05Rik|6330416M07Rik|AW455998|AW538594|D5Bwg0860e|Ripx|Rpipx	RUN and FYVE domain containing 3	5	protein-coding	11310	0.341675	1.69096	18.0406	3.16885e-05	0.0128108
24087	Tll2	-	tolloid-like 2	19	protein-coding	11545	-0.370819	1.58317	18.0258	3.23874e-05	0.0128108
233204	Tbc1d17	BC017607	TBC1 domain family, member 17	7	protein-coding	11208	-0.284638	2.32944	17.8156	3.53534e-05	0.0135835
11513	Adcy7	AA407758	adenylate cyclase 7	8	protein-coding	11339	-0.288274	2.31664	17.775	3.60577e-05	0.0135835
18109	Mycn	N-myc|Nmyc|Nmyc-1|Nmyc1|bHLHe37|c-nmyc	v-myc avian myelocytomatosis viral related oncogene, neuroblastoma derived	12	protein-coding	10046	-0.384583	1.14643	17.5505	4.02263e-05	0.0148014
17118	Marcks	Macs|PKCSL	myristoylated alanine rich protein kinase C substrate	10	protein-coding	10955	0.286195	2.18335	17.4274	4.2716e-05	0.0153326
394436	Ugt1a1	Gnt1|UDPGT 1-1|UGT1A01|Udpgt-1a|UgtBr1	UDP glucuronosyltransferase 1 family, polypeptide A1	1	protein-coding	10101	-0.220387	3.52048	17.385	4.3608e-05	0.0153326
319757	Smo	E130215L21Rik|Smoh|bnb|smoothened	smoothened, frizzled class receptor	6	protein-coding	11291	0.339469	1.74784	17.314	4.51548e-05	0.0155313
69876	Thap3	2010013E08Rik|2210418H06Rik	THAP domain containing, apoptosis associated protein 3	4	protein-coding	11169	-0.347759	1.54451	17.1582	4.87175e-05	0.0162755
73748	Gadl1	1110027M19Rik|ADC|CSADC	glutamate decarboxylase-like 1	9	protein-coding	10897	0.293607	2.13868	17.1308	4.93758e-05	0.0162755
19696	Rel	c-Rel	reticuloendotheliosis oncogene	11	protein-coding	11612	0.389886	1.3196	17.2146	5.55286e-05	0.0176192
56613	Rps6ka4	1110069D02Rik|90kDa|AI848992|Msk2|mMSK2	ribosomal protein S6 kinase, polypeptide 4	19	protein-coding	11118	-0.298505	2.057	16.8772	5.58994e-05	0.0176192
80838	Hist1h1a	H1.1|H1a|H1f1|H1var3	histone cluster 1, H1a	13	protein-coding	11452	0.315671	1.86677	16.8449	5.6793e-05	0.0176192
432516	Myo1a	BBM-I|Myhl	myosin IA	10	protein-coding	10647	0.323304	1.82132	16.7756	5.87529e-05	0.0178767
67605	Akt1s1	1110012J22Rik|AI227026|Lobe|Lobel|PRAS40	AKT1 substrate 1 (proline-rich)	7	protein-coding	11208	-0.26949	2.42278	16.6424	6.27193e-05	0.0186725
18231	Nxph1	C130005L03Rik	neurexophilin 1	6	protein-coding	11195	-0.374097	1.32227	16.6099	6.37286e-05	0.0186725
170720	Card14	Bimp2|CARMA2	caspase recruitment domain family, member 14	11	protein-coding	11080	-0.304866	2.033	16.5666	6.50968e-05	0.0187266
319520	Dusp4	2700078F24Rik|AI844617|BB104621|E130306H24Rik|MKP2	dual specificity phosphatase 4	8	protein-coding	10390	0.316033	1.91531	16.5278	6.63493e-05	0.018746
68730	Dus1l	1110032N12Rik	dihydrouridine synthase 1-like (S. cerevisiae)	11	protein-coding	11707	-0.312981	1.84682	16.4177	7.00371e-05	0.0190682
13492	Drd5	D5R|Drd-5|Drd1b|Gpcr1	dopamine receptor D5	5	protein-coding	10547	-0.322365	1.74549	16.3986	7.06962e-05	0.0190682
360198	Hist1h3a	-	histone cluster 1, H3a	13	protein-coding	10930	0.317436	1.79778	16.3828	7.1248e-05	0.0190682
21958	Tnp1	Stp-1|TP1|Tp-1	transition protein 1	1	protein-coding	10602	-0.392213	1.08367	16.3527	7.23102e-05	0.0190682
72147	Zbtb46	2610019F01Rik|4933406L05Rik|BZEL|Btbd4	zinc finger and BTB domain containing 46	2	protein-coding	11634	0.320351	1.8068	16.2213	7.71363e-05	0.0197543
20521	Slc22a12	AI987855|OAT4L|Rst|Slc22al2|URAT1	solute carrier family 22 (organic anion/cation transporter), member 12	19	protein-coding	10321	-0.297804	1.96399	16.1828	7.86127e-05	0.0197543
104871	Spata7	AI661438|B230306G18Rik|HSD3	spermatogenesis associated 7	12	protein-coding	10341	0.335584	1.65246	16.1816	7.86574e-05	0.0197543
17311	Kitl	Clo|Con|Gb|Kitlg|Mgf|SCF|SF|SLF|Sl|blz|contrasted	kit ligand	10	protein-coding	11239	-0.458682	0.568007	16.0906	8.2264e-05	0.0203372
68802	Mypn	1110056A04Rik|9830112J03|AI853556|mKIAA4170	myopalladin	10	protein-coding	10511	0.351505	1.44332	15.849	9.26667e-05	0.0222393
18509	Pax7	Pax-7	paired box 7	4	protein-coding	10325	-0.333881	1.4666	15.8468	9.27692e-05	0.0222393
67197	Zcrb1	2700088M22Rik|Madp-1	zinc finger CCHC-type and RNA binding motif 1	15	protein-coding	12147	0.296698	1.95889	15.7817	9.57973e-05	0.022477
68895	Rasl11a	1110065D03Rik|AI852031	RAS-like, family 11, member A	5	protein-coding	10839	-0.316965	1.66795	15.7648	9.66018e-05	0.022477
121022	Mrps6	AW046321	mitochondrial ribosomal protein S6	16	protein-coding	10506	0.44071	0.634249	15.6778	0.000100841	0.0231234
75180	Tmem269	4930538K18Rik	transmembrane protein 269	4	protein-coding	10938	-0.268216	2.32733	15.5517	0.000107325	0.0240358
69487	Ndufaf5	2310003L22Rik	NADH:ubiquinone oxidoreductase complex assembly factor 5	2	protein-coding	10172	0.421458	0.653936	15.5417	0.000107859	0.0240358
68671	Pcyt2	1110033E03Rik|ET	phosphate cytidylyltransferase 2, ethanolamine	11	protein-coding	10966	-0.282093	2.07776	15.4829	0.000111043	0.0242499
11630	Crybg1	Aim1	crystallin beta-gamma domain containing 1	10	protein-coding	10755	-0.308974	1.88522	15.4676	0.000111885	0.0242499
24132	Zfp53	D030067O06Rik|KRAZ1|Zfp-53|Zfp118|zfas8	zinc finger protein 53	17	protein-coding	11950	0.316962	1.74802	15.3161	0.000120599	0.0257854
13482	Dpp4	Cd26|Dpp-4|THAM	dipeptidylpeptidase 4	2	protein-coding	10182	0.401794	0.888601	15.2865	0.000122383	0.0258178
14104	Fasn	A630082H08Rik|FAS	fatty acid synthase	11	protein-coding	10564	-0.292785	1.99589	15.1215	0.000132831	0.0276533
12555	Cdh15	AI323380|Cdh14|Mcad	cadherin 15	8	protein-coding	10470	-0.243505	2.64167	14.9731	0.000142962	0.0293759
381066	Zfp948	-	zinc finger protein 948	17	protein-coding	10874	0.302071	1.85105	14.9167	0.000147028	0.0298241
53331	Stx7	AI315064|AI317144|AW107239|Syn7	syntaxin 7	10	protein-coding	10618	0.403497	0.78607	14.8194	0.00015431	0.0306704
26554	Cul3	KIAA0617	cullin 3	1	protein-coding	10770	0.278777	2.12463	14.7989	0.000155889	0.0306704
241230	St8sia6	1700007J08Rik|AI314453|AI875066|ST8SiaVI|Siat8f	ST8 alpha-N-acetyl-neuraminide alpha-2,8-sialyltransferase 6	2	protein-coding	10327	0.26458	2.39608	14.7488	0.000159822	0.0306704
14595	B4galt1	B-1,4-GalT|B-1,4-GalT1|GalT|Ggtb|Ggtb2|b4Gal-T1|beta-1,4-GalT|beta-1,4-GalT1|beta4Gal-T1	UDP-Gal:betaGlcNAc beta 1,4- galactosyltransferase, polypeptide 1	4	protein-coding	10336	0.277112	2.134	14.7305	0.000161283	0.0306704
229499	Fcrl1	A230020G22Rik|Bxmas1|Bxmh1|Bxmh1b|Fcrh1|Fcrh1l|Fcrh1s|Ifgp1	Fc receptor-like 1	3	protein-coding	10832	0.311519	1.67642	14.7254	0.000161699	0.0306704
12946	Cr1l	Crry|Mcp|mCRY	complement component (3b/4b) receptor 1-like	1	protein-coding	10543	0.301761	1.90905	14.7113	0.000162831	0.0306704
80294	Pofut2	2310011G23Rik|AI256847|BC003494|C21orf80|FUT13	protein O-fucosyltransferase 2	10	protein-coding	12286	-0.313408	1.53777	14.6809	0.000165321	0.0306943
21784	Tff1	Bcei|PS2	trefoil factor 1	17	protein-coding	10887	-0.260076	2.37125	14.6625	0.000166838	0.0306943
20540	Slc7a7	AI790233|my+lat1	solute carrier family 7 (cationic amino acid transporter, y+ system), member 7	14	protein-coding	10833	0.284077	2.02711	14.5949	0.000172549	0.0310314
17831	Muc2	2010015E03Rik|MCM|wnn	mucin 2	7	protein-coding	10593	-0.314146	1.71782	14.5599	0.000175584	0.0310314
21906	Otop1	A530025J20Rik|Otp1|tlt	otopetrin 1	5	protein-coding	10713	-0.323138	1.42507	14.5561	0.000175913	0.0310314
74589	Kbtbd12	4833415F11Rik|4933428M03Rik|Klhdc6	kelch repeat and BTB (POZ) domain containing 12	6	protein-coding	11420	0.274291	2.13577	14.5493	0.000176515	0.0310314
239667	Dip2b	4932422C22|AI317237|AI854602|mKIAA1463	disco interacting protein 2 homolog B	15	protein-coding	10564	0.251852	2.44023	14.5188	0.000179218	0.0311602
75619	Fastkd2	2810421I24Rik	FAST kinase domains 2	1	protein-coding	10788	0.276402	2.14722	14.4853	0.000182233	0.0313401
76688	Arfrp1	1500006I01Rik|AI480700	ADP-ribosylation factor related protein 1	2	protein-coding	10824	0.243631	2.59969	14.3955	0.000190578	0.0324228
15967	Ifna4	Ifa4	interferon alpha 4	4	protein-coding	10833	0.291911	1.85927	14.3564	0.000195299	0.0328726
56461	Kcnip3	4933407H12Rik|AI413860|Csen|DREAM|KChIP3|R74849	Kv channel interacting protein 3, calsenilin	2	protein-coding	11969	-0.287818	1.92106	14.2216	0.000207867	0.0346198
195531	Zfp982	Gm13152	zinc finger protein 982	4	protein-coding	10270	-0.35434	1.1942	14.0782	0.000225108	0.0353207
209011	Sirt7	-	sirtuin 7	11	protein-coding	10326	-0.264841	2.27605	14.0699	0.000226045	0.0353207
104362	Meig1	MLZ-278|Meg1	meiosis expressed gene 1	2	protein-coding	10259	0.254552	2.34196	14.0475	0.000226768	0.0353207
66716	Ccer1	4921510H08Rik|AV259683	coiled-coil glutamate-rich protein 1	10	protein-coding	10879	-0.355212	1.14588	14.0411	0.000227523	0.0353207
229007	Zgpat	1500006I01Rik|BC021513	zinc finger, CCCH-type with G patch domain	2	protein-coding	10188	0.247073	2.5067	14.0337	0.000228336	0.0353207
14706	Gng4	-	guanine nucleotide binding protein (G protein), gamma 4	13	protein-coding	10436	-0.294861	1.78152	14.022	0.000229677	0.0353207
74159	Acbd5	1300014E15Rik	acyl-Coenzyme A binding domain containing 5	2	protein-coding	10409	0.313446	1.54556	14.0053	0.000231597	0.0353207
14461	Gata2	Gata-2	GATA binding protein 2	6	protein-coding	10506	-0.367664	1.2144	14.0027	0.000231898	0.0353207
142980	Tlr3	AI957183	toll-like receptor 3	8	protein-coding	10518	-0.380426	0.843495	14.0004	0.000232167	0.0353207
22712	Zfp54	2810034D10Rik|KRAB10|Zfp-54|Zfp76|mszf83	zinc finger protein 54	17	protein-coding	10992	0.287129	1.97364	13.9105	0.000242884	0.0365992
245263	Gm4981	EG245263	predicted gene 4981	10	protein-coding	10142	-0.20298	3.40692	13.911	0.000245712	0.036676
231532	Arhgap24	0610025G21Rik	Rho GTPase activating protein 24	5	protein-coding	11702	0.375857	0.81554	13.7361	0.000265036	0.0388725
269275	Acvr1c	ACTR-IC|ACVRLK7|ALK7|Alk-7|C230097P10	activin A receptor, type IC	2	protein-coding	10239	0.406352	0.816777	13.7279	0.000266128	0.0388725
64706	Scube1	7330410C13Rik|A630023E24Rik	signal peptide, CUB domain, EGF-like 1	15	protein-coding	10635	-0.32116	1.37165	13.7154	0.000267798	0.0388725
67180	Yipf5	2610311I19Rik|AA408236|Yip1a	Yip1 domain family, member 5	18	protein-coding	10643	-0.289379	1.71734	13.6491	0.000276855	0.0398219
13618	Ednrb	ET-B|ET-BR|ETR-b|ETb|Sox10m1	endothelin receptor type B	14	protein-coding	11793	-0.366586	0.956502	13.5543	0.000290356	0.0413875
12343	Capza2	1110053K06Rik|AW208808|Cappa2	capping protein (actin filament) muscle Z-line, alpha 2	6	protein-coding	12698	0.312092	1.52093	13.5029	0.000297988	0.0420962
68054	Serpina12	4632419J12Rik	serine (or cysteine) peptidase inhibitor, clade A (alpha-1 antiproteinase, antitrypsin), member 12	12	protein-coding	10417	-0.331027	1.23811	13.4789	0.000301563	0.0422242
105450	Mmrn2	AA986839|ENDOGLYX1|Emilin3|EndoGlyx-1	multimerin 2	14	protein-coding	10174	-0.395717	0.683899	13.4512	0.000305796	0.0424413
64337	Gng13	1500031D04Rik|AB030194|Ggamma13	guanine nucleotide binding protein (G protein), gamma 13	17	protein-coding	11242	-0.274076	2.06593	13.4098	0.000312218	0.0429557
724020	Klrb1-ps1	Nkrp1e	killer cell lectin-like receptor subfamily B member 1, pseudogene 1	6	pseudo	10132	0.256868	2.19985	13.2486	0.000338597	0.0458107
70673	Prdm16	5730557K01Rik|csp1|mel1	PR domain containing 16	4	protein-coding	11340	-0.328184	1.1655	13.2477	0.000338759	0.0458107
320752	Dpy19l2	4932443J21Rik|Gm18376	dpy-19-like 2 (C. elegans)	9	protein-coding	11013	-0.387709	0.734314	13.2302	0.000341757	0.0458244
21877	Tk1	D530002A18Rik|Tk-1|Tk1a|Tk1b	thymidine kinase 1	11	protein-coding	10779	-0.253827	2.19218	13.1505	0.000355757	0.0473007
665998	Krtap4-9	-	keratin associated protein 4-9	11	protein-coding	10106	0.366648	0.736117	13.0902	0.000367324	0.0484065
20353	Sema4c	AI426163|M-Sema F|Semacl1|Semaf|Semai|sema I	sema domain, immunoglobulin domain (Ig), transmembrane domain (TM) and short cytoplasmic domain, (semaphorin) 4C	1	protein-coding	11202	-0.289079	1.90643	13.0559	0.000373133	0.0484065
20315	Cxcl12	Pbsf|Scyb12|Sdf1|Tlsf|Tpar1	chemokine (C-X-C motif) ligand 12	6	protein-coding	10376	-0.391673	0.722171	13.0553	0.000373252	0.0484065
241727	Snph	6430515A01|AW045671|AW556958|AW743098|mKIAA0374	syntaphilin	2	protein-coding	10504	-0.369273	0.913797	13.0007	0.000383667	0.0490895
75772	Pnpla5	4833426H19Rik|GS2L	patatin-like phospholipase domain containing 5	15	protein-coding	11108	-0.300479	1.49842	12.9955	0.000384723	0.0490895
381280	Hjurp	6430706D22Rik|A730008H23Rik|C330011F01Rik|Gm975|Mfleg1	Holliday junction recognition protein	1	protein-coding	11077	-0.18176	3.78385	12.947	0.00039422	0.0494605
66171	Pgls	1110030K05Rik|AI447866|Plgs	6-phosphogluconolactonase	8	protein-coding	10925	-0.265213	1.99283	12.9451	0.000394582	0.0494605
69195	Tmem121	2410008J05Rik|Hole	transmembrane protein 121	12	protein-coding	10234	-0.283578	1.84423	12.949	0.00039701	0.0494605

## Sheet: B03_to_B10
GeneID	Symbol	Synonyms	description	chromosome	type_of_gene	length	logFC	logCPM	F	PValue	FDR
69961	Rpp25l	2810432D09Rik|AW987258|Rppl25	ribonuclease P/MRP 25 subunit-like	4	protein-coding	12006	0.421685	2.3425	37.9117	3.37777e-09	5.34431e-05
550619	Arid3c	-	AT rich interactive domain 3C (BRIGHT-like)	4	protein-coding	10837	0.459908	1.55877	29.3586	1.54668e-07	0.00122358
18391	Sigmar1	Oprs1|Sig1R|sigma1R	sigma non-opioid intracellular receptor 1	4	protein-coding	10698	0.408367	1.56585	24.3194	1.58764e-06	0.00631213
14430	Galt	AW553376	galactose-1-phosphate uridyl transferase	4	protein-coding	10698	0.432329	1.40332	24.3084	1.59579e-06	0.00631213
53598	Dctn3	p24	dynactin 3	4	protein-coding	10583	0.384974	1.62513	22.1978	4.31241e-06	0.0136462
101187	Parp11	5330431N24Rik|AI851877|ARTD11|HIN1L|PARP-11	poly (ADP-ribose) polymerase family, member 11	6	protein-coding	10399	-0.333764	1.83352	19.7851	1.36464e-05	0.0359855

## Sheet: B10_to_B33
GeneID	Symbol	Synonyms	description	chromosome	type_of_gene	length	logFC	logCPM	F	PValue	FDR
104183	Chil4	Chi3l4|Ym2	chitinase-like 4	3	protein-coding	11000	0.465976	2.90304	75.8192	6.84316e-16	1.08272e-11
12655	Chil3	AI505981|Chi3l3|ECF-L|Ym1	chitinase-like 3	3	protein-coding	10490	0.413602	3.14736	63.7545	7.27196e-14	5.75285e-10
12235	Bub1	AL022991|Bub1a|C80208|D2Xrf87	BUB1, mitotic checkpoint serine/threonine kinase	2	protein-coding	11788	0.528773	1.66696	53.812	3.98767e-12	2.1031e-08
16643	Klrd1	CD94	killer cell lectin-like receptor, subfamily D, member 1	6	protein-coding	10823	0.536904	1.52417	51.5961	9.94175e-12	3.59736e-08
242819	Rundc3b	Gm440	RUN domain containing 3B	5	protein-coding	11497	0.586208	1.29552	51.2725	1.13682e-11	3.59736e-08
74989	Csmd2os	4930465A12Rik	CUB and Sushi multiple domains 2, opposite strand	4	protein-coding	11354	-0.78476	0.310593	49.62	2.26058e-11	5.96114e-08
13003	Vcan	5430420N07Rik|9430051N09|Cspg2|DPEAAE|NG2|PG-M|PG-M(V0)|PG-M(V1)|hdf	versican	13	protein-coding	10198	0.592673	1.13112	47.9405	4.56741e-11	8.89106e-08
432600	Gm11568	-	predicted gene 11568	11	protein-coding	10215	-0.626492	0.863784	47.6832	5.08935e-11	8.89106e-08
100503670	Rpl5	U21RNA	ribosomal protein L5	5	protein-coding	12049	0.478418	1.86027	47.535	5.4167e-11	8.89106e-08
12142	Prdm1	Blimp-1|Blimp1|PRDI-BF1|ZNFPR1A1|b2b1765Clo	PR domain containing 1, with ZNF domain	10	protein-coding	10345	0.479688	1.84628	47.4477	5.61943e-11	8.89106e-08
54325	Elovl1	AA407424|BB151133|Ssc1	elongation of very long chain fatty acids (FEN1/Elo2, SUR4/Elo3, yeast)-like 1	4	protein-coding	10540	-0.561433	1.33972	47.1658	6.32796e-11	9.10191e-08
619665	Klf14	5330411L03Rik|AL022736|BTEB5	Kruppel-like factor 14	6	protein-coding	11222	0.453173	1.96368	46.9321	6.98362e-11	9.2079e-08
230597	Zfyve9	Madhip|NSP|SARA|SMADIP	zinc finger, FYVE domain containing 9	4	protein-coding	11386	0.484753	1.76974	46.3174	9.06348e-11	1.1031e-07
243771	Parp12	9930021O16|AA409132|AA536654|ARTD12|PARP-12|Zc3hdc1	poly (ADP-ribose) polymerase family, member 12	6	protein-coding	11194	0.412484	2.4174	45.4951	1.28409e-10	1.4512e-07
11781	Ap4m1	4930443L05Rik|Ap4m4	adaptor-related protein complex AP-4, mu 1	5	protein-coding	10152	-0.444441	2.05137	44.8046	1.72039e-10	1.81467e-07
20511	Slc1a2	1700091C19Rik|2900019G14Rik|AI159670|Eaat2|GLT-1|GLT1|MGLT1	solute carrier family 1 (glial high affinity glutamate transporter), member 2	2	protein-coding	10630	0.489177	1.63416	44.4559	1.99591e-10	1.96472e-07
171188	Vmn1r32	V1rc15	vomeronasal 1 receptor 32	6	protein-coding	10795	0.49031	1.59043	44.3244	2.111e-10	1.96472e-07
14082	Fadd	Mort1/FADD	Fas (TNFRSF6)-associated via death domain	7	protein-coding	10342	-0.462493	1.89969	43.5901	2.88874e-10	2.5392e-07
17079	Cd180	F630107B15|Ly-78|Ly78|RP105	CD180 antigen	13	protein-coding	11859	-0.492434	1.49831	43.2166	3.3896e-10	2.82264e-07
213603	Slc44a3	BC010552	solute carrier family 44, member 3	3	protein-coding	11449	0.445547	1.98008	42.8359	3.99435e-10	3.10011e-07
216881	Wscd1	mKIAA0523	WSC domain containing 1	11	protein-coding	11066	-0.578072	1.02068	42.6852	4.25746e-10	3.10011e-07
23830	Capn10	AW049679|Capn8|mKIAA1845	calpain 10	1	protein-coding	10185	-0.539096	1.31633	42.6563	4.3106e-10	3.10011e-07
226691	Ifi207	AI607873|Pyhin-A|pyhinA	interferon activated gene 207	1	protein-coding	10805	0.432672	1.92732	42.4084	4.79518e-10	3.29867e-07
17220	Mcm7	AI747533|Mcmd7|mCDC47	minichromosome maintenance complex component 7	5	protein-coding	10801	-0.424119	2.1147	42.1364	5.39047e-10	3.55367e-07
232414	Clec9a	9830005G06Rik|DNGR-1	C-type lectin domain family 9, member a	6	protein-coding	10177	0.449585	1.93325	42.0799	5.75868e-10	3.63531e-07
218832	Polr3a	9330175N20Rik|BC053071|RPC1|RPC155	polymerase (RNA) III (DNA directed) polypeptide A	14	protein-coding	10010	-0.435037	1.97369	41.8978	5.97384e-10	3.63531e-07
244202	Nlrp10	6430548I20Rik|Nalp10|Napl10|PAN5|Pynod	NLR family, pyrin domain containing 10	7	protein-coding	12235	-0.484365	1.73781	41.4677	7.60108e-10	4.45423e-07
16613	Klk1b11	Klk11|mGK-11	kallikrein 1-related peptidase b11	7	protein-coding	11368	-0.560242	1.07659	41.0784	8.5085e-10	4.80791e-07
18976	Pomc	ACTH|BE|Beta-LPH|Clip|Gamma-LPH|Npp|Pomc-1|Pomc1|alpha-MSH|alphaMSH|beta-MSH|gamma-MSH	pro-opiomelanocortin-alpha	12	protein-coding	10917	0.438153	1.87094	40.678	1.01184e-09	5.25275e-07
64929	Scel	9230114I02Rik	sciellin	14	protein-coding	10806	0.406886	2.13869	40.6426	1.02749e-09	5.25275e-07
64406	Sp5	-	trans-acting transcription factor 5	2	protein-coding	11320	0.544949	1.10503	40.6388	1.02917e-09	5.25275e-07
12960	Crybb1	3110006K12Rik|BB1CRY	crystallin, beta B1	5	protein-coding	10660	-0.456501	1.83104	40.2846	1.20095e-09	5.93793e-07
20088	Rps24	-	ribosomal protein S24	14	protein-coding	10969	-0.411488	2.11085	40.1267	1.28511e-09	6.13799e-07
66085	Eif3f	0610037M02Rik|AA409853|Eif3s5	eukaryotic translation initiation factor 3, subunit F	7	protein-coding	11029	-0.473466	1.68323	40.0686	1.319e-09	6.13799e-07
12771	Ccr3	CC-CKR3|CKR3|Cmkbr1l2|Cmkbr3	chemokine (C-C motif) receptor 3	9	protein-coding	11547	0.447205	1.68159	39.5049	1.68403e-09	7.20645e-07
100043057	Tmem207	Gm540	transmembrane protein 207	16	protein-coding	12651	0.497691	1.47557	39.5912	1.68636e-09	7.20645e-07
212898	Dse	6030499O08|AI480506|B130024B19Rik|DS-epi1|Sart2	dermatan sulfate epimerase	10	protein-coding	10230	0.492442	1.37226	39.4516	1.7236e-09	7.20645e-07
14088	Fancc	Facc	Fanconi anemia, complementation group C	13	protein-coding	10942	0.450867	1.73516	39.442	1.73079e-09	7.20645e-07
30800	Mmp20	-	matrix metallopeptidase 20 (enamelysin)	9	protein-coding	10151	0.450715	1.81728	38.9314	2.16237e-09	8.77258e-07
72632	Smim18	2700090O03Rik|AI835723	small integral membrane protein 18	8	protein-coding	10726	0.435336	1.8329	38.8059	2.28405e-09	9.03455e-07
99929	Tiparp	ARTD14|AW558171|PARP7	TCDD-inducible poly(ADP-ribose) polymerase	3	protein-coding	10349	0.401856	2.22489	38.6483	2.53995e-09	9.80175e-07
19213	Ptf1a	PTF1-p48|PTF1p48|bHLHa29	pancreas specific transcription factor, 1a	2	protein-coding	11047	0.464569	1.61472	38.2875	2.86507e-09	1.07931e-06
436100	Gm21814	6620401J10Rik	predicted gene, 21814	6	protein-coding	12038	0.590265	0.728012	38.1933	2.98572e-09	1.09861e-06
56844	Tssc4	AA241958|ESTM671070	tumor-suppressing subchromosomal transferable fragment 4	7	protein-coding	11636	-0.433786	1.83455	38.0129	3.23129e-09	1.16194e-06
76892	Rnft1	0610013E23Rik|AV007605	ring finger protein, transmembrane 1	11	protein-coding	13021	0.381069	2.31883	37.9188	3.36731e-09	1.16995e-06
14621	Gjb4	Cnx30.3|Cx30.3|Gjb-4	gap junction protein, beta 4	4	protein-coding	11433	-0.488146	1.45065	37.8958	3.40146e-09	1.16995e-06
69714	Tfpt	2400004F01Rik|AI450389|Amida|FB1	TCF3 (E2A) fusion partner	7	protein-coding	11185	-0.392431	2.23384	37.7802	3.57838e-09	1.20462e-06
14028	Evx1	Evx-1	even-skipped homeobox 1	6	protein-coding	10064	0.404564	2.04859	37.7309	3.65662e-09	1.20531e-06
66915	Cops9	1110002M09Rik|Myeov2	COP9 signalosome subunit 9	1	protein-coding	10527	-0.426783	1.8876	37.4967	4.05243e-09	1.30852e-06
67092	Gatm	1810003P21Rik|AI314789|AT	glycine amidinotransferase (L-arginine:glycine amidinotransferase)	2	protein-coding	10372	0.430486	1.79342	37.4404	4.15404e-09	1.3145e-06
56368	Cyb561d2	AW049681|Tsp10	cytochrome b-561 domain containing 2	9	protein-coding	10820	-0.450369	1.64235	37.0424	4.95183e-09	1.53623e-06
16792	Laptm5	E3|Stra13	lysosomal-associated protein transmembrane 5	4	protein-coding	10942	-0.453982	1.56551	36.9267	5.20706e-09	1.58435e-06
68988	Prpf31	1500019O16Rik|2810404O06Rik|AW554706|PRP31|RP11	pre-mRNA processing factor 31	7	protein-coding	11185	-0.382781	2.25599	36.7201	5.70318e-09	1.70256e-06
52713	Ccdc59	2300004H16Rik|D10Ertd718e	coiled-coil domain containing 59	10	protein-coding	10525	-0.503847	1.09435	36.3808	6.62373e-09	1.94075e-06
56738	Mocs1	3110045D15Rik|AI043170|AW536397	molybdenum cofactor synthesis 1	17	protein-coding	10178	-0.471917	1.41928	36.2549	7.00234e-09	2.01438e-06
73318	Ube2d2b	1700013N18Rik	ubiquitin-conjugating enzyme E2D 2B	5	protein-coding	12217	0.457647	1.47236	36.0595	7.63407e-09	2.1569e-06
52690	Setd3	2610102I01Rik|2610305M23Rik|6030490B17Rik|D12Ertd771e	SET domain containing 3	12	protein-coding	10389	-0.449809	1.6181	35.8016	8.64104e-09	2.39857e-06
100039596	Tcf24	Gm10567|Gm2330	transcription factor 24	1	protein-coding	10628	0.4199	1.78665	35.7299	8.83241e-09	2.40942e-06
12391	Cav3	AI385751|Cav-3|M-cav	caveolin 3	6	protein-coding	12074	-0.570765	0.764912	35.6264	9.24669e-09	2.47968e-06
72431	Ceacam18	2010110O04Rik	carcinoembryonic antigen-related cell adhesion molecule 18	7	protein-coding	10687	-0.419866	1.87905	35.5755	9.45752e-09	2.49395e-06
228012	Tlk1	4930545J15Rik	tousled-like kinase 1	2	protein-coding	11021	0.400129	1.98436	35.4283	1.00947e-08	2.58285e-06
77717	Smim41	6030408B16Rik|AI225877	small integral membrane protein 41	15	protein-coding	10474	-0.491375	1.28283	35.4224	1.01211e-08	2.58285e-06
100415785	Gm11559	-	predicted gene 11559	11	protein-coding	11521	-0.448507	1.44825	35.0873	1.17436e-08	2.94933e-06
12143	Blk	-	B lymphoid kinase	14	protein-coding	11529	-0.398982	2.00605	35.0122	1.21418e-08	3.00167e-06
20290	Ccl1	BF534335|I-309|P500|Scya1|Tca-3|Tca3	chemokine (C-C motif) ligand 1	11	protein-coding	10366	-0.504366	1.1829	34.9557	1.24504e-08	3.02907e-06
17294	Mest	AA408879|AI256745|Peg1	mesoderm specific transcript	6	protein-coding	10518	0.4643	1.38589	34.9157	1.2674e-08	3.02907e-06
17180	Matn1	CMP|Crtm|Mat1|matrilin-1	matrilin 1, cartilage matrix protein	4	protein-coding	10434	-0.457081	1.53138	34.9812	1.28269e-08	3.02907e-06
14622	Gjb5	Cnx31.1|Cx31.1|Gjb-5	gap junction protein, beta 5	4	protein-coding	11123	-0.505299	1.19774	34.5695	1.4783e-08	3.40803e-06
15487	Hsd17b3	-	hydroxysteroid (17-beta) dehydrogenase 3	13	protein-coding	10872	0.480861	1.18762	34.5483	1.49232e-08	3.40803e-06
69312	Ppp1r42	1700011J18Rik|4930418G15Rik|Lrrc67|TLRR	protein phosphatase 1, regulatory subunit 42	1	protein-coding	10942	0.399807	1.92977	34.5252	1.50779e-08	3.40803e-06
12477	Ctla4	Cd152|Ctla-4|Ly-56	cytotoxic T-lymphocyte-associated protein 4	1	protein-coding	10637	0.357918	2.40439	34.4804	1.53813e-08	3.42766e-06
93707	Pcdhgc4	-	protocadherin gamma subfamily C, 4	18	protein-coding	10012	-0.41423	1.78896	34.302	1.66535e-08	3.65961e-06
320299	Iqcb1	6820449I09Rik|AV128382|NPHP5	IQ calmodulin-binding motif containing 1	16	protein-coding	10587	0.401451	1.87826	34.114	1.81205e-08	3.92744e-06
56032	Nprl2	2810446G01Rik|G21|NPR2L|Tusc4	NPR2 like, GATOR1 complex subunit	9	protein-coding	10820	-0.436271	1.60357	33.8692	2.02123e-08	4.32161e-06
330050	Fam185a	4631428I10|AI847670	family with sequence similarity 185, member A	5	protein-coding	11413	0.36012	2.36307	33.8042	2.16152e-08	4.55995e-06
76251	Ercc6l2	0610007P08Rik|1700019D06Rik|9330134C04Rik|Rad26l|Sr278	excision repair cross-complementing rodent repair deficiency, complementation group 6 like 2	13	protein-coding	10795	0.393266	1.91141	33.666	2.21198e-08	4.60499e-06
56284	Mrpl19	9030416F12Rik|9130412E02Rik|D6Ertd157e|MRP-L15|RLX1|Rpml15	mitochondrial ribosomal protein L19	6	protein-coding	10948	-0.437145	1.5421	33.6197	2.25814e-08	4.64004e-06
12959	Cryba4	-	crystallin, beta A4	5	protein-coding	10130	-0.4502	1.54015	33.4762	2.40786e-08	4.88425e-06
71137	Rfx4	4933412G19Rik|NYD-sp10	regulatory factor X, 4 (influences HLA class II expression)	10	protein-coding	10314	0.402583	1.77894	32.4032	3.89581e-08	7.68947e-06
219148	Fam167a	A030013D21	family with sequence similarity 167, member A	14	protein-coding	10061	-0.426842	1.63235	32.3931	3.91348e-08	7.68947e-06
74735	Trim14	5830400N10Rik|pub	tripartite motif-containing 14	4	protein-coding	10243	-0.40695	1.73729	32.3801	3.93659e-08	7.68947e-06
66091	Ndufa3	1010001M12Rik|1700022J01Rik	NADH:ubiquinone oxidoreductase subunit A3	7	protein-coding	10937	-0.40938	1.67182	32.3443	4.00046e-08	7.71893e-06
71706	Slc46a3	1200006F02Rik	solute carrier family 46, member 3	5	protein-coding	10389	-0.393127	1.85756	32.2782	4.12113e-08	7.85596e-06
76454	Fbxo31	1110003O08Rik|2310046N15Rik|Fbx14|Fbxo14	F-box protein 31	8	protein-coding	11580	-0.393417	1.87822	32.1934	4.2813e-08	7.98615e-06
53607	Snrpa	C430021M15Rik|Rnu1a-1|Rnu1a1|U1-A|U1A	small nuclear ribonucleoprotein polypeptide A	7	protein-coding	13137	-0.369546	2.13167	32.1887	4.29037e-08	7.98615e-06
73458	Aldh3b3	1700055N04Rik	aldehyde dehydrogenase 3 family, member B3	19	protein-coding	10581	-0.391111	1.94272	32.1576	4.35085e-08	8.00455e-06
12168	Bmpr2	2610024H22Rik|AL117858|AW546137|BB189135|BMP-2|BMPR-2|BMPR-II|BMPRII|BRK-3|Gm20272	bone morphogenetic protein receptor, type II (serine/threonine kinase)	1	protein-coding	10194	0.453622	1.39021	32.1873	4.41084e-08	8.02165e-06
171463	Il17rd	2810004A10Rik|AI428510|Sef|Sef-S	interleukin 17 receptor D	14	protein-coding	10813	0.380664	2.00818	32.0995	4.46622e-08	8.03006e-06
171185	Vmn1r35	V1rc12	vomeronasal 1 receptor 35	6	protein-coding	11138	0.504814	0.893665	32.0337	4.60048e-08	8.17852e-06
329650	Med12l	A130035F20|A630079M02|AU044581|TRALPUSH	mediator complex subunit 12-like	3	protein-coding	10253	0.428797	1.41439	31.828	5.04739e-08	8.87331e-06
216292	Mettl25	-	methyltransferase like 25	10	protein-coding	10130	-0.502407	0.906695	31.7694	5.18249e-08	9.0107e-06
12454	Ccnk	AW123198|AW413594|CPR4|CycK	cyclin K	12	protein-coding	10300	-0.428008	1.58244	31.6726	5.41645e-08	9.25909e-06
14048	Eya1	bor	EYA transcriptional coactivator and phosphatase 1	1	protein-coding	11128	0.403489	1.70448	31.6609	5.44239e-08	9.25909e-06
244923	Klhl31	9830147P19Rik|D930047P17Rik|Kbtbd1	kelch-like 31	9	protein-coding	11567	0.400316	1.74643	31.6342	5.50839e-08	9.27167e-06
70762	Dclk2	6330415M09Rik|AU044875|CL2|CLICK2|Click-II|Dcamkl2	doublecortin-like kinase 2	3	protein-coding	11078	0.363817	2.08283	31.5001	5.85202e-08	9.74639e-06
76890	Memo1	0610016J10Rik|D930048L02Rik	mediator of cell motility 1	17	protein-coding	10416	0.401958	1.77053	31.3901	6.15002e-08	1.0136e-05
319448	Fndc3a	1700094E19Rik|D14Ertd453e|F730017H24Rik|Fndc3|sys	fibronectin type III domain containing 3A	14	protein-coding	10865	0.379913	1.9804	31.2524	6.5448e-08	1.06523e-05
381510	Dpy19l4	Gm1023|Narg3	dpy-19-like 4 (C. elegans)	4	protein-coding	10551	0.405325	1.66091	31.2346	6.59795e-08	1.06523e-05
252838	Tox	1700007F02Rik	thymocyte selection-associated high mobility group box	4	protein-coding	10704	0.393496	1.90104	31.2807	6.79998e-08	1.08676e-05
23832	Xcr1	Ccxcr1|Gpr5|mXcr1	chemokine (C motif) receptor 1	9	protein-coding	10149	0.480858	1.13298	31.1366	7.25483e-08	1.14786e-05
67443	Map1lc3b	1010001C15Rik|Atg8|LC3b|MAP1A/MAP1B|Map1lc3	microtubule-associated protein 1 light chain 3 beta	8	protein-coding	11137	-0.394798	1.78922	30.8183	7.96548e-08	1.24782e-05
382421	Gm5176	EG382421	high mobility group box 2 pseudogene	10	pseudo	10690	0.366386	2.07023	30.725	8.31377e-08	1.28961e-05
12349	Car2	AI131712|CAII|Ca2|Car-2|Ltw-5|Lvtw-5	carbonic anhydrase 2	3	protein-coding	11024	0.400687	1.77	30.6918	8.86195e-08	1.35874e-05
15258	Hipk2	1110014O20Rik|B230339E18Rik|Stank	homeodomain interacting protein kinase 2	6	protein-coding	10667	0.362188	2.04823	30.5659	8.93115e-08	1.35874e-05
214616	Spata5l1	AV141009|C130039A10Rik	spermatogenesis associated 5-like 1	2	protein-coding	11667	0.352993	2.25932	30.5331	9.0649e-08	1.36595e-05
26428	Orc4	Orc4P|Orc4l|mMmORC4	origin recognition complex, subunit 4	2	protein-coding	12391	0.460779	1.26076	30.5394	9.21491e-08	1.37546e-05
320560	Dennd5b	9330160C06Rik|AI852444|D030011O10Rik|Gm17524	DENN/MADD domain containing 5B	6	protein-coding	10789	0.394074	1.59271	30.4108	9.58217e-08	1.41691e-05
243655	Klre1	Klre-1|NKG2I	killer cell lectin-like receptor family E member 1	6	protein-coding	10252	0.381969	1.78143	30.3316	9.93276e-08	1.45515e-05
12591	Cdx2	Cdx-2	caudal type homeobox 2	5	protein-coding	13833	0.356741	2.03572	30.181	1.06362e-07	1.54391e-05
109241	Mbd5	9430004D19Rik|AA536666|AI426407|C030040A15Rik|Gm1630	methyl-CpG binding domain protein 5	2	protein-coding	12391	0.460997	1.24133	30.1953	1.08159e-07	1.55572e-05
16638	Klra7	LGL-1|Ly-49G.1|Ly-49G.2|Ly-49G.3|Ly49G.4|Ly49g|Ly49g1|Ly49g2	killer cell lectin-like receptor, subfamily A, member 7	6	protein-coding	11087	0.554576	0.462194	30.1022	1.10241e-07	1.57138e-05
12578	Cdkn2a	ARF-INK4a|Arf|INK4a-ARF|Ink4a/Arf|MTS1|Pctr1|p16|p16(INK4a)|p16INK4a|p19<ARF>|p19ARF	cyclin dependent kinase inhibitor 2A	4	protein-coding	12155	0.454532	1.28977	30.0635	1.12197e-07	1.57633e-05
106628	Trip10	AI646975|Cip4	thyroid hormone receptor interactor 10	17	protein-coding	10924	-0.36674	2.07792	30.056	1.12581e-07	1.57633e-05
73847	Fam110a	1700008J10Rik|5430432M24Rik|AI747080	family with sequence similarity 110, member A	2	protein-coding	10484	-0.361328	2.08781	29.7933	1.26872e-07	1.7553e-05
80795	Selenok	1110001C03Rik|AA673253|HSPC030|Hsp30|Selk	selenoprotein K	14	protein-coding	10127	-0.400702	1.6061	29.7641	1.28569e-07	1.7553e-05
83925	Trps1	AI115454|AI447310|D15Ertd586e	transcriptional repressor GATA binding 1	15	protein-coding	10538	0.416048	1.52655	29.7961	1.30055e-07	1.7553e-05
227094	Nemp2	5330401P04Rik|9830163O08|Tmem194b	nuclear envelope integral membrane protein 2	1	protein-coding	11462	0.309767	2.7094	29.724	1.30939e-07	1.7553e-05
21907	Nr2e1	Mtl1|Mtll|TLL|Tlx|XTLL|fierce|frc|tailless	nuclear receptor subfamily 2, group E, member 1	10	protein-coding	11046	0.384567	1.77991	29.6889	1.33048e-07	1.7553e-05
73046	Glrx5	-	glutaredoxin 5	12	protein-coding	10589	-0.338369	2.32465	29.6686	1.34283e-07	1.7553e-05
13649	Egfr	9030024J15Rik|AI552599|Erbb|Errb1|Errp|Wa5|wa-2|wa2	epidermal growth factor receptor	11	protein-coding	10090	0.383993	1.76101	29.6671	1.34376e-07	1.7553e-05
108652	Slc35b3	4921526O06Rik|AI428480|CGI-19|PABST2|PAPST2	solute carrier family 35, member B3	13	protein-coding	10573	-0.446913	1.26369	29.6563	1.35041e-07	1.7553e-05
14961	H2-Ab1	AI845868|Abeta|H-2Ab|H2-Ab|I-Abeta|IAb|Ia-2|Ia2|Rmcs1	histocompatibility 2, class II antigen A, beta 1	17	protein-coding	11047	-0.367766	1.92389	29.6368	1.36243e-07	1.7553e-05
216551	Lgalsl	1110067D22Rik|A530071M23|Grpa|Hspc159|Lgalsla	lectin, galactoside binding-like	11	protein-coding	10959	0.359996	2.06915	29.6169	1.37488e-07	1.7553e-05
56878	Rbms1	2600014B10Rik|AI255215|MSSP-1|MSSP-2|MSSP-3|YC1	RNA binding motif, single stranded interacting protein 1	2	protein-coding	10371	0.453156	1.16558	29.6156	1.37566e-07	1.7553e-05
229687	Chil5	Bclp|Bclp1|Bclp2|Chi3l7	chitinase-like 5	3	protein-coding	10560	0.459449	1.07402	29.5857	1.39451e-07	1.76512e-05
68625	Cfap57	1110020C03Rik|AV009650|C130004B06Rik|Gm1363|Wdr65	cilia and flagella associated protein 57	4	protein-coding	10391	-0.410382	1.6597	29.5965	1.43077e-07	1.79664e-05
670496	Gm11564	-	predicted gene 11564	11	protein-coding	11083	-0.60412	0.191462	29.4684	1.47115e-07	1.82223e-05
116905	Dph1	2310011M22Rik|4930488F09Rik|AW551873|Dph2l1|Ovca1	diphthamide biosynthesis 1	11	protein-coding	10403	0.351491	2.11143	29.4639	1.47419e-07	1.82223e-05
320981	Enpp6	4833421B01Rik|B830047L21Rik|D8Ertd514e|E-NPP 6|GPC-Cpde|Npp6	ectonucleotide pyrophosphatase/phosphodiesterase 6	8	protein-coding	10690	0.404657	1.62817	29.4368	1.4925e-07	1.83057e-05
15405	Hoxa9	D6a9|Hox-1.7	homeobox A9	6	protein-coding	10720	0.343498	2.17299	29.2977	1.59028e-07	1.91435e-05
17776	Mast2	MAST205|Mtssk	microtubule associated serine/threonine kinase 2	4	protein-coding	10624	0.395618	1.65733	29.2947	1.59244e-07	1.91435e-05
433294	Mettl21c	A530098C11Rik	methyltransferase like 21C	1	protein-coding	10753	0.351209	2.17667	29.3276	1.59711e-07	1.91435e-05
14602	Ghrhr	Ghrfr|lit|little	growth hormone releasing hormone receptor	6	protein-coding	10207	-0.560817	0.54111	29.0983	1.74186e-07	2.07216e-05
751864	Gm9733	-	predicted gene 9733	3	protein-coding	10048	0.356884	2.15602	29.1133	1.78209e-07	2.1042e-05
263764	Creg2	A830098L22Rik	cellular repressor of E1A-stimulated genes 2	1	protein-coding	12185	0.372266	1.87363	28.8923	1.91383e-07	2.224e-05
403175	Tigd4	C130063O11Rik|Gm418	tigger transposable element derived 4	3	protein-coding	10558	0.351144	2.13147	28.8906	1.9153e-07	2.224e-05
18162	Npr3	ANP-C|ANPR-C|EF-2|NPR-C|lgj|stri	natriuretic peptide receptor 3	15	protein-coding	10412	0.471055	1.10253	28.8652	1.93767e-07	2.224e-05
107986	Ddb2	2610043A19Rik	damage specific DNA binding protein 2	2	protein-coding	11213	0.36304	1.94442	28.8628	1.93978e-07	2.224e-05
14628	Ostm1	1200002H13Rik|HSPC019|gl	osteopetrosis associated transmembrane protein 1	10	protein-coding	11582	0.367191	1.8872	28.7809	2.01386e-07	2.29233e-05
76629	Tmem270	1700111I05Rik|Wbscr28	transmembrane protein 270	5	protein-coding	10564	-0.416888	1.42092	28.5627	2.22541e-07	2.51504e-05
233011	Itpkc	9130023N17Rik|IP3K C	inositol 1,4,5-trisphosphate 3-kinase C	7	protein-coding	10797	-0.335819	2.26763	28.5244	2.26481e-07	2.54141e-05
67437	Ssr3	0610038P07Rik|AL022999|AU022074|AW553833|TRAPG	signal sequence receptor, gamma	3	protein-coding	11419	0.371612	1.86091	28.4492	2.39566e-07	2.66931e-05
53618	Fut8	-	fucosyltransferase 8	12	protein-coding	10158	0.339721	2.17022	28.3596	2.44243e-07	2.68256e-05
70439	Taf15	2610111C21Rik|68kDa|TAFII68|Taf2n	TATA-box binding protein associated factor 15	11	protein-coding	10452	0.322371	2.34316	28.3534	2.4494e-07	2.68256e-05
14020	Evi5	NB4S	ecotropic viral integration site 5	5	protein-coding	10316	0.369717	1.95041	28.3368	2.46918e-07	2.68256e-05
22040	Trex1	AU041952	three prime repair exonuclease 1	9	protein-coding	11728	-0.417324	1.44138	28.3268	2.47954e-07	2.68256e-05
207920	Esrp1	2210008M09Rik|A630065D16|BC031468|Rbm35a	epithelial splicing regulatory protein 1	4	protein-coding	10972	0.391144	1.74914	28.3526	2.50182e-07	2.68256e-05
23937	Mab21l2	-	mab-21-like 2	3	protein-coding	11984	0.40212	1.51412	28.3008	2.50929e-07	2.68256e-05
66970	Ssbp2	1500004K09Rik|2310079I02Rik|9330163K02Rik|A830008M03Rik|AU067692|AW558684|Hspc116|SSDP2	single-stranded DNA binding protein 2	13	protein-coding	10852	0.413367	1.39406	28.2638	2.55214e-07	2.71006e-05
13392	Dlx2	AW121999|Dlx-2|Tes-1	distal-less homeobox 2	2	protein-coding	12284	0.403823	1.48708	28.2465	2.57257e-07	2.71355e-05
54635	Pdgfc	1110064L01Rik|AI647969|PDGF-C|SCDGF|VEGF-E	platelet-derived growth factor, C polypeptide	3	protein-coding	11382	0.411356	1.37987	28.1989	2.62936e-07	2.74704e-05
328401	Rnase9	ESRL|Rak1	ribonuclease, RNase A family, 9 (non-active)	14	protein-coding	10729	0.400402	1.50645	28.1909	2.63905e-07	2.74704e-05
232855	Zfp772	-	zinc finger protein 772	7	protein-coding	10672	-0.58289	0.186441	28.1328	2.71036e-07	2.80283e-05
69329	Cfap206	1700003M02Rik|AU024269	cilia and flagella associated protein 206	4	protein-coding	10613	0.392306	1.65083	27.9281	2.97752e-07	3.05911e-05
13164	Dazl	Daz-like|Dazh|Dazl1|Dazla|Tpx-2|Tpx2	deleted in azoospermia-like	17	protein-coding	10210	0.420974	1.2947	27.8904	3.02944e-07	3.09237e-05
114712	Ferd3l	Mnato3|N-twist|Nato|Nato3|Ntwist|Ptfb|bHLHa31|fer3	Fer3 like bHLH transcription factor	12	protein-coding	10961	0.413386	1.49911	27.9038	3.1389e-07	3.18357e-05
114142	Foxp2	2810043D05Rik|AI449000|CAG-16|D0Kist7	forkhead box P2	6	protein-coding	11592	0.52921	0.523266	27.7976	3.16151e-07	3.18607e-05
68904	Abhd13	1110065L07Rik|AI463703|AI788994	abhydrolase domain containing 13	8	protein-coding	10807	-0.397004	1.61209	27.7596	3.21733e-07	3.22181e-05
70530	Lrfn2	5730420O05Rik|SALM1|mKIAA1246	leucine rich repeat and fibronectin type III domain containing 2	17	protein-coding	10570	-0.531009	0.632208	27.692	3.31887e-07	3.2696e-05
12176	Bnip3	Nip3	BCL2/adenovirus E1B interacting protein 3	7	protein-coding	10371	-0.391157	1.62897	27.687	3.32649e-07	3.2696e-05
12520	Cd81	Tapa-1|Tapa1|Tspan28	CD81 antigen	7	protein-coding	10562	-0.402819	1.50175	27.6839	3.33121e-07	3.2696e-05
384997	Pglyrp4	Gm1478|Gm413	peptidoglycan recognition protein 4	3	protein-coding	11289	-0.422809	1.32279	27.6732	3.34771e-07	3.2696e-05
71183	Clec12b	4933425B16Rik	C-type lectin domain family 12, member B	6	protein-coding	11340	0.316031	2.43668	27.5904	3.47771e-07	3.37572e-05
414069	BC024978	-	cDNA sequence BC024978	7	protein-coding	10617	-0.332466	2.24512	27.5594	3.52763e-07	3.4033e-05
69072	Ebna1bp2	1810014B19Rik|AA537058|B830003A16Rik|C81321|Ebp2|Nobp|p40	EBNA1 binding protein 2	4	protein-coding	10391	-0.393531	1.67525	27.5896	3.57409e-07	3.42723e-05
270711	Calhm4	4732454E20Rik|AI586164|Fam26d|Gm643	calcium homeostasis modulator family member 4	10	protein-coding	11516	0.367198	1.78697	27.49	3.6423e-07	3.4716e-05
66597	Trim13	3110001L12Rik|CAR|LEU5|RNF77|Rfp2	tripartite motif-containing 13	14	protein-coding	11741	0.393077	1.49133	27.391	3.81213e-07	3.6117e-05
320204	Etfbkmt	4833442J19Rik|AI256744|ETFB-KMT|Mettl20	electron transfer flavoprotein beta subunit lysine methyltransferase	6	protein-coding	10719	0.318697	2.33802	27.3285	3.9235e-07	3.69509e-05
16149	Cd74	CLIP|DHLAG|HLADG|Ia-GAMMA|Ii	CD74 antigen (invariant polypeptide of major histocompatibility complex, class II antigen-associated)	18	protein-coding	10196	-0.395078	1.53532	27.3033	3.96948e-07	3.71628e-05
17765	Mtf2	9230112N11Rik|AA537621|C76717|M96|Pcl2	metal response element binding transcription factor 2	5	protein-coding	11582	0.342478	2.15381	27.2597	4.05167e-07	3.77091e-05
68764	Cdhr3	1110049B09Rik|BB172694|Cdh28	cadherin-related family member 3	12	protein-coding	10644	0.347913	2.00948	27.2063	4.15106e-07	3.84082e-05
22326	Vax1	-	ventral anterior homeobox 1	19	protein-coding	11503	0.410917	1.38248	27.1651	4.23057e-07	3.88295e-05
218397	Rasa1	Gap|RasGAP|Rasa	RAS p21 protein activator 1	13	protein-coding	12619	0.429018	1.18079	27.145	4.27011e-07	3.88295e-05
18032	Nfix	CTF|NF-I/X|NF1-X|NFI-X	nuclear factor I/X	8	protein-coding	12638	-0.341566	2.07189	27.1449	4.27022e-07	3.88295e-05
12350	Car3	BB219044|Ca3|Car-3	carbonic anhydrase 3	3	protein-coding	10872	0.328052	2.21561	27.0147	4.53464e-07	4.08459e-05
230676	Szt2	6430407N22|TIGR	SZT2 subunit of KICSTOR complex	4	protein-coding	11308	-0.35165	1.97712	27.0104	4.54359e-07	4.08459e-05
70060	Spata3	1700011N12Rik|1700029H01Rik|4930424D10Rik|Mtsarg1|Tsarg1	spermatogenesis associated 3	1	protein-coding	10225	0.436171	1.18131	26.9913	4.58383e-07	4.09748e-05
382793	Mtx3	4930470O13Rik|AA409304|AI853833|AU067765|EG624619|Gm1194|Gm6514	metaxin 3	13	protein-coding	10137	0.427541	1.19094	26.9636	4.64303e-07	4.09974e-05
320910	Itgb8	4832412O06Rik	integrin beta 8	12	protein-coding	10962	0.505975	0.680091	26.9518	4.6682e-07	4.09974e-05
100044509	Tgfbr3l	Gm14378	transforming growth factor, beta receptor III-like	8	protein-coding	10661	-0.366734	1.81629	26.9512	4.66951e-07	4.09974e-05
232989	Hnrnpul1	E130317O14Rik|E1B-AP5|E1BAP5|Hnrnpul|Hnrpul1	heterogeneous nuclear ribonucleoprotein U-like 1	7	protein-coding	10270	-0.329953	2.24169	26.9417	4.69001e-07	4.09974e-05
76123	Gpsm2	6230410J09Rik|LGN|Pins	G-protein signalling modulator 2 (AGS3-like, C. elegans)	3	protein-coding	11320	0.442844	1.13186	26.8949	4.79263e-07	4.16643e-05
74186	Ccdc3	2310045O21Rik	coiled-coil domain containing 3	2	protein-coding	10294	0.38496	1.55855	26.8815	4.82242e-07	4.16941e-05
18407	Orm3	Agp-3|Orm-3	orosomucoid 3	4	protein-coding	10981	-0.312771	2.47704	26.8367	4.92319e-07	4.23341e-05
52432	Ppp2r2d	1300017E19Rik|D7Ertd753e|MDS026	protein phosphatase 2, regulatory subunit B, delta	7	protein-coding	10227	-0.385207	1.61753	26.8092	4.98618e-07	4.26439e-05
102122	Fam192a	1700001O11Rik|2310065K24Rik|AI596259|Nip30	family with sequence similarity 192, member A	8	protein-coding	10552	0.427438	1.3408	26.6887	5.27173e-07	4.48437e-05
414758	Zfp950	5830428H23Rik|AU016073|BC055757|Gm34518|Zfp826|mszf84	zinc finger protein 950	19	protein-coding	11591	0.383666	1.57122	26.6636	5.33333e-07	4.49089e-05
338346	Gpr21	C230004C13Rik	G protein-coupled receptor 21	2	protein-coding	10843	0.410153	1.37611	26.6625	5.33616e-07	4.49089e-05
20911	Stxbp2	C79054|Munc-18-2|Munc-18b|Munc18b|Sxtbp2|Sxtp2|Unc18-2|Unc18b|muSec1	syntaxin binding protein 2	8	protein-coding	10208	-0.321317	2.25065	26.6088	5.47033e-07	4.57945e-05
109778	Blvra	0610006A11Rik|2500001N03Rik|Blvr	biliverdin reductase A	2	protein-coding	10919	0.324221	2.27006	26.5519	5.61608e-07	4.67672e-05
77782	Polq	A430110D14Rik	polymerase (DNA directed), theta	16	protein-coding	11877	0.328629	2.15298	26.5277	5.67945e-07	4.70473e-05
108072	Grm6	BC021919|Gm3|Gprc1f|mGluR6|nerg1|nob2|nob3|nob4	glutamate receptor, metabotropic 6	11	protein-coding	11236	-0.501751	0.610074	26.4243	5.95795e-07	4.90973e-05
14612	Gja4	AU020209|AW558810|Cnx37|Cx37|Gja-4	gap junction protein, alpha 4	4	protein-coding	10152	-0.411425	1.38427	26.3817	6.07649e-07	4.98146e-05
242721	Klhdc7a	B230308G19Rik	kelch domain containing 7A	4	protein-coding	10090	-0.36175	1.81803	26.3581	6.14336e-07	5.01032e-05
14357	Dtx1	Fxit1|mKIAA4160	deltex 1, E3 ubiquitin ligase	5	protein-coding	10941	-0.358791	1.83487	26.3268	6.23309e-07	5.03223e-05
17425	Foxk1	A630048H08Rik|AI463295|Gm10868|Mnf	forkhead box K1	5	protein-coding	10628	-0.322857	2.26095	26.3266	6.23383e-07	5.03223e-05
18788	Serpinb2	PAI-2|Planh2|ovalbumin	serine (or cysteine) peptidase inhibitor, clade B, member 2	1	protein-coding	10774	0.513445	0.61611	26.3148	6.26777e-07	5.03394e-05
17311	Kitl	Clo|Con|Gb|Kitlg|Mgf|SCF|SF|SLF|Sl|blz|contrasted	kit ligand	10	protein-coding	11239	0.522508	0.568007	26.2682	6.40479e-07	5.09364e-05
16604	Klk1b7-ps	1700127D06Rik|Klk-ps2|mGK-7	kallikrein 1-related peptidase b7, pseudogene	7	pseudo	10438	-0.428435	1.17251	26.2676	6.40649e-07	5.09364e-05
22697	Zscan21	AI326272|CTfin51|RU49|Zfp-38|Zfp38|Zipro1	zinc finger and SCAN domain containing 21	5	protein-coding	10202	-0.382138	1.59464	26.2306	6.51716e-07	5.15573e-05
75763	Dcaf17	2810055O12Rik|4833418A01Rik|A030004A10Rik|A930009G19Rik|AI448937	DDB1 and CUL4 associated factor 17	2	protein-coding	11412	0.305295	2.45537	26.1847	6.6573e-07	5.24039e-05
18545	Pcp2	L7|Pcp-2	Purkinje cell protein 2 (L7)	8	protein-coding	10364	-0.316629	2.26275	26.1306	6.82644e-07	5.34639e-05
64450	Gpr85	2900026B03Rik	G protein-coupled receptor 85	6	protein-coding	11823	0.448733	0.963636	26.111	6.89158e-07	5.34639e-05
240697	Mcmdc2	6030422M02Rik	minichromosome maintenance domain containing 2	1	protein-coding	10554	0.399772	1.39923	26.1096	6.89334e-07	5.34639e-05
13648	Klk1b9	EGF-BP C|Egfbp-3|Egfbp3|KAL|Klk9|kallikrein|mGk-9	kallikrein 1-related peptidase b9	7	protein-coding	10738	-0.454152	0.995423	26.0552	7.06951e-07	5.45628e-05
15378	Hnf4a	HNF-4|Hnf4|Hnf4alpha|MODY1|Nr2a1|TCF-14|Tcf14	hepatic nuclear factor 4, alpha	2	protein-coding	10414	-0.31872	2.32022	25.9775	7.32894e-07	5.62905e-05
260301	Otos	OTOSP	otospiralin	1	protein-coding	10561	-0.384156	1.56095	25.923	7.51688e-07	5.73776e-05
230967	Cep104	A930027E11|AI115523|Kiaa0562|mKIAA0562	centrosomal protein 104	4	protein-coding	11734	-0.314101	2.45607	25.9275	7.543e-07	5.73776e-05
666927	Gm12887	-	predicted gene 12887	4	protein-coding	10330	-0.448504	1.13971	25.8985	7.60296e-07	5.7557e-05
76889	Coq8b	0610012P18Rik|Adck4	coenzyme Q8B	7	protein-coding	10253	-0.331769	2.13255	25.8685	7.70957e-07	5.78403e-05
237761	Sowaha	A830006N08Rik|Ankrd43	sosondowah ankyrin repeat domain family member A	11	protein-coding	10548	0.377276	1.58444	25.8674	7.7135e-07	5.78403e-05
434017	Vmn1r20	EG434017|Gm5569	vomeronasal 1 receptor 20	6	protein-coding	10963	0.527485	0.450061	25.8403	7.81124e-07	5.82969e-05
18048	Klk1b4	Ngfa|alpha-NGF|mGk-4	kallikrein 1-related pepidase b4	7	protein-coding	10516	-0.43693	1.14687	25.8021	7.951e-07	5.90614e-05
18406	Orm2	Agp1|Orm-2	orosomucoid 2	4	protein-coding	10576	-0.320588	2.28957	25.7706	8.06808e-07	5.9651e-05
53890	Sart3	AU045857|mKIAA0156	squamous cell carcinoma antigen recognized by T cells 3	5	protein-coding	10025	-0.31461	2.30328	25.7552	8.12629e-07	5.98019e-05
102436	Lars2	AI035546|Kiaa0028|LEURS	leucyl-tRNA synthetase, mitochondrial	9	protein-coding	11091	0.328898	2.19239	25.6877	8.388e-07	6.14421e-05
232409	Clec2e	Clra|clr-a	C-type lectin domain family 2, member e	6	protein-coding	10384	0.343787	1.91285	25.635	8.59299e-07	6.26536e-05
19823	Rnf7	Rbx2|SAG	ring finger protein 7	9	protein-coding	10889	0.351652	1.82262	25.617	8.6653e-07	6.2891e-05
18223	Numbl	nbl	numb-like	7	protein-coding	11765	-0.33934	1.97493	25.5574	8.90896e-07	6.43445e-05
13427	Dync1i2	3110079H08Rik|AW554389|Dncic2	dynein cytoplasmic 1 intermediate chain 2	2	protein-coding	10826	0.320581	2.24766	25.5482	8.9469e-07	6.43445e-05
14126	Ms4a2	FcRB|Fce1b|Fcer1b|Fcrbeta|Ms4a1|fcERI	membrane-spanning 4-domains, subfamily A, member 2	19	protein-coding	10567	0.319731	2.16943	25.5273	9.03443e-07	6.46231e-05
66143	Eef1e1	1110003A02Rik	eukaryotic translation elongation factor 1 epsilon 1	13	protein-coding	11322	-0.357342	1.79155	25.5195	9.06733e-07	6.46231e-05
637515	Nlrp1b	Nalp1b	NLR family, pyrin domain containing 1B	11	protein-coding	11622	-0.461887	0.977955	25.4808	9.23216e-07	6.55028e-05
235169	Foxred1	BC024806|TEG-23|Tex23	FAD-dependent oxidoreductase domain containing 1	9	protein-coding	10432	-0.329012	2.08319	25.3753	9.69657e-07	6.84064e-05
381350	Spag6	Spag6l	sperm associated antigen 6	2	protein-coding	11364	0.338077	1.89214	25.3684	9.72787e-07	6.84064e-05
217353	Tmc6	D11Ertd204e|EVER1	transmembrane channel-like gene family 6	11	protein-coding	10581	-0.381534	1.55316	25.3552	9.7881e-07	6.85254e-05
20604	Sst	SOM|SRIF|SS|Smst	somatostatin	16	protein-coding	11477	0.331828	1.9804	25.3199	9.95035e-07	6.93429e-05
330662	Dock1	9130006G06Rik|AI854900|D630004B07Rik|b2b3190Clo	dedicator of cytokinesis 1	7	protein-coding	10111	-0.519782	0.568096	25.3108	9.99253e-07	6.93429e-05
101202	Hepacam2	AI987662	HEPACAM family member 2	6	protein-coding	11111	0.444939	1.07481	25.3285	1.0048e-06	6.94236e-05
19157	Cyth1	CLM1|CTH-1|CYTIP|Pscd1	cytohesin 1	11	protein-coding	10213	-0.358617	1.74919	25.282	1.01272e-06	6.94583e-05
22171	Tyms	Ts	thymidylate synthase	5	protein-coding	10212	0.360916	1.63016	25.2791	1.01409e-06	6.94583e-05
246729	Oas1h	-	2'-5' oligoadenylate synthetase 1H	5	protein-coding	10391	-0.355076	1.75096	25.2136	1.04556e-06	7.13052e-05
74080	Nmnat3	4933408N02Rik|PNAT3	nicotinamide nucleotide adenylyltransferase 3	9	protein-coding	10356	-0.391034	1.54331	25.1448	1.07961e-06	7.30072e-05
381373	Sp9	-	trans-acting transcription factor 9	2	protein-coding	11007	0.386415	1.48885	25.1445	1.07974e-06	7.30072e-05
319583	Lig4	5830471N16Rik|tiny	ligase IV, DNA, ATP-dependent	8	protein-coding	10807	-0.378044	1.62557	25.0842	1.1109e-06	7.47945e-05
140497	Cd300c2	CLM-4|CLM4|Cd300c|Cd300d|DIgR1|Igsf7|Lmir2|MAIR-II	CD300C molecule 2	11	protein-coding	12942	-0.409478	1.40711	25.1452	1.11736e-06	7.49103e-05
192173	Mcrip1	Fam195b	MAPK regulated corepressor interacting protein 1	11	protein-coding	10457	-0.312562	2.32163	25.0125	1.1483e-06	7.66602e-05
75901	Dcp1a	1110066A22Rik|4930568L04Rik|AU019772|D14Ertd817e|Mitc1|SMIF	decapping mRNA 1A	14	protein-coding	10489	0.300084	2.50104	24.9722	1.17013e-06	7.77889e-05
170755	Sgk3	2510015P22Rik|A330005P07Rik|Cisk|fy|fz	serum/glucocorticoid regulated kinase 3	1	protein-coding	10991	0.344367	1.83832	24.932	1.19224e-06	7.88907e-05
15395	Hoxa10	Hox-1.8|Hoxa-10	homeobox A10	6	protein-coding	10359	0.336449	1.93939	24.9241	1.19667e-06	7.88907e-05
320472	Ppm1e	AW049266|B930008A12Rik|POPX1|PP2CH|mKIAA1072	protein phosphatase 1E (PP2C domain containing)	11	protein-coding	12462	0.350407	1.72502	24.8991	1.21069e-06	7.92476e-05
76024	Gm11346	5830431A10Rik|AI447617|Gm11347	X-linked lymphocyte-regulated 5 pseudogene	13	pseudo	11446	-0.321777	2.16582	24.8956	1.21268e-06	7.92476e-05
71769	Bbs10	1300007O09Rik|AI452285	Bardet-Biedl syndrome 10 (human)	10	protein-coding	10416	0.36918	1.61128	24.8878	1.21711e-06	7.92476e-05
14998	H2-DMa	H-2Ma|H2-Ma	histocompatibility 2, class II, locus DMa	17	protein-coding	10204	-0.332243	2.06046	24.8551	1.23584e-06	8.0134e-05
74446	Slc9b1	1700094G20Rik|4933424B12Rik|4933425K02Rik|Nhedc1|mtsNHE	solute carrier family 9, subfamily B (NHA1, cation proton antiporter 1), member 1	3	protein-coding	11374	0.339185	2.12013	25.0483	1.24086e-06	8.0134e-05
237847	Rtn4rl1	Ngr3|Ngrh2|Ngrl2	reticulon 4 receptor-like 1	11	protein-coding	11707	0.311713	2.23391	24.7842	1.27743e-06	8.21603e-05
14544	Gda	AU015411|AW047581|GAH	guanine deaminase	19	protein-coding	10775	0.316867	2.23126	24.6999	1.32877e-06	8.51166e-05
72946	Lrrc47	2900010D03Rik|AA960559|mKIAA1185	leucine rich repeat containing 47	4	protein-coding	12115	-0.372404	1.53427	24.679	1.34179e-06	8.56038e-05
15000	H2-DMb2	H-2Mb2|H2-Mb2	histocompatibility 2, class II, locus Mb2	17	protein-coding	11454	-0.351949	1.76172	24.6526	1.35848e-06	8.60288e-05
234915	Cep126	mKIAA1377	centrosomal protein 126	9	protein-coding	11338	0.476028	0.737009	24.6512	1.35932e-06	8.60288e-05
546903	Vmn1r39	EG546903|Gm5993	vomeronasal 1 receptor 39	6	protein-coding	10838	0.403933	1.23516	24.6136	1.38344e-06	8.72065e-05
328250	Nutm2	Fam22|Gm806	NUT family member 2	13	protein-coding	10163	-0.433312	1.0525	24.6014	1.39134e-06	8.73565e-05
66165	Bccip	1110013J05Rik|TOK-1	BRCA2 and CDKN1A interacting protein	7	protein-coding	10412	-0.342572	1.94604	24.5544	1.42231e-06	8.89478e-05
30944	Zfp354c	5330421P20Rik|AJ18|AW743325|Kid3|Tcf17l2|Znf354c|mKIAA4218	zinc finger protein 354C	11	protein-coding	10937	-0.365448	1.57733	24.5113	1.45127e-06	9.04014e-05
216578	Papolg	9630006B20Rik	poly(A) polymerase gamma	11	protein-coding	10629	0.335742	1.92805	24.4813	1.47175e-06	9.1318e-05
547431	Btnl2	BTL-II|BTLN2|Btl2|Gm315|NG9	butyrophilin-like 2	17	protein-coding	11955	-0.31811	2.11737	24.4713	1.47863e-06	9.13862e-05
75687	Ripor1	2310066E14Rik|AI837433|Fam65a	RHO family interacting cell polarization regulator 1	8	protein-coding	10859	-0.302817	2.38702	24.3452	1.56853e-06	9.62708e-05
217698	Acot5	BC016076|PTE-Ic	acyl-CoA thioesterase 5	12	protein-coding	10081	0.313122	2.22017	24.3435	1.56983e-06	9.62708e-05
22276	Uros	AI415298|UROIIIS|Uros3	uroporphyrinogen III synthase	7	protein-coding	10291	-0.339675	1.92518	24.3102	1.59444e-06	9.74024e-05
381260	Gm973	AW554518	predicted gene 973	1	protein-coding	11179	0.442549	0.917289	24.2391	1.64847e-06	0.000100316
20133	Rrm1	RnrM1	ribonucleotide reductase M1	7	protein-coding	10615	0.337994	1.94705	24.1928	1.68459e-06	0.000102121
213393	Depp1	8430408G22Rik|Depp|Fseg	DEPP1 autophagy regulator	6	protein-coding	10421	-0.354622	1.74322	24.1412	1.7258e-06	0.00010422
78895	Pus7l	3000003F02Rik	pseudouridylate synthase 7-like	15	protein-coding	10934	-0.345087	1.81313	24.067	1.78692e-06	0.000107424
75172	Ccdc146	4930528G09Rik|mKIAA1505	coiled-coil domain containing 146	5	protein-coding	10195	0.312578	2.17198	24.0604	1.79243e-06	0.000107424
57443	Fbxo3	1200002G09Rik|1700026K02Rik|AI046358|Fba	F-box protein 3	2	protein-coding	10637	0.39542	1.22228	24.0461	1.80451e-06	0.000107494
12774	Ccr5	AM4-7|CD195|Cmkbr5	chemokine (C-C motif) receptor 5	9	protein-coding	10751	0.377728	1.38215	24.0338	1.81501e-06	0.000107494
15982	Ifrd1	Ifnl|PC4|Tis7	interferon-related developmental regulator 1	12	protein-coding	10232	0.35379	1.80746	24.0619	1.83581e-06	0.000107494
70435	Inf2	2610204M08Rik|AA589465|AW125550|EG629699	inverted formin, FH2 and WH2 domain containing	12	protein-coding	10206	-0.363108	1.65162	23.9942	1.84899e-06	0.000107494
545123	Cyp2d11	Cyp2d|P450-2D	cytochrome P450, family 2, subfamily d, polypeptide 11	15	protein-coding	10136	-0.333307	1.98452	24.0182	1.84999e-06	0.000107494
14674	Gna13	AU024132|AU043124|Galpha13	guanine nucleotide binding protein, alpha 13	11	protein-coding	11290	-0.328326	1.90635	23.9922	1.85071e-06	0.000107494
16193	Il6	Il-6	interleukin 6	5	protein-coding	10728	0.32088	1.93595	23.989	1.85354e-06	0.000107494
14408	Gabrr1	GABA-C	gamma-aminobutyric acid (GABA) C receptor, subunit rho 1	4	protein-coding	10704	0.307688	2.27206	23.9846	1.85731e-06	0.000107494
229688	Chil6	BYm|Chil8	chitinase-like 6	3	protein-coding	10097	0.370172	1.38918	23.98	1.86135e-06	0.000107494
16190	Il4ra	CD124|Il4r	interleukin 4 receptor, alpha	7	protein-coding	11834	-0.318452	2.1032	23.9798	1.86155e-06	0.000107494
68187	Fam135a	4921533L14Rik|AI256732|AI835491	family with sequence similarity 135, member A	1	protein-coding	10313	0.427134	1.066	23.9488	1.88877e-06	0.00010867
12398	Cbfa2t3	A630044F12Rik|AI465270|AW229127|Cbfa2t3h|ETO-2|Eto2|MTGR2	CBFA2/RUNX1 translocation partner 3	8	protein-coding	10552	-0.31459	2.16453	23.9314	1.90426e-06	0.000109164
13368	Dffb	40kDa|5730477D02Rik|CAD|CPAN|DFF40|Didff	DNA fragmentation factor, beta subunit	4	protein-coding	11734	-0.30167	2.43919	23.9204	1.91472e-06	0.000109367
12769	Ccr9	A130091K22Rik|Cmkbr10|GPR-9-6	chemokine (C-C motif) receptor 9	9	protein-coding	10900	0.318493	2.07993	23.9083	1.925e-06	0.000109559
53861	Zranb2	AI227013|Zfp265|Zis|Znf265	zinc finger, RAN-binding domain containing 2	3	protein-coding	10986	-0.396348	1.29286	23.8905	1.94116e-06	0.000109799
16633	Klra2	Klra30|Ly49b	killer cell lectin-like receptor, subfamily A, member 2	6	protein-coding	10785	0.486302	0.580608	23.8831	1.94794e-06	0.000109799
104271	Tex15	2210014E14Rik|AL022622|AU022940	testis expressed gene 15	8	protein-coding	10158	0.360807	1.64592	23.8726	1.95757e-06	0.000109799
68606	Ppm1f	1110021B16Rik|4933427B07Rik|CaMKPase|Popx2|mKIAA0015	protein phosphatase 1F (PP2C domain containing)	16	protein-coding	12235	-0.400296	1.20555	23.8702	1.95982e-06	0.000109799
330361	Gcfc2	A130099G21|AW146020|GCF2|Tcf9	GC-rich sequence DNA binding factor 2	6	protein-coding	10445	-0.400505	1.18289	23.8588	1.9703e-06	0.000109799
16673	Krt36	HRa-1|K36|Krt1-22|Krt1-5|MHRa-1	keratin 36	11	protein-coding	11187	-0.336288	1.88845	23.8582	1.97086e-06	0.000109799
380752	Eipr1	D12Ertd604e|Tssc1	EARP complex and GARP complex interacting protein 1	12	protein-coding	10322	-0.328218	1.98231	23.8346	1.99276e-06	0.000110186
72692	Hnrnpll	2510028H02Rik|2810036L13Rik|AI256697|AI852082|Hnrpll	heterogeneous nuclear ribonucleoprotein L-like	17	protein-coding	11345	0.305993	2.31138	23.8225	2.00478e-06	0.000110186
227580	C1ql3	1110065A22Rik|AI661623|Adij|C1ql|C1qtnf13|CTRP13|K100	C1q-like 3	2	protein-coding	11833	0.385015	1.39778	23.8211	2.00542e-06	0.000110186
217356	Tmc8	EVIN2|Ever2|mFLJ00400	transmembrane channel-like gene family 8	11	protein-coding	10651	-0.368806	1.58141	23.8209	2.00566e-06	0.000110186
269003	Sap130	2610304F09Rik|6720406D06	Sin3A associated protein	18	protein-coding	10381	-0.336848	1.8887	23.7941	2.03103e-06	0.000111123
219189	Vwa8	1300010F03Rik|4932416F07Rik|AI957255|Kiaa0564|mKIAA0564	von Willebrand factor A domain containing 8	14	protein-coding	10182	0.319739	2.08854	23.7881	2.03676e-06	0.000111123
70456	Mpc2	0610006C01Rik|2010002I07Rik|2610205H19Rik|AA108335|Brp44|ESTM43	mitochondrial pyruvate carrier 2	1	protein-coding	11278	0.327362	2.0589	23.7605	2.06335e-06	0.00011175
225922	Oosp2	Gm99|Plac1l|Tmem122	oocyte secreted protein 2	19	protein-coding	10498	0.327763	2.01149	23.7465	2.07697e-06	0.00011175
353499	Tmc4	-	transmembrane channel-like gene family 4	7	protein-coding	10377	-0.359955	1.58538	23.7407	2.08268e-06	0.00011175
17068	Ly6d	Ly-61|Ly61|Thb	lymphocyte antigen 6 complex, locus D	15	protein-coding	10582	-0.298405	2.39738	23.7391	2.08418e-06	0.00011175
217378	Dnajc27	AI639580|C330021A05Rik|Rabj|Rbj	DnaJ heat shock protein family (Hsp40) member C27	12	protein-coding	11119	0.313126	2.16706	23.7362	2.08706e-06	0.00011175
66282	Tma16	1810029B16Rik	translation machinery associated 16	8	protein-coding	10308	0.341123	1.82261	23.7209	2.10214e-06	0.00011175
329628	Fat4	6030410K14Rik|9430004M15	FAT atypical cadherin 4	3	protein-coding	10557	0.55566	0.264253	23.718	2.10501e-06	0.00011175
217410	Trib2	AW319517|TRB-2|TRB2	tribbles pseudokinase 2	12	protein-coding	10524	0.285912	2.50392	23.7111	2.11177e-06	0.00011175
235072	2007-09-01	Cdc10|E430034N22	septin 7	9	protein-coding	10159	0.391001	1.34957	23.7111	2.11181e-06	0.00011175
72973	Fbxo47	2900052P03Rik|Gm1562	F-box protein 47	11	protein-coding	10439	0.342818	1.8619	23.7473	2.1381e-06	0.000112683
23797	Akt3	AI851531|D930002M15Rik|Nmf350	thymoma viral proto-oncogene 3	1	protein-coding	11535	0.324146	1.96014	23.6792	2.14369e-06	0.000112683
108907	Nusap1	2610201A12Rik|AI481307|ANKT|AW547774|BB165529|BM037|LNP|NuSAP|Q0310|SAPL	nucleolar and spindle associated protein 1	2	protein-coding	11245	0.344189	1.81635	23.5884	2.23711e-06	0.000117204
232933	Ccdc61	C530028I08Rik|Gm159	coiled-coil domain containing 61	7	protein-coding	10297	-0.339913	1.8962	23.5762	2.25073e-06	0.000117491
264134	Ttc26	9330141E21Rik|9430097H08Rik|Ift56|hop|hpy	tetratricopeptide repeat domain 26	6	protein-coding	11433	0.33088	1.90809	23.5611	2.26608e-06	0.000117491
50996	Pdcd7	C80112|ES18	programmed cell death 7	9	protein-coding	10301	0.336791	1.86396	23.5591	2.26819e-06	0.000117491
18769	Pkig	PKIgamma	protein kinase inhibitor, gamma	2	protein-coding	10195	-0.404806	1.13799	23.553	2.2747e-06	0.000117491
14676	Gna15	G[a]15|Galpha15	guanine nucleotide binding protein, alpha 15	10	protein-coding	10384	-0.359254	1.59377	23.5483	2.27973e-06	0.000117491
241593	Pin1rt1	Pin1-ps1|Pin1l	protein (peptidyl-prolyl cis/trans isomerase) NIMA-interacting 1, retrogene 1	2	protein-coding	10886	0.31301	2.16364	23.4914	2.34163e-06	0.00012029
12121	Bicd1	B830009D06Rik|bic-D 1	BICD cargo adaptor 1	6	protein-coding	11064	0.414697	1.1029	23.4627	2.37338e-06	0.000121366
66395	Ahnak	DY6	AHNAK nucleoprotein (desmoyokin)	19	protein-coding	10222	-0.305267	2.23047	23.4587	2.37792e-06	0.000121366
76589	Unc5cl	2510009H09Rik|BB155270|Zud	unc-5 family C-terminal like	17	protein-coding	10080	-0.373975	1.55272	23.4395	2.41879e-06	0.000123055
116940	Tgs1	D4Ertd800e|Ncoa6ip|Pimt	trimethylguanosine synthase 1	4	protein-coding	11415	0.377387	1.42857	23.3501	2.50257e-06	0.000126909
80509	Med8	2210021A15Rik|AB041805|ARC32	mediator complex subunit 8	4	protein-coding	11308	-0.326478	1.98322	23.3198	2.53851e-06	0.00012832
242050	Igsf10	6530405F15Rik|9030224D03|AA409708|AA536958|AI414626|Adlican2|CMF608	immunoglobulin superfamily, member 10	3	protein-coding	10295	0.331322	1.93615	23.3628	2.56417e-06	0.000129205
226025	Trpm3	6330504P12Rik|9330180E14|AU018608|B930001P07Rik|LTRPC3|MLSN2	transient receptor potential cation channel, subfamily M, member 3	19	protein-coding	11026	0.492482	0.445032	23.2113	2.67161e-06	0.000133934
74096	Hvcn1	0610039P13Rik|AI450555|BTS|HV1|Vsop.|mVSOP	hydrogen voltage-gated channel 1	5	protein-coding	10618	-0.307726	2.14985	23.2028	2.6823e-06	0.000133934
73288	Vps50	1700034M03Rik|8430415E05Rik|BLM|C87205|Ccdc132|mKIAA1861	VPS50 EARP/GARPII complex subunit	6	protein-coding	11111	0.422136	1.0639	23.1977	2.68883e-06	0.000133934
66654	Tex12	5730518K06Rik	testis expressed 12	9	protein-coding	10069	0.395298	1.20394	23.1952	2.69189e-06	0.000133934
64099	Parvg	AI413459	parvin, gamma	15	protein-coding	10671	-0.336493	1.94129	23.1737	2.71939e-06	0.000134191
68153	Gtf2e2	34kDa|AI462509|C330006J08Rik	general transcription factor II E, polypeptide 2 (beta subunit)	8	protein-coding	11908	0.33295	1.83155	23.1719	2.72171e-06	0.000134191
170813	Ms4a3	HTm4	membrane-spanning 4-domains, subfamily A, member 3	19	protein-coding	11544	0.319265	1.99419	23.1712	2.7225e-06	0.000134191
14960	H2-Aa	Aalpha|H-2Aa|H2Aa|I-Aalpha|IAalpha|Ia-1|Ia1	histocompatibility 2, class II antigen A, alpha	17	protein-coding	10351	-0.353457	1.61051	23.1168	2.79323e-06	0.000137062
17300	Foxc1	FREAC3|Fkh1|Mf1|Mf4|ch|fkh-1|frkhda	forkhead box C1	13	protein-coding	12535	0.363156	1.57618	23.1132	2.79807e-06	0.000137062
240873	Tnfsf18	Gitrl|Tnlg2a	tumor necrosis factor (ligand) superfamily, member 18	1	protein-coding	10474	0.342152	1.80425	23.1024	2.87733e-06	0.00014051
217246	Ace3	EG217246	angiotensin I converting enzyme (peptidyl-dipeptidase A) 3	11	protein-coding	11244	-0.312017	2.05666	22.9743	2.98747e-06	0.000145439
71207	Nudt4	4933436C10Rik|DIPP-2|DIPP2|DIPP2alpha|DIPP2beta|HDCMB47P	nudix (nucleoside diphosphate linked moiety X)-type motif 4	10	protein-coding	10533	0.294159	2.32645	22.9598	3.00789e-06	0.000145984
22324	Vav1	Vav|vav-T	vav 1 oncogene	17	protein-coding	12096	-0.360245	1.5681	22.9494	3.02275e-06	0.000146257
403205	Agr3	BCMP11|E030025L21Rik|Gm888	anterior gradient 3	12	protein-coding	10721	0.336709	1.77247	22.9105	3.07864e-06	0.000148507
319634	Efcab5	4930563A03Rik	EF-hand calcium binding domain 5	11	protein-coding	11199	0.310929	2.05524	22.886	3.11451e-06	0.000149781
228019	Mettl8	BC004636|Tip	methyltransferase like 8	2	protein-coding	10962	0.286445	2.44369	22.8718	3.13553e-06	0.000150334
16636	Klra5	Ly49e	killer cell lectin-like receptor, subfamily A, member 5	6	protein-coding	10709	0.447267	0.7587	22.8792	3.147e-06	0.000150428
231931	Gimap6	4833419H03Rik|Ian6|mFLJ00102	GTPase, IMAP family member 6	6	protein-coding	10679	-0.361657	1.58101	22.8859	3.16089e-06	0.000150637
20467	Sin3b	2810430C10Rik	transcriptional regulator, SIN3B (yeast)	8	protein-coding	11029	-0.332639	1.90085	22.814	3.22218e-06	0.00015294
74019	Traf3ip1	3930402D05Rik|AU041749|MIP-T3	TRAF3 interacting protein 1	1	protein-coding	10935	-0.336759	1.79261	22.8098	3.22855e-06	0.00015294
11604	Agrp	Agrt|Art	agouti related neuropeptide	8	protein-coding	10647	-0.316924	2.08198	22.8031	3.23888e-06	0.000152972
103236	Csnk1g2	2810429I12Rik|AI463719	casein kinase 1, gamma 2	10	protein-coding	11248	-0.312125	2.04333	22.7894	3.25982e-06	0.000153503
20663	Sos2	SOS-2|mSOS-2	SOS Ras/Rho guanine nucleotide exchange factor 2	12	protein-coding	10324	0.344453	1.66144	22.7785	3.27661e-06	0.000153836
70799	Cep192	4631422C13Rik|D430014P18Rik	centrosomal protein 192	18	protein-coding	10702	0.324924	1.92731	22.7648	3.29789e-06	0.000154376
171201	Vmn1r21	V1rc28	vomeronasal 1 receptor 21	6	protein-coding	11361	0.36678	1.44877	22.747	3.32583e-06	0.000155225
56441	Naa80	AI225910|Fus2|Nat6	N(alpha)-acetyltransferase 80, NatH catalytic subunit	9	protein-coding	10310	-0.314519	2.06806	22.7227	3.36411e-06	0.00015655
326620	Hist1h4b	-	histone cluster 1, H4b	13	protein-coding	10212	-0.380018	1.27024	22.7114	3.38211e-06	0.000156926
207798	Gramd1c	4921521N14Rik	GRAM domain containing 1C	16	protein-coding	11859	0.301202	2.13089	22.6632	3.46015e-06	0.000159786
16622	Klk1b5	Klk5|kallikrein|mGK-5	kallikrein 1-related peptidase b5	7	protein-coding	12030	-0.327623	1.94074	22.6608	3.46396e-06	0.000159786
66569	Gdpd1	2610020H15Rik	glycerophosphodiester phosphodiesterase domain containing 1	11	protein-coding	12046	0.290017	2.4924	22.6532	3.50097e-06	0.000161024
20918	Eif1	Sui1-rs1	eukaryotic translation initiation factor 1	11	protein-coding	10381	-0.373866	1.39101	22.579	3.60058e-06	0.000165126
14453	Gas2	Gas-2	growth arrest specific 2	7	protein-coding	10665	-0.493094	0.393478	22.539	3.66925e-06	0.000167332
101809	Spred3	AW047143|D130060H24Rik|Spred-3	sprouty-related EVH1 domain containing 3	7	protein-coding	10672	-0.430782	0.944575	22.5387	3.66984e-06	0.000167332
18222	Numb	Nb	NUMB endocytic adaptor protein	12	protein-coding	10434	0.323693	1.91954	22.5296	3.68576e-06	0.000167575
15408	Hoxb13	-	homeobox B13	11	protein-coding	10460	0.338287	1.72571	22.5141	3.71272e-06	0.000168317
54608	Abhd2	2210009N18Rik|LABH2|Labh-2	abhydrolase domain containing 2	7	protein-coding	11322	-0.343495	1.71424	22.4978	3.74158e-06	0.000169141
12902	Cr2	C3DR|CD21|CD35|Cr-1|Cr-2|Cr1	complement receptor 2	1	protein-coding	10398	0.377532	1.29113	22.4555	3.81716e-06	0.000172066
67742	Samsn1	4930571B16Rik|930571B16Rik|Hacs1|SLy2	SAM domain, SH3 domain and nuclear localization signals, 1	16	protein-coding	10664	0.365293	1.43067	22.4449	3.83635e-06	0.00017244
17133	Maff	-	v-maf musculoaponeurotic fibrosarcoma oncogene family, protein F (avian)	15	protein-coding	11993	-0.363219	1.47711	22.4127	3.89521e-06	0.000174589
19309	Pygm	AI115133|PG	muscle glycogen phosphorylase	19	protein-coding	10043	-0.347229	1.68822	22.3886	3.93999e-06	0.000175891
83382	Siglece	Cd170|Siglec12|Siglec5|Siglec9|Siglecl1|mSiglec-E	sialic acid binding Ig-like lectin E	7	protein-coding	10654	-0.323217	1.92416	22.3851	3.9465e-06	0.000175891
110135	Fgb	2510049G14Rik	fibrinogen beta chain	3	protein-coding	10071	-0.364976	1.42432	22.3679	3.97867e-06	0.000176367
66043	Atp5d	0610008F14Rik|1500000I11Rik|AA960090|AI876556|AU020773|Atp5f1d|C85518	ATP synthase, H+ transporting, mitochondrial F1 complex, delta subunit	10	protein-coding	10257	-0.336426	1.69703	22.3611	3.99153e-06	0.000176367
320129	Grk3	4833444A01Rik|AI851927|AW551196|Adrbk-2|Adrbk2|Bark-2	G protein-coupled receptor kinase 3	5	protein-coding	10710	-0.378034	1.3612	22.3509	4.01091e-06	0.000176367
75422	Mettl5	2810410A08Rik	methyltransferase like 5	2	protein-coding	10392	0.331372	1.78618	22.3501	4.01244e-06	0.000176367
76080	Ttpal	3110080A02Rik|5830472M02Rik	tocopherol (alpha) transfer protein-like	2	protein-coding	10692	-0.339195	1.73947	22.3504	4.0129e-06	0.000176367
100306957	Snora24	ACA24	small nucleolar RNA, H/ACA box 24	3	snoRNA	10802	-0.361287	1.43821	22.3027	4.10348e-06	0.000179848
71323	Rassf8	5133400D11Rik|AA815821|AW123240|Hoj1|mHoj-1	Ras association (RalGDS/AF-6) domain family (N-terminal) member 8	6	protein-coding	10513	0.296995	2.21259	22.2863	4.13551e-06	0.000180751
72098	Tmem68	2010300G19Rik|AA408325|AW123402	transmembrane protein 68	4	protein-coding	11415	0.35769	1.52221	22.1715	4.36668e-06	0.000189046
381091	H2-Eb2	A130038H09Rik|H-2Eb2|Ia-5|Ia5|Iebeta2	histocompatibility 2, class II antigen E beta2	17	protein-coding	10420	-0.326816	1.8665	22.1671	4.3757e-06	0.000189046
72373	Psca	2210408B04Rik	prostate stem cell antigen	15	protein-coding	10286	-0.312962	2.07308	22.1642	4.38182e-06	0.000189046
107895	Mgat5	4930471A21Rik|5330407H02Rik|AI480971|GlcNAc-TV	mannoside acetylglucosaminyltransferase 5	1	protein-coding	10427	-0.288364	2.28729	22.1593	4.39183e-06	0.000189046
60505	Il21	IL-21	interleukin 21	3	protein-coding	11731	0.315343	1.97315	22.1584	4.39378e-06	0.000189046
66237	Atp6v1g2	1500002D01Rik|Atp6g2|NG38|VAG2	ATPase, H+ transporting, lysosomal V1 subunit G2	17	protein-coding	10759	-0.298953	2.27719	22.1569	4.39698e-06	0.000189046
503550	Klri1	-	killer cell lectin-like receptor family I member 1	6	protein-coding	10858	0.408291	1.02728	22.1293	4.45478e-06	0.000191012
13206	Ddx4	AV206478|Mvh|VASA	DEAD (Asp-Glu-Ala-Asp) box polypeptide 4	13	protein-coding	10340	0.288118	2.28863	22.1154	4.48423e-06	0.000191755
22022	Tpst2	AI448750|D5Ucla3|Tango13b|grm|grt	protein-tyrosine sulfotransferase 2	5	protein-coding	10548	-0.341284	1.76144	22.1051	4.50628e-06	0.00019177
67610	Rspry1	4930470D19Rik|AI608258	ring finger and SPRY domain containing 1	8	protein-coding	10552	0.384663	1.37085	22.1039	4.50881e-06	0.00019177
66357	Ostc	2310008M10Rik|5730557H03Rik	oligosaccharyltransferase complex subunit (non-catalytic)	3	protein-coding	10437	0.308082	2.09244	22.0834	4.55278e-06	0.000192837
381925	Plpp4	C030048B12Rik|Gm1090|Ppapdc1a	phospholipid phosphatase 4	7	protein-coding	10362	-0.418954	0.958173	22.0741	4.57284e-06	0.000192837
66606	Lrrc57	2810002D13Rik|AA407405	leucine rich repeat containing 57	2	protein-coding	11220	0.299151	2.25081	22.0706	4.58056e-06	0.000192837
170732	Trhr2	TRH-R2	thyrotropin releasing hormone receptor 2	8	protein-coding	10409	-0.360677	1.4939	22.0696	4.58266e-06	0.000192837
104433	Snora62	E2|MBI-13|MBI-136|Rnu108	small nucleolar RNA, H/ACA box 62	9	snoRNA	10129	-0.399363	1.14192	21.9149	4.9317e-06	0.000206932
15114	Hap1	HAP-1	huntingtin-associated protein 1	11	protein-coding	10869	-0.285409	2.32372	21.9097	4.94376e-06	0.000206932
231086	Hadhb	4930479F15Rik|Mtpb|TP-beta	hydroxyacyl-Coenzyme A dehydrogenase/3-ketoacyl-Coenzyme A thiolase/enoyl-Coenzyme A hydratase (trifunctional protein), beta subunit	5	protein-coding	10888	0.308609	2.08334	21.8993	4.96837e-06	0.000207271
93896	Glp2r	9530092J08Rik|GLP-2	glucagon-like peptide 2 receptor	11	protein-coding	10831	-0.400383	1.20633	21.8952	4.97807e-06	0.000207271
27762	Vwa7	C6orf27|D17H6S56E-3|G7c|NG37	von Willebrand factor A domain containing 7	17	protein-coding	10579	-0.340367	1.74505	21.8885	4.99393e-06	0.00020738
100503583	Fsbp	-	fibrinogen silencer binding protein	4	protein-coding	10637	0.29182	2.28872	21.883	5.00691e-06	0.00020738
73296	Rhobtb3	1700040C17Rik|2610033K01Rik|4930503C18Rik|AI317148|AW208826|mKIAA0878	Rho-related BTB domain containing 3	13	protein-coding	10389	0.40813	1.06054	21.8563	5.07064e-06	0.000209472
382562	Pfn4	2900024P18Rik	profilin family, member 4	12	protein-coding	11249	0.290999	2.29896	21.8176	5.16481e-06	0.000212806
214812	Zfp609	9830165N24|BC016271|Znf609|mKIAA0295	zinc finger protein 609	9	protein-coding	10818	0.336059	1.69868	21.8018	5.20373e-06	0.000213321
19027	Sypl	AI314763|AI604763|D12Ertd446e|PanI|Pphn|Sypl1	synaptophysin-like protein	12	protein-coding	11376	0.297032	2.12099	21.8016	5.20428e-06	0.000213321
78308	Gpr108	1810015L19Rik|AA589464|C79132|Lustr2	G protein-coupled receptor 108	17	protein-coding	11142	-0.30632	2.14829	21.7877	5.23856e-06	0.000213625
320407	Klri2	A530090P03Rik	killer cell lectin-like receptor family I member 2	6	protein-coding	10503	0.430046	0.760829	21.7877	5.23868e-06	0.000213625
21754	Tesk1	AI326901	testis specific protein kinase 1	4	protein-coding	10514	-0.320098	1.87458	21.7617	5.30373e-06	0.000215178
107993	Bfsp2	AI448593|CP49	beaded filament structural protein 2, phakinin	9	protein-coding	10488	0.318279	1.92692	21.7591	5.31026e-06	0.000215178
23999	Twf2	A6-related|AU014993|Ptk9l|Ptk9r	twinfilin actin binding protein 2	9	protein-coding	10391	-0.378779	1.31854	21.7562	5.31757e-06	0.000215178
21744	Adad1	Tenr	adenosine deaminase domain containing 1 (testis specific)	3	protein-coding	10658	0.316494	1.95381	21.7484	5.33743e-06	0.00021543
192786	Rapgef6	A530068K01|AI844632|BB085664|C030018K18Rik|PDZ-GEF2|Pdzgef2|RA-GEF-2|Ragef2|mKIAA4052	Rap guanine nucleotide exchange factor (GEF) 6	11	protein-coding	11162	0.305125	2.14621	21.7491	5.37061e-06	0.000215919
232790	Oscar	mOSCAR|mOSCAR-M1|mOSCAR-M2|mOSCAR-M3	osteoclast associated receptor	7	protein-coding	11333	-0.31751	1.903	21.7319	5.37944e-06	0.000215919
50914	Olig1	AI836478|AW494459|Bhlhb6|Olg-1|Oligo1|bHLHe21	oligodendrocyte transcription factor 1	16	protein-coding	11774	0.351737	1.53552	21.7276	5.39046e-06	0.000215919
77048	Cep83	2600001G24Rik|4921537D05Rik|5730513H21Rik|Ccdc41	centrosomal protein 83	10	protein-coding	10305	0.293595	2.20579	21.6775	5.52025e-06	0.000220063
69126	Rbis	1810022K09Rik|AI746582|AL023036	ribosomal biogenesis factor	3	protein-coding	10685	0.324234	1.81456	21.6769	5.52173e-06	0.000220063
69227	Selenot	2810407C02Rik|5730408P04Rik|Selt	selenoprotein T	3	protein-coding	10913	0.299963	2.08314	21.6606	5.5648e-06	0.000221222
226541	Klhl20	AI504637|D930050H05Rik|Kleip|mKIAA4210	kelch-like 20	1	protein-coding	10395	0.293181	2.23134	21.6522	5.587e-06	0.000221548
98488	Gtf3c3	TF3C-gamma|TFIIIC102	general transcription factor IIIC, polypeptide 3	1	protein-coding	11126	0.328965	1.75795	21.6128	5.69275e-06	0.000225177
20678	Sox5	A730017D01Rik|AI528773	SRY (sex determining region Y)-box 5	6	protein-coding	10388	0.327646	1.7382	21.5992	5.72965e-06	0.00022541
21391	Tbxas1	CYP5|CYP5A1|THAS|TS|TXAS|TXS	thromboxane A synthase 1, platelet	6	protein-coding	10301	0.313693	1.9184	21.5971	5.73538e-06	0.00022541
72123	Ccdc71l	2010109K11Rik|AV375874	coiled-coil domain containing 71 like	12	protein-coding	10359	0.304529	2.09786	21.5949	5.7414e-06	0.00022541
14773	Grk5	Gprk5	G protein-coupled receptor kinase 5	19	protein-coding	10595	0.328188	1.79222	21.5693	5.81169e-06	0.000227605
16616	Klk1b21	Klk21|mGk-21	kallikrein 1-related peptidase b21	7	protein-coding	11954	-0.412495	1.03441	21.539	5.89598e-06	0.000230282
69577	Fastkd3	2310010B21Rik|AW048587	FAST kinase domains 3	13	protein-coding	10686	-0.35469	1.44448	21.5343	5.90915e-06	0.000230282
70861	Akr1cl	4921521F21Rik|AI451536|AI503553	aldo-keto reductase family 1, member C-like	1	protein-coding	11288	0.353772	1.49721	21.4952	6.02021e-06	0.000234034
100040608	Fancf	A730016A17	Fanconi anemia, complementation group F	7	protein-coding	10863	-0.439732	0.685685	21.4647	6.10819e-06	0.000236872
20465	Sim2	bHLHe15	single-minded family bHLH transcription factor 2	16	protein-coding	11003	0.337473	1.66746	21.4458	6.16321e-06	0.000238421
212073	Syne3	KASH3|nesprin-3	spectrin repeat containing, nuclear envelope family member 3	12	protein-coding	10934	-0.373978	1.34592	21.4277	6.21657e-06	0.000239899
108011	Ap4e1	2310033A20Rik|9930028M04Rik|AV087807	adaptor-related protein complex AP-4, epsilon 1	2	protein-coding	10856	0.296732	2.15433	21.4201	6.23918e-06	0.000240186
74052	Ttc21a	4921538N17Rik|AA387572|Thm2	tetratricopeptide repeat domain 21A	9	protein-coding	10304	-0.345263	1.64312	21.3801	6.35918e-06	0.000244211
58200	Ppp1r1a	0610038N18Rik|I-1	protein phosphatase 1, regulatory inhibitor subunit 1A	15	protein-coding	10475	-0.397476	1.14755	21.3637	6.40875e-06	0.00024494
72344	Usp36	2700002L06Rik|mKIAA1453	ubiquitin specific peptidase 36	11	protein-coding	11080	-0.293518	2.23197	21.3636	6.40912e-06	0.00024494
102680	Slc6a20a	A730081N20Rik|AU022428|Xt3s1|Xtrp3s1	solute carrier family 6 (neurotransmitter transporter), member 20A	9	protein-coding	10552	0.309128	1.99406	21.313	6.56538e-06	0.000250307
52440	Tax1bp1	1200003J11Rik|1700069J21Rik|AA930106|D6Ertd404e|D6Ertd772e|T6bp|TXBP151	Tax1 (human T cell leukemia virus type I) binding protein 1	6	protein-coding	10985	0.293864	2.21609	21.2707	6.69899e-06	0.000254787
75137	Rprd2	2810036A19Rik|4930535B03Rik|6720469I21Rik|AL022841|AL022940|AU021304|BB077382|mKIAA0460	regulation of nuclear pre-mRNA domain containing 2	3	protein-coding	11284	0.294026	2.17305	21.2631	6.7233e-06	0.000255099
81897	Tlr9	-	toll-like receptor 9	9	protein-coding	11037	-0.334269	1.70224	21.2367	6.80858e-06	0.000256884
22678	Zfp2	9930007F06Rik|Fnp-2|Zfp-2|mKR2|mkr-2|mszf87	zinc finger protein 2	11	protein-coding	11865	-0.358442	1.40853	21.2337	6.81825e-06	0.000256884
12151	Bmi1	AW546694|Bmi-1|Pcgf4	Bmi1 polycomb ring finger oncogene	2	protein-coding	11611	0.298937	2.01863	21.2335	6.81906e-06	0.000256884
22599	Slc6a20b	AA986306|Sit1|Slc6a20|XT3|Xtrp3	solute carrier family 6 (neurotransmitter transporter), member 20B	9	protein-coding	10717	0.330805	1.7679	21.2247	6.84758e-06	0.000257346
69740	Dph5	2410012M04Rik|AU045680|C80186	diphthamide biosynthesis 5	3	protein-coding	11179	0.288405	2.24253	21.2179	6.8699e-06	0.000257573
110115	Cyp11b1	AA389061|CPN1|Cyp11b|Cyp11b-1|FHI	cytochrome P450, family 11, subfamily b, polypeptide 1	15	protein-coding	10312	-0.345668	1.50923	21.1851	6.9782e-06	0.000261014
71279	Slc29a3	4933435C21Rik|AW987637|Ent3	solute carrier family 29 (nucleoside transporters), member 3	10	protein-coding	10349	-0.285509	2.27374	21.1318	7.15753e-06	0.000267091
12704	Cit	C030025P15Rik|CRIK|CRIK-SK|Cit-k	citron	5	protein-coding	10677	-0.326855	1.78078	21.1216	7.19265e-06	0.000267509
66694	Uqcrfs1	4430402G14Rik|AI875505	ubiquinol-cytochrome c reductase, Rieske iron-sulfur polypeptide 1	13	protein-coding	11252	0.285404	2.29601	21.1187	7.20257e-06	0.000267509
233977	Ppfia1	C030014K08Rik|C87158|LIP.1|LIP1	protein tyrosine phosphatase, receptor type, f polypeptide (PTPRF), interacting protein (liprin), alpha 1	7	protein-coding	11051	-0.333717	1.73813	21.0901	7.30127e-06	0.00027054
59040	Rhot1	2210403N23Rik|AA415293|AF244542|AI834919|Arht1|C430039G08Rik|Miro1	ras homolog family member T1	11	protein-coding	10812	0.325313	1.77209	21.0754	7.35261e-06	0.000271316
17192	Mbd3	AI181826|AU019209	methyl-CpG binding domain protein 3	10	protein-coding	11111	-0.282455	2.30293	21.0743	7.3565e-06	0.000271316
77300	Raph1	9430025M21Rik|C730009O10Rik|Lpd	Ras association (RalGDS/AF-6) and pleckstrin homology domains 1	1	protein-coding	10523	0.316443	1.89574	21.0686	7.3766e-06	0.000271425
12545	Cdc7	AI597260|Cdc7l1|muCdc7	cell division cycle 7 (S. cerevisiae)	5	protein-coding	10804	0.270777	2.49776	21.061	7.40329e-06	0.000271775
69317	Hmgb4	1700001F22Rik|AI326135	high-mobility group box 4	4	protein-coding	12688	-0.378336	1.39429	21.0478	7.45005e-06	0.000272495
59057	Zfp24	3526401F17Rik|5033419P20Rik|AI480505|AI642085|AL024422|KOX17|ZF-12|Zfp191|Znf24	zinc finger protein 24	18	protein-coding	12810	0.311267	1.96287	21.0458	7.45736e-06	0.000272495
66531	Cmc2	1110046L09Rik|2310061C15Rik|DC13	COX assembly mitochondrial protein 2	8	protein-coding	10410	-0.301509	2.05995	21.0227	7.54005e-06	0.000274882
107047	Psmg2	1700017I17Rik|AW545363|Clast3|Tnfsf5ip1	proteasome (prosome, macropain) assembly chaperone 2	18	protein-coding	10953	0.289839	2.18415	20.9934	7.6459e-06	0.0002781
226539	Dars2	5830468K18Rik|aspRS	aspartyl-tRNA synthetase 2 (mitochondrial)	1	protein-coding	11353	0.345052	1.6728	21.0117	7.7063e-06	0.000279654
70118	Srrd	2810002G02Rik|Srr1	SRR1 domain containing	5	protein-coding	10537	-0.284628	2.36101	20.9593	7.77138e-06	0.00028137
234356	Csgalnact1	4732435N03Rik|CSGalNAcT-1	chondroitin sulfate N-acetylgalactosaminyltransferase 1	8	protein-coding	11676	0.294992	2.15892	20.9361	7.85809e-06	0.00028386
639634	Aadacl2	EG639634	arylacetamide deacetylase like 2	3	protein-coding	10380	0.423503	0.786445	20.927	7.89239e-06	0.00028445
671232	Topaz1	Gm9524	testis and ovary specific PAZ domain containing 1	9	protein-coding	10367	0.337929	1.53247	20.9205	7.9168e-06	0.000284681
232807	Ppp1r12c	2410197A17Rik|AI839747|B430101M08|Mbs85	protein phosphatase 1, regulatory subunit 12C	7	protein-coding	10112	-0.383354	1.13428	20.9132	7.94445e-06	0.000285027
622404	Ccdc107	1110032O22Rik	coiled-coil domain containing 107	4	protein-coding	10241	-0.343766	1.55584	20.851	8.18391e-06	0.000292954
15482	Hspa1l	Hsc70t|Msh5	heat shock protein 1-like	17	protein-coding	10377	-0.351866	1.38797	20.8444	8.20979e-06	0.000293217
70356	St13	1110007I03Rik|3110002K08Rik|AW555194|HIP|HOP|HSPABP|HSPABP1|PRO0786|SNC6|p48	suppression of tumorigenicity 13	15	protein-coding	11052	0.2829	2.27478	20.8278	8.27501e-06	0.000294881
666803	Gm8298	EG666803	predicted gene 8298	3	protein-coding	10632	0.365167	1.29387	20.8183	8.31259e-06	0.000295555
16414	Itgb2	2E6|AI528527|Cd18|LAD|LCAMB|Lfa1|MF17	integrin beta 2	10	protein-coding	10402	-0.344134	1.53713	20.8047	8.36698e-06	0.000296821
69757	Leng1	1500001K17Rik	leukocyte receptor cluster (LRC) member 1	7	protein-coding	10274	-0.311596	1.88169	20.7779	8.47463e-06	0.000299968
213056	Fam126b	C130065N10Rik|D1Ertd53e|D630010C10	family with sequence similarity 126, member B	1	protein-coding	10851	0.32106	1.84597	20.7426	8.67058e-06	0.000306145
338417	Scgb1c1	Ryd5	secretoglobin, family 1C, member 1	7	protein-coding	10365	-0.259663	2.65126	20.7259	8.68784e-06	0.000306145
70989	Jhy	4931429I11Rik|BB239335	junctional cadherin complex regulator	9	protein-coding	10986	0.331165	1.70675	20.7035	8.78123e-06	0.000308644
77704	Lcn9	9230102I19Rik	lipocalin 9	2	protein-coding	11116	-0.305803	2.0485	20.7097	8.79779e-06	0.000308644
108154	Adamts6	A930019D11Rik|ADAM-TS6|b2b1879.1Clo|b2b2029Clo|b2b2182Clo|b2b2187.1Clo|b2b2228Clo	a disintegrin-like and metallopeptidase (reprolysin type) with thrombospondin type 1 motif, 6	13	protein-coding	10677	0.416371	1.49214	22.9579	8.82387e-06	0.000308874
67728	Dph2	9130020C19Rik|AI467389|Dph2l2	DPH2 homolog	4	protein-coding	10644	-0.306477	2.02131	20.6522	8.99931e-06	0.00031432
28114	Nsun2	D13Wsu123e|Misu	NOL1/NOP2/Sun domain family member 2	13	protein-coding	10917	-0.485643	0.456252	20.6377	9.06205e-06	0.000315815
238011	Enpp7	Alk-SMase|Gm254	ectonucleotide pyrophosphatase/phosphodiesterase 7	11	protein-coding	13266	-0.301871	2.08728	20.6313	9.08976e-06	0.000316084
16618	Klk1b26	Egfbp2|Klk26|PRECE-2|mGK-26|mGK26	kallikrein 1-related petidase b26	7	protein-coding	10231	-0.413063	0.97229	20.643	9.14608e-06	0.000317228
16963	Xcl1	AI661682|ATAC|LTN|Lptn|SCM-1|SCM-1a|Scyc1	chemokine (C motif) ligand 1	1	protein-coding	10368	0.291287	2.12441	20.6146	9.16275e-06	0.000317228
244813	Bsx	Bsx1a|Bsx1b	brain specific homeobox	9	protein-coding	10657	0.337538	1.59338	20.601	9.22247e-06	0.000318598
74498	Gorasp1	5430411C10Rik|GOLPH5|GRASP65|P65	golgi reassembly stacking protein 1	9	protein-coding	10304	-0.342403	1.5911	20.586	9.28884e-06	0.000320192
242864	Napepld	A530089G06|Mbldc1|NAPE-PLD	N-acyl phosphatidylethanolamine phospholipase D	5	protein-coding	10966	0.304876	1.95285	20.5683	9.36792e-06	0.000321962
26893	Cops6	Sgn3|VIP/MOV34	COP9 signalosome subunit 6	5	protein-coding	11059	-0.323405	1.76965	20.5654	9.38088e-06	0.000321962
232853	Zfp954	5730403M16Rik|8030437F07|AA123315	zinc finger protein 954	7	protein-coding	10237	-0.381593	1.14006	20.5502	9.44924e-06	0.000323606
76332	Cog2	1190002B08Rik|2700012E02Rik|C86089|Ldlc	component of oligomeric golgi complex 2	8	protein-coding	10542	-0.340516	1.6367	20.5286	9.5473e-06	0.000326258
66585	Snrnp40	0610009C03Rik|Prp8bp|Wdr57	small nuclear ribonucleoprotein 40 (U5)	4	protein-coding	11040	-0.273072	2.4638	20.5065	9.64909e-06	0.000329026
230674	Kdm4a	D4Ertd222e|JHDM3A|Jmjd2|Jmjd2a|mKIAA0677	lysine (K)-specific demethylase 4A	4	protein-coding	11253	-0.442508	0.734905	20.5007	9.67814e-06	0.000329306
107656	Krt9	EPPK|K9|Krt1-9	keratin 9	11	protein-coding	10118	-0.365187	1.31586	20.4923	9.7149e-06	0.000329848
13018	Ctcf	AW108038	CCCTC-binding factor	8	protein-coding	11205	-0.292786	2.16241	20.4593	9.8692e-06	0.000334369
16623	Klk1b1	Klk1|mGK-1|mK1	kallikrein 1-related peptidase b1	7	protein-coding	10574	-0.323273	1.74045	20.4431	9.94614e-06	0.000336256
66660	Sltm	5730455C01Rik|5730555F13Rik|9130215G10Rik|Met	SAFB-like, transcription modulator	9	protein-coding	11569	0.293088	2.09326	20.4279	1.00187e-05	0.000337988
17060	Blnk	BASH|Bca|Ly-57|Ly57|Lyw-57|SLP-65	B cell linker	19	protein-coding	10101	-0.323738	1.73399	20.3908	1.01984e-05	0.000343067
71890	Mad2l2	2310033C13Rik|G1-453-4|MAD2B|REV7|repro22	MAD2 mitotic arrest deficient-like 2	4	protein-coding	10225	-0.309508	1.94721	20.3879	1.02127e-05	0.000343067
83946	Phip	2810004D21Rik|4632404O06Rik|Ndrp|Wdr11	pleckstrin homology domain interacting protein	9	protein-coding	11310	0.344243	1.448	20.3649	1.03259e-05	0.000346135
232333	Slc6a1	A730043E01|GABATHG|GABATR|GAT-1|Gabt|Gabt1|Gat1|XT-1|Xtrp1	solute carrier family 6 (neurotransmitter transporter, GABA), member 1	6	protein-coding	11627	-0.351226	1.44791	20.3386	1.04569e-05	0.000349787
72656	Ints8	2810013E07Rik|AV063769|D130008D20Rik	integrator complex subunit 8	4	protein-coding	11356	0.307316	1.96295	20.3284	1.05079e-05	0.000350342
24018	Rngtt	AU020997|HCE|MCE1	RNA guanylyltransferase and 5'-phosphatase	4	protein-coding	11122	0.304307	1.98026	20.3264	1.05178e-05	0.000350342
100043326	Scgb2b3	Abpbg3|Gm4362	secretoglobin, family 2B, member 3	7	protein-coding	11206	-0.451574	0.609877	20.3099	1.06012e-05	0.000352379
233913	BC017158	-	cDNA sequence BC017158	7	protein-coding	10860	0.310145	1.86597	20.3033	1.06352e-05	0.000352767
17977	Ncoa1	KAT13A|NCoA-1|NRC-1|SRC-1|SRC-a|SRC1|bHLHe74|mNRC-1	nuclear receptor coactivator 1	12	protein-coding	10674	0.417291	0.822973	20.2724	1.07939e-05	0.000357281
216238	Eea1	A430109M19Rik|B230358H09Rik|ZFYVE2	early endosome antigen 1	10	protein-coding	10643	0.277079	2.35731	20.278	1.08268e-05	0.000357623
241066	Carf	Als2cr8|ECBRC-FC1|ECBRC-FC2	calcium response factor	1	protein-coding	13561	0.364327	1.24592	20.2549	1.08845e-05	0.000357978
243653	Clec1a	5930406N14Rik	C-type lectin domain family 1, member a	6	protein-coding	11399	0.34297	1.42014	20.2527	1.08959e-05	0.000357978
330463	Zfp78	A330079D15|KRAB12|Zfp77	zinc finger protein 78	7	protein-coding	10673	-0.373962	1.08118	20.2509	1.09054e-05	0.000357978
227120	Plcl1	C230017K02Rik|PLC-L|PLC-L1|PLCE|PLCL|PLDL1|PRIP|PRIP-1	phospholipase C-like 1	1	protein-coding	10892	0.333733	1.57804	20.243	1.09471e-05	0.000358601
22364	Vpreb3	8HS-20|AI528709|Vpreb-3	pre-B lymphocyte gene 3	10	protein-coding	10275	-0.310317	1.86632	20.2382	1.09722e-05	0.000358682
19273	Ptpru	Ftp-1|PCP-2|PTP|PTP-lambda|PTPlambda|Pcp2|Ptpf|Ptprl|R-PTP-U|R-PTP-psi|RPTPlambda	protein tyrosine phosphatase, receptor type, U	4	protein-coding	10690	-0.291361	2.11598	20.2235	1.10494e-05	0.000360461
107586	Ovol2	1700108N11Rik|1810007D21Rik|M-OVO|M-OVO-A|M-OVO-B|MOVO|Ovo2|Zfp339|movo2	ovo like zinc finger 2	2	protein-coding	11039	0.309672	1.89893	20.1718	1.13271e-05	0.00036876
16995	Ltb4r1	BLT1|BLTR|Ltb4r|mBLTR	leukotriene B4 receptor 1	14	protein-coding	10797	-0.320529	1.79972	20.1517	1.14366e-05	0.000370886
19773	Rln1	Rln|rlx	relaxin 1	19	protein-coding	11134	0.269743	2.43062	20.1433	1.14828e-05	0.000370886
18430	Oxtr	OTR	oxytocin receptor	6	protein-coding	11443	-0.367542	1.26934	20.1403	1.14994e-05	0.000370886
319822	Smyd4	G430029E23Rik	SET and MYND domain containing 4	11	protein-coding	10620	0.288079	2.2923	20.1875	1.1507e-05	0.000370886
100503311	Pifo	1700027A23Rik	primary cilia formation	3	protein-coding	11064	0.359092	1.20445	20.1384	1.15096e-05	0.000370886
107566	Arl2bp	1700010P10Rik|1700027H16Rik|6330544B05Rik|AI482273|AI849834|BART|Bart1	ADP-ribosylation factor-like 2 binding protein	8	protein-coding	10781	0.277675	2.29787	20.1281	1.15669e-05	0.000371362
320106	Slc38a11	9330158F14Rik	solute carrier family 38, member 11	2	protein-coding	11398	0.35651	1.33321	20.1273	1.15713e-05	0.000371362
15208	Hes5	bHLHb38	hes family bHLH transcription factor 5	4	protein-coding	10267	-0.299647	2.05404	20.09	1.17799e-05	0.000377292
18685	Phtf1	AU041898|AW049785|Phft|Phtf	putative homeodomain transcription factor 1	3	protein-coding	11008	0.288971	2.21937	20.1176	1.18045e-05	0.000377314
19645	Rb1	Rb|Rb-1|pRb|pp105	RB transcriptional corepressor 1	14	protein-coding	11412	0.284619	2.27895	20.075	1.18681e-05	0.000378584
230649	Atpaf1	6330547J17Rik|AI593252|ATP11|ATP11p	ATP synthase mitochondrial F1 complex assembly factor 1	4	protein-coding	10892	-0.295017	2.05354	20.0542	1.1984e-05	0.000381512
665998	Krtap4-9	-	keratin associated protein 4-9	11	protein-coding	10106	-0.431304	0.736117	20.0446	1.20817e-05	0.000383848
381457	Crnn	Gm1015	cornulin	3	protein-coding	10721	-0.411223	0.877617	20.0129	1.22239e-05	0.00038759
110350	Dync2h1	4432416O06Rik|AI448217|D030010H02Rik|D330044F14Rik|DHC11|DHC1b|DHC2|Dnchc2|b2b414Clo|m152Asp|m407Asp|mDHC11	dynein cytoplasmic 2 heavy chain 1	9	protein-coding	10673	0.403589	0.916384	20.0037	1.22781e-05	0.000388528
97212	Hadha	C77020|Mtpa|TP-alpha	hydroxyacyl-Coenzyme A dehydrogenase/3-ketoacyl-Coenzyme A thiolase/enoyl-Coenzyme A hydratase (trifunctional protein), alpha subunit	5	protein-coding	11585	0.280948	2.24163	19.9983	1.23102e-05	0.000388767
74492	Kbtbd13	5430433E21Rik	kelch repeat and BTB (POZ) domain containing 13	9	protein-coding	10740	0.294115	2.02612	19.9464	1.26206e-05	0.000397774
64113	Moap1	AA987038|Map-1|Pnma4	modulator of apoptosis 1	12	protein-coding	10659	0.280171	2.28054	19.9337	1.26978e-05	0.000399412
19418	Rasgrf2	6330417G04Rik|AW048350|Grf2|Ras-GRF2	RAS protein-specific guanine nucleotide-releasing factor 2	13	protein-coding	10325	0.432486	0.697138	19.9185	1.27913e-05	0.000401554
67880	Dcxr	0610038K04Rik|1810027P18Rik|XR	dicarbonyl L-xylulose reductase	11	protein-coding	10614	-0.316583	1.90418	19.9272	1.28846e-05	0.000403684
230393	Focad	-	focadhesin	4	protein-coding	10767	0.299375	2.02025	19.8983	1.29157e-05	0.000403858
71562	Afmid	9030621K19Rik|Ammd|FKF|KFA|Kf|formylase	arylformamidase	11	protein-coding	12386	-0.289668	2.08907	19.8901	1.29663e-05	0.000404642
231293	Cwh43	C130090K23Rik|imds-60	cell wall biogenesis 43 C-terminal homolog	5	protein-coding	10466	0.349766	1.50397	19.8846	1.30012e-05	0.00040493
50918	Myadm	D7Wsu62e	myeloid-associated differentiation marker	7	protein-coding	10720	-0.34706	1.40624	19.8724	1.30772e-05	0.000406064
17764	Mtf1	MTF-1|Thyls	metal response element binding transcription factor 1	4	protein-coding	10995	-0.297926	2.03894	19.8653	1.31219e-05	0.000406064
74114	Crot	1200003H03Rik	carnitine O-octanoyltransferase	5	protein-coding	10929	0.30346	1.94024	19.8648	1.31251e-05	0.000406064
70675	Vcpip1	4932442A08|5730421J18Rik|5730538E15Rik|VCIP135|mKIAA1850	valosin containing protein (p97)/p47 complex interacting protein 1	1	protein-coding	10273	0.302762	1.99879	19.8629	1.31402e-05	0.000406064
140723	Cacng5	-	calcium channel, voltage-dependent, gamma subunit 5	11	protein-coding	10856	-0.323885	1.69919	19.8534	1.31974e-05	0.000407035
14029	Evx2	Evx-2	even-skipped homeobox 2	2	protein-coding	11225	0.361442	1.27777	19.8489	1.3226e-05	0.000407123
381305	Rc3h1	5730557L09Rik|Gm551|N28103|mKIAA2025	RING CCCH (C3H) domains 1	1	protein-coding	10727	0.388763	1.09425	19.7916	1.3595e-05	0.000416908
73873	Fam161a	4930430E16Rik	family with sequence similarity 161, member A	11	protein-coding	11500	0.255748	2.64056	19.7914	1.35966e-05	0.000416908
353242	Mrpl21	BC028768|L21mt|MRP-L21	mitochondrial ribosomal protein L21	19	protein-coding	12379	-0.330297	1.6219	19.7845	1.36414e-05	0.000417476
80385	Tusc2	1190001E22Rik|AA407686|Fus1|Lgcc|PAP|Pdap2	tumor suppressor 2, mitochondrial calcium regulator	9	protein-coding	10277	-0.333833	1.57441	19.7483	1.38811e-05	0.00042399
14683	Gnas	5530400H20Rik|A930027G11Rik|C130027O20Rik|GPSA|GSP|Galphas|Gnas1|Gnasxl|Gs-alpha|Gsa|Nesp|Nesp55|Nespl|Oed-Sml|Oedsml|P1|P2|P3|PHP1A|PHP1B|POH|SCG6	GNAS (guanine nucleotide binding protein, alpha stimulating) complex locus	2	protein-coding	11733	0.296421	2.09024	19.7588	1.39338e-05	0.00042478
74467	Pus10	2810013G11Rik|4933435A13Rik|AU014648|C77560|Ccdc139	pseudouridylate synthase 10	11	protein-coding	10902	0.327275	1.55469	19.7245	1.40408e-05	0.000427219
627537	Vmn2r100	EG627537	vomeronasal 2, receptor 100	17	protein-coding	10591	0.462627	0.407043	19.7158	1.40996e-05	0.000428185
71522	Ggt6	9030405D14Rik|AI427679|AW490214	gamma-glutamyltransferase 6	11	protein-coding	10284	0.276716	2.32516	19.7011	1.41994e-05	0.000430389
71176	Fbxo24	4933422D21Rik|Fbx24	F-box protein 24	5	protein-coding	10972	-0.329108	1.638	19.6968	1.4229e-05	0.000430462
330406	B4galnt3	AB114826|B4GalNAcT3|C330047A21	beta-1,4-N-acetyl-galactosaminyl transferase 3	6	protein-coding	10724	0.29446	2.00388	19.6713	1.44046e-05	0.000434941
235469	Zfp280d	A930005F02Rik|BC027163|Suhw4|ZNF634|Znf280d	zinc finger protein 280D	9	protein-coding	11156	0.288553	2.10045	19.6267	1.47171e-05	0.000443481
321000	Lrif1	2010012G17Rik|4933421E11Rik|AI450568	ligand dependent nuclear receptor interacting factor 1	3	protein-coding	10380	0.335308	1.46651	19.623	1.47435e-05	0.000443481
57258	Xpo4	B430309A01Rik|mKIAA1721	exportin 4	14	protein-coding	10318	0.287412	2.07934	19.5853	1.50128e-05	0.000450727
74166	Tmem38a	1110001E17Rik|AI413399|SPR-27|TRIC-A|mg33a	transmembrane protein 38A	8	protein-coding	11032	-0.281004	2.23245	19.5584	1.52088e-05	0.000455745
270906	Prr11	B930067F20Rik	proline rich 11	11	protein-coding	12108	0.31097	1.87173	19.5451	1.53097e-05	0.000457901
67864	Yipf4	2310034L04Rik	Yip1 domain family, member 4	17	protein-coding	10347	0.332178	1.80241	20.102	1.54038e-05	0.000459848
217700	Acot6	4632408A20Rik|A330054B07|BE688602	acyl-CoA thioesterase 6	12	protein-coding	10656	0.292594	2.02888	19.5176	1.55102e-05	0.000462151
20353	Sema4c	AI426163|M-Sema F|Semacl1|Semaf|Semai|sema I	sema domain, immunoglobulin domain (Ig), transmembrane domain (TM) and short cytoplasmic domain, (semaphorin) 4C	1	protein-coding	11202	0.304241	1.90643	19.5019	1.56282e-05	0.000464791
103765	Tmem17	AI503894|AW049890	transmembrane protein 17	11	protein-coding	11575	0.327863	1.57072	19.4387	1.61113e-05	0.000477517
72318	Cyth4	2510004M07Rik|5830469K17Rik|AI467541|Pscd4|mFLJ00017	cytohesin 4	15	protein-coding	10533	-0.300331	2.01653	19.4608	1.61164e-05	0.000477517
15465	Hrh1	Bphs|H1R|HH1R|Hir	histamine receptor H1	6	protein-coding	10697	-0.36429	1.20301	19.4175	1.62767e-05	0.000480593
12160	Bmp5	AU023399|se	bone morphogenetic protein 5	9	protein-coding	11043	0.360834	1.28525	19.4151	1.62952e-05	0.000480593
68240	Rpa3	14kDa|C330026P08Rik	replication protein A3	6	protein-coding	10829	0.30647	1.90073	19.4131	1.63113e-05	0.000480593
70454	Cenpl	2610300B10Rik|AW121806|AW550697|CENP-L	centromere protein L	1	protein-coding	11353	0.330223	1.67485	19.424	1.63651e-05	0.000481279
100036521	Umad1	Gm16039	UMAP1-MVP12 associated (UMA) domain containing 1	6	protein-coding	10829	0.311069	1.81729	19.3881	1.65089e-05	0.00048378
114714	Rad51c	R51H3|Rad51l2	RAD51 paralog C	11	protein-coding	10884	0.329984	1.56121	19.3878	1.65113e-05	0.00048378
52615	Suz12	2610028O16Rik|AI195385|AU016842|AW536442|D11Ertd530e|mKIAA0160	SUZ12 polycomb repressive complex 2 subunit	11	protein-coding	10314	0.361584	1.26034	19.3717	1.66393e-05	0.000486632
266793	Snord87	MBII-276|Rnu87|U87	small nucleolar RNA, C/D box 87	1	snoRNA	11011	0.318191	1.66998	19.3491	1.68216e-05	0.000491054
76469	Cmya5	2310076E16Rik|2310076E21Rik|AA420382|AI504003|Srfsd|Tims|sr553	cardiomyopathy associated 5	13	protein-coding	10972	0.346761	1.36767	19.2672	1.74992e-05	0.000509894
105440	Kctd9	-	potassium channel tetramerisation domain containing 9	14	protein-coding	10477	-0.355919	1.27832	19.2463	1.76763e-05	0.000514106
19285	Cavin1	2310075E07Rik|AW546441|Cav-p60|Cavin|Ptrf	caveolae associated 1	11	protein-coding	10258	0.257688	2.58921	19.2166	1.79314e-05	0.000519807
16624	Klk1b8	Klk8|Nrpn|TADG14|kallikrein|mGK-8	kallikrein 1-related peptidase b8	7	protein-coding	10732	-0.353132	1.31011	19.2159	1.7938e-05	0.000519807
66495	Ndufb3	2700033I16Rik|CI-B12	NADH:ubiquinone oxidoreductase subunit B3	1	protein-coding	10851	0.308914	1.84648	19.1953	1.82698e-05	0.000528454
215332	Slc36a3	PAT3|TRAMD2|tramdorin2	solute carrier family 36 (proton/amino acid symporter), member 3	11	protein-coding	10409	-0.292686	2.06365	19.164	1.83964e-05	0.0005311
108657	Rnpepl1	1110014H17Rik|AI894167	arginyl aminopeptidase (aminopeptidase B)-like 1	1	protein-coding	11872	-0.337268	1.50202	19.16	1.84284e-05	0.0005311
14999	H2-DMb1	AI385589|H-2Mb1|H2-Mb1	histocompatibility 2, class II, locus Mb1	17	protein-coding	10350	-0.31628	1.76279	19.1532	1.84889e-05	0.000531875
53317	Plrg1	AA958940|C80566|Tango4	pleiotropic regulator 1	3	protein-coding	10522	-0.382507	1.03005	19.1427	1.85827e-05	0.000533051
108168395	Gm45871	-	predicted gene 45871	18	protein-coding	11106	0.403932	0.873143	19.1386	1.86193e-05	0.000533051
57436	Gabarapl1	3110025G09Rik|9130422N19Rik|AI196471|Apg8l|Atg8l|GECI|MNCb-0091	gamma-aminobutyric acid (GABA) A receptor-associated protein-like 1	6	protein-coding	10424	0.281364	2.08504	19.1373	1.86308e-05	0.000533051
70350	Basp1	2610024P12Rik|CAP-23|CAP23|Ckap3|NAP-22|NAP22	brain abundant, membrane attached signal protein 1	15	protein-coding	10808	0.380092	1.06044	19.1268	1.87259e-05	0.000534625
74383	Ubap2l	3110083O19Rik|4932431F02Rik|A430103N23Rik|C77168|Nice-4|mKIAA0144	ubiquitin-associated protein 2-like	3	protein-coding	10991	0.27795	2.24137	19.1226	1.87674e-05	0.000534625
12790	Cnga3	CNG3	cyclic nucleotide gated channel alpha 3	1	protein-coding	11319	0.284293	2.07358	19.12	1.87872e-05	0.000534625
237313	Il20ra	E230031K19	interleukin 20 receptor, alpha	10	protein-coding	10649	0.275718	2.18208	19.1141	1.88407e-05	0.000535185
545030	Wdfy4	Gm18810	WD repeat and FYVE domain containing 4	14	protein-coding	11270	-0.29701	1.94561	19.1011	1.89596e-05	0.000537597
433492	Bpifb9b	5430413K10Rik|AI413838	BPI fold containing family B, member 9B	2	protein-coding	10454	-0.407365	0.87251	19.0714	1.92333e-05	0.00054438
225027	Srsf7	35kDa|9430065L19Rik|9G8|NX-96|Sfrs7	serine/arginine-rich splicing factor 7	17	protein-coding	10122	0.28305	2.09096	19.0584	1.93543e-05	0.000546829
17260	Mef2c	5430401D19Rik|9930028G15Rik|AV011172|Mef2	myocyte enhancer factor 2C	13	protein-coding	12127	0.293077	2.07274	19.0788	1.95726e-05	0.000552011
17292	Mesp1	bHLHc5	mesoderm posterior 1	7	protein-coding	10119	-0.284222	2.14705	19.0259	1.96602e-05	0.000553493
83560	Tex14	C85585	testis expressed gene 14	11	protein-coding	10884	0.315343	1.67204	18.9703	2.01959e-05	0.000567566
17684	Cited2	AI835299|ER154-like|Mrg1|Msg2|p35srj	Cbp/p300-interacting transactivator, with Glu/Asp-rich carboxy-terminal domain, 2	10	protein-coding	11408	0.333675	2.69373	22.4586	2.02773e-05	0.000568842
29863	Pde7b	-	phosphodiesterase 7B	10	protein-coding	10684	0.29688	1.87633	18.9376	2.05167e-05	0.000574542
68487	Tmem140	1110007F12Rik	transmembrane protein 140	6	protein-coding	11225	0.296922	1.92703	18.9193	2.06995e-05	0.000578636
60504	Il21r	NILR	interleukin 21 receptor	7	protein-coding	10821	-0.280778	2.07109	18.9041	2.08522e-05	0.000581789
20589	Ighmbp2	AEP|Catf1|RIPE3b1|Smbp-2|Smbp2|Smubp2|nmd|sma	immunoglobulin mu binding protein 2	19	protein-coding	12379	-0.325392	1.56977	18.9007	2.08859e-05	0.000581789
56075	Pdss1	2610203G20Rik|2700031G06Rik|TPT|TPT 1|Tprt|mDLP1|mSPS1	prenyl (solanesyl) diphosphate synthase, subunit 1	2	protein-coding	10572	0.310755	1.76659	18.8923	2.09715e-05	0.000583149
71365	Pdss2	5430420P03Rik|Gm60|Plmp|kd|mDLP1	prenyl (solanesyl) diphosphate synthase, subunit 2	10	protein-coding	11340	0.26774	2.38664	18.8796	2.10999e-05	0.000585212
100038862	Btnl1	Btnl3|Gm316|Gm33	butyrophilin-like 1	17	protein-coding	10368	-0.318933	1.60235	18.8777	2.11197e-05	0.000585212
19367	Rad9a	Rad9	RAD9 checkpoint clamp component A	19	protein-coding	10619	-0.290455	2.01002	18.8378	2.15316e-05	0.000595582
232367	Vmn2r27	EG232367	vomeronasal 2, receptor27	6	protein-coding	10240	0.353167	1.21516	18.8338	2.15732e-05	0.000595693
664968	Tmem238	2210411K11Rik	transmembrane protein 238	7	protein-coding	10894	-0.263132	2.41577	18.8152	2.17676e-05	0.000600012
107065	Lrrtm2	AI851755|BB129880|C630011A14Rik|mKIAA0416	leucine rich repeat transmembrane neuronal 2	18	protein-coding	11772	0.283869	2.07989	18.805	2.18757e-05	0.000601618
20521	Slc22a12	AI987855|OAT4L|Rst|Slc22al2|URAT1	solute carrier family 22 (organic anion/cation transporter), member 12	19	protein-coding	10321	-0.294958	1.96399	18.8025	2.19019e-05	0.000601618
76719	Kansl1	1700081L11Rik|9430041J06Rik|mKIAA1267	KAT8 regulatory NSL complex subunit 1	11	protein-coding	10520	0.280853	2.0859	18.7805	2.21359e-05	0.000606993
69546	Mapk1ip1	2310009E07Rik|AU043776|MISS	mitogen-activated protein kinase 1 interacting protein 1	7	protein-coding	10904	-0.308193	1.77006	18.7664	2.22877e-05	0.000609283
241226	Itga8	AI447669	integrin alpha 8	2	protein-coding	10248	0.331785	1.54431	18.7656	2.22965e-05	0.000609283
53869	Rab11a	-	RAB11A, member RAS oncogene family	9	protein-coding	10058	0.285339	2.07723	18.7423	2.25487e-05	0.000615112
94229	Slc4a10	NCBE|mKIAA4136	solute carrier family 4, sodium bicarbonate cotransporter-like, member 10	2	protein-coding	10960	0.405575	0.773153	18.7023	2.29899e-05	0.00062607
68275	Rpa1	5031405K23Rik|70kDa|AA589576|AW557552|RF-A|RP-A|Rpa	replication protein A1	11	protein-coding	10620	0.277224	2.28602	18.7286	2.31391e-05	0.000629048
12795	Plk3	Cnk|Fnk|PLK-3|PRK	polo like kinase 3	4	protein-coding	10072	-0.277357	2.1269	18.6707	2.33433e-05	0.00063224
18452	P4ha2	AA407196|C76437|P4hl	procollagen-proline, 2-oxoglutarate 4-dioxygenase (proline 4-hydroxylase), alpha II polypeptide	11	protein-coding	10782	0.270524	2.28651	18.6707	2.33443e-05	0.00063224
218624	Il31ra	CRL3|GLM-R|GPL|Glmr|NR10	interleukin 31 receptor A	13	protein-coding	10173	0.330978	1.50012	18.6683	2.33763e-05	0.00063224
75089	Uhrf1bp1l	2010319N22Rik|4930506D01Rik|AA589495|C80672|E030041M21Rik|mKIAA0701	UHRF1 (ICBP90) binding protein 1-like	10	protein-coding	10168	-0.294039	1.87038	18.6456	2.36292e-05	0.000637833
12768	Ccr1	Cmkbr1|Mip-1a-R	chemokine (C-C motif) receptor 1	9	protein-coding	10714	0.298756	1.81582	18.6426	2.36637e-05	0.000637833
66329	Susd3	1700017I11Rik|2810440J20Rik	sushi domain containing 3	13	protein-coding	11220	-0.319336	1.55609	18.6327	2.37775e-05	0.00063934
68701	Ppp1r27	1110033I14Rik|Dysfip1|toonin	protein phosphatase 1, regulatory subunit 27	11	protein-coding	11104	-0.27305	2.2566	18.6307	2.38005e-05	0.00063934
321003	Xpnpep3	APP3|E430012M05Rik	X-prolyl aminopeptidase 3, mitochondrial	15	protein-coding	11052	0.265928	2.30872	18.588	2.42975e-05	0.000651585
67867	Lrrc28	1300004K21Rik|2210012C09Rik|2310058O11Rik	leucine rich repeat containing 28	7	protein-coding	10877	0.281388	2.16825	18.5835	2.43506e-05	0.000651905
101148	Bmt2	AI666701|B630005N14Rik	base methyltransferase of 25S rRNA 2	6	protein-coding	11172	0.355332	1.2036	18.5777	2.44188e-05	0.000652625
216001	Micu1	C730016L05Rik|Calc|Cbara1	mitochondrial calcium uptake 1	10	protein-coding	10585	0.311172	1.68336	18.5611	2.46166e-05	0.000654946
216558	Ugp2	UDPGP|UGPase	UDP-glucose pyrophosphorylase 2	11	protein-coding	10954	0.37339	1.09014	18.5662	2.46455e-05	0.000654946
15183	Hdac3	AW537363	histone deacetylase 3	18	protein-coding	10840	-0.281684	2.13294	18.5586	2.46457e-05	0.000654946
20539	Slc7a5	4F2LC|D0H16S474E|LAT1|TA1	solute carrier family 7 (cationic amino acid transporter, y+ system), member 5	8	protein-coding	11256	-0.323826	1.63534	18.5565	2.46712e-05	0.000654946
232196	C87436	-	expressed sequence C87436	6	protein-coding	10675	0.322888	1.67877	18.5313	2.4974e-05	0.000661707
14065	F2rl3	PAR4	coagulation factor II (thrombin) receptor-like 3	8	protein-coding	10480	-0.345783	1.36324	18.5284	2.50095e-05	0.000661707
93708	Pcdhgc5	-	protocadherin gamma subfamily C, 5	18	protein-coding	10316	-0.293306	1.91796	18.52	2.51113e-05	0.000663291
54390	Sit1	Sit	suppression inducing transmembrane adaptor 1	4	protein-coding	10435	-0.294973	1.83304	18.4916	2.54587e-05	0.000671346
170823	Glmn	9330160J16Rik|AW227515|Fap48|Fap68	glomulin, FKBP associated protein	5	protein-coding	11096	0.287949	1.9986	18.4608	2.58425e-05	0.000680334
208166	Gm609	Gm1749|isec1	predicted gene 609	16	protein-coding	10815	0.320796	1.48615	18.432	2.62057e-05	0.000688749
109082	Fbxw17	1110064L07Rik|C85886	F-box and WD-40 domain protein 17	13	protein-coding	10120	-0.422691	0.642188	18.4276	2.62615e-05	0.000689069
66383	Iscu	2310020H20Rik|AA407971|ISCU2|Nifu|Nifun	iron-sulfur cluster assembly enzyme	5	protein-coding	10439	-0.261626	2.38291	18.4089	2.65008e-05	0.000694198
22634	Plagl1	2610311E24Rik|Lot1|Zac1	pleiomorphic adenoma gene-like 1	10	protein-coding	11561	0.304957	1.75774	18.3926	2.67105e-05	0.000696577
18515	Pbx2	G17	pre B cell leukemia homeobox 2	17	protein-coding	10706	-0.377143	1.06594	18.4123	2.67208e-05	0.000696577
11765	Ap1g1	AA409002|AU041323|AW551707|Adtg|D8Ertd374e	adaptor protein complex AP-1, gamma 1 subunit	8	protein-coding	10972	0.272528	2.18241	18.3916	2.67237e-05	0.000696577
223601	Fam49b	0910001A06Rik|AW122079	family with sequence similarity 49, member B	15	protein-coding	11262	-0.328268	1.43773	18.3817	2.68527e-05	0.000696893
21828	Thbs4	TSP4	thrombospondin 4	13	protein-coding	10065	0.334748	1.46165	18.3771	2.69119e-05	0.000696893
224814	Abcc10	Mrp7|mFLJ00002	ATP-binding cassette, sub-family C (CFTR/MRP), member 10	17	protein-coding	12565	0.270957	2.21477	18.3765	2.692e-05	0.000696893
18012	Neurod1	BETA2|BHF-1|Nd1|Neurod|bHLHa3	neurogenic differentiation 1	2	protein-coding	10618	0.332373	1.55227	18.4153	2.69449e-05	0.000696893
14799	Gria1	2900051M01Rik|Glr-1|Glr1|GluA1|GluR-A|GluRA|Glur-1|Glur1|HIPA1|gluR-K1	glutamate receptor, ionotropic, AMPA1 (alpha 1)	11	protein-coding	11256	-0.405661	0.835509	18.3707	2.69963e-05	0.000696893
226551	Suco	4732491B11|AI848100|AU016931|Opt	SUN domain containing ossification factor	1	protein-coding	11562	0.286294	2.08794	18.3931	2.70542e-05	0.000696893
20969	Sdc1	AA408134|AA409076|CD138|Sstn|Synd|Synd1|syn-1	syndecan 1	12	protein-coding	10021	0.316872	1.61611	18.362	2.71102e-05	0.000696893
329954	Catsper4	4933412L05	cation channel, sperm associated 4	4	protein-coding	10580	-0.270672	2.15471	18.3612	2.71206e-05	0.000696893
66916	Ndufb7	1110002H15Rik	NADH:ubiquinone oxidoreductase subunit B7	8	protein-coding	11613	-0.361486	1.12793	18.3603	2.71322e-05	0.000696893
214951	Rhbdl1	Rhbdl	rhomboid like 1	17	protein-coding	10847	-0.275938	2.16488	18.3401	2.73999e-05	0.000702626
73451	Zfp763	1700065O13Rik|AI839635	zinc finger protein 763	17	protein-coding	10527	0.295651	1.9184	18.3083	2.79329e-05	0.000715137
259277	Klk8	BSP1|NP|Nrpn|Prss19	kallikrein related-peptidase 8	7	protein-coding	10331	-0.343727	1.48867	18.2968	2.79867e-05	0.000715356
13043	Cttn	1110020L01Rik|Ems1	cortactin	7	protein-coding	10549	-0.333043	1.42517	18.2775	2.82447e-05	0.000720787
15559	Htr2b	5-HT2B|AJ012488|AV377389	5-hydroxytryptamine (serotonin) receptor 2B	1	protein-coding	10802	0.295212	1.93107	18.2714	2.83278e-05	0.000721743
71973	Rbpms2	2400008B06Rik|AI316523	RNA binding protein with multiple splicing 2	9	protein-coding	11323	0.256233	2.39871	18.2185	2.90643e-05	0.000739316
14603	Cblif	AV073125|Gif|IF|INF	cobalamin binding intrinsic factor	19	protein-coding	11236	0.27832	2.05209	18.1997	2.93309e-05	0.000744902
16568	Kif3a	Kif3|Kifl|Kns3	kinesin family member 3A	11	protein-coding	10321	0.29832	1.77854	18.1902	2.94668e-05	0.000747155
19144	Klk6	AI849898|BSP|Bssp|Klk29|MSP|Prss18|Prss9|neurosin	kallikrein related-peptidase 6	7	protein-coding	10742	-0.372139	1.07946	18.1776	2.96473e-05	0.000749637
105171	Arrdc3	AI450344|mKIAA1376	arrestin domain containing 3	13	protein-coding	10327	0.345892	1.24108	18.1768	2.96595e-05	0.000749637
432867	Defb48	Defb42|EG432867	defensin beta 48	14	protein-coding	10508	0.325347	1.4298	18.1681	2.9785e-05	0.000751609
67774	Borcs5	5830457J20Rik|AW124643|Loh12cr1	BLOC-1 related complex subunit 5	6	protein-coding	10502	0.248305	2.51782	18.1633	2.9855e-05	0.000752175
66942	Ddx18	2310005B10Rik	DEAD (Asp-Glu-Ala-Asp) box polypeptide 18	1	protein-coding	11000	-0.332051	1.42043	18.1458	3.01098e-05	0.000757388
107766	Haao	0610007K21Rik|0610012J07Rik|3-HAO|3-HAOxase|3HAO	3-hydroxyanthranilate 3,4-dioxygenase	17	protein-coding	10146	-0.283737	1.9881	18.1219	3.04608e-05	0.000765
231807	Map11	-	microtubule associated protein 11	5	protein-coding	11005	-0.317317	1.57727	18.1158	3.05515e-05	0.000766062
11855	Arhgap5	p190-B|p190B	Rho GTPase activating protein 5	12	protein-coding	11945	0.318008	1.56211	18.1031	3.07401e-05	0.000769425
234728	Cmtr2	AU022703|C730036L12Rik|Ftsjd1|MTr2	cap methyltransferase 2	8	protein-coding	10366	-0.353157	1.23025	18.1003	3.07828e-05	0.000769425
71952	Riox1	2410016O06Rik|MAPJD|NO66	ribosomal oxygenase 1	12	protein-coding	10142	0.28823	1.93742	18.0959	3.08482e-05	0.000769843
193740	Hspa1a	Hsp70-3|Hsp70.3|Hsp72|hsp68|hsp70A1	heat shock protein 1A	17	protein-coding	10295	-0.335177	1.30064	18.0782	3.11146e-05	0.000775267
15421	Hoxc12	Hox-3.8	homeobox C12	15	protein-coding	10541	0.318998	1.69776	18.0895	3.13385e-05	0.00077962
67725	Nudt13	4933433B15Rik	nudix (nucleoside diphosphate linked moiety X)-type motif 13	14	protein-coding	11059	0.318789	1.56384	18.0432	3.16489e-05	0.000786105
664799	Ctcfl	Boris	CCCTC-binding factor (zinc finger protein)-like	2	protein-coding	10995	0.33683	1.37001	18.0396	3.17043e-05	0.000786247
114143	Atp6v0b	2310024H13Rik|Atp6f|VMA16	ATPase, H+ transporting, lysosomal V0 subunit B	4	protein-coding	10300	-0.328008	1.50674	18.0261	3.19123e-05	0.000790167
218275	BC051665	-	cDNA sequence BC051665	13	protein-coding	10771	-0.341437	1.34636	18.0181	3.20365e-05	0.000792003
14780	Gpx5	AV379049|Arep	glutathione peroxidase 5	13	protein-coding	11839	0.315154	1.61664	18.0009	3.23061e-05	0.000797422
94067	Mrpl43	4930442D21Rik|bMRP36a	mitochondrial ribosomal protein L43	19	protein-coding	10422	-0.318603	1.63971	18.0055	3.25432e-05	0.000802023
625823	Vmn1r1	EG625823|Gm6628	vomeronasal 1 receptor 1	1	protein-coding	12055	0.268151	2.26925	17.97	3.27953e-05	0.000806979
67808	Tprgl	1200015A19Rik|Svap30|Tprg1l|mover	transformation related protein 63 regulated like	4	protein-coding	10634	-0.416193	0.68579	17.9603	3.29564e-05	0.000809479
59308	Emcn	0610012K22Rik|AI315669|Muc14	endomucin	3	protein-coding	10750	0.337261	1.31036	17.9576	3.29992e-05	0.000809479
328977	Zfp532	C530030I18Rik|Znf532|mKIAA1629	zinc finger protein 532	18	protein-coding	10362	0.339763	1.32785	17.951	3.30992e-05	0.000809523
74106	Dcaf6	1200006M05Rik|Iqwd1|PC326	DDB1 and CUL4 associated factor 6	1	protein-coding	10121	0.308513	1.74733	17.9488	3.31337e-05	0.000809523
65945	Clstn1	1810034E21Rik|Cst-1|Cstn1	calsyntenin 1	4	protein-coding	11167	0.311691	1.60177	17.9392	3.32891e-05	0.000809523
12418	Cbx4	MPc2|PC2	chromobox 4	11	protein-coding	10491	-0.320493	1.4767	17.939	3.32934e-05	0.000809523
72155	Cenpn	2610510J17Rik|AI426416|AW545024	centromere protein N	8	protein-coding	11051	-0.268468	2.2174	17.9369	3.33274e-05	0.000809523
66818	Smim7	9130011J15Rik	small integral membrane protein 7	8	protein-coding	11104	-0.26262	2.33243	17.9332	3.33862e-05	0.000809523
99633	Adgrl2	AI450192|CIRL-2|Gm619|Lec1|Lphh1|Lphn2|mKIAA0786	adhesion G protein-coupled receptor L2	3	protein-coding	10729	0.330395	1.52269	17.9471	3.34085e-05	0.000809523
17069	Ly6e	Ly67|RIG-E|Sca-2|TSA-1|Tsa1	lymphocyte antigen 6 complex, locus E	15	protein-coding	10099	-0.292889	1.88488	17.9308	3.34263e-05	0.000809523
72480	Tspyl4	2610102M01Rik|B230210I21Rik|D10Bwg0791e	TSPY-like 4	10	protein-coding	12144	0.284762	1.94612	17.9286	3.34615e-05	0.000809523
74855	Fam228a	4930417G10Rik	family with sequence similarity 228, member A	12	protein-coding	11020	0.312303	1.61707	17.918	3.36337e-05	0.000811592
51875	Tmem141	1110065P14Rik|AI663999|D2Ertd217e	transmembrane protein 141	2	protein-coding	10533	-0.302133	1.80896	17.9159	3.36693e-05	0.000811592
15893	Ica1	69kDa|ICA69	islet cell autoantigen 1	6	protein-coding	11157	0.282362	1.98473	17.9139	3.37009e-05	0.000811592
225392	Rell2	4631403P03Rik|ependolin	RELT-like 2	18	protein-coding	10840	-0.274712	2.18203	17.9	3.39303e-05	0.000815874
30963	Hacd1	Ptpla	3-hydroxyacyl-CoA dehydratase 1	2	protein-coding	10523	0.301656	1.72379	17.8873	3.41408e-05	0.000819691
260305	Nphp4	4930564O18Rik|nmf192	nephronophthisis 4 (juvenile) homolog (human)	4	protein-coding	11225	-0.287891	2.05663	17.8534	3.47078e-05	0.000832041
217449	Trappc12	CGI-87|D930014A20Rik|Ttc15	trafficking protein particle complex 12	12	protein-coding	10447	-0.289054	1.90627	17.8499	3.4768e-05	0.000832223
13924	Ptprv	Esp|OST|OST-PTP	protein tyrosine phosphatase, receptor type, V	1	protein-coding	10565	-0.338987	1.38812	17.8468	3.49385e-05	0.00083504
233733	Galnt18	2900011G21Rik|BC024988|Galntl4|galNAc-T18|mpp-GalNAc-T18(O18)	polypeptide N-acetylgalactosaminyltransferase 18	7	protein-coding	10078	-0.349639	1.24781	17.8176	3.53187e-05	0.000842855
68480	Card19	1110007C09Rik|AI851695|Bincard	caspase recruitment domain family, member 19	13	protein-coding	10225	-0.283073	2.0904	17.8317	3.5407e-05	0.000843689
353346	Gpr141	PGR13	G protein-coupled receptor 141	13	protein-coding	11116	0.325646	1.57109	17.8386	3.5617e-05	0.000847173
70645	Oip5	5730547N13Rik|Lint-25|Ms18b	Opa interacting protein 5	2	protein-coding	10457	0.318907	1.54793	17.7967	3.56803e-05	0.000847173
72194	Fbxl20	2610511F20Rik|4632423N09Rik|AI849362|AL117906|C86145|Fbl2|Scr|mKIAA4147	F-box and leucine-rich repeat protein 20	11	protein-coding	10289	0.31551	1.53495	17.7947	3.57138e-05	0.000847173
239766	Rtp1	Gm1766|Gm604	receptor transporter protein 1	16	protein-coding	10918	0.272099	2.11352	17.7742	3.60725e-05	0.000853528
15977	Ifnb1	IFN-beta|IFNB|Ifb	interferon beta 1, fibroblast	4	protein-coding	10972	0.312577	1.62232	17.7736	3.60896e-05	0.000853528
100504116	Brd3os	A230069D13|D2Bwg1423e|Gm20071	bromodomain containing 3, opposite strand	2	protein-coding	11117	-0.290944	1.8271	17.7383	3.6708e-05	0.000866388
277353	Tcfl5	Figlb|Sosf1	transcription factor-like 5 (basic helix-loop-helix)	2	protein-coding	10635	0.334029	1.32213	17.7364	3.67429e-05	0.000866388
17470	Cd200	Mox2|OX2	CD200 antigen	16	protein-coding	10501	0.264919	2.1808	17.7236	3.69725e-05	0.00086983
18003	Nedd9	Cas-L|CasL|HEF1|MEF1|Nedd-9|p105	neural precursor cell expressed, developmentally down-regulated gene 9	13	protein-coding	11779	-0.27941	2.14549	17.7601	3.69988e-05	0.00086983
22062	Trp73	TAp73|Tp73|deltaNp73|p73	transformation related protein 73	4	protein-coding	10565	-0.324842	1.52668	17.7081	3.72521e-05	0.000874484
654795	Sdr39u1	2310014G06Rik	short chain dehydrogenase/reductase family 39U, member 1	14	protein-coding	11413	-0.344975	1.26726	17.6847	3.76803e-05	0.000882135
68729	Trim37	1110032A10Rik|2810004E07Rik|AI848587|AU043018|MUL|TEF3	tripartite motif-containing 37	11	protein-coding	10752	0.32371	1.44828	17.6842	3.76895e-05	0.000882135
360198	Hist1h3a	-	histone cluster 1, H3a	13	protein-coding	10930	-0.290812	1.79778	17.6572	3.81871e-05	0.000892462
270066	Slc35e1	6030458H05|AA408278	solute carrier family 35, member E1	8	protein-coding	10613	-0.273431	2.14837	17.6499	3.83244e-05	0.000894348
327743	Ccn6	Gm735|WISP-3|Wisp3	cellular communication network factor 6	10	protein-coding	11100	0.264289	2.29521	17.6389	3.85305e-05	0.000895589
241274	Pnpla7	BC027342|E430013P11Rik|Nre	patatin-like phospholipase domain containing 7	2	protein-coding	10127	-0.271425	2.12003	17.6354	3.85948e-05	0.000895589
76467	Msrb2	2310050L06Rik|Mrsb|Msrb|Pilb	methionine sulfoxide reductase B2	2	protein-coding	11252	0.260037	2.21734	17.6351	3.86021e-05	0.000895589
245944	Vps54	Hcc8|Vps54l|mSLP8|wr	VPS54 GARP complex subunit	11	protein-coding	11368	0.280336	1.99019	17.635	3.86039e-05	0.000895589
109272	Mybpc1	8030451F13Rik	myosin binding protein C, slow-type	10	protein-coding	11075	0.389975	0.924602	17.6541	3.87888e-05	0.000898559
17135	Mafk	AW061068|NF-E2|Nfe2u	v-maf musculoaponeurotic fibrosarcoma oncogene family, protein K (avian)	5	protein-coding	10237	-0.313576	1.64916	17.6092	3.9091e-05	0.000904237
320844	Amigo3	E430002N15Rik|ali3|mKIAA1851	adhesion molecule with Ig like domain 3	9	protein-coding	10228	-0.281338	2.04515	17.5859	3.95379e-05	0.000913239
75965	Zdhhc20	4930542A17Rik|5033406L14Rik|AI448102|B230110O18Rik|HK11	zinc finger, DHHC domain containing 20	14	protein-coding	10481	0.340557	1.24762	17.5809	3.96342e-05	0.000914129
80838	Hist1h1a	H1.1|H1a|H1f1|H1var3	histone cluster 1, H1a	13	protein-coding	11452	-0.283379	1.86677	17.573	3.97875e-05	0.000915517
54524	Syt6	3110037A08Rik|AW048930|sytVI	synaptotagmin VI	3	protein-coding	10189	0.312515	1.71466	17.581	3.98101e-05	0.000915517
435285	Krtap4-16	-	keratin associated protein 4-16	11	protein-coding	10877	-0.348109	1.16505	17.5536	4.01661e-05	0.000921855
18038	Nfkbil1	Def-7|IKBL|ikappaBL	nuclear factor of kappa light polypeptide gene enhancer in B cells inhibitor like 1	17	protein-coding	10235	-0.2877	1.96323	17.5495	4.02456e-05	0.000921855
107746	Rapgef1	4932418O06Rik|C3G|Grf2	Rap guanine nucleotide exchange factor (GEF) 1	2	protein-coding	10494	-0.282757	1.94998	17.5488	4.02605e-05	0.000921855
73680	Zbtb8a	2410081M15Rik|AI480941	zinc finger and BTB domain containing 8a	4	protein-coding	10583	0.311702	1.59703	17.5326	4.05785e-05	0.000927793
271375	Cd200r2	AY230198|Cd200r1l	Cd200 receptor 2	16	protein-coding	11079	0.358237	1.03567	17.5129	4.09698e-05	0.000935387
237898	Usp32	2900074J03Rik|6430526O11Rik|AW045245	ubiquitin specific peptidase 32	11	protein-coding	11933	0.294568	1.72011	17.495	4.13299e-05	0.000942211
16663	Krt13	CK13|K13|Krt-1.13|Krt1-13	keratin 13	11	protein-coding	10641	-0.300129	1.7173	17.4921	4.13877e-05	0.000942211
226043	Cbwd1	AV349248|BC018472	COBW domain containing 1	19	protein-coding	11127	0.3013	1.74105	17.4813	4.16077e-05	0.000945857
56760	Clec1b	1810061I13Rik|Clec-2|Clec2	C-type lectin domain family 1, member b	6	protein-coding	10619	0.292334	1.70457	17.4707	4.18238e-05	0.000949406
78830	Slc25a12	2610002D09Rik|AI839531|B230107K20Rik|BB129864	solute carrier family 25 (mitochondrial carrier, Aralar), member 12	2	protein-coding	10677	0.30511	1.68318	17.4478	4.22919e-05	0.000957552
11928	Atp1a1	Atpa-1|BC010319	ATPase, Na+/K+ transporting, alpha 1 polypeptide	3	protein-coding	10033	-0.408351	0.620068	17.4464	4.23213e-05	0.000957552
270166	Clpx	AU014732|E330029I21	caseinolytic mitochondrial matrix peptidase chaperone subunit	9	protein-coding	11878	0.254112	2.41358	17.4447	4.23642e-05	0.000957552
70375	Ica1l	1700030B17Rik|Als2cr15|b2b3465Clo	islet cell autoantigen 1-like	1	protein-coding	10885	0.331165	1.31638	17.4383	4.249e-05	0.000959025
100038947	Sirpb1c	-	signal-regulatory protein beta 1C	3	protein-coding	10408	0.41384	0.664921	17.4066	4.31598e-05	0.000972756
320351	Tmem251	D230037D09Rik	transmembrane protein 251	12	protein-coding	10868	0.257181	2.34472	17.3652	4.40324e-05	0.000991012
53325	Banp	AA408158|SMAR1	BTG3 associated nuclear protein	8	protein-coding	10416	-0.378313	0.86123	17.3333	4.47229e-05	0.00100506
329152	Hecw2	A730039N16Rik|D030049F17Rik|Gm971|Nedl2|mKIAA1301	HECT, C2 and WW domain containing E3 ubiquitin protein ligase 2	1	protein-coding	11289	0.392434	0.695932	17.3284	4.48319e-05	0.00100506
332175	Zdhhc23	DHHC-23|Gm1751|Gm779|nidd	zinc finger, DHHC domain containing 23	16	protein-coding	11384	0.285011	1.83059	17.3277	4.48472e-05	0.00100506
106869	Tnfaip8	AA987150|E130304C20Rik|Gg2-1|Gm10539|Nded|Ssc-2|Tipe	tumor necrosis factor, alpha-induced protein 8	18	protein-coding	11058	-0.28067	1.98952	17.3032	4.53852e-05	0.00101568
57260	Ltb4r2	5830462O07Rik|BLT2|LTB4-R 2|LTB4-R-2|LTB4-R2	leukotriene B4 receptor 2	14	protein-coding	11677	-0.27036	2.12596	17.2968	4.55275e-05	0.00101742
20289	Scx	BB114693|Bhlha41|Scl	scleraxis	15	protein-coding	11531	-0.332053	1.38399	17.2854	4.57829e-05	0.00102169
105590	Zfp957	AU017455	zinc finger protein 957	14	protein-coding	10537	0.334343	1.40136	17.2741	4.60362e-05	0.00102589
74686	Slc25a54	4930443G12Rik|SCaMC-1like	solute carrier family 25, member 54	3	protein-coding	10579	0.363491	1.05474	17.2638	4.6267e-05	0.00102959
214952	Rhot2	Arht2|Miro2	ras homolog family member T2	17	protein-coding	10340	-0.265701	2.24117	17.2505	4.65702e-05	0.00103329
65969	Cubn	AA408369|AL022750|D2Wsu88e	cubilin (intrinsic factor-cobalamin receptor)	2	protein-coding	10772	0.290753	1.83084	17.2471	4.66473e-05	0.00103329
72014	Btbd17	1500005I02Rik|Tango10a	BTB (POZ) domain containing 17	11	protein-coding	10409	-0.284896	1.87656	17.2457	4.66782e-05	0.00103329
107733	Mrpl41	MRP-L27|Rpml27	mitochondrial ribosomal protein L41	2	protein-coding	11133	-0.258241	2.24445	17.245	4.66948e-05	0.00103329
240174	Thada	6530405K19|A930021O22|AU019899|BC052885|GITA	thyroid adenoma associated	17	protein-coding	12514	-0.373946	0.967374	17.2345	4.69354e-05	0.00103717
23833	Cd52	AI463198|B7|B7-Ag|CAMPATH-1|CLS1|MB7	CD52 antigen	4	protein-coding	12353	-0.288045	1.83228	17.2224	4.72131e-05	0.00104185
12579	Cdkn2b	AV083695|INK4b|MTS2|p15|p15(INK4b)|p15INK4b	cyclin dependent kinase inhibitor 2B	4	protein-coding	10613	0.305735	1.67542	17.2078	4.75522e-05	0.00104772
68090	Yif1a	5330422J23Rik|54TM|Yif1|Yif1p	Yip1 interacting factor homolog A (S. cerevisiae)	19	protein-coding	10178	-0.280018	1.93686	17.2052	4.76115e-05	0.00104772
17700	Mstn	Cmpt|Gdf8	myostatin	1	protein-coding	10639	0.303418	1.68059	17.1924	4.79118e-05	0.00105286
22227	Ucp1	AI385626|Slc25a7|Ucp	uncoupling protein 1 (mitochondrial, proton carrier)	8	protein-coding	11447	0.283539	1.8878	17.1862	4.8055e-05	0.00105454
69700	Col22a1	2310067L16Rik|C80743	collagen, type XXII, alpha 1	15	protein-coding	10259	-0.333663	1.39446	17.1782	4.82453e-05	0.00105725
13660	Ehd1	AA409636|Past1|RME-1	EH-domain containing 1	19	protein-coding	10279	-0.270472	2.07121	17.1699	4.84412e-05	0.00106008
235461	Mindy2	AI465301|B230380D07Rik|Fam63b|mKIAA1164	MINDY lysine 48 deubiquitinase 2	9	protein-coding	10787	0.26694	2.12148	17.1537	4.88256e-05	0.0010666
105522	Ankrd28	AI465466|AI604979|E430019N21Rik|mKIAA0379	ankyrin repeat domain 28	14	protein-coding	11198	0.349204	1.16632	17.1508	4.88957e-05	0.0010666
266632	Irak4	8430405M07Rik|9330209D03Rik|IRAK-4|NY-REN-64	interleukin-1 receptor-associated kinase 4	15	protein-coding	10797	-0.292888	1.81572	17.1489	4.89413e-05	0.0010666
72281	Sh2d4a	2210402M20Rik|SH2A	SH2 domain containing 4A	8	protein-coding	10293	0.293866	1.73526	17.146	4.90097e-05	0.00106662
19164	Psen1	Ad3h|PS-1|PS1|S182	presenilin 1	12	protein-coding	11436	0.269164	2.11961	17.1429	4.90851e-05	0.00106679
12985	Csf3	Csfg|G-CSF|MGI-IG	colony stimulating factor 3 (granulocyte)	11	protein-coding	10464	-0.257463	2.20179	17.1312	4.93648e-05	0.0010714
12289	Cacna1d	8430418G19Rik|C79217|Cach3|Cacn4|Cacnl1a2|Cav1.3|Cchl1a|Cchl1a2|D-LTCC	calcium channel, voltage-dependent, L type, alpha 1D subunit	14	protein-coding	10370	0.260152	2.31321	17.1265	4.94804e-05	0.00107244
231290	Slc10a4	E130304D01	solute carrier family 10 (sodium/bile acid cotransporter family), member 4	5	protein-coding	11009	0.283299	1.88854	17.1058	4.99823e-05	0.00108183
16981	Lrrn3	NLRR-3	leucine rich repeat protein 3, neuronal	12	protein-coding	11245	0.27423	2.01873	17.0871	5.04412e-05	0.00109027
407789	BC048644	-	cDNA sequence BC048644	8	protein-coding	11256	-0.30924	1.64656	17.0808	5.05976e-05	0.00109216
76670	Cfap70	Ttc18	cilia and flagella associated protein 70	14	protein-coding	11020	0.283687	1.96525	17.0742	5.07608e-05	0.00109419
66674	Spryd7	6330409N04Rik|Clld6	SPRY domain containing 7	14	protein-coding	10527	0.266618	2.08123	17.0712	5.08353e-05	0.00109431
19229	Ptk2b	CADTK|CAKB|CAKbeta|E430023O05Rik|FADK2|FAK2|PYK2|Raftk	PTK2 protein tyrosine kinase 2 beta	14	protein-coding	11275	-0.305084	1.67093	17.0639	5.10177e-05	0.00109639
18754	Prkce	5830406C15Rik|PKC[e]|PKCepsilon|Pkce|R75156	protein kinase C, epsilon	17	protein-coding	12528	-0.249328	2.4263	17.0618	5.10706e-05	0.00109639
68166	Spire1	6030430B19Rik|AI415299|AU022898|AW550622|Spir-1	spire type actin nucleation factor 1	18	protein-coding	10624	0.42883	0.537808	17.0492	5.1386e-05	0.00110167
229862	Gm4861	9230109N16|EG229862	predicted gene 4861	3	protein-coding	10393	0.295089	1.66023	17.0314	5.18356e-05	0.0011098
245847	Amdhd2	5730457F11Rik	amidohydrolase domain containing 2	17	protein-coding	10345	-0.274395	2.00015	17.0229	5.20506e-05	0.0011122
27356	Insl6	RIF1	insulin-like 6	19	protein-coding	10839	0.25671	2.26717	17.0214	5.20891e-05	0.0011122
81898	Sf3b1	155kDa|2810001M05Rik|AA409119|Prp10|SAP155|SF3b155|TA-8|Targ4	splicing factor 3b, subunit 1	1	protein-coding	10215	0.269882	2.06591	17.018	5.2176e-05	0.0011122
16666	Krt16	AI324768|CK-16|K16|Krt1-16	keratin 16	11	protein-coding	12337	-0.301501	1.62725	17.016	5.22286e-05	0.0011122
227545	Proser2	5430407P10Rik|AU067770	proline and serine rich 2	2	protein-coding	10344	0.263845	2.20139	16.9889	5.29245e-05	0.0011255
13114	Cyp3a16	-	cytochrome P450, family 3, subfamily a, polypeptide 16	5	protein-coding	11435	-0.326845	1.39579	16.9858	5.30054e-05	0.00112571
75002	Tmprss12	4930478A21Rik	transmembrane (C-terminal) protease, serine 12	15	protein-coding	11107	0.276261	1.94657	16.9707	5.33991e-05	0.00113255
54369	Nme6	nm23-M6	NME/NM23 nucleoside diphosphate kinase 6	9	protein-coding	10372	-0.342458	1.15415	16.9629	5.36016e-05	0.00113532
214150	Ago3	AW048688|C130014L07Rik|Eif2c3	argonaute RISC catalytic subunit 3	4	protein-coding	11009	0.288991	1.74203	16.9523	5.38822e-05	0.0011394
268512	Slc26a11	F630021I08Rik	solute carrier family 26, member 11	11	protein-coding	11264	-0.310953	1.60307	16.9505	5.39382e-05	0.0011394
272382	Spib	Spi-B	Spi-B transcription factor (Spi-1/PU.1 related)	7	protein-coding	10734	-0.273986	2.06279	16.9462	5.40418e-05	0.00113971
16498	Kcnab2	F5|I2rf5|Kcnb3|kv-beta-2	potassium voltage-gated channel, shaker-related subfamily, beta member 2	4	protein-coding	10442	-0.293206	1.92497	16.9672	5.4097e-05	0.00113971
330149	Hfm1	A330009G12Rik|Gm1046|Mer3|Sec63d1	HFM1, ATP-dependent DNA helicase homolog	5	protein-coding	11181	0.267486	2.01663	16.9358	5.4319e-05	0.00114004
72198	Mtrex	2610528A15Rik|Skiv2l2|mKIAA0052	Mtr4 exosome RNA helicase	13	protein-coding	10765	0.292889	1.71987	16.933	5.43932e-05	0.00114004
56747	Sez6l	AI843918|AIG1|AW539724|Acig1|BSRP-B|mKIAA0927	seizure related 6 homolog like	5	protein-coding	10628	-0.379712	0.884511	16.9306	5.44562e-05	0.00114004
408196	Csta3	EG408196|Gm5416|Stfna1l1	cystatin A family member 3	16	protein-coding	10238	0.369343	0.978019	16.9302	5.44668e-05	0.00114004
243659	Styk1	9130025L13|AI326477|Nok	serine/threonine/tyrosine kinase 1	6	protein-coding	11638	0.28992	1.79987	16.9437	5.44729e-05	0.00114004
13800	Enah	Mena|NDPP-1|Ndpp1|WBP8	ENAH actin regulator	1	protein-coding	10446	0.33288	1.24427	16.9215	5.46995e-05	0.00114206
217430	Pqlc3	C78076|E030024M05Rik	PQ loop repeat containing	12	protein-coding	10455	-0.299349	1.74157	16.921	5.47138e-05	0.00114206
56741	Igdcc4	DDM36|Nope	immunoglobulin superfamily, DCC subclass, member 4	9	protein-coding	11165	0.28466	1.90086	16.9148	5.48798e-05	0.00114402
16952	Anxa1	Anx-1|Anx-A1|C430014K04Rik|Lpc-1|Lpc1	annexin A1	19	protein-coding	11163	0.373642	0.780493	16.9044	5.51608e-05	0.00114836
14089	Fap	SIMP	fibroblast activation protein	2	protein-coding	11021	0.293427	1.6088	16.8869	5.56361e-05	0.00115673
238692	Zfp874a	C330011K17Rik|Rslcan15|Zfp874	zinc finger protein 874a	13	protein-coding	11280	0.275636	2.00324	16.8689	5.61278e-05	0.00116542
19877	Rock1	1110055K06Rik|Rock-I	Rho-associated coiled-coil containing protein kinase 1	18	protein-coding	10998	0.35608	1.12244	16.8666	5.63793e-05	0.00116911
231798	Lrch4	2810008P14Rik|2900069C24Rik|AI558103|LRN|LRRN4|SAP25|mFLJ00248	leucine-rich repeats and calponin homology (CH) domain containing 4	5	protein-coding	10972	-0.308038	1.55787	16.8392	5.69505e-05	0.00117941
114602	Zmynd10	Blu	zinc finger, MYND domain containing 10	9	protein-coding	10881	-0.279757	1.91372	16.8346	5.7079e-05	0.00118053
19691	Recql	RecQ1	RecQ protein-like	6	protein-coding	10863	-0.329209	1.343	16.8299	5.72115e-05	0.00118157
56703	Pigo	PIG-O	phosphatidylinositol glycan anchor biosynthesis, class O	4	protein-coding	11374	-0.296472	1.71203	16.8275	5.72785e-05	0.00118157
15586	Hyal1	Fus2|Hya1|Hyal-1|Nat6	hyaluronoglucosaminidase 1	9	protein-coding	13753	-0.260268	2.19691	16.8128	5.76932e-05	0.00118857
70882	Armc3	4921513G22Rik	armadillo repeat containing 3	2	protein-coding	10178	0.322163	1.38201	16.8169	5.78138e-05	0.00118951
326619	Hist1h4a	-	histone cluster 1, H4a	13	protein-coding	10654	-0.331859	1.16504	16.7975	5.81272e-05	0.0011944
107765	Ankrd1	Alrp|CARP|Crap|MARP1	ankyrin repeat domain 1 (cardiac muscle)	19	protein-coding	10160	0.279905	1.90377	16.7738	5.88061e-05	0.00120678
23857	Dmtf1	Dimp|Dmp1	cyclin D binding myb-like transcription factor 1	5	protein-coding	10472	0.316361	1.40122	16.7593	5.92244e-05	0.00121373
242202	Pde5a	Cgbpde|Cn5n|PDE5a2|Pde5|Pde5a1	phosphodiesterase 5A, cGMP-specific	3	protein-coding	12183	0.311104	1.40259	16.7568	5.92982e-05	0.00121373
70231	Gorasp2	0610011A07Rik|2410043M02Rik|5730520M13Rik|9430094F20Rik|AW552058|GOLPH2|GRASP55|GRS2|p59	golgi reassembly stacking protein 2	2	protein-coding	10236	0.242575	2.52394	16.753	5.9407e-05	0.00121439
244962	Snx14	B830022K16|C330035N22Rik|YR-14	sorting nexin 14	9	protein-coding	10520	0.334878	1.14881	16.7399	5.97901e-05	0.00121865
69724	Rnaseh2a	2400006P09Rik|RNASEHI|RNHIA|RNHL	ribonuclease H2, large subunit	8	protein-coding	10343	-0.241897	2.48334	16.7391	5.98138e-05	0.00121865
29809	Rabgap1l	5830411O09Rik|8430421H08Rik|9630005B12Rik|AW049894|HHL|Hh1|mKIAA0471	RAB GTPase activating protein 1-like	1	protein-coding	11085	0.266892	2.13502	16.7362	5.98994e-05	0.00121865
544792	Gsg1l2	Gm12302	GSG1-like 2	11	protein-coding	11949	-0.309808	1.55344	16.7354	5.99236e-05	0.00121865
50784	Plpp2	Lpp2|PAP2-G|PAP2-gamma|PAP2c|Ppap2c	phospholipid phosphatase 2	10	protein-coding	11795	-0.360077	0.971654	16.7018	6.09173e-05	0.00123727
97287	Mtmr14	1110061O04Rik|AW553738|C76151	myotubularin related protein 14	6	protein-coding	11096	0.242921	2.4563	16.678	6.16336e-05	0.00124947
12448	Ccne2	-	cyclin E2	4	protein-coding	10944	0.266201	2.13663	16.6766	6.16759e-05	0.00124947
74044	Ttf2	4632434F22Rik|8030447N19|AV218430	transcription termination factor, RNA polymerase II	3	protein-coding	10186	0.258736	2.1826	16.6621	6.21147e-05	0.00125675
71908	Cldn23	2310014B08Rik	claudin 23	8	protein-coding	10720	0.306843	1.5087	16.6509	6.24574e-05	0.00126207
213389	Prdm9	BC012016|Dsbc1|G1-419-29|Meisetz|PRDM9-B|Rcr1|repro7	PR domain containing 9	17	protein-coding	11086	0.294214	1.67043	16.6425	6.27149e-05	0.00126538
23985	Slc26a4	Pds|pendrin	solute carrier family 26, member 4	12	protein-coding	11036	0.346342	1.19503	16.6404	6.27811e-05	0.00126538
71888	Krt33a	2310015J09Rik	keratin 33A	11	protein-coding	11015	-0.287169	1.75728	16.633	6.30087e-05	0.00126835
214133	Tet2	Ayu17-449|E130014J05Rik|mKIAA1546	tet methylcytosine dioxygenase 2	3	protein-coding	10963	0.29034	1.74053	16.6232	6.33126e-05	0.00127285
69804	Tmem147	2010004E11Rik|5033425B17Rik|Nifie14	transmembrane protein 147	7	protein-coding	11137	-0.280473	1.88302	16.6122	6.36553e-05	0.00127749
20862	Stfa2	Stf2	stefin A2	16	protein-coding	11795	0.33655	1.25875	16.6106	6.37048e-05	0.00127749
72129	Pex13	2610008O20Rik	peroxisomal biogenesis factor 13	11	protein-coding	11370	0.301522	1.5864	16.5886	6.43968e-05	0.00128973
100503890	Pet100	2900053A13Rik	PET100 homolog	8	protein-coding	11231	-0.246356	2.37571	16.5855	6.44946e-05	0.00129005
14991	H2-M3	H-2M3|Hmt|M3a|MuprM3|MuprM301|MuprM302|R4B2	histocompatibility 2, M region locus 3	17	protein-coding	10731	-0.297824	1.65826	16.5771	6.47614e-05	0.00129376
12299	Cacng1	-	calcium channel, voltage-dependent, gamma subunit 1	11	protein-coding	10839	-0.340718	1.31706	16.5913	6.4846e-05	0.00129381
67439	Xab2	0610041O14Rik|AV025587	XPA binding protein 2	8	protein-coding	10745	-0.251511	2.27212	16.5718	6.49321e-05	0.0012939
107995	Cdc20	2310042N09Rik|C87100|p55CDC	cell division cycle 20	4	protein-coding	10610	-0.324098	1.50319	16.561	6.52766e-05	0.00129913
74776	Ppa2	1110013G13Rik|Sid6306	pyrophosphatase (inorganic) 2	3	protein-coding	11855	0.372727	0.822068	16.5529	6.55372e-05	0.00130114
67128	Ube2g1	2700059C12Rik|AI256795|AU014992|AW552068|D130023C12Rik	ubiquitin-conjugating enzyme E2G 1	11	protein-coding	10964	0.275714	1.98794	16.5527	6.55421e-05	0.00130114
12775	Ccr7	CC-CKR-7|CCR-7|CD197|Cdw197|Cmkbr7|EBI1|Ebi1h	chemokine (C-C motif) receptor 7	11	protein-coding	11839	-0.260097	2.16176	16.5382	6.60106e-05	0.0013088
71529	Kazn	2310007B04Rik|9030409G11Rik|AI256607|AI666764|AW061099|Kaz|Kazrin	kazrin, periplakin interacting protein	4	protein-coding	11546	-0.364966	1.03923	16.5249	6.64444e-05	0.00131575
19079	Prkab1	1300015D22Rik|AU021155|E430008F22	protein kinase, AMP-activated, beta 1 non-catalytic subunit	5	protein-coding	10400	-0.294279	1.73164	16.5181	6.66649e-05	0.0013162
70026	Tspo2	2510027D20Rik|Bzrpl1	translocator protein 2	17	protein-coding	10659	-0.316188	1.5477	16.5167	6.67111e-05	0.0013162
67204	Eif2s2	2810026E11Rik|38kDa|AA408636|AA571381|AA986487|AW822225|D2Ertd303e|EIF2|EIF2B	eukaryotic translation initiation factor 2, subunit 2 (beta)	2	protein-coding	12160	0.252219	2.37956	16.5332	6.67168e-05	0.0013162
15259	Hipk3	DYRK6|FIST3|PKY|mir-1902	homeodomain interacting protein kinase 3	2	protein-coding	10215	0.339069	1.19112	16.497	6.73596e-05	0.00132723
94282	Sfxn5	C230001H08Rik	sideroflexin 5	6	protein-coding	11175	-0.291537	1.70377	16.4758	6.80639e-05	0.00133944
68768	Krtap4-6	1110054P19Rik	keratin associated protein 4-6	11	protein-coding	10855	-0.476173	0.0803842	16.4639	6.84625e-05	0.00134561
65247	Asb1	1700029O08Rik|1700054C17Rik|AI426616|AI851378|mKIAA1146	ankyrin repeat and SOCS box-containing 1	1	protein-coding	10900	-0.319261	1.43055	16.4521	6.88616e-05	0.00135177
68510	Ints1	1110015K06Rik	integrator complex subunit 1	5	protein-coding	10630	-0.295545	1.69893	16.4378	6.93485e-05	0.00135964
114584	Clic1	Clcp|G6	chloride intracellular channel 1	17	protein-coding	11064	-0.280447	1.89406	16.4255	6.97662e-05	0.00136614
21969	Top1	AI467334|D130064I21Rik|Top-1	topoisomerase (DNA) I	2	protein-coding	11930	0.302896	1.61533	16.4194	6.99785e-05	0.0013686
231801	Agfg2	A630095P14Rik|Hrbl|RAB-R|RABR	ArfGAP with FG repeats 2	5	protein-coding	11150	-0.268757	1.99285	16.4113	7.02545e-05	0.00137231
19663	Rbpms	2010300K22Rik|2700019M19Rik|AU017537|RBP-MS|hermes	RNA binding protein gene with multiple splicing	8	protein-coding	10233	0.296481	1.61428	16.3813	7.12989e-05	0.00139099
11905	Serpinc1	AI114908|ATIII|At-3|At3	serine (or cysteine) peptidase inhibitor, clade C (antithrombin), member 1	1	protein-coding	13167	0.27851	1.93621	16.3685	7.17492e-05	0.00139696
109880	Braf	9930012E13Rik|AA120551|AA387315|AA473386|B-raf|Braf-2|Braf2|C230098H17|C87398|D6Ertd631e	Braf transforming gene	6	protein-coding	10538	0.248845	2.29636	16.3676	7.17814e-05	0.00139696
277328	Trpa1	Anktm1|TRPA1b	transient receptor potential cation channel, subfamily A, member 1	1	protein-coding	10222	0.40197	0.64274	16.3436	7.26345e-05	0.0014106
80290	Gpr146	BC003323|D830046C22Rik|PGR8	G protein-coupled receptor 146	5	protein-coding	10466	-0.317878	1.39762	16.3428	7.26606e-05	0.0014106
381546	Ccdc24	Gm1028	coiled-coil domain containing 24	4	protein-coding	11135	-0.314044	1.46082	16.3382	7.28271e-05	0.00141127
70625	Med26	5730493L18Rik|AI414941|AW495270|Crsp7	mediator complex subunit 26	8	protein-coding	10857	-0.249858	2.32814	16.3358	7.29113e-05	0.00141127
15424	Hoxc5	AI181837|Hox-3.4|Hox-6.2	homeobox C5	15	protein-coding	10680	0.308941	1.51003	16.3344	7.29631e-05	0.00141127
192232	Hps4	2010205O06Rik|AU040608|BLOC-3|C130020P05Rik|le|mKIAA1667	HPS4, biogenesis of lysosomal organelles complex 3 subunit 2	5	protein-coding	10537	-0.253752	2.33172	16.331	7.30833e-05	0.00141187
80885	Hcar2	Gpr109a|Gpr109b|HM74|Niacr1|PUMA-G|Pumag|mHM74b	hydroxycarboxylic acid receptor 2	5	protein-coding	11155	0.249075	2.35844	16.3256	7.32793e-05	0.00141393
216869	Arrb2	AI326910|AW122872|Arr3	arrestin, beta 2	11	protein-coding	10535	-0.268331	1.99246	16.2987	7.42549e-05	0.00143101
81600	Chia1	2200003E03Rik|AMCase|Chia|YNL	chitinase, acidic 1	3	protein-coding	10748	0.349694	0.971053	16.2847	7.47666e-05	0.00143912
13646	Klk1b22	EGF-BP A|Egfbp-1|Egfbp1|Klk22|mGk-22	kallikrein 1-related peptidase b22	7	protein-coding	11200	-0.390664	0.7171	16.28	7.49422e-05	0.00144075
245827	Fat2	EMI2|Fath2|Gm523|mKIAA0811	FAT atypical cadherin 2	11	protein-coding	10900	-0.2834	1.87905	16.2708	7.52799e-05	0.00144548
56306	Sinhcaf	Fam60a|Ppcs1|Pptcs1|Tera	SIN3-HDAC complex associated factor	6	protein-coding	11496	0.292593	1.63124	16.2684	7.53715e-05	0.00144549
13669	Eif3a	A830012B05Rik|Csma|Eif3|Eif3s10|mKIAA0139	eukaryotic translation initiation factor 3, subunit A	19	protein-coding	10910	0.310831	1.45344	16.2474	7.61517e-05	0.00145868
12659	Ovgp1	120kDa|AU016433|AU019448|Chit5|MOGP|OGP|muc9	oviductal glycoprotein 1	3	protein-coding	10556	0.260377	2.11635	16.2412	7.63835e-05	0.00146135
216749	Nmur2	Nmu2r	neuromedin U receptor 2	11	protein-coding	11303	-0.355939	1.08718	16.2243	7.7023e-05	0.00147181
194604	Serpina16	Gm46	serine (or cysteine) peptidase inhibitor, clade A (alpha-1 antiproteinase, antitrypsin), member 16	12	protein-coding	10274	-0.360699	1.08404	16.2217	7.71348e-05	0.00147217
232146	Eva1a	BC014699|Fam176a|Tmem166	eva-1 homolog A (C. elegans)	6	protein-coding	11360	-0.340139	1.21195	16.1972	7.80557e-05	0.00148675
231070	Insig1	1810013C12Rik|Insig-1	insulin induced gene 1	5	protein-coding	10394	-0.283849	1.82314	16.1952	7.81326e-05	0.00148675
16987	Lss	2810025N20Rik|D10Ertd116e|Osc	lanosterol synthase	10	protein-coding	10766	-0.300826	1.57642	16.1924	7.82403e-05	0.00148675
12632	Cfl2	-	cofilin 2, muscle	12	protein-coding	11515	0.273042	1.9101	16.1908	7.8304e-05	0.00148675
104082	Wdr7	AI462727|TRAG|mKIAA0541	WD repeat domain 7	18	protein-coding	10304	-0.290548	1.7418	16.1891	7.83687e-05	0.00148675
20464	Sim1	bHLHe14|mSIM1	single-minded family bHLH transcription factor 1	10	protein-coding	10419	0.328142	1.27347	16.1772	7.88277e-05	0.00149367
72780	Rspo3	2810459H04Rik|AW742308|Cristin1|Thsd2	R-spondin 3	10	protein-coding	11069	0.420292	0.489804	16.1658	7.92712e-05	0.00150027
13490	Drd3	D3R	dopamine receptor D3	16	protein-coding	10561	0.282262	1.77	16.1441	8.01227e-05	0.00151458
56429	Dpt	1810032B19Rik|5033416F05Rik|EQ-1|Eq1	dermatopontin	1	protein-coding	10253	0.329692	1.25325	16.134	8.0524e-05	0.00152035
667572	Gm8709	EG667572	glyceraldehyde-3-phosphate dehydrogenase pseudogene	10	pseudo	10091	0.289142	1.85631	16.1202	8.10864e-05	0.00152914
15486	Hsd17b2	AI194836|AI194967|AI255511	hydroxysteroid (17-beta) dehydrogenase 2	8	protein-coding	10260	-0.295304	1.7437	16.1128	8.13707e-05	0.00153263
53323	Ube2k	AW492011|D5Ertd601e|E2-25k|HIP-2|Hip2|Hypg|Lig	ubiquitin-conjugating enzyme E2K	5	protein-coding	10402	0.300791	1.53548	16.1076	8.15768e-05	0.00153263
79221	Hdac9	AV022454|D030072B18Rik|HD7B|HD9|HDRP|Hdac7b|Mitr|mKIAA0744	histone deacetylase 9	12	protein-coding	11271	0.238489	2.48625	16.1068	8.16106e-05	0.00153263
75782	Lca5	4930431B11Rik|5730406O13Rik|AV274874|ORF64	Leber congenital amaurosis 5 (human)	9	protein-coding	10227	0.285486	1.65559	16.1056	8.16589e-05	0.00153263
74918	Iqca	4930465P12Rik|4930585L22Rik|BB288505|Iqca1	IQ motif containing with AAA domain	1	protein-coding	10313	-0.359978	0.978649	16.1012	8.18335e-05	0.00153409
68828	Sync	1110057H03Rik|SNIP4	syncoilin	4	protein-coding	12330	0.291746	1.66474	16.0766	8.28327e-05	0.00155098
75828	Hormad2	4930529M09Rik	HORMA domain containing 2	11	protein-coding	10561	0.259663	2.10912	16.0542	8.37498e-05	0.0015663
320139	Ptpn7	BPTP-4|C920001D21Rik|HEPTP|LC-PTP|LPTP	protein tyrosine phosphatase, non-receptor type 7	1	protein-coding	10565	-0.319189	1.38347	16.027	8.48933e-05	0.00158581
170772	Glcci1	2310047L21Rik|A130036A18Rik|Fam117c|Gig18|Tssn1	glucocorticoid induced transcript 1	6	protein-coding	10562	0.293812	1.68554	16.0173	8.52902e-05	0.00159135
14066	F3	AA409063|CD142|Cf-3|Cf3|TF	coagulation factor III	3	protein-coding	10419	0.276353	1.87951	16.01	8.55948e-05	0.00159515
52245	Commd2	1190017G07Rik|AI047739|D3Ertd176e|HSPC042	COMM domain containing 2	3	protein-coding	10560	0.296478	1.59859	16.007	8.57225e-05	0.00159565
26946	Trpc7	TRP7|Trrp8	transient receptor potential cation channel, subfamily C, member 7	13	protein-coding	10702	-0.359706	1.01998	15.9791	8.69078e-05	0.00161581
29869	Ulk2	A830085I22Rik|AU015340|Unc51.2|mKIAA0623	unc-51 like kinase 2	11	protein-coding	11006	0.268777	1.97612	15.9665	8.74492e-05	0.00162397
332397	Nanos1	NOS-1	nanos C2HC-type zinc finger 1	19	protein-coding	10733	0.30807	1.3904	15.953	8.80358e-05	0.00163295
21888	Tle4	5730411M05Rik|AA792082|Bce-1|Bce1|ESTM13|ESTM14|Grg4|X83332|X83333|grg-4	transducin-like enhancer of split 4	19	protein-coding	10346	0.320154	1.36546	15.9299	8.90441e-05	0.00164844
56508	Rapgef4	1300003D15Rik|5730402K07Rik|6330581N18Rik|EPAC 2|Epac-2|Epac2|mKIAA4040	Rap guanine nucleotide exchange factor (GEF) 4	2	protein-coding	11810	0.276274	1.84082	15.9285	8.91048e-05	0.00164844
76863	Dcun1d5	3110001A18Rik|4833420K19Rik|AW060460|D430047L21Rik	DCN1, defective in cullin neddylation 1, domain containing 5 (S. cerevisiae)	9	protein-coding	10673	0.344428	1.05278	15.9254	8.92425e-05	0.00164844
171166	Mcoln3	6720490O21Rik|TRPML3|Va	mucolipin 3	3	protein-coding	11747	0.291273	1.67051	15.9243	8.92878e-05	0.00164844
170936	Zfp369	B930030B22Rik|D230020H11Rik|NRIF2	zinc finger protein 369	13	protein-coding	11301	-0.266289	1.94903	15.9132	8.97806e-05	0.0016556
11565	Adssl1	AI528595|Adss|Adss1	adenylosuccinate synthetase like 1	12	protein-coding	10196	-0.256847	2.1309	15.8998	9.03759e-05	0.00166464
76044	Ncapg2	5830426I05Rik|CAP-G2|Luzp5|Mtb|mCAP-G2	non-SMC condensin II complex, subunit G2	12	protein-coding	10371	-0.284086	1.80573	15.884	9.10971e-05	0.00167598
106512	Gpsm3	AA960287|AGS4	G-protein signalling modulator 3 (AGS3-like, C. elegans)	17	protein-coding	11285	-0.320602	1.35851	15.8709	9.16877e-05	0.00168488
67931	Serpini2	Spi14	serine (or cysteine) peptidase inhibitor, clade I, member 2	3	protein-coding	11693	0.402051	0.395062	15.8588	9.22222e-05	0.00169274
57740	Stk32c	PKE|Pkek|YANK3	serine/threonine kinase 32C	7	protein-coding	10441	-0.267421	2.01628	15.8529	9.24892e-05	0.00169567
30937	Lmcd1	AW455500|AW553074|dyxin	LIM and cysteine-rich domains 1	6	protein-coding	10375	-0.364702	0.95226	15.8487	9.26836e-05	0.00169727
670533	Gm11567	-	predicted gene 11567	11	protein-coding	10150	-0.424289	0.275172	15.8406	9.30543e-05	0.00170037
246730	Oas1a	L3	2'-5' oligoadenylate synthetase 1A	5	protein-coding	10600	-0.347775	1.02888	15.8403	9.30681e-05	0.00170037
17196	Mbp	C76307|Hmbpr|R75289|golli-mbp|jve|mld|shi	myelin basic protein	18	protein-coding	11202	-0.285064	1.69845	15.8239	9.38254e-05	0.00171202
30806	Adamts8	METH-2|METH2	a disintegrin-like and metallopeptidase (reprolysin type) with thrombospondin type 1 motif, 8	9	protein-coding	10638	0.356132	1.04479	15.8218	9.39221e-05	0.00171202
329693	Fcrl5	Fcrh3|mBXMH2	Fc receptor-like 5	3	protein-coding	10738	0.319981	1.27521	15.8148	9.42453e-05	0.00171594
100043272	Inafm2	5430417L22Rik	InaF motif containing 2	2	protein-coding	11265	0.238472	2.46981	15.8105	9.44478e-05	0.00171765
12389	Cav1	Cav|Cav-1	caveolin 1, caveolae protein	6	protein-coding	11593	0.327924	1.26705	15.805	9.47041e-05	0.00172033
20973	Syngr2	Clast2|cellugyrin	synaptogyrin 2	11	protein-coding	12386	-0.258294	2.0814	15.7724	9.62373e-05	0.00174437
270893	Tmem132e	Gm644	transmembrane protein 132E	11	protein-coding	10880	-0.303411	1.46904	15.7717	9.62739e-05	0.00174437
100504404	H2-Ea-ps	AI323765|E-alpha-f|H-2Ea|H2-Ea|I-Ealpha|Ia-3|Ia3|MHC-H2-Ea	histocompatibility 2, class II antigen E alpha, pseudogene	17	protein-coding	10653	-0.26661	1.96231	15.7658	9.65533e-05	0.00174437
56517	Slc22a21	Octn3|Slc22a9	solute carrier family 22 (organic cation transporter), member 21	11	protein-coding	10330	0.274124	1.86118	15.7657	9.65555e-05	0.00174437
52708	Zfp410	Apa1|D12Ertd748e|Znf410	zinc finger protein 410	12	protein-coding	10369	0.249169	2.25105	15.7652	9.6579e-05	0.00174437
70683	Utp20	3830408P06Rik|AA617408|Drim|mDRIM|mDRIN	UTP20 small subunit processome component	10	protein-coding	10941	-0.279716	1.75498	15.7531	9.71622e-05	0.00175291
225659	Cep76	6230425F05Rik|9630013E05	centrosomal protein 76	18	protein-coding	10417	0.259295	2.07264	15.7405	9.77641e-05	0.00176176
13612	Edil3	Del-1|Del1|Sox2-cre|Sox2Cre|Tg(Sox2-cre)1Amc	EGF-like repeats and discoidin I-like domains 3	13	protein-coding	11027	0.397442	0.486687	15.7184	9.88406e-05	0.00177913
207686	Cfap69	4921525K03|A330021E22Rik|AI427898	cilia and flagella associated protein 69	5	protein-coding	10562	0.387587	0.686452	15.7117	9.91679e-05	0.00178299
15247	Mfsd14a	Hiat1	major facilitator superfamily domain containing 14A	3	protein-coding	11644	0.328054	1.26628	15.7085	9.95497e-05	0.0017872
70238	Rnf168	3110001H15Rik	ring finger protein 168	16	protein-coding	10180	0.25115	2.22681	15.7023	9.96278e-05	0.0017872
69536	Hemk1	2310008M14Rik|AW049265	HemK methyltransferase family member 1	9	protein-coding	10177	-0.255398	2.13487	15.6984	9.98195e-05	0.00178861
73353	Actrt2	1700052K15Rik|Arp-T2|Arpm2	actin-related protein T2	4	protein-coding	12751	-0.321931	1.38654	15.6823	0.000100615	0.00180083
66131	Tipin	1110005A05Rik|1110018P21Rik	timeless interacting protein	9	protein-coding	10130	0.275523	1.82935	15.6615	0.000101656	0.0018174
18015	Nf1	AW494271|Dsk9|E030030H24Rik|Mhdadsk9|Nf-1	neurofibromin 1	11	protein-coding	10206	0.252422	2.17991	15.6477	0.000102351	0.00182777
74340	Ahcyl2	4631427C17Rik|AI227036|Adohcyase3|mKIAA0828	S-adenosylhomocysteine hydrolase-like 2	6	protein-coding	10351	0.276171	1.86908	15.6406	0.000102714	0.00183218
77407	Rab35	9530019H02Rik|AU040256|H-ray|RAB1C|RAY	RAB35, member RAS oncogene family	5	protein-coding	10433	-0.323758	1.3803	15.6219	0.000103827	0.00184589
665891	Krtap4-1	A030010K20Rik	keratin associated protein 4-1	11	protein-coding	10320	-0.414739	0.373359	15.6167	0.000103931	0.00184589
320554	Tcp11l1	C130096D04Rik	t-complex 11 like 1	2	protein-coding	12621	0.252951	2.18412	15.6139	0.000104074	0.00184589
72514	Fgfbp3	2610306H15Rik|Fgf-bp3	fibroblast growth factor binding protein 3	19	protein-coding	10360	0.297193	1.6032	15.6123	0.000104161	0.00184589
20874	Slk	9A2|AV021402|AW411554|Etk4|SMAK|Stk2|mKIAA0204|mSLK	STE20-like kinase	19	protein-coding	11077	0.321316	1.29632	15.6118	0.000104185	0.00184589
15500	Hsf2	AI661205	heat shock factor 2	10	protein-coding	11078	0.305359	1.46675	15.6117	0.000104189	0.00184589
11428	Aco1	Aco-1|Irebp|Irp1	aconitase 1	4	protein-coding	10796	-0.267781	1.92584	15.6096	0.0001043	0.00184589
108912	Cdca2	2610311M19Rik|AI586158	cell division cycle associated 2	14	protein-coding	10477	-0.332946	1.14416	15.6059	0.000104487	0.00184714
58991	Ghrl	2210006E23Rik|Ghr|MTLRP|MTLRPAP|m46	ghrelin	6	protein-coding	10805	-0.239832	2.34549	15.5918	0.000105217	0.00185798
217316	Slc16a5	A130015N09Rik|MCT 5|MCT 6|MCT5	solute carrier family 16 (monocarboxylic acid transporters), member 5	11	protein-coding	12718	-0.233011	2.50775	15.5893	0.000105348	0.00185822
21778	Tex9	Gm19407|tsec-1	testis expressed gene 9	9	protein-coding	11292	0.280084	1.82732	15.5821	0.000105724	0.00186054
244091	Fsd2	9830160G03Rik|Spryd1	fibronectin type III and SPRY domain containing 2	7	protein-coding	11901	-0.367038	0.801534	15.5814	0.000105762	0.00186054
257635	Sdsl	4432411H13Rik|AI504310|SDH1|SDS-RS1|TDH	serine dehydratase-like	5	protein-coding	10402	-0.272196	1.89739	15.58	0.000105833	0.00186054
12764	Cmas	AW208911|CMPNeu5Ac|D6Bwg0250e	cytidine monophospho-N-acetylneuraminic acid synthetase	6	protein-coding	12485	-0.346719	1.02728	15.5701	0.000106356	0.00186766
16615	Klk1b16	Klk16|mGk-16	kallikrein 1-related peptidase b16	7	protein-coding	10692	-0.391993	0.691079	15.5744	0.000106913	0.00187537
27376	Slc25a10	Dic	solute carrier family 25 (mitochondrial carrier, dicarboxylate transporter), member 10	11	protein-coding	10186	-0.276295	1.81889	15.5549	0.000107156	0.00187754
17864	Mybl1	A-myb|G1-419-6|repro9	myeloblastosis oncogene-like 1	1	protein-coding	11928	0.293416	1.58492	15.5449	0.000107685	0.00188473
75062	Sf3a3	4930512K19Rik|60kDa	splicing factor 3a, subunit 3	4	protein-coding	10033	-0.254767	2.15005	15.5396	0.000107972	0.00188766
19206	Ptch1	A230106A15Rik|Ptc|Ptc1|Ptch|mes|wig	patched 1	13	protein-coding	12403	0.287836	1.64983	15.5335	0.000108296	0.00189123
170733	Klra17	Ly49q|Ly49q1	killer cell lectin-like receptor, subfamily A, member 17	6	protein-coding	10501	0.348838	0.91017	15.5087	0.000109634	0.00191249
320609	Strip2	D330017J20Rik|Fam40b	striatin interacting protein 2	6	protein-coding	10433	0.239255	2.36616	15.5043	0.000109871	0.00191451
72611	Zfp655	2700038I16Rik|9030409O18Rik	zinc finger protein 655	5	protein-coding	10410	-0.287202	1.66975	15.4995	0.000110131	0.00191693
109205	Sobp	2900009C16Rik|5330439J01Rik|JXC1|jc	sine oculis binding protein	10	protein-coding	11335	0.275312	1.79637	15.4856	0.00011089	0.00192776
269614	Pank4	D030031I12Rik|R75150	pantothenate kinase 4	4	protein-coding	10025	-0.265349	1.92834	15.4837	0.000110997	0.00192776
68197	Ndufc2	1810004I06Rik|2010300P09Rik|G1|R75094	NADH:ubiquinone oxidoreductase subunit C2	7	protein-coding	12285	0.316222	1.31287	15.4761	0.000111414	0.00193288
100503710	Gm5741	EG436049	predicted gene 5741	8	protein-coding	10457	-0.257066	2.10578	15.4694	0.000111784	0.00193718
215929	Mfsd4b1	AI317395|AI482555|Naglt1a	major facilitator superfamily domain containing 4B1	10	protein-coding	10387	0.306934	1.39611	15.4664	0.00011195	0.00193794
20452	St8sia4	PST|PST-1|SIAT8-D|ST8SiaIV|Siat8d	ST8 alpha-N-acetyl-neuraminide alpha-2,8-sialyltransferase 4	1	protein-coding	10260	0.25124	2.11799	15.4614	0.000112231	0.00194068
76441	Daam2	2310016D11Rik|AI843643|AW557870	dishevelled associated activator of morphogenesis 2	17	protein-coding	10243	-0.378571	0.799623	15.4499	0.000112868	0.00194956
208650	Cblb	AI429560|AI851073|Cbl-b	Casitas B-lineage lymphoma b	16	protein-coding	11054	0.355806	0.890952	15.4391	0.000113476	0.00195792
209212	Osgin2	BC010311|C230027H09Rik	oxidative stress induced growth inhibitor family member 2	4	protein-coding	10907	0.298942	1.49719	15.4249	0.000114276	0.00196958
70103	Znhit1	2700001K05Rik|ZNFN4A1	zinc finger, HIT domain containing 1	5	protein-coding	11855	-0.237506	2.43816	15.4007	0.000115653	0.00199115
12238	Commd3	AW550818|Bup|D2Ertd542e	COMM domain containing 3	2	protein-coding	10214	0.257913	2.04337	15.3903	0.00011625	0.00199614
320727	Ipo8	6230418K12Rik|Abcc10|C130009K11Rik|MRP7|OM-1|Om1|Ranbp8	importin 8	6	protein-coding	11221	0.267423	1.90763	15.3892	0.000116313	0.00199614
56431	Dstn	2610043P17Rik|ADF|AU042046|Dsn|corn1|sid23p	destrin	2	protein-coding	10399	0.243461	2.27286	15.389	0.000116322	0.00199614
66234	Msmo1	1500001G16Rik|C78600|DESP4|ERG25|Sc4mol	methylsterol monoxygenase 1	8	protein-coding	10509	-0.27996	1.76552	15.3748	0.000117145	0.00200809
269639	Zfp512	2500002M11Rik|AI450173|D230008H22|Znf512	zinc finger protein 512	5	protein-coding	11177	0.263941	1.94846	15.3648	0.000117726	0.00201586
624910	Rgs21	EG624910	regulator of G-protein signalling 21	1	protein-coding	10504	0.445598	0.717938	16.9573	0.000118563	0.002028
246728	Oas2	Oasl11	2'-5' oligoadenylate synthetase 2	5	protein-coding	10336	-0.264593	1.91725	15.3477	0.000118729	0.00202864
56228	Ube2j1	0710008M05Rik|1110030I22Rik|NCUBE-1|Ncube|Ncube1|Ubc6p	ubiquitin-conjugating enzyme E2J 1	4	protein-coding	10383	0.231767	2.49138	15.341	0.000119121	0.00203315
282619	Sbsn	1110005D19Rik|AI747508	suprabasin	7	protein-coding	10597	-0.264789	1.9437	15.337	0.000119358	0.002035
72055	Slc38a10	1810073N04Rik	solute carrier family 38, member 10	11	protein-coding	10941	-0.275855	1.72981	15.327	0.000119952	0.00204292
20199	S100a5	S100D9	S100 calcium binding protein A5	3	protein-coding	11238	-0.233203	2.44171	15.3183	0.00012047	0.00204955
66645	Pspc1	5730470C09Rik|AI327109|AI449052|PSP1	paraspeckle protein 1	14	protein-coding	10973	0.287182	1.65422	15.3078	0.000121094	0.00205794
433292	Nms	AB164466	neuromedin S	1	protein-coding	10412	0.279546	1.68173	15.2939	0.000121934	0.0020695
270084	Lpcat2	1-AGPAT 11|A330042H22|Aytl1|Aytl1a|lpafat1|lysoPAFAT|lysoPAFAT/LPCAT2	lysophosphatidylcholine acyltransferase 2	8	protein-coding	10835	-0.299171	1.41308	15.2922	0.000122036	0.0020695
74133	Smg8	1200011M11Rik	smg-8 homolog, nonsense mediated mRNA decay factor (C. elegans)	11	protein-coding	11459	0.253469	2.13688	15.2829	0.000122599	0.00207659
210789	Tbc1d4	5930406J04Rik|A930035N22|AV295684|As160	TBC1 domain family, member 4	14	protein-coding	11046	0.305405	1.47819	15.281	0.000122716	0.00207659
270096	Mon1b	5031407H10|5033413H12Rik	MON1 homolog B, secretory traffciking associated	8	protein-coding	10452	-0.277928	1.72758	15.2687	0.000123462	0.0020855
18506	Pax4	Pax-4	paired box 4	6	protein-coding	10197	-0.339792	1.05808	15.268	0.000123506	0.0020855
71361	Aifm2	5430437E11Rik|Amid|D730001I10Rik|PRG3	apoptosis-inducing factor, mitochondrion-associated 2	10	protein-coding	11342	-0.32136	1.29871	15.2588	0.000124074	0.00209286
11658	Alcam	AI853494|BEN|CD166|DM-GRASP|MuSC|SC1	activated leukocyte cell adhesion molecule	16	protein-coding	10547	0.275573	1.78249	15.2495	0.000124644	0.00209872
12521	Cd82	AA682076|AL023070|C33|IA4|Kai1|Tspan27	CD82 antigen	2	protein-coding	10804	-0.276826	1.81235	15.2478	0.000124752	0.00209872
118454	Gjc2	B230382L12Rik|Cx47|Gja12	gap junction protein, gamma 2	11	protein-coding	10479	-0.270066	1.94133	15.2444	0.000124962	0.00209872
243961	Shank1	-	SH3 and multiple ankyrin repeat domains 1	7	protein-coding	10661	-0.343928	1.0645	15.2439	0.000124992	0.00209872
66860	Tanc1	1200003E16Rik|Tanc|mKIAA1728	tetratricopeptide repeat, ankyrin repeat and coiled-coil containing 1	2	protein-coding	10782	0.301721	1.51801	15.2424	0.000125085	0.00209872
68552	Smim14	1110003E01Rik|1700127H04Rik|5430439C17Rik|MAd4	small integral membrane protein 14	5	protein-coding	10287	0.287066	1.59835	15.2227	0.000126312	0.00211707
619605	Zcchc17	2810055E05Rik|HSPC251|LDC4|pNO40|pS1D	zinc finger, CCHC domain containing 17	4	protein-coding	10420	-0.242911	2.3474	15.2132	0.000126926	0.00212511
214804	Syde2	C430017H16Rik	synapse defective 1, Rho GTPase, homolog 2 (C. elegans)	3	protein-coding	10498	0.291215	1.57896	15.1966	0.000127954	0.00213878
19226	Pth	Pthp	parathyroid hormone	7	protein-coding	10809	0.24354	2.28108	15.1957	0.000128013	0.00213878
19885	Rorc	Nr1f3|RORgamma|TOR|Thor	RAR-related orphan receptor gamma	3	protein-coding	10304	-0.394473	0.548569	15.1637	0.000130064	0.00217075
210009	Mtrr	4732420G08|MSR	5-methyltetrahydrofolate-homocysteine methyltransferase reductase	13	protein-coding	10686	-0.297995	1.43863	15.1562	0.000130547	0.00217652
69256	Zfp397	2810411K16Rik|6720480F11Rik|AI461664	zinc finger protein 397	18	protein-coding	10926	0.2631	1.90462	15.1407	0.000131553	0.00219098
226970	Arhgef4	9330140K16Rik|Asef|C230030N03Rik	Rho guanine nucleotide exchange factor (GEF) 4	1	protein-coding	10193	-0.292845	1.54211	15.1355	0.00013189	0.00219428
15387	Hnrnpk	Hnrpk|KBBP|NOVA	heterogeneous nuclear ribonucleoprotein K	13	protein-coding	10608	0.288977	1.65681	15.1245	0.000132616	0.00220405
77951	Cyp20a1	A930011N14Rik|Cypm	cytochrome P450, family 20, subfamily a, polypeptide 1	1	protein-coding	10347	0.280155	1.67682	15.115	0.000133238	0.00221206
56513	Pard6a	0710008C04Rik|2610010A15Rik|PAR-6A|PAR6alpha|Par-6|Par6|Par6c|TAX40|Tip-40	par-6 family cell polarity regulator alpha	8	protein-coding	10316	-0.254275	2.13613	15.0971	0.000134428	0.00222947
22594	Xrcc1	Xrcc-1	X-ray repair complementing defective repair in Chinese hamster cells 1	7	protein-coding	10501	-0.278063	1.75412	15.0786	0.000135671	0.00224721
68526	Gpr155	1110017O10Rik|DEPDC3|F730029F15Rik|PGR22	G protein-coupled receptor 155	2	protein-coding	10360	0.272971	1.83959	15.0769	0.000135781	0.00224721
57914	Crlf2	CRLM2|Ly114|Tpte2|Tslpr	cytokine receptor-like factor 2	5	protein-coding	10484	-0.312292	1.30896	15.0716	0.000136144	0.00225072
71797	Chst13	1110067M19Rik|C4ST-3	carbohydrate sulfotransferase 13	6	protein-coding	10539	-0.32281	1.30159	15.0688	0.00013633	0.00225072
269198	Nbeal1	2310076G13Rik|A530050O19Rik|A530083I02Rik|AI662228|ALS2CR17	neurobeachin like 1	1	protein-coding	11131	0.260934	1.99802	15.0678	0.00013642	0.00225072
14709	Gng8	G(y)8	guanine nucleotide binding protein (G protein), gamma 8	7	protein-coding	10957	-0.301854	1.36035	15.0469	0.00013782	0.00227101
18016	Nf2	merlin	neurofibromin 2	11	protein-coding	11968	0.264308	1.86413	15.0452	0.000137937	0.00227101
69663	Ddx51	2310061O04Rik|AA537002|C81583|R75505	DEAD (Asp-Glu-Ala-Asp) box polypeptide 51	5	protein-coding	10125	-0.291803	1.61089	15.0421	0.000138147	0.00227211
11861	Arl4a	AI467555|Arl4	ADP-ribosylation factor-like 4A	12	protein-coding	10823	0.260942	1.91116	15.025	0.000139329	0.00228778
73078	Pmpcb	3110004O18Rik|MPP11|MPPB|MPPP52	peptidase (mitochondrial processing) beta	5	protein-coding	10456	0.324839	1.188	15.0241	0.00013939	0.00228778
76612	Lrrc27	1700071K18Rik|2310044E02Rik	leucine rich repeat containing 27	7	protein-coding	10441	-0.25882	2.0213	15.0181	0.000139807	0.00229225
75424	Zfp820	2610036F08Rik	zinc finger protein 820	17	protein-coding	10098	0.377033	0.707813	15.012	0.000140232	0.00229684
69962	Mettl18	2810422O20Rik|C78571	methyltransferase like 18	1	protein-coding	10835	0.240616	2.3572	15.0085	0.000140489	0.00229868
110821	Pcca	C79630	propionyl-Coenzyme A carboxylase, alpha polypeptide	14	protein-coding	11545	0.304044	1.32645	15.0051	0.000140712	0.00229898
70549	Tln2	5730421P04Rik|AI507121|AI787438|AL118320|mKIAA0320	talin 2	9	protein-coding	10905	-0.347463	1.0793	15.0161	0.000140908	0.00229898
239530	Gpr20	A430106B11Rik	G protein-coupled receptor 20	15	protein-coding	10664	-0.236177	2.46871	15.002	0.000140943	0.00229898
381306	BC055324	-	cDNA sequence BC055324	1	protein-coding	10835	0.239969	2.34901	14.9961	0.000141339	0.00230305
22255	Uncx	Chx4|Uncx4.1	UNC homeobox	5	protein-coding	11042	0.393524	0.559397	14.9926	0.000141606	0.00230504
210106	Tent4a	LAK-1|POLK|Papd7|Pols|TRF4|TRF4-1	terminal nucleotidyltransferase 4A	13	protein-coding	11801	-0.371769	0.806551	14.9894	0.000141811	0.002306
67675	Cuta	0610039D01Rik|1810022E02Rik|1810060C03Rik|2700094G22Rik|AI326454	cutA divalent cation tolerance homolog	17	protein-coding	10303	-0.327104	1.1429	14.987	0.000141977	0.00230633
18377	Omg	-	oligodendrocyte myelin glycoprotein	11	protein-coding	10318	0.282336	1.67956	14.9588	0.000143999	0.00233678
67604	Get4	1110007L15Rik|AW412535|Cee	golgi to ER traffic protein 4	5	protein-coding	10763	-0.26357	1.94012	14.9445	0.000145006	0.0023507
69882	Ints14	2010321M09Rik|Vwa9	integrator complex subunit 14	9	protein-coding	10476	0.227256	2.50011	14.9324	0.000145883	0.00236249
17246	Mdm2	1700007J15Rik|AA415488|Mdm-2	transformed mouse 3T3 cell double minute 2	10	protein-coding	10372	0.262285	1.85297	14.9067	0.000147759	0.00239044
14784	Grb2	AA408164|Ash	growth factor receptor bound protein 2	11	protein-coding	11028	-0.268637	1.82593	14.8862	0.000149269	0.00241239
78910	Asb15	4930400E23Rik|Asb-15	ankyrin repeat and SOCS box-containing 15	6	protein-coding	10518	-0.325451	1.19642	14.8791	0.000149822	0.00241886
15396	Hoxa11	Hox-1.9|Hoxa-11	homeobox A11	6	protein-coding	10383	0.252065	2.07191	14.8731	0.000150249	0.00242328
78004	Prr15	E130201N16Rik|G90	proline rich 15	6	protein-coding	10226	-0.322957	1.1512	14.8652	0.000150838	0.00242995
21826	Thbs2	TSP2|Thbs-2	thrombospondin 2	17	protein-coding	10764	-0.354961	0.965969	14.863	0.000151	0.00242995
27029	Sgsh	4632406A19Rik	N-sulfoglucosamine sulfohydrolase (sulfamidase)	11	protein-coding	11264	-0.297769	1.50682	14.8595	0.000151268	0.00242995
83996	Mmp1b	MMP-1b|Mcol-B|Mcolb	matrix metallopeptidase 1b (interstitial collagenase)	9	protein-coding	11240	0.327345	1.08867	14.8593	0.000151276	0.00242995
12503	Cd247	4930549J05Rik|A430104F18Rik|AW552088|Cd3|Cd3-eta|Cd3-zeta|Cd3h|Cd3z|Cd3zeta|T3z|Tcrk|Tcrz	CD247 antigen	1	protein-coding	10725	0.294674	1.45375	14.8465	0.000152242	0.00244297
17304	Mfge8	AA408458|AI325141|MFG-E8|MP47|Mfgm|P47|SED1|lactadherin	milk fat globule-EGF factor 8 protein	7	protein-coding	10306	-0.291177	1.50135	14.8368	0.000152982	0.0024511
72507	Dzip1l	2610524A10Rik|AI663976	DAZ interacting protein 1-like	9	protein-coding	11689	-0.332838	1.06486	14.8358	0.000153058	0.0024511
228994	Ythdf1	2210410K23Rik|8030473O16	YTH N6-methyladenosine RNA binding protein 1	2	protein-coding	10394	-0.284783	1.60638	14.826	0.000153807	0.00245633
59025	Usp14	2610005K12Rik|2610037B11Rik|AW107924|C78769|ax|nmf375	ubiquitin specific peptidase 14	18	protein-coding	10682	0.392695	0.509284	14.8256	0.000153836	0.00245633
235854	Mrgpra4	Mgrg10|MrgA4	MAS-related GPR, member A4	7	protein-coding	10939	-0.383137	0.612527	14.8254	0.000153851	0.00245633
231571	Rpap2	AW060207	RNA polymerase II associated protein 2	5	protein-coding	10630	0.267534	1.86172	14.8129	0.000154809	0.00246915
218581	Depdc1b	9830132O03|AW260467|XTP1	DEP domain containing 1B	13	protein-coding	10556	0.238805	2.29413	14.7968	0.000156055	0.00248651
69668	Ccdc115	2310061I09Rik|Ccp1	coiled-coil domain containing 115	1	protein-coding	11560	-0.293008	1.52272	14.7863	0.000156868	0.00249695
218333	Ice1	C77245|mKIAA0947	interactor of little elongation complex ELL subunit 1	13	protein-coding	10705	-0.283308	1.60467	14.778	0.000157523	0.00250271
237943	Gpatch8	5430405G24Rik|AU018890|Fbm1|Gpatc8|mKIAA0553	G patch domain containing 8	11	protein-coding	11364	0.288487	1.51374	14.7777	0.000157546	0.00250271
107587	Osr2	5430409I15Rik|Osr2A|Osr2B	odd-skipped related 2	15	protein-coding	10497	0.27426	1.82835	14.7715	0.000158029	0.00250786
68634	Tm2d3	1110025I09Rik|5930422O05Rik|Blp2	TM2 domain containing 3	7	protein-coding	10545	-0.342351	0.921272	14.7635	0.000158663	0.0025154
51944	Knstrn	1700025D04Rik|C15orf23|D2Ertd750e|SKAP|Traf4af1	kinetochore-localized astrin/SPAG5 binding	2	protein-coding	10482	0.249541	2.12625	14.7586	0.000159043	0.0025189
22019	Tpp2	TPP-2|TppII	tripeptidyl peptidase II	1	protein-coding	10211	0.271818	1.80139	14.751	0.000159653	0.00252603
66964	Golt1b	2310061A22Rik|AA407874|AU024291|CGI-141	golgi transport 1B	6	protein-coding	10496	-0.320963	1.20297	14.7428	0.000160305	0.00253382
17347	Mknk2	2010016G11Rik|Gprk7|Mnk2	MAP kinase-interacting serine/threonine kinase 2	10	protein-coding	10678	-0.250494	2.09514	14.7248	0.000161748	0.00255407
13195	Ddc	Aadc	dopa decarboxylase	11	protein-coding	11078	0.301301	1.47654	14.7062	0.000163266	0.00257547
75735	Pank1	Pank|Pank1b	pantothenate kinase 1	19	protein-coding	10770	0.256817	1.97826	14.6952	0.000164141	0.00258584
68348	Serpina1f	0610012A11Rik|AI327419|Serpina2|epserin	serine (or cysteine) peptidase inhibitor, clade A, member 1F	12	protein-coding	10436	-0.352014	1.00462	14.6938	0.000164259	0.00258584
110351	Rap1gap	1300019I11Rik|2310004O14Rik|AI427470|ARPP-90|Gap|Rap1GAP1|Rap1ga1	Rap1 GTPase-activating protein	4	protein-coding	10709	0.269536	1.84619	14.6916	0.000164437	0.00258584
70433	Draxin	2610109H07Rik|neucrin	dorsal inhibitory axon guidance protein	4	protein-coding	10288	-0.261361	1.94315	14.6899	0.000164577	0.00258584
76916	Timmdc1	2810021C21Rik|4930455C21Rik|AV135763	translocase of inner mitochondrial membrane domain containing 1	16	protein-coding	12019	0.223029	2.56891	14.6722	0.000166031	0.00260541
100503659	Cbarp	9630008F14|Dos|R29144/1	calcium channel, voltage-dependent, beta subunit associated regulatory protein	10	protein-coding	11249	-0.251943	1.98371	14.6708	0.000166152	0.00260541
18091	Nkx2-5	Csx|Nkx-2.5|Nkx2.5|tinman	NK2 homeobox 5	17	protein-coding	11220	0.265485	1.86486	14.6633	0.000166774	0.00261257
217366	Lrrc45	BC023296	leucine rich repeat containing 45	11	protein-coding	11066	-0.267683	1.85669	14.6435	0.000168424	0.00263581
74322	Cxxc1	2410002I16Rik|5830420C16Rik|AI426635|Cfp1|Cgbp|PHF18	CXXC finger 1 (PHD domain)	18	protein-coding	10274	-0.279967	1.68186	14.6295	0.000169602	0.00265162
207921	Fam228b	A830093I24Rik	family with sequence similarity 228, member B	12	protein-coding	10448	0.24581	2.16738	14.6178	0.000170597	0.00266454
219105	Zmym5	9830124H08Rik	zinc finger, MYM-type 5	14	protein-coding	12160	0.258377	1.9593	14.6127	0.00017103	0.00266867
64340	Dhx38	5730550P09Rik|AI325984|AW540902|Ddx38|KIAA0224|Prp16	DEAH (Asp-Glu-Ala-His) box polypeptide 38	8	protein-coding	10474	-0.302824	1.34022	14.6105	0.000171211	0.00266887
83436	Plekha2	6430512N22Rik|AI851530|AU041791|TAPP2|W91773	pleckstrin homology domain-containing, family A (phosphoinositide binding specific) member 2	8	protein-coding	11459	-0.279423	1.66086	14.6083	0.000171404	0.00266924
12034	Phb2	AU044498|BAP|Bap37|Bcap37|REA	prohibitin 2	6	protein-coding	11142	-0.237689	2.30706	14.6018	0.000171955	0.00267519
225923	Oosp3	Gm97	oocyte secreted protein 3	19	protein-coding	12314	0.263833	1.80945	14.5702	0.000174684	0.00271498
69363	Spaca4	1700008E09Rik|AV043694|Samp14	sperm acrosome associated 4	7	protein-coding	10058	-0.306462	1.34787	14.5492	0.000176523	0.00274087
234736	Rfwd3	BC027246	ring finger and WD repeat domain 3	8	protein-coding	10870	0.262094	1.83433	14.5462	0.000176788	0.0027423
228094	Cerkl	Gm1958|Rp26	ceramide kinase-like	2	protein-coding	10618	0.295318	1.53365	14.541	0.000179012	0.00277407
69572	Mfsd3	2310010G13Rik	major facilitator superfamily domain containing 3	15	protein-coding	10747	-0.274872	1.72066	14.5048	0.000180476	0.00279402
67038	Ly6m	2010109I03Rik	lymphocyte antigen 6 complex, locus M	15	protein-coding	10183	-0.252503	2.07218	14.5014	0.000180781	0.00279601
100217464	Snora41	MBI-83	small nucleolar RNA, H/ACA box 41	1	snoRNA	10104	-0.264217	1.80583	14.4982	0.000181063	0.00279639
59002	Wrap73	2610044M17Rik|5330425N03Rik|Dd57|Wdr8	WD repeat containing, antisense to Trp73	4	protein-coding	10104	-0.294534	1.54189	14.4972	0.000181159	0.00279639
103511	Calhm5	BB146404|Fam26e	calcium homeostasis modulator family member 5	10	protein-coding	11864	0.253336	1.97054	14.4866	0.000182119	0.0028068
83961	Nrg4	AI552600	neuregulin 4	9	protein-coding	10459	0.270876	1.75391	14.4858	0.000182188	0.0028068
68151	Wls	5031439A09Rik|AI173978|AI987742|EVI|Gpr177	wntless WNT ligand secretion mediator	3	protein-coding	10622	0.413262	0.406782	14.5002	0.000182428	0.00280776
320538	Ubn2	2900060J04Rik|6030408G03Rik|BC060116|D130059P03Rik|mKIAA2030	ubinuclein 2	6	protein-coding	11266	0.299816	1.36867	14.477	0.000182987	0.00281362
17386	Mmp13	Clg|MMP-13|Mmp1	matrix metallopeptidase 13	9	protein-coding	10067	0.40604	0.460849	14.4688	0.000183739	0.00282245
20892	Cenpx	Stra13	centromere protein X	11	protein-coding	11066	-0.265091	1.87066	14.459	0.000184643	0.00283336
12816	Col12a1	-	collagen, type XII, alpha 1	9	protein-coding	13436	0.267978	1.87192	14.4566	0.000184861	0.00283336
217666	L2hgdh	BC016226	L-2-hydroxyglutarate dehydrogenase	12	protein-coding	11099	0.270764	1.7656	14.4555	0.000184987	0.00283336
546644	Ly6g	Gr-1|Gr1|Ly-6G	lymphocyte antigen 6 complex, locus G	15	protein-coding	10418	-0.301698	1.40136	14.4414	0.000186268	0.00285023
619548	Defb42	BD-42|Defb44|mBD-42	defensin beta 42	14	protein-coding	11547	0.257769	2.01693	14.4214	0.000188137	0.00287604
17888	Myh6	A830009F23Rik|AA517445|Myhc-a|Myhca|alpha-MHC|alphaMHC	myosin, heavy polypeptide 6, cardiac muscle, alpha	14	protein-coding	10168	-0.264717	1.84532	14.4103	0.000189182	0.00288922
74551	Pck2	1810010O14Rik|9130022B02Rik|PEPCK-M	phosphoenolpyruvate carboxykinase 2 (mitochondrial)	14	protein-coding	10472	-0.254367	2.00266	14.3989	0.000190258	0.00290286
218850	Tasor	4732418E12|4933409E02Rik|D14Abb1e|Fam208a|MommeD6	transcription activation suppressor	14	protein-coding	10473	0.286279	1.51659	14.3702	0.000192999	0.00294184
67095	Trak1	2310001H13Rik|AI413908|AI467545|hyrt|mKIAA1042	trafficking protein, kinesin binding 1	9	protein-coding	11136	-0.302244	1.3563	14.3525	0.000194715	0.00296514
57755	Dnajb7	4933424H20Rik|Dj5|mDj5	DnaJ heat shock protein family (Hsp40) member B7	15	protein-coding	10504	0.251719	2.02159	14.3414	0.000195799	0.00297878
104263	Kdm3a	1700105C21Rik|C230043E16Rik|JHDM2a|Jmjd1|Jmjd1a|KDM2A|TGSA|Tsga	lysine (K)-specific demethylase 3A	6	protein-coding	10877	0.261152	1.93176	14.3385	0.000196102	0.00298052
13593	Ebf3	3110018A08Rik|O/E-2|mKIAA4201	early B cell factor 3	7	protein-coding	10622	0.279127	1.62822	14.3307	0.000196838	0.00298884
224008	Spidr	2310008H04Rik|Kiaa0146	scaffolding protein involved in DNA repair	16	protein-coding	10672	0.349144	0.900846	14.3048	0.000199406	0.00302494
54217	Rpl36	-	ribosomal protein L36	17	protein-coding	10135	-0.266054	1.95675	14.2994	0.000199963	0.00303047
67446	Dusp28	0710001B24Rik|AV005521	dual specificity phosphatase 28	1	protein-coding	11341	-0.33456	0.987872	14.2861	0.000201278	0.00304748
20255	Scg3	1B1075|AI385542|Chgd|SgIII	secretogranin III	9	protein-coding	10563	0.301112	1.42459	14.2744	0.000202453	0.00306235
109685	Hyal3	Hyl3	hyaluronoglucosaminidase 3	9	protein-coding	10333	-0.239912	2.23894	14.2691	0.000202993	0.00306757
93685	Entpd7	1810012B13Rik|1810020C02Rik|2810003F23Rik|LALP1|Lysal2	ectonucleoside triphosphate diphosphohydrolase 7	19	protein-coding	12071	-0.283682	1.55332	14.2619	0.000203717	0.0030751
15425	Hoxc6	Hox-3.3|Hox-6.1	homeobox C6	15	protein-coding	12122	0.298077	1.432	14.2603	0.000203879	0.0030751
21341	Taf1c	Tafi95|mTAFI95	TATA-box binding protein associated factor, RNA polymerase I, C	8	protein-coding	10968	-0.236455	2.29191	14.2579	0.000204128	0.00307591
71607	Snx20	9130017C17Rik	sorting nexin 20	8	protein-coding	10861	-0.223946	2.4898	14.2513	0.000204804	0.00308317
22318	Vamp2	Syb-2|Syb2|Vamp-2|sybII	vesicle-associated membrane protein 2	11	protein-coding	10141	-0.309932	1.30075	14.246	0.000205341	0.00308832
67153	Rnaseh2b	1110019N06Rik|2610207P08Rik|Dleu8	ribonuclease H2, subunit B	14	protein-coding	11645	0.273674	1.66671	14.2165	0.000208395	0.00313127
636931	Trim71	2610206G21Rik|AL022943|Gm1127|Lin41|lin-41|mLin41|mlin-41	tripartite motif-containing 71	9	protein-coding	11410	0.237461	2.33345	14.2083	0.000209249	0.00314112
73826	Poldip3	1110008P04Rik|AA408269|AL022852|C77954|PDIP46|SKAR|mKIAA1649	polymerase (DNA-directed), delta interacting protein 3	15	protein-coding	10270	-0.239576	2.18178	14.198	0.000210325	0.00315428
380959	Alg10b	AA469671|AU045404|AW123895|C85569|Deaf1|Gm917|nse5	asparagine-linked glycosylation 10B (alpha-1,2-glucosyltransferase)	15	protein-coding	10654	-0.376856	0.567533	14.1932	0.000210828	0.00315883
170759	Atp13a1	Atp13a|Cgi152|catp	ATPase type 13A1	8	protein-coding	10966	-0.237141	2.22269	14.1883	0.000211353	0.00316369
64383	Sirt2	5730427M03Rik|SIR2L2|Sir2l	sirtuin 2	7	protein-coding	10504	-0.235918	2.27589	14.1753	0.000212722	0.00318118
56323	Dnajb5	1110058L06Rik|AI462558|Hsc40|Hsp40-3	DnaJ heat shock protein family (Hsp40) member B5	4	protein-coding	10655	-0.278372	1.61453	14.1732	0.000212952	0.00318161
243616	Slc6a11	D930045G19Rik|E130202I16Rik|GAT4|Gabt4|Gat3	solute carrier family 6 (neurotransmitter transporter, GABA), member 11	6	protein-coding	10310	-0.34305	0.971375	14.1705	0.000213241	0.00318292
224139	Golgb1	4930428L02Rik|628101|6330407A06Rik|AU042952|C130074L01Rik|F730017E11Rik|Gm6840|mKIAA4151	golgi autoantigen, golgin subfamily b, macrogolgin 1	16	protein-coding	10602	0.240703	2.22201	14.1576	0.000214619	0.00319223
66878	Riok3	1200013N13Rik|D18Ertd331e|E130306C24Rik|Sudd	RIO kinase 3	18	protein-coding	10420	-0.272412	1.62539	14.1573	0.000214648	0.00319223
212124	Cfap46	9330101J02Rik|E030019B06Rik|Gm170|Ttc40	cilia and flagella associated protein 46	7	protein-coding	11244	-0.302136	1.28592	14.1573	0.000214651	0.00319223
170756	Slc8b1	AF261233|NCKX6|NCLX|Slc24a6	solute carrier family 8 (sodium/lithium/calcium exchanger), member B1	5	protein-coding	10560	-0.250739	2.154	14.1668	0.000214672	0.00319223
72284	LTO1	2210010N10Rik|Oraov1|TAOS1	ABCE maturation factor	7	protein-coding	11202	-0.277862	1.66053	14.1499	0.000215445	0.00320072
69553	Ripor3	2310033K02Rik|Fam65c|Gm124	RIPOR family member 3	2	protein-coding	10235	-0.29164	1.39607	14.144	0.000216083	0.00320718
195018	Zzef1	8430405D05Rik|BC051585|C130099L13Rik|C85424|NSPA|mKIAA0399	zinc finger, ZZ-type with EF hand domain 1	11	protein-coding	10904	0.228989	2.42469	14.1375	0.000216813	0.003215
78889	Wsb1	1110056B13Rik|2700038M07Rik	WD repeat and SOCS box-containing 1	11	protein-coding	10753	0.247969	2.07602	14.1326	0.000217313	0.00321655
632687	2010-03-01	4933417C16Rik|AV039223|Rnf190	membrane-associated ring finger (C3HC4) 10	11	protein-coding	10232	-0.260596	1.83351	14.1307	0.000217524	0.00321655
244329	Mcph1	5430437K10Rik|BRIT1|D030046N04Rik|MCT|Tg(HLA-A2.1)1Enge	microcephaly, primary autosomal recessive 1	8	protein-coding	11191	-0.325003	1.10508	14.1307	0.000217527	0.00321655
18226	Nup62	D7Ertd649e|Nupc1|p62	nucleoporin 62	7	protein-coding	12296	-0.264756	1.76697	14.127	0.00021793	0.0032195
24050	2003-09-01	3110018K01Rik|AV154067|B530002E20Rik|Gm46500|Sep3	septin 3	15	protein-coding	10280	-0.250046	2.01557	14.1234	0.000218313	0.00322216
67036	Mrpl45	2600005P05Rik|AU043542|R75241	mitochondrial ribosomal protein L45	11	protein-coding	10126	0.265831	1.72438	14.1158	0.000219153	0.00322904
71619	Arl14	9130014L17Rik|Arf7	ADP-ribosylation factor-like 14	3	protein-coding	10680	0.30512	1.26133	14.1146	0.000219275	0.00322904
74386	Rmi1	4932432N11Rik|C79893	RecQ mediated genome instability 1	13	protein-coding	11314	0.267386	1.84427	14.1162	0.000219392	0.00322904
30949	Lcmt1	AL033290|LCMT-1|Lcmt	leucine carboxyl methyltransferase 1	7	protein-coding	10842	-0.229753	2.39911	14.1096	0.000219832	0.00323251
21957	Tnnt3	fTnT	troponin T3, skeletal, fast	7	protein-coding	13161	-0.242162	2.10477	14.104	0.000220446	0.00323854
317758	Gimap9	A630002K24|BB145400|IAN-7	GTPase, IMAP family member 9	6	protein-coding	10749	-0.249721	2.02496	14.1019	0.00022068	0.00323896
76464	Knl1	2310043D08Rik|5730505K17Rik|Casc5	kinetochore scaffold 1	2	protein-coding	10892	0.224231	2.45567	14.0999	0.000220898	0.00323915
208922	Cpeb3	4831444O18Rik|CPE-BP3|mKIAA0940	cytoplasmic polyadenylation element binding protein 3	19	protein-coding	11137	0.259665	1.92256	14.0935	0.000221604	0.0032465
93735	Wnt16	E130309I19Rik	wingless-type MMTV integration site family, member 16	6	protein-coding	10587	0.349983	0.782416	14.0913	0.000221848	0.00324707
210711	Mcmbp	1110007A13Rik|AU017382|BC025641|MCM-BP	minichromosome maintenance complex binding protein	7	protein-coding	10455	-0.231292	2.34581	14.0862	0.000222413	0.00325084
106672	AI413582	AI854251|Smim29	expressed sequence AI413582	17	protein-coding	10455	-0.268127	1.78798	14.0853	0.000222517	0.00325084
233199	Mybpc2	-	myosin binding protein C, fast-type	7	protein-coding	12391	-0.259047	1.95992	14.0805	0.000223049	0.00325561
210573	Tmem151b	Gm323	transmembrane protein 151B	17	protein-coding	10037	-0.388141	0.443894	14.0708	0.000224133	0.00326842
270110	Irf2bp2	E130305N23Rik|IRF-2BP2	interferon regulatory factor 2 binding protein 2	8	protein-coding	10167	-0.263478	1.7217	14.064	0.000224901	0.00327659
18609	Pdx1	IDX-1|IPF-1|Ipf1|Mody4|STF-1|pdx-1	pancreatic and duodenal homeobox 1	5	protein-coding	11138	0.269342	1.69505	14.0578	0.000225603	0.00328379
109212	Pimreg	2610008F03Rik|6720460F02Rik|AI115087|CATS|Fam64a	PICALM interacting mitotic regulator	11	protein-coding	11225	-0.307643	1.29763	14.0547	0.000225947	0.00328579
21390	Tbxa2r	TP|TXA2-R	thromboxane A2 receptor	10	protein-coding	10399	-0.305421	1.27718	14.0445	0.000227105	0.00329862
20872	Stk16	EDPK|Krct|MPSK|PKL12|TSF-1	serine/threonine kinase 16	1	protein-coding	10872	-0.255493	1.89733	14.0425	0.000227331	0.00329862
17329	Cxcl9	BB139920|CMK|Mig|MuMIG|Scyb9|crg-10	chemokine (C-X-C motif) ligand 9	5	protein-coding	11678	0.249725	1.95927	14.0414	0.000227455	0.00329862
109245	Lrrc39	2010005E21Rik|9430028I06Rik|Myomasp	leucine rich repeat containing 39	3	protein-coding	10144	0.284721	1.53325	14.0392	0.000227702	0.00329917
330188	Ccdc63	4921511C16Rik	coiled-coil domain containing 63	5	protein-coding	10336	-0.275059	1.56646	14.0235	0.0002295	0.00332195
432442	Akap7	6430401D08|AI662165|AKAP15|Akap18|BB170514	A kinase (PRKA) anchor protein 7	10	protein-coding	12046	0.282524	1.53727	14.0201	0.000229889	0.00332195
217214	Nags	1700120E20Rik|argA	N-acetylglutamate synthase	11	protein-coding	11169	0.230079	2.40239	14.02	0.000229904	0.00332195
68680	Fitm1	1110028A07Rik|AV010547|Cg10671|Fit1	fat storage-inducing transmembrane protein 1	14	protein-coding	10207	-0.254524	1.9567	14.012	0.000230829	0.00333228
18037	Nfkbie	I-kappa-B-epsilon|IKBE|IkB-E|NF-kappa-BIE|ikB-epsilon	nuclear factor of kappa light polypeptide gene enhancer in B cells inhibitor, epsilon	17	protein-coding	10684	-0.275913	1.69691	14.0065	0.000231486	0.00333872
75697	C2cd4b	3300001A09Rik|Fam148b	C2 calcium-dependent domain containing 4B	9	protein-coding	11074	-0.330131	1.04123	14.0039	0.000231761	0.00333963
66441	Magohb	2010012C16Rik|Mago|Magoh|Magoh-rs1	mago homolog B, exon junction complex core component	6	protein-coding	10428	0.284869	1.51567	13.9965	0.000232627	0.00334737
72667	Zfp444	2810031J10Rik|6230401O10Rik|mFLJ00134	zinc finger protein 444	7	protein-coding	10441	-0.284289	1.46371	13.9954	0.000232752	0.00334737
13486	Dr1	1700121L09Rik|Dr1l|NC2|NC2beta	down-regulator of transcription 1	5	protein-coding	11687	0.237409	2.17454	13.9933	0.000232994	0.00334737
59042	Cope	1110005D17Rik|Cope1	coatomer protein complex, subunit epsilon	8	protein-coding	10207	-0.226737	2.34842	13.992	0.000233144	0.00334737
237860	Ssh2	SSH-2|SSH-2L|mSSH-2L	slingshot protein phosphatase 2	11	protein-coding	10677	0.25266	1.94568	13.9899	0.000233417	0.00334825
100041412	Gm11938	-	predicted gene 11938	11	protein-coding	11512	-0.316112	1.07593	13.9877	0.000233647	0.00334848
497113	Rnase11	Raj1	ribonuclease, RNase A family, 11 (non-active)	14	protein-coding	11526	0.298076	1.30335	13.9859	0.000233856	0.00334848
330097	Gm5108	EG330097	predicted gene 5108	5	protein-coding	10835	0.346478	0.921614	13.9823	0.00023431	0.00335155
66552	Sppl2a	2010106G01Rik|C130089K23Rik	signal peptide peptidase like 2A	2	protein-coding	11246	0.253814	1.89586	13.9805	0.000234494	0.00335155
74360	Cep57	3110002L15Rik|4921510P06Rik|4931428M20Rik|AI467480|Tsp57|mKIAA0092	centrosomal protein 57	9	protein-coding	10475	0.289196	1.53304	13.9862	0.00023519	0.00335677
66256	Ssr2	1500032E05Rik|AI315033|AU020133|SSR-beta|TLAP|TRAPB|TRAPbeta	signal sequence receptor, beta	3	protein-coding	12514	0.257497	1.84661	13.9738	0.000235283	0.00335677
56233	Hdac7	5830434K02Rik|HD7|HD7a|Hdac7a|mFLJ00062	histone deacetylase 7	15	protein-coding	10292	-0.272954	1.70396	13.9646	0.000236371	0.0033666
353282	Sfmbt2	D2Wsu23e|D330030P06Rik	Scm-like with four mbt domains 2	2	protein-coding	10214	0.318544	1.16133	13.9643	0.000236398	0.0033666
67300	Cltc	3110065L21Rik|CHC|R74732	clathrin, heavy polypeptide (Hc)	11	protein-coding	10234	0.238785	2.43398	14.1087	0.000236991	0.00336891
75909	Vmp1	3110098I04Rik|4930579A11Rik|AI787464|Tango5|Tmem49|mir-21a|ni-2	vacuole membrane protein 1	11	protein-coding	10529	0.269569	1.72445	13.9589	0.00023704	0.00336891
332934	Zmynd12	AI414736	zinc finger, MYND domain containing 12	4	protein-coding	10575	0.234929	2.24777	13.9576	0.000237199	0.00336891
12337	Capn5	nCL-3	calpain 5	7	protein-coding	11034	-0.259884	1.86813	13.9422	0.000239032	0.00339189
27967	Cherp	5730408I11Rik|D8Wsu96e|DAN16|Scaf6	calcium homeostasis endoplasmic reticulum protein	8	protein-coding	10547	-0.221278	2.47659	13.9355	0.000239833	0.00340022
57743	Sec61a2	-	Sec61, alpha subunit 2 (S. cerevisiae)	2	protein-coding	10960	0.287011	1.37929	13.9284	0.00024069	0.0034093
24063	Spry1	sprouty1|spry-1	sprouty RTK signaling antagonist 1	3	protein-coding	10675	0.302162	1.26853	13.923	0.000241341	0.00341547
229320	Clrn1	A130002D11Rik|USH3|Ush3a|clarin-1	clarin 1	3	protein-coding	10657	0.271002	1.73401	13.9247	0.000241843	0.00341952
382522	Hist3h2bb-ps	4930534G10Rik|4933432H21|B2Hist3h2bb|Hist3h2bb|R75370	histone cluster 3, H2bb, pseudogene	11	pseudo	10176	-0.236339	2.2073	13.9145	0.000242367	0.00342387
12345	Capzb	1700120C01Rik|AI325129|CPB1|CPB2|CPbeat2|CPbeta1|CPbeta2|Cappb1	capping protein (actin filament) muscle Z-line, beta	4	protein-coding	10827	-0.27402	1.62376	13.8931	0.000244977	0.00345765
625603	Gm6607	EG625603	40S ribosomal protein S20 pseudogene	9	pseudo	10697	0.300461	1.30737	13.8806	0.00024652	0.00347391
20292	Ccl11	Scya11|eotaxin	chemokine (C-C motif) ligand 11	11	protein-coding	10269	-0.315124	1.13525	13.8802	0.000246568	0.00347391
66514	Asrgl1	2410004D18Rik|ALP|ALP1|AU040643|AW060375	asparaginase like 1	19	protein-coding	10995	0.267574	1.71752	13.8643	0.000248542	0.0034986
19245	Ptp4a3	AV088979|Prl-3|pPtp4a3	protein tyrosine phosphatase 4a3	15	protein-coding	12074	-0.241043	2.32751	13.8862	0.00024877	0.00349869
18670	Abcb4	Mdr2|Pgy-2|Pgy2|mdr-2	ATP-binding cassette, sub-family B (MDR/TAP), member 4	5	protein-coding	10211	0.282588	1.51889	13.8509	0.000250221	0.00351598
16876	Lhx9	3110009O07Rik|BB104635|LH2B	LIM homeobox protein 9	1	protein-coding	11412	0.260927	1.78391	13.8442	0.000251059	0.00352462
66225	Llph	1190005P17Rik	LLP homolog, long-term synaptic facilitation (Aplysia)	10	protein-coding	10252	-0.291059	1.37303	13.8412	0.000251442	0.00352562
192156	Mvd	C78718|Mpd	mevalonate (diphospho) decarboxylase	8	protein-coding	10996	-0.254523	1.9052	13.8401	0.000251575	0.00352562
14777	Gpx2-ps1	AU041318	glutathione peroxidase 2, pseudogene 1	7	pseudo	10815	0.277751	1.59039	13.8367	0.000252002	0.00352847
74603	Cd200r3	4733401I18Rik|4833409J19Rik|AI505817|BB106877|mCD200RLb	CD200 receptor 3	16	protein-coding	10406	0.357841	0.713406	13.8443	0.000252543	0.00353293
66748	Erich2	4933404M02Rik	glutamate rich 2	2	protein-coding	10374	0.290669	1.33869	13.822	0.00025387	0.00354835
114128	Laptm4b	C330023P13Rik|LAPTM4beta	lysosomal-associated protein transmembrane 4B	15	protein-coding	10284	0.290375	1.44237	13.8136	0.000254941	0.00356017
12587	Mia	CD-RAP|Cdrap|Mia1	melanoma inhibitory activity	7	protein-coding	10647	-0.248755	1.96664	13.8085	0.000255585	0.00356602
17973	Nck1	6330586M15Rik|D230010O13Rik|Nck|Nck-1	non-catalytic region of tyrosine kinase adaptor protein 1	9	protein-coding	10242	0.233861	2.26446	13.8018	0.000256447	0.0035749
100608	Noc4l	AI326906	NOC4 like	5	protein-coding	10087	-0.283084	1.58365	13.795	0.000257326	0.00358399
70772	Ggnbp1	0610031G08Rik|mdf	gametogenetin binding protein 1	17	protein-coding	10793	-0.295024	1.38992	13.7837	0.000258791	0.00360123
21894	Tln1	Tln	talin 1	4	protein-coding	11092	-0.229406	2.33108	13.7759	0.0002598	0.00361209
67547	Slc39a8	4933419D20Rik|AA986696|BIGM103|ZIP-8|Zip8	solute carrier family 39 (metal ion transporter), member 8	3	protein-coding	10488	0.26331	1.74215	13.7621	0.000261602	0.00363394
75622	Spaca3	1700025M08Rik|ALLP17|Lyc3|SLLP1|mSLLP1	sperm acrosome associated 3	11	protein-coding	10716	-0.253135	1.93551	13.7566	0.000262324	0.00363817
75454	Phpt1	1700008C22Rik|PHP|Php14	phosphohistidine phosphatase 1	2	protein-coding	10603	-0.243191	2.06615	13.7563	0.000262366	0.00363817
218629	Dhx29	3732415M03|AU043276|Ddxx|E130202M19Rik	DEAH (Asp-Glu-Ala-His) box polypeptide 29	13	protein-coding	10765	0.261507	1.76069	13.7508	0.000263084	0.00364494
67563	Ciao3	9030612I22Rik|AI504405|Narfl|PRN	cytosolic iron-sulfur assembly component 3	17	protein-coding	10932	-0.345967	0.915695	13.7616	0.000264031	0.00365485
104370	Snora68	MBI-30|Rnu68	small nucleolar RNA, H/ACA box 68	8	snoRNA	10255	-0.255603	1.89977	13.7418	0.000264281	0.00365512
102209	Snapc2	0610007H10Rik|AU015675	small nuclear RNA activating complex, polypeptide 2	8	protein-coding	11684	-0.232915	2.26683	13.7269	0.000266259	0.00367926
58992	F12	FXII|HAF	coagulation factor XII (Hageman factor)	13	protein-coding	11179	-0.264526	1.75385	13.7245	0.000266588	0.00368058
83768	Dpp7	DPPII|Dpp2|QPP	dipeptidylpeptidase 7	2	protein-coding	10351	-0.229816	2.306	13.7184	0.000267407	0.00368867
19216	Ptger1	EP1|Ptgerep1	prostaglandin E receptor 1 (subtype EP1)	8	protein-coding	10499	-0.256588	1.8871	13.7032	0.000269451	0.00371364
11461	Actb	Actx|E430023M04Rik|beta-actin	actin, beta	5	protein-coding	10326	-0.26158	1.82898	13.6903	0.000271201	0.00373451
12268	C4b	C4|Ss	complement component 4B (Chido blood group)	17	protein-coding	11264	-0.316084	1.1157	13.6857	0.000271818	0.00373831
68034	Fam122a	2410124L17Rik|2900009I07Rik|Gm9849	family with sequence similarity 122, member A	19	protein-coding	10403	0.270415	1.63585	13.6835	0.000272117	0.00373831
100072	Camta1	1810059M14Rik|2310058O09Rik|AI316882|AW987475|mKIAA0833	calmodulin binding transcription activator 1	4	protein-coding	10868	-0.294746	1.37231	13.6829	0.0002722	0.00373831
19088	Prkar2b	AI451071|AW061005|PKARIIbeta|Pkarb2|RII(beta)	protein kinase, cAMP dependent regulatory, type II beta	12	protein-coding	11459	0.230188	2.25338	13.6813	0.000272423	0.00373831
70358	Steap1	2410007B19Rik|Prss24|Steap	six transmembrane epithelial antigen of the prostate 1	5	protein-coding	11800	0.386939	0.44976	13.6753	0.00027325	0.00374641
70918	Nsun7	4921525L17Rik	NOL1/NOP2/Sun domain family, member 7	5	protein-coding	10791	0.276489	1.61771	13.6649	0.00027468	0.00376238
26556	Homer1	PSD-Zip45|SYN47|Ves-1|homer-1|vesl-1	homer scaffolding protein 1	13	protein-coding	10168	0.292548	1.3495	13.662	0.00027507	0.00376238
672682	Gm9573	Muc21	predicted gene 9573	17	protein-coding	10959	-0.283786	1.50599	13.6602	0.000275326	0.00376238
209448	Hoxc10	AI506621|Hox-3.6	homeobox C10	15	protein-coding	10695	0.277652	1.5388	13.6599	0.000275366	0.00376238
73902	Psmb11	5830406J20Rik|beta5t	proteasome (prosome, macropain) subunit, beta type, 11	14	protein-coding	11902	-0.237789	2.15561	13.6568	0.000275787	0.00376245
19158	Cyth2	ARNO|CLM2|Pscd2	cytohesin 2	7	protein-coding	10856	-0.268218	1.71613	13.6564	0.000275846	0.00376245
170767	Rfxap	5730495K23Rik	regulatory factor X-associated protein	3	protein-coding	10688	-0.35628	0.681201	13.6519	0.000276465	0.00376764
79263	Trim39	1100001D15Rik|E130103K13Rik|RBCC-B30.2|Rnf23|mKIAA4179|tfp	tripartite motif-containing 39	17	protein-coding	10225	-0.325679	1.00716	13.6395	0.000278191	0.00378789
75623	Tex30	1700029F09Rik|3110030D08Rik	testis expressed 30	1	protein-coding	10209	0.315327	1.14629	13.6294	0.000279611	0.00380396
99334	Zscan29	AW125441|Zfp690	zinc finger SCAN domains 29	2	protein-coding	11081	0.229905	2.24676	13.6202	0.000280911	0.00381836
114643	Oas1c	Oasl2|Oasl5	2'-5' oligoadenylate synthetase 1C	5	protein-coding	11246	-0.251044	1.92369	13.6112	0.000282175	0.00383038
74847	Meikin	4930404A10Rik	meiotic kinetochore factor	11	protein-coding	10691	0.268211	1.68292	13.6105	0.000282279	0.00383038
59014	Rrs1	5730466A07Rik|AA415037|D1Ertd701e|Rrr	ribosome biogenesis regulator 1	1	protein-coding	10453	0.266793	1.73899	13.6066	0.000282837	0.00383465
72787	Ndc1	2810475A17Rik|AI450313|Tmem48|sks	NDC1 transmembrane nucleoporin	4	protein-coding	11993	0.277943	1.55748	13.602	0.000283481	0.0038386
22242	Umod	THP|Urehd1|urehr4	uromodulin	7	protein-coding	10668	-0.377944	0.626703	13.6011	0.000283613	0.0038386
14581	Gfi1	AW495828|Gfi-1|Pal-1|Pal1	growth factor independent 1 transcription repressor	5	protein-coding	10803	0.261195	1.76301	13.5927	0.000284809	0.00385149
338320	Mia2	Ctage5|D12Bwg0579e|Mea6|Mgea|Mgea6	MIA SH3 domain ER export factor 2	12	protein-coding	10331	0.311438	1.07882	13.5878	0.00028551	0.00385478
19221	Ptgfrn	4833445A08Rik|AU042434|CD9P-1|EWI-F|FPRP|Trim45	prostaglandin F2 receptor negative regulator	3	protein-coding	11701	0.297919	1.33004	13.5862	0.000285769	0.00385478
69773	Timm29	1810026J23Rik|TIM29	translocase of inner mitochondrial membrane 29	9	protein-coding	10133	-0.240358	2.16939	13.5859	0.000285783	0.00385478
234353	Psd3	4931420C21Rik|AI661273|BC003498|D430018P08|EFA6D	pleckstrin and Sec7 domain containing 3	8	protein-coding	10498	0.27571	1.55914	13.5834	0.000286139	0.0038563
11698	Ambn	-	ameloblastin	5	protein-coding	12918	0.357444	0.760497	13.5775	0.000287021	0.00386489
68033	Cox19	1810074D02Rik|2810437L13Rik	cytochrome c oxidase assembly protein 19	5	protein-coding	10764	-0.23788	2.16131	13.5742	0.000287472	0.00386768
68055	Dmac2l	1110015E18Rik|ATPW|Atp5s	distal membrane arm assembly complex 2 like	12	protein-coding	11099	0.265949	1.69621	13.5687	0.000288259	0.00387497
380614	Intu	9230116I04Rik|9430087H23Rik|Pdzd6|Pdzk6|mKIAA1284	inturned planar cell polarity protein	3	protein-coding	10375	0.315736	1.20483	13.5601	0.000289505	0.00388661
666311	Zscan25	EG666311|Zfp498	zinc finger and SCAN domain containing 25	5	protein-coding	10717	-0.278616	1.63336	13.5594	0.000289616	0.00388661
68048	Aen	2700083B06Rik|Isg20l1	apoptosis enhancing nuclease	7	protein-coding	10285	-0.279278	1.47348	13.5419	0.000292165	0.00391749
20823	Ssb	SS-B	Sjogren syndrome antigen B	2	protein-coding	10087	0.257948	1.80951	13.5377	0.000292782	0.00392243
21672	Prdx2	AL022839|Band-8|NkefB|PRP|PrxII|TDX1|TPx|TPx-B|TR|TSA|Tdpx1|Torin	peroxiredoxin 2	8	protein-coding	10439	-0.213777	2.54974	13.5324	0.000293572	0.00392969
106389	Eaf2	AW048865|FESTA-L|FESTA-S|Festa|Traits|U19	ELL associated factor 2	16	protein-coding	10602	0.237595	2.16143	13.5236	0.000294872	0.00394375
332937	Tfap2e	AI505200|AP-2e|Tcfap2e	transcription factor AP-2, epsilon	4	protein-coding	11612	0.288409	1.49294	13.51	0.000296886	0.00396734
268390	Ahsa2	-	AHA1, activator of heat shock protein ATPase 2	11	protein-coding	10800	0.242341	2.09674	13.5022	0.000299751	0.00400225
11800	Api5	AAC-11|AI196452|API-5	apoptosis inhibitor 5	2	protein-coding	10147	-0.353118	0.745071	13.4891	0.000300027	0.00400255
20302	Ccl3	AI323804|G0S19-1|LD78alpha|MIP-1alpha|MIP1-(a)|MIP1-alpha|Mip1a|Scya3	chemokine (C-C motif) ligand 3	11	protein-coding	10503	0.251937	1.82462	13.479	0.000301544	0.0040194
70294	Rnf126	2610010O19Rik	ring finger protein 126	10	protein-coding	10478	-0.292351	1.32423	13.4649	0.000303699	0.00404472
230868	Igsf21	BC055811|Gm141	immunoglobulin superfamily, member 21	4	protein-coding	10505	-0.298808	1.30166	13.4613	0.00030425	0.00404865
272009	Srsf12	B830039L16|Sfrs13b|Srrp|Srsf13b	serine/arginine-rich splicing factor 12	4	protein-coding	10371	0.286788	1.53888	13.4534	0.000305462	0.00406136
68668	Klk5	1110030O19Rik	kallikrein related-peptidase 5	7	protein-coding	12373	-0.341959	0.860154	13.4382	0.000307801	0.00408902
353190	Edc3	AA517853|Lsm16|Yjdc	enhancer of mRNA decapping 3	9	protein-coding	10816	0.23113	2.26091	13.4316	0.000308823	0.00409915
93765	Ube2n	1500026J17Rik|AL022654|BB101821|UBC13	ubiquitin-conjugating enzyme E2N	10	protein-coding	10706	0.241601	2.06062	13.4072	0.000312631	0.00414622
216792	Iba57	4930543L23Rik|A230051G13Rik|C1orf69	IBA57 homolog, iron-sulfur cluster assembly	11	protein-coding	10123	-0.266663	1.67554	13.4044	0.000313081	0.00414872
76295	Atp11b	1110019I14Rik|ATPIF|ATPIR|mKIAA0956	ATPase, class VI, type 11B	3	protein-coding	11857	0.290572	1.34414	13.3926	0.000314941	0.00416987
72508	Rps6kb1	2610318I15Rik|AA959758|AI256796|AI314060|P70S6K1|S6K|S6K-beta-1|S6K1|p70 S6K-alpha|p70 S6KA|p70-S6K 1|p70/85s6k|p70s6k	ribosomal protein S6 kinase, polypeptide 1	11	protein-coding	10657	0.233247	2.18561	13.3666	0.000319089	0.00422126
16469	Jrk	-	jerky	15	protein-coding	11117	-0.239061	2.15666	13.3579	0.000320519	0.00423565
381605	Tbc1d2	A630005A06Rik|BC022630|Gm1037|PARIS-1|PARIS1	TBC1 domain family, member 2	4	protein-coding	11225	-0.234072	2.15624	13.3548	0.00032098	0.00423565
20170	Hps6	5330434M19Rik|BLOC2|ru	HPS6, biogenesis of lysosomal organelles complex 2 subunit 3	19	protein-coding	10767	0.270632	1.64792	13.3529	0.000321282	0.00423565
20742	Sptbn1	9930031C03Rik|AL033301|SPTB2|Spnb-2|Spnb2|elf1|elf3|mKIAA4049	spectrin beta, non-erythrocytic 1	11	protein-coding	10231	0.337801	0.821239	13.3529	0.000321294	0.00423565
320522	Bhlha9	A830053O21Rik|Fingerin	basic helix-loop-helix family, member a9	11	protein-coding	11076	0.261305	1.73146	13.3515	0.000321515	0.00423565
100535	Oas1d	AA536864|C85127|oasl8	2'-5' oligoadenylate synthetase 1D	5	protein-coding	10966	-0.234108	2.2266	13.346	0.000322405	0.00424384
232023	Vopp1	AW146242|Ecop	vesicular, overexpressed in cancer, prosurvival protein 1	6	protein-coding	10495	0.296837	1.32526	13.3511	0.000325167	0.00427663
11936	Fxyd2	Atp1g1	FXYD domain-containing ion transport regulator 2	9	protein-coding	10637	-0.248484	1.9581	13.3361	0.000325758	0.00428085
19707	Reps1	BB161292	RalBP1 associated Eps domain containing protein	10	protein-coding	10375	0.220601	2.36452	13.3178	0.000327017	0.00429383
20466	Sin3a	AW553200|Sin3|mKIAA4126|mSin3A	transcriptional regulator, SIN3A (yeast)	9	protein-coding	10390	-0.236088	2.12944	13.3122	0.000327941	0.00430239
20259	Scin	AW545522|adseverin	scinderin	12	protein-coding	11082	0.260816	1.70453	13.3055	0.000329076	0.0043137
432602	Krtap31-2	-	keratin associated protein 31-2	11	protein-coding	10997	-0.357593	0.656132	13.2999	0.00032998	0.00432197
102595	Plekho2	AI840980|Plekhq1	pleckstrin homology domain containing, family O member 2	9	protein-coding	10777	-0.240252	2.05427	13.2849	0.000332467	0.0043498
15001	H2-Oa	H-2Oa	histocompatibility 2, O region alpha locus	17	protein-coding	10492	-0.24494	2.05286	13.2827	0.000332839	0.0043498
107146	Glyat	A330009E03Rik|ACGNAT|AI195249|AI315345|CAT|GAT	glycine-N-acyltransferase	19	protein-coding	10646	0.282241	1.36652	13.2809	0.000333144	0.0043498
22228	Ucp2	Slc25a8|UCP 2|UCPH	uncoupling protein 2 (mitochondrial, proton carrier)	7	protein-coding	10368	-0.242778	1.94479	13.2805	0.000333205	0.0043498
54721	Tyk2	JTK1	tyrosine kinase 2	9	protein-coding	12096	-0.233989	2.18048	13.2736	0.000334377	0.00436151
670550	Gm11565	-	predicted gene 11565	11	protein-coding	10778	-0.356986	0.648871	13.2667	0.000335535	0.00437301
70497	Arhgap17	5730403H17Rik|Nadrin|Nadrin2|Rich1|Wbp15	Rho GTPase activating protein 17	7	protein-coding	10563	-0.227783	2.2844	13.2567	0.000337222	0.00439138
319162	Hist3h2a	-	histone cluster 3, H2a	11	protein-coding	10268	-0.229937	2.21974	13.2551	0.000337503	0.00439142
83490	Pik3ap1	1810044J04Rik|BCAP	phosphoinositide-3-kinase adaptor protein 1	19	protein-coding	10250	-0.288716	1.33987	13.2491	0.000338518	0.00440102
269470	Wdr3	AW546279|D030020G18Rik	WD repeat domain 3	3	protein-coding	10754	-0.222601	2.44537	13.241	0.000339909	0.00441396
18050	Klk1b3	Ngfg|gamma-NGF|mGk-3	kallikrein 1-related peptidase b3	7	protein-coding	10977	-0.286337	1.47194	13.2402	0.000340072	0.00441396
192775	Kcnh6	m-erg2	potassium voltage-gated channel, subfamily H (eag-related), member 6	11	protein-coding	10631	-0.246922	2.05763	13.2599	0.000340388	0.00441444
20747	Spop	AI315626|Pcif1|TEF2	speckle-type BTB/POZ protein	11	protein-coding	11310	0.235091	2.15465	13.2343	0.00034105	0.0044194
12984	Csf2rb2	AIC2A|BetaIl3|Bil3|Csfgmrb|Il3r|Il3rb|Il3rb2	colony stimulating factor 2 receptor, beta 2, low-affinity (granulocyte-macrophage)	15	protein-coding	10285	-0.23073	2.21562	13.2301	0.000341782	0.00442418
12385	Ctnna1	2010010M04Rik|AA517462|AI988031|Catna1	catenin (cadherin associated protein), alpha 1	18	protein-coding	11375	0.241692	1.94297	13.2289	0.000341978	0.00442418
435286	Krtap9-5	-	keratin associated protein 9-5	11	protein-coding	10851	-0.337892	0.776261	13.2249	0.000342679	0.00442703
109624	Cald1	4833423D12Rik|AI195384|AV071549|AW536160|C920027I18Rik	caldesmon 1	6	protein-coding	10335	0.35033	0.763192	13.2244	0.000342758	0.00442703
69146	Gsdmd	1810036L03Rik|AW558049|DF5L|Dfna5l|Gsdmdc1|M2-4	gasdermin D	15	protein-coding	10283	-0.2456	2.00259	13.2042	0.000346261	0.00446863
20184	Uimc1	9430016E08Rik|D330018D10Rik|D630032M02Rik|RIP110|Rxrip110	ubiquitin interaction motif containing 1	13	protein-coding	11265	0.26063	1.76942	13.2024	0.000346575	0.00446904
381077	Ccdc78	Gm938|Gm950	coiled-coil domain containing 78	17	protein-coding	10111	-0.262485	1.80844	13.183	0.000349972	0.00450917
21953	Tnni2	-	troponin I, skeletal, fast 2	7	protein-coding	10552	-0.230957	2.20686	13.1716	0.000351993	0.00452825
56640	Klk4	ESMP1|KLK-L1|PSTS|Prss17	kallikrein related-peptidase 4 (prostase, enamel matrix, prostate)	7	protein-coding	11571	-0.305234	1.17527	13.1714	0.000352026	0.00452825
15547	Trmt2a	Htf9c	TRM2 tRNA methyltransferase 2A	16	protein-coding	10278	-0.268718	1.5953	13.1687	0.000352502	0.0045307
66875	Swt1	1200016B10Rik|C1orf26	SWT1 RNA endoribonuclease homolog (S. cerevisiae)	1	protein-coding	11814	0.276903	1.58299	13.1781	0.00035337	0.00453678
56787	Ascl3	Sgn1|bHLHa42	achaete-scute family bHLH transcription factor 3	7	protein-coding	10629	-0.299594	1.20444	13.1631	0.000353549	0.00453678
230657	Tmem69	A630048M13Rik	transmembrane protein 69	4	protein-coding	10044	0.375922	0.342075	13.1609	0.000353895	0.00453754
93730	Lztfl1	5530402H04Rik|6130400H19Rik|AI414725|AW048545	leucine zipper transcription factor-like 1	9	protein-coding	10471	0.263608	1.6639	13.1576	0.000354483	0.00453809
246707	Emilin2	FOAP-10	elastin microfibril interfacer 2	17	protein-coding	10777	0.273805	1.46836	13.1575	0.000354511	0.00453809
625249	Gpx4	GPx-4|GSHPx-4|PHGPx|mtPHGPx|snGPx	glutathione peroxidase 4	10	protein-coding	11368	-0.262114	1.65816	13.1467	0.00035644	0.00455908
243612	Ssu2	D630042P16Rik|Fls485|Ssuh2	ssu-2 homolog (C. elegans)	6	protein-coding	10964	-0.308041	1.20704	13.1394	0.000357753	0.00457218
381337	Fam178b	1700024G10Rik|Gm990	family with sequence similarity 178, member B	1	protein-coding	10825	0.233582	2.17166	13.137	0.000358189	0.00457407
228796	Bpifb6	Bpil3|Gm119|Lplunc6	BPI fold containing family B, member 6	2	protein-coding	11184	-0.342338	0.819645	13.1327	0.000358994	0.00458065
56150	Mad2l1	AA673185|MAD2	MAD2 mitotic arrest deficient-like 1	6	protein-coding	11022	0.280705	1.34135	13.1248	0.000360404	0.00459493
19170	Psmb1	AA409053|C81484|Lmpc5	proteasome (prosome, macropain) subunit, beta type 1	17	protein-coding	11162	0.263976	1.71676	13.1192	0.000361418	0.00460293
77706	Abcb5	9230106F14Rik	ATP-binding cassette, sub-family B (MDR/TAP), member 5	12	protein-coding	12296	0.352614	0.581023	13.1181	0.000361613	0.00460293
108960	Irak2	6330415L08Rik|AI649099|IRAK-2	interleukin-1 receptor-associated kinase 2	6	protein-coding	10959	-0.249388	1.90639	13.1143	0.0003623	0.00460797
69123	Eci3	1810022C23Rik|Kseg2	enoyl-Coenzyme A delta isomerase 3	13	protein-coding	10601	0.255472	1.67757	13.1014	0.000364681	0.00463452
22051	Trip6	-	thyroid hormone receptor interactor 6	5	protein-coding	10542	-0.229018	2.22669	13.0969	0.000365505	0.00464127
78088	Sowahb	5730467H21Rik|Ankrd56	sosondowah ankyrin repeat domain family member B	5	protein-coding	10425	0.298299	1.24613	13.0946	0.000365924	0.00464286
235047	Zfp809	BB114266|C330026E23	zinc finger protein 809	9	protein-coding	12602	0.273213	1.54534	13.0853	0.000367644	0.00466095
94280	Sfxn3	-	sideroflexin 3	19	protein-coding	10698	-0.240455	2.01282	13.0817	0.000368314	0.00466571
654458	Defb43	BD-43|EG654458|mBD-43	defensin beta 43	14	protein-coding	11243	0.265499	1.69986	13.0785	0.000368905	0.00466945
52076	Tmem38b	1600017F22Rik|AA437809|AV051057|D4Ertd89e|TRIC-B|mg33b	transmembrane protein 38B	4	protein-coding	13630	0.248652	1.8838	13.0745	0.000369657	0.00467523
68742	Tmem219	1110032O16Rik|2900045G02Rik|IGFBP-3R	transmembrane protein 219	7	protein-coding	10811	0.230195	2.23091	13.0599	0.000372378	0.00470505
17281	Fyco1	2810409M01Rik|Mem2|RUFY3|ZFYVE7	FYVE and coiled-coil domain containing 1	9	protein-coding	10203	0.250401	1.91342	13.061	0.00037261	0.00470505
381983	Lmtk3	BC059845|aatyk3	lemur tyrosine kinase 3	7	protein-coding	10697	-0.305986	1.10902	13.0564	0.000373044	0.00470514
210148	Slc30a6	9530029F08Rik|ZnT6	solute carrier family 30 (zinc transporter), member 6	17	protein-coding	10112	0.241459	2.02305	13.0551	0.000373277	0.00470514
84111	Gpr87	-	G protein-coupled receptor 87	3	protein-coding	11601	0.231172	2.0455	13.05	0.000374246	0.00470514
14103	Fasl	APT1LG1|CD178|CD95-L|CD95L|Fas-L|Faslg|Tnfsf6|Tnlg1a|gld	Fas ligand (TNF superfamily, member 6)	1	protein-coding	10431	0.246	1.89996	13.0493	0.000374385	0.00470514
225030	Kcng3	KV6.3|Kv10.1a|Kv10.1b	potassium voltage-gated channel, subfamily G, member 3	17	protein-coding	11600	0.229016	2.25833	13.0477	0.000374684	0.00470514
66404	Rtf2	1700067C04Rik|2410001C21Rik|5730427M17Rik|AA589417|Rtfdc1	replication termination factor 2	2	protein-coding	10560	-0.213046	2.55325	13.0451	0.000375182	0.00470514
22646	Zfp105	AW557864	zinc finger protein 105	9	protein-coding	11221	0.261043	1.67893	13.0415	0.000375854	0.00470514
12983	Csf2rb	AI848964|AIC2B|Bc|CDw131|Csf2rb1|Csfgmrb|Il3r|Il3rb|Il3rb1|Il5rb	colony stimulating factor 2 receptor, beta, low-affinity (granulocyte-macrophage)	15	protein-coding	10191	-0.23121	2.14949	13.0415	0.000375855	0.00470514
76252	Atp6v0e2	0610006O14Rik|NM9.2	ATPase, H+ transporting, lysosomal V0 subunit E2	6	protein-coding	10833	0.202542	2.7444	13.041	0.000375952	0.00470514
16574	Kif5c	KINN|Khc|NKHC|NKHC2	kinesin family member 5C	2	protein-coding	11578	0.263274	1.77517	13.0414	0.000376069	0.00470514
69752	Zfp511	2410004P19Rik|C86579|Znf511	zinc finger protein 511	7	protein-coding	10462	-0.229222	2.20711	13.039	0.000376334	0.00470514
228714	Kat14	2510008M08Rik|ATAC2|AU023459|Csrp2bp|D2Ertd473e|D2Wsu131e|E430020F17	lysine acetyltransferase 14	2	protein-coding	10422	0.239446	2.03886	13.0383	0.000376469	0.00470514
72722	Fam98a	2810405J04Rik|AL024114	family with sequence similarity 98, member A	17	protein-coding	10484	0.243741	1.96166	13.0382	0.000376482	0.00470514
26922	Mecr	AI195831|NRBF-1|Nrbf1	mitochondrial trans-2-enoyl-CoA reductase	4	protein-coding	10835	-0.253297	1.81343	13.0318	0.000377692	0.00471652
26442	Psma5	ZETA	proteasome (prosome, macropain) subunit, alpha type 5	3	protein-coding	10844	0.246604	1.84193	13.0257	0.000378862	0.00472306
223697	Sun2	B230369L08Rik|C030011B15|Unc84b	Sad1 and UNC84 domain containing 2	15	protein-coding	11763	-0.248052	1.93467	13.0255	0.000378908	0.00472306
226781	Slc30a10	E130106K10Rik|Gm212	solute carrier family 30, member 10	1	protein-coding	10284	-0.372746	0.542164	13.0244	0.00037911	0.00472306
16664	Krt14	AI626930|CK-14|K14|Krt-1.14|Krt1-14	keratin 14	11	protein-coding	10385	-0.255275	1.77095	13.0195	0.000380043	0.00473095
243274	Tmem132d	C630028F04Rik	transmembrane protein 132D	5	protein-coding	11155	-0.390476	0.432165	13.0092	0.000382027	0.00475191
234219	Helt	A830086M02|Hesl|Heslike|Mgn|megane	helt bHLH transcription factor	8	protein-coding	11462	0.298834	1.11656	13.0064	0.000382563	0.00475484
76701	Ctrc	1810044E12Rik	chymotrypsin C (caldecrin)	4	protein-coding	10861	-0.271039	1.59168	13.0044	0.000382964	0.00475609
21843	Tial1	5330433G13Rik|AL033329|TIAR|mTIAR	Tia1 cytotoxic granule-associated RNA binding protein-like 1	7	protein-coding	12547	0.229705	2.18647	13	0.000383807	0.00476282
14547	Gdap2	C77050|D3Ertd801e	ganglioside-induced differentiation-associated-protein 2	3	protein-coding	10754	-0.220567	2.44229	12.9918	0.000385402	0.00477886
76246	Rtf1	2900005O08Rik|6530416A09Rik|AI853581|AU043144|AW553985|Gtl7|cbp82	RTF1, Paf1/RNA polymerase II complex component	2	protein-coding	11229	0.219096	2.40415	12.9684	0.000389969	0.00483171
101966	D8Ertd738e	AA589584	DNA segment, Chr 8, ERATO Doi 738, expressed	8	protein-coding	11145	-0.229379	2.16968	12.965	0.000390642	0.00483625
108664	Atp6v1h	0710001F19Rik|AU022349|CGI-11|SFD|SFDalpha|SFDbeta|VMA13	ATPase, H+ transporting, lysosomal V1 subunit H	1	protein-coding	11121	0.361595	0.620761	12.9608	0.000391478	0.00484282
12913	Creb3	AU044960|AW538053|C80076|LZIP|LZIP-1|LZIP-2|Luman	cAMP responsive element binding protein 3	4	protein-coding	11092	-0.222265	2.32916	12.9554	0.000392551	0.0048501
228787	Xkr7	AY534253	X-linked Kx blood group related 7	2	protein-coding	10578	0.226448	2.25383	12.9541	0.000392799	0.0048501
381867	Ovol3	Gm1903|movo3	ovo like zinc finger 3	7	protein-coding	12659	-0.221342	2.33254	12.9532	0.000392986	0.0048501
11867	Arpc1b	41kDa|AA408064|AA408534|AA571392|AF007010|AW208418|L72|SOP2Hs|p41-ARC	actin related protein 2/3 complex, subunit 1B	5	protein-coding	10510	-0.257853	1.79327	12.9505	0.00039352	0.0048529
15430	Hoxd10	AI385591|AI874987|Hox-4.5|Hox-5.3	homeobox D10	2	protein-coding	10981	0.268072	1.62806	12.9476	0.000394087	0.00485611
330217	Gal3st4	1500031A01Rik	galactose-3-O-sulfotransferase 4	5	protein-coding	10276	-0.260521	1.79903	12.9327	0.000398164	0.00490253
272396	Tarsl2	A530046H20Rik	threonyl-tRNA synthetase-like 2	7	protein-coding	10616	-0.307482	1.09904	12.9236	0.000398892	0.00490446
270685	Mthfd1l	2410004L15Rik|AI647056|Fthfsdc1	methylenetetrahydrofolate dehydrogenase (NADP+ dependent) 1-like	10	protein-coding	10355	-0.315273	1.05046	12.9219	0.000399242	0.00490446
17121	Mxd3	4631412E13Rik|Mad3|bHLHc13	Max dimerization protein 3	13	protein-coding	10776	-0.297113	1.25462	12.9204	0.000399537	0.00490446
213391	Rassf4	3830411C14Rik|AD037|AI586137	Ras association (RalGDS/AF-6) domain family member 4	6	protein-coding	10861	-0.247216	1.92702	12.9189	0.00039985	0.00490446
212167	Gsap	A530088I07Rik|Pion	gamma-secretase activating protein	5	protein-coding	11651	0.256752	1.71825	12.9188	0.000399871	0.00490446
54484	Mkrn1	RFP	makorin, ring finger protein, 1	6	protein-coding	10595	0.224784	2.20356	12.8775	0.000408292	0.00500387
66194	Pycrl	1110058B13Rik|2700073G24Rik|Pycr3	pyrroline-5-carboxylate reductase-like	15	protein-coding	10334	-0.279305	1.4768	12.875	0.000408803	0.00500626
74762	Mdga1	1200011I03Rik|GPIM|Mamdc3	MAM domain containing glycosylphosphatidylinositol anchor 1	17	protein-coding	10551	0.220366	2.33849	12.8677	0.000410319	0.00502093
70599	Itprid2	5730488C15Rik|CS-1|CS1|KRAP|SPAG13|Ssfa2|mKIAA1927	ITPR interacting domain containing 2	2	protein-coding	10842	0.264084	1.59775	12.8645	0.000410979	0.00502512
16669	Krt19	AI663979|CK-19|EndoC|K19|Krt-1.19|Krt1-19	keratin 19	11	protein-coding	10946	-0.313035	1.07269	12.8627	0.000411357	0.00502586
28088	Rtcb	AI255213|AI463255|D10Wsu52e|FAAP|HSPC117	RNA 2',3'-cyclic phosphate and 5'-OH ligase	10	protein-coding	10502	-0.245552	1.9177	12.8412	0.000415846	0.00507618
14360	Fyn	AI448320|AW552119	Fyn proto-oncogene	10	protein-coding	10213	0.227191	2.1965	12.8399	0.000416117	0.00507618
100169	Phactr4	3110001B12Rik|AI527228|AW495572|C330013F19Rik|N28169|mKIAA4120	phosphatase and actin regulator 4	4	protein-coding	10682	0.222871	2.37219	12.8376	0.000416603	0.00507819
216156	Wdr18	2310012I10Rik|AU044733|AW122032	WD repeat domain 18	10	protein-coding	11190	-0.257448	1.75747	12.8346	0.000417234	0.00508197
20391	Sgca	50DAG|Asg	sarcoglycan, alpha (dystrophin-associated glycoprotein)	11	protein-coding	10718	-0.296829	1.27101	12.8303	0.000418139	0.00508908
212503	Paox	2410012F02Rik|AI118225|Pao	polyamine oxidase (exo-N4-amino)	7	protein-coding	10290	-0.268546	1.5113	12.8212	0.000420079	0.00510256
497652	Acd	-	adrenocortical dysplasia	8	protein-coding	10502	-0.233739	2.15329	12.8206	0.000420211	0.00510256
269473	Lrig2	4632419I10Rik|BB096938|LIG-2	leucine-rich repeats and immunoglobulin-like domains 2	3	protein-coding	10418	0.228093	2.18062	12.8205	0.000420215	0.00510256
18854	Pml	1200009E24Rik|AI661194|Trim19	promyelocytic leukemia	9	protein-coding	10836	-0.267207	1.58959	12.8122	0.000421984	0.00511706
55979	Agpat1	1-AGP|1-AGPAT|AW047140	1-acylglycerol-3-phosphate O-acyltransferase 1 (lysophosphatidic acid acyltransferase, alpha)	17	protein-coding	11235	-0.236488	2.06508	12.8119	0.000422055	0.00511706
106722	Mpig6b	AU023871|C6orf25|G6b|Ng31	megakaryocyte and platelet inhibitory receptor G6b	17	protein-coding	10342	-0.226344	2.29664	12.8076	0.000422978	0.00512252
59056	Evc	-	EvC ciliary complex subunit 1	5	protein-coding	11564	-0.310647	1.25988	12.8271	0.000423153	0.00512252
100270744	Btbd18	Btbd18-ps|Gm13718	BTB (POZ) domain containing 18	2	protein-coding	10287	0.286305	1.27924	12.7963	0.000425387	0.00514562
17122	Mxd4	2810410A03Rik|Mad4|bHLHc12	Max dimerization protein 4	5	protein-coding	10539	-0.262589	1.63173	12.754	0.000434583	0.00525284
212937	Tifab	-	TRAF-interacting protein with forkhead-associated domain, family member B	13	protein-coding	12091	-0.311438	1.12637	12.75	0.000435479	0.0052583
58800	Trpm7	2310022G15Rik|4833414K03Rik|5033407O22Rik|CHAK|CHAK1|LTrpC-7|Ltpr7|Ltrpc7|TRPPLIK	transient receptor potential cation channel, subfamily M, member 7	2	protein-coding	10293	0.226708	2.22052	12.749	0.000435699	0.0052583
67753	Eqtn	1700028B15Rik|4930579C15Rik|Afaf|C81058|Eqtl|Eqts	equatorin, sperm acrosome associated	4	protein-coding	10500	0.297273	1.12739	12.743	0.000437022	0.00526812
72482	Acbd6	0610010G04Rik|2610100E10Rik	acyl-Coenzyme A binding domain containing 6	1	protein-coding	11307	0.237917	2.01335	12.742	0.000437236	0.00526812
67059	Ola1	2510025G09Rik|2810405J23Rik|2810409H07Rik|Gtpbp9|PTD004	Obg-like ATPase 1	2	protein-coding	10117	0.239064	1.99217	12.7407	0.000437512	0.00526812
100041965	Oaz1-ps	Gm1823|Gm9786|Oaz-ps	ornithine decarboxylase antizyme 1, pseudogene	17	pseudo	10583	-0.23196	2.14323	12.7374	0.000438259	0.00527165
80985	Trim44	Dipb|Mc7	tripartite motif-containing 44	2	protein-coding	11030	0.226922	2.1811	12.7364	0.000438471	0.00527165
381308	Ifi211	A730048F03|Ifi205b|Mnda|ifi-205-B	interferon activated gene 211	1	protein-coding	10682	0.356806	0.398853	12.7311	0.000439643	0.00528172
140488	Igf2bp3	2610101N11Rik|AA522010|AL022933|AU045931|IMP-3|IMP3|Koc13|Neilsen|mimp3	insulin-like growth factor 2 mRNA binding protein 3	6	protein-coding	10978	0.299307	1.13893	12.7211	0.000441871	0.00530045
73942	Fam151b	4930405M20Rik	family with sequence similarity 151, member B	13	protein-coding	11604	0.253864	1.82901	12.7211	0.000441872	0.00530045
56631	Trim17	Rnf16|terf	tripartite motif-containing 17	11	protein-coding	10268	-0.229224	2.1321	12.7151	0.000443216	0.00531255
228961	Npepl1	BC023239|C85514|mKIAA1974	aminopeptidase-like 1	2	protein-coding	11767	-0.263969	1.58829	12.7136	0.000443554	0.00531258
226153	Twnk	D19Ertd626e|PEO|Peo1|Twinl	twinkle mtDNA helicase	19	protein-coding	10422	-0.267381	1.63384	12.7107	0.000445319	0.00532702
12554	Cdh13	4932416G01Rik|Cdht|Tcad	cadherin 13	8	protein-coding	10567	-0.357711	0.715991	12.7053	0.000445434	0.00532702
545824	Zar1l	XM_359419	zygote arrest 1-like	5	protein-coding	10964	0.251959	1.71006	12.6989	0.00044688	0.00533788
69104	2005-03-01	1810015H18Rik|2310008I22Rik|2700055A20Rik|5730499H23Rik|E130202O05Rik|MARCH-V|MITOL|Marchv|Rnf153	membrane-associated ring finger (C3HC4) 5	19	protein-coding	10509	0.246262	1.92789	12.6983	0.000447016	0.00533788
100043644	Gm4566	-	ubiquitin specific peptidase 16 pseudogene	17	pseudo	11157	0.26459	1.63924	12.6942	0.000447942	0.0053449
15170	Ptpn6	70Z-SHP|Hcph|PTPTY-42|Ptp1C|SH-PTP1|SHP-1|hcp|me	protein tyrosine phosphatase, non-receptor type 6	6	protein-coding	10413	-0.255206	1.77693	12.6906	0.000448751	0.00535052
13056	Cyb561	-	cytochrome b-561	11	protein-coding	10399	-0.246159	1.85663	12.6863	0.000449737	0.00535824
57738	Slc15a2	8430408C16Rik|C78862|Pept2	solute carrier family 15 (H+/peptide transporter), member 2	16	protein-coding	11047	0.234089	2.01082	12.6803	0.000451101	0.00537007
100502590	Tex50	4930469G21Rik	testis expressed 50	1	protein-coding	10114	0.232098	2.10495	12.6787	0.000451451	0.00537007
217364	Engase	C130099A03|D230014K01Rik	endo-beta-N-acetylglucosaminidase	11	protein-coding	10151	-0.251831	1.84133	12.6771	0.000451863	0.00537007
217124	Ppp1r9b	SPL|Spn	protein phosphatase 1, regulatory subunit 9B	11	protein-coding	10690	-0.274624	1.45855	12.676	0.000452088	0.00537007
383491	Prdm14	-	PR domain containing 14	1	protein-coding	10196	0.259666	1.63767	12.6617	0.000455365	0.00540494
26961	Rpl8	-	ribosomal protein L8	15	protein-coding	10563	-0.216333	2.36631	12.6499	0.00045809	0.00543321
109648	Npy	0710005A05Rik	neuropeptide Y	6	protein-coding	11153	0.290363	1.32819	12.6407	0.000460225	0.00545444
78246	Phf23	2001-06-01	PHD finger protein 23	11	protein-coding	10451	-0.255102	1.72796	12.6361	0.000461303	0.00545954
382543	Ankfn1	4932411E22Rik|Gm1175|nmf9	ankyrin-repeat and fibronectin type III domain containing 1	11	protein-coding	10917	-0.312052	1.03425	12.6359	0.000461345	0.00545954
74670	Zfp943	4930432O21Rik	zinc finger prtoein 943	17	protein-coding	10659	0.294929	1.17913	12.6231	0.000464341	0.00549088
73674	Wdr75	1300003A18Rik|2410118I19Rik|C77608	WD repeat domain 75	1	protein-coding	10700	-0.355328	0.57652	12.6119	0.000466994	0.00551813
21926	Tnf	DIF|TNF-a|TNF-alpha|TNFSF2|TNFalpha|Tnfa|Tnfsf1a|Tnlg1f	tumor necrosis factor	17	protein-coding	11597	-0.27079	1.61035	12.6078	0.000467968	0.00552254
13075	Cyp19a1	Ar|ArKO|Cyp19|Int-5|Int5|p450arom	cytochrome P450, family 19, subfamily a, polypeptide 1	9	protein-coding	10770	-0.398443	0.344389	12.6075	0.000468065	0.00552254
71149	Tex52	4933413G19Rik	testis expressed 52	6	protein-coding	11150	-0.246742	1.89164	12.6039	0.000468884	0.00552809
243897	Ggn	AI593290	gametogenetin	7	protein-coding	10364	-0.331829	0.782994	12.6001	0.000469794	0.00553469
107449	Unc5b	6330415E02Rik|A630020F16|D10Bwg0792e|Unc5h2	unc-5 netrin receptor B	10	protein-coding	10262	0.255472	1.65551	12.5949	0.000471035	0.00553995
60613	Kcnq4	-	potassium voltage-gated channel, subfamily Q, member 4	4	protein-coding	10443	0.246708	1.87069	12.5946	0.000471083	0.00553995
234374	Ddx49	R27090_2	DEAD (Asp-Glu-Ala-Asp) box polypeptide 49	8	protein-coding	10207	-0.215706	2.35796	12.5938	0.000471291	0.00553995
69439	Mroh4	1700016M24Rik	maestro heat-like repeat family member 4	15	protein-coding	11453	-0.236397	2.03608	12.5909	0.00047197	0.00554381
66179	Ogfod3	1110031I02Rik	2-oxoglutarate and iron-dependent oxygenase domain containing 3	11	protein-coding	10930	-0.309897	1.07074	12.5881	0.000472641	0.00554757
192986	Cyb5d2	9330151E16Rik|Gm2	cytochrome b5 domain containing 2	11	protein-coding	10904	0.213725	2.44659	12.5822	0.000474064	0.00555754
20532	Slc3a1	D2H|NBAT|NTAA|RBAT	solute carrier family 3, member 1	17	protein-coding	10673	0.282353	1.39192	12.5806	0.000474459	0.00555754
56644	Clec7a	BGR|Clecsf12|beta-GR	C-type lectin domain family 7, member a	6	protein-coding	10657	0.253372	1.65266	12.5802	0.000474544	0.00555754
64294	Itm2c	3110038L02Rik|BRI3|Bricd2c|E25|E25C|ITM3	integral membrane protein 2C	1	protein-coding	10985	0.287552	1.33507	12.5619	0.000478966	0.00560427
18741	Pitx2	9430085M16Rik|Brx1|Brx1b|Munc30|Otlx2|Ptx2|Rieg	paired-like homeodomain transcription factor 2	3	protein-coding	11854	0.301567	1.19303	12.5607	0.000479242	0.00560427
74121	Acoxl	1200014P05Rik|AV025673	acyl-Coenzyme A oxidase-like	2	protein-coding	11528	0.232304	2.13743	12.5585	0.000479786	0.00560648
117066	Cts3	1600000I23Rik	cathepsin 3	13	protein-coding	10222	-0.338729	0.756098	12.5554	0.000480545	0.00560837
54197	Rnf5	2410131O05Rik|AA407576|NG2	ring finger protein 5	17	protein-coding	11725	-0.222204	2.27751	12.5549	0.000480656	0.00560837
232836	Galp	-	galanin-like peptide	7	protein-coding	11114	-0.347488	0.641196	12.5531	0.000481108	0.0056095
114642	Brdt	7420412D09Rik|Brd6|Fsrg3	bromodomain, testis-specific	5	protein-coding	11041	0.225214	2.19621	12.5301	0.00048675	0.0056711
70551	Tmtc4	4930403J22Rik|5730419O14Rik	transmembrane and tetratricopeptide repeat containing 4	14	protein-coding	10506	-0.270282	1.49096	12.5275	0.000487382	0.00567429
100217459	Snord70	MBII-234|snoRNA234	small nucleolar RNA, C/D box 70	1	snoRNA	11103	0.264698	1.60156	12.5177	0.000489868	0.00569904
319625	Galm	A530057M15Rik|AU015645|AU020959	galactose mutarotase	17	protein-coding	12027	0.251363	1.82073	12.5158	0.000490269	0.00569951
14461	Gata2	Gata-2	GATA binding protein 2	6	protein-coding	10506	0.296325	1.2144	12.5121	0.000491204	0.00570327
232821	Ccdc106	BC018462	coiled-coil domain containing 106	7	protein-coding	11743	-0.236093	2.03178	12.5116	0.000491313	0.00570327
14791	Emg1	C2f|Grcc2f	EMG1 N1-specific pseudouridine methyltransferase	6	protein-coding	11142	-0.222788	2.2717	12.5031	0.000493451	0.00572389
383295	Ypel5	2310076K21Rik|CGI-127	yippee like 5	17	protein-coding	10268	0.228406	2.02214	12.4956	0.000495336	0.00574053
20305	Ccl6	MRP-1|Scya6|c10	chemokine (C-C motif) ligand 6	11	protein-coding	10431	0.233262	1.99602	12.4945	0.000495611	0.00574053
244886	Tmem266	9630029F15|AI118078|HVRP1	transmembrane protein 266	9	protein-coding	10459	0.248231	1.77865	12.4875	0.000497353	0.00575649
100043860	Scgb1b24	Abpa24|Gm12769	secretoglobin, family 1B, member 24	7	protein-coding	10475	-0.344599	0.734177	12.4847	0.000498079	0.00576068
21379	Tbrg4	2310042P22Rik|AA120735|AA408001|AI527316|Cpr2|R74877|Tb-12	transforming growth factor beta regulated gene 4	11	protein-coding	10370	-0.24782	1.83331	12.4753	0.000500453	0.00578391
100217446	Snord47	MBII-96	small nucleolar RNA, C/D box 47	1	snoRNA	10379	0.240581	2.01723	12.4657	0.000502901	0.00580065
14389	Gab2	AI463667|D130058I17Rik|p97	growth factor receptor bound protein 2-associated protein 2	7	protein-coding	13127	0.267821	1.5613	12.4641	0.00050329	0.00580065
74440	Cmip	4933407C03Rik|5830471E12Rik|AI314065|AI464126	c-Maf inducing protein	8	protein-coding	10291	-0.237169	2.05823	12.4639	0.000503351	0.00580065
380928	Lmo7	C78582|FBXO20|Gm914|mKIAA0858	LIM domain only 7	14	protein-coding	10446	0.315025	0.936462	12.4638	0.000503369	0.00580065
208628	Kntc1	D330012D13|jgl	kinetochore associated 1	5	protein-coding	11337	0.237085	2.06743	12.4667	0.000504566	0.00581022
545384	Ifi214	Pyhin-B|p214	interferon activated gene 214	1	protein-coding	10475	0.237471	1.87974	12.4564	0.000505392	0.0058155
26433	Plod3	AI414586|LH3	procollagen-lysine, 2-oxoglutarate 5-dioxygenase 3	5	protein-coding	11011	-0.228818	2.16285	12.4492	0.000507107	0.00583099
67580	Lrrc18	4930442L21Rik|MTLR1	leucine rich repeat containing 18	14	protein-coding	10784	-0.224565	2.23176	12.4441	0.000508429	0.0058395
56427	Tubd1	4930550G19Rik|Tubd	tubulin, delta 1	11	protein-coding	10657	0.230432	2.1	12.4435	0.000508585	0.0058395
20370	Sez6	BSRP-C|D11Bhm177e|sez-6	seizure related gene 6	11	protein-coding	10156	0.238367	2.01725	12.4379	0.000510032	0.00585187
545055	Cma2	Mcp10	chymase 2, mast cell	14	protein-coding	10448	-0.314983	1.00575	12.4332	0.000511291	0.00585947
17874	Myd88	-	myeloid differentiation primary response gene 88	9	protein-coding	10268	-0.249192	1.80523	12.4325	0.000511436	0.00585947
29857	Mapk12	AW123708|Erk6|P38gamma|Prkm12|Sapk3	mitogen-activated protein kinase 12	15	protein-coding	10180	-0.2843	1.30597	12.4308	0.000511861	0.0058601
14391	Gabpb1	BABPB2|E4TF1|E4TF1-47|E4TF1-53|E4Tf1B|GABPB|GABPB-1|GABPB-2|GABPB1-1|GABPB1-2|NRF2B1|NRF2B2	GA repeat binding protein, beta 1	2	protein-coding	10690	0.241036	1.88843	12.4269	0.000512887	0.00586383
244864	Layn	E030012M19Rik|Gm511	layilin	9	protein-coding	10556	0.219845	2.27166	12.4267	0.000512927	0.00586383
239336	Rxfp3	BC053073|GPCR135|Rln3r1|Salpr	relaxin family peptide receptor 3	15	protein-coding	11450	0.243234	1.87938	12.4239	0.00051365	0.00586623
22348	Slc32a1	R75019|VGAT|Viaat	solute carrier family 32 (GABA vesicular transporter), member 1	2	protein-coding	10603	-0.243684	1.92061	12.4231	0.000513879	0.00586623
57431	Dnajc4	Hspf2|Mcg18	DnaJ heat shock protein family (Hsp40) member C4	19	protein-coding	10600	-0.243477	1.91686	12.4161	0.000515694	0.00588271
242914	Gm4961	EG242914|Gm19623|Kif2c	kinesin superfamily protein 2C pseudogene	5	pseudo	10236	0.23699	1.87861	12.4141	0.000516231	0.00588459
546886	Cfap73	Ccdc42b|Gm5988	cilia and flagella associated protein 73	5	protein-coding	10392	-0.293716	1.22606	12.4086	0.00051767	0.00589058
18044	Nfya	AA407810|Cbf-b|SEZ-10|SEZ10	nuclear transcription factor-Y alpha	17	protein-coding	10249	-0.225402	2.11553	12.4077	0.000517898	0.00589058
18286	Odf2	AI848335|MMTEST29	outer dense fiber of sperm tails 2	2	protein-coding	12033	0.262502	1.58659	12.4063	0.000518254	0.00589058
105511	Fam170b	4922501K12Rik|AI449756	family with sequence similarity 170, member B	14	protein-coding	10182	-0.268756	1.5063	12.4062	0.000518294	0.00589058
54128	Pmm2	AI585868|C86848	phosphomannomutase 2	16	protein-coding	10424	-0.260604	1.65269	12.405	0.000518618	0.00589058
226162	Dpcd	Ndac	deleted in primary ciliary dyskinesia	19	protein-coding	10261	-0.275642	1.53202	12.4158	0.000519096	0.00589177
213402	Armc2	2610018I05Rik	armadillo repeat containing 2	10	protein-coding	11598	0.211756	2.38645	12.3927	0.000521857	0.00591651
240185	Jcad	1110056P05Rik|9430020K01Rik|Gm328|mKIAA1462	junctional cadherin 5 associated	18	protein-coding	10996	0.279	1.3853	12.3921	0.000522023	0.00591651
106564	Ppcs	6330579B17Rik|AI413471|AI790434	phosphopantothenoylcysteine synthetase	4	protein-coding	10575	0.21748	2.32467	12.3902	0.000522516	0.00591786
116838	Rims2	2810036I15Rik|AW048769|RIM2|Rab3ip2|Rim2(+40A)|Rim2(+44A)|Rim2(+4A)|Serg2|Syt3-rs|mKIAA0751	regulating synaptic membrane exocytosis 2	15	protein-coding	12290	0.295966	1.081	12.3858	0.000523679	0.00592679
71774	Shroom1	Apx|Shrm1	shroom family member 1	11	protein-coding	10666	0.214899	2.41385	12.3732	0.000527036	0.00595834
75019	Rnase10	4930474F22Rik|Rah1	ribonuclease, RNase A family, 10 (non-active)	14	protein-coding	10366	0.251392	1.69025	12.3725	0.000527221	0.00595834
16992	Lta	LT|LT-[a]|LT-alpha|LT[a]|LTalpha|Ltx|TNF-beta|TNFSF1|Tnfb|Tnfsf1b|Tnlg1e|hlb382	lymphotoxin A	17	protein-coding	11094	-0.269704	1.45269	12.3665	0.000528836	0.00597234
93836	Rnf111	ARK|Arkadia	ring finger 111	9	protein-coding	10308	0.21434	2.33679	12.3485	0.000533681	0.00602276
67894	Fam45a	1810055E12Rik	family with sequence similarity 45, member A	19	protein-coding	10986	0.254076	1.63885	12.3433	0.000535106	0.00603453
70080	Igsf23	2210010C17Rik	immunoglobulin superfamily, member 23	7	protein-coding	10176	-0.341748	0.647159	12.3381	0.000536502	0.00604186
623474	Rad54b	E130016E03Rik	RAD54 homolog B (S. cerevisiae)	4	protein-coding	11100	0.258626	1.6189	12.3381	0.000536519	0.00604186
14182	Fgfr1	AW208770|Eask|FGFR-I|FLG|Fgfr-1|Flt-2|Fr1|Hspy|MFR|bFGF-R-1|c-fgr	fibroblast growth factor receptor 1	8	protein-coding	10756	0.258303	1.64441	12.3364	0.000536983	0.00604278
71827	Lrrc34	1700007J06Rik|SPATA34	leucine rich repeat containing 34	3	protein-coding	11644	0.263383	1.62575	12.3324	0.000538063	0.00605063
68550	Tefm	1110002N22Rik	transcription elongation factor, mitochondrial	11	protein-coding	10444	0.231285	2.08721	12.3307	0.000538522	0.00605149
15216	Hfe	MR2	homeostatic iron regulator	13	protein-coding	11317	-0.221638	2.18007	12.3288	0.000539066	0.0060533
66185	Virma	1110037F02Rik|4930422M05Rik|Kiaa1429|mKIAA1429	vir like m6A methyltransferase associated	4	protein-coding	11207	0.221619	2.24286	12.3246	0.000540191	0.00606163
224805	Aars2	Aarsl|AlaRS|Gm89	alanyl-tRNA synthetase 2, mitochondrial	17	protein-coding	10519	-0.219451	2.28667	12.3191	0.000541714	0.00607034
381399	Bpifb4	Gm1006|Lplunc4	BPI fold containing family B, member 4	2	protein-coding	10228	-0.319397	0.990828	12.319	0.000541734	0.00607034
18263	Odc1	ODC	ornithine decarboxylase, structural 1	12	protein-coding	11179	-0.27776	1.32992	12.3172	0.000542231	0.00607161
214779	Zfp879	Znf879	zinc finger protein 879	11	protein-coding	11000	-0.298562	1.05288	12.3065	0.000545191	0.00610043
19011	Endou	Pp11r|Tcl-30	endonuclease, polyU-specific	15	protein-coding	10685	-0.301223	1.12234	12.3029	0.000546232	0.00610776
15902	Id2	AI255428|C78922|Idb2|bHLHb26	inhibitor of DNA binding 2	12	protein-coding	10302	0.228262	1.97249	12.2999	0.000547012	0.0061088
73813	Fam83e	4930403C10Rik	family with sequence similarity 83, member E	7	protein-coding	10545	-0.242053	1.88994	12.2996	0.000547097	0.0061088
231832	Tmem184a	Sdmg1	transmembrane protein 184a	5	protein-coding	10191	-0.229326	2.0984	12.2864	0.000550789	0.00614282
16543	Mdfic	Kdt1|Mdfid	MyoD family inhibitor domain containing	6	protein-coding	10162	0.363572	0.500161	12.2936	0.000551423	0.00614282
21374	Tbp	GTF2D1|Gtf2d|SCA17|TFIID	TATA box binding protein	17	protein-coding	11162	0.254354	1.72597	12.2836	0.000551568	0.00614282
13047	Cux1	CDP|Cutl1|Cux|Cux-1	cut-like homeobox 1	5	protein-coding	10507	0.229415	2.05048	12.2831	0.000551697	0.00614282
71869	Serpinb12	2300003F07Rik|4833409F13Rik	serine (or cysteine) peptidase inhibitor, clade B (ovalbumin), member 12	1	protein-coding	10544	0.316263	0.879	12.2787	0.000552949	0.00615243
233189	Ctu1	Atpbd3|BC005752	cytosolic thiouridylase subunit 1	7	protein-coding	11686	-0.2489	1.81524	12.2741	0.000554235	0.00616241
15531	Ndst1	1200015G06Rik|HSNST|HSNST 1|Hsst|N-HSST|N-HSST 1|NDST-1|b2b2230Clo	N-deacetylase/N-sulfotransferase (heparan glucosaminyl) 1	18	protein-coding	11585	-0.22455	2.19398	12.2711	0.000555091	0.00616759
56626	Poll	1110003P06Rik|AV007317	polymerase (DNA directed), lambda	19	protein-coding	10261	-0.275248	1.53412	12.2845	0.000556606	0.00618009
76501	Commd9	1810029F08Rik|AA409293	COMM domain containing 9	2	protein-coding	12548	0.216585	2.35794	12.2614	0.000557876	0.00618698
329278	Tnn	TN-W|Tnw|tenascin-W	tenascin N	1	protein-coding	10823	0.260094	1.62971	12.2607	0.000558009	0.00618698
100045792	Ect2l	C330021H03Rik|Gm10331	epithelial cell transforming sequence 2 oncogene-like	10	protein-coding	10552	0.227849	2.18661	12.2454	0.000562378	0.00622955
72170	Chchd4	2410012P20Rik|2810014D17Rik|AI838740	coiled-coil-helix-coiled-coil-helix domain containing 4	6	protein-coding	10568	-0.223444	2.22562	12.2445	0.000562636	0.00622955
67698	Fam174a	2310044D20Rik|Fam174|Naa6|Tmem157	family with sequence similarity 174, member A	1	protein-coding	11345	0.262457	1.58099	12.243	0.000563046	0.00622973
12874	Cpd	AA960140|AW322530|D830034L15Rik	carboxypeptidase D	11	protein-coding	10213	0.261419	1.52499	12.2396	0.000564026	0.00623316
67009	Ttc23	1600012K10Rik	tetratricopeptide repeat domain 23	7	protein-coding	10587	0.23978	1.91964	12.2392	0.000564144	0.00623316
68202	Ndufa5	2900002J19Rik|CI-13kD-B	NADH:ubiquinone oxidoreductase subunit A5	6	protein-coding	10518	-0.299144	1.16416	12.2376	0.000565928	0.00624851
20286	Zc3h7b	Gm627|Scrg3|Zc2h7b|mKIAA1031	zinc finger CCCH type containing 7B	15	protein-coding	10637	0.231641	2.05064	12.226	0.000567948	0.00626643
68915	Vars2	1190004I24Rik|Vars2l|mKIAA1885	valyl-tRNA synthetase 2, mitochondrial	17	protein-coding	10848	-0.328897	0.806521	12.2053	0.000573936	0.00632788
56643	Slc15a1	D630032F02|PECT1|PEPT1	solute carrier family 15 (oligopeptide transporter), member 1	14	protein-coding	11246	0.246409	1.90063	12.204	0.000574316	0.00632788
66119	Tomm6	1110002E23Rik|AI663970	translocase of outer mitochondrial membrane 6	17	protein-coding	10700	-0.220744	2.18454	12.1878	0.000579077	0.00637589
58909	Fam13a	AI462012|D430015B01Rik|FAM13A1|Precm1	family with sequence similarity 13, member A	6	protein-coding	11012	0.267257	1.47983	12.1785	0.000581808	0.0064015
68859	Smim1	0610011H04Rik|1190007F08Rik|2700009I11Rik	small integral membrane protein 1	4	protein-coding	11034	-0.26993	1.53095	12.1729	0.000583475	0.00641539
67168	Lpar6	2610302I02Rik|P2ry5|P2y5	lysophosphatidic acid receptor 6	14	protein-coding	10274	0.235943	1.96922	12.1681	0.000584894	0.00642652
231760	Rimbp2	A930033C01Rik|mKIAA0318	RIMS binding protein 2	5	protein-coding	10564	-0.316835	0.966244	12.1589	0.000587638	0.00644932
100217467	Snora5c	MBI-80	small nucleolar RNA, H/ACA box 5C	11	snoRNA	11071	-0.245371	1.8998	12.1584	0.000587784	0.00644932
232187	Smyd5	AW536703|NN8-4AG|Rai15|Rrg1	SET and MYND domain containing 5	6	protein-coding	11421	-0.24797	1.70955	12.1521	0.000589687	0.00646572
19385	Ranbp1	Htf9a	RAN binding protein 1	16	protein-coding	10188	-0.261423	1.56033	12.1471	0.000591165	0.00647466
67182	Pdzk1ip1	0610007F13Rik|2700030M23Rik|AU046042|Map17	PDZK1 interacting protein 1	4	protein-coding	10374	-0.327112	0.890544	12.1468	0.000591321	0.00647466
72148	Tdrp	2610019F03Rik	testis development related protein	8	protein-coding	11593	0.280467	1.39531	12.1448	0.000591874	0.00647623
225579	Slc27a6	4732438L20Rik|FACVL2|FATP6|VLCS-H1	solute carrier family 27 (fatty acid transporter), member 6	18	protein-coding	10116	-0.312774	0.924872	12.1409	0.000593043	0.00648454
245038	Dclk3	BC056929|C730036H08|Dcamkl3	doublecortin-like kinase 3	9	protein-coding	10592	-0.276742	1.35296	12.138	0.000593912	0.00648955
14764	Ptgdr2	Crth2|Gpr44|Grp45	prostaglandin D2 receptor 2	19	protein-coding	10547	-0.233786	1.97144	12.1355	0.000594677	0.00649343
74153	Uba7	1300004C08Rik|Ube1l	ubiquitin-like modifier activating enzyme 7	9	protein-coding	11766	-0.20787	2.45671	12.1341	0.000595109	0.00649366
21406	Tcf12	A130037E08Rik|ALF1|HEB|HEBAlt|HTF-4|HTF4|ME1|REB|bHLHb20	transcription factor 12	9	protein-coding	10903	0.239512	1.92392	12.1325	0.000595581	0.00649434
16163	Il13	Il-13	interleukin 13	11	protein-coding	12011	0.333899	0.810668	12.1292	0.000596574	0.00650068
329470	Accs	2610203E10Rik|Phacs	1-aminocyclopropane-1-carboxylate synthase (non-functional)	2	protein-coding	10385	-0.256587	1.69676	12.1297	0.000597028	0.00650115
67809	Rmdn3	1200015F23Rik|AI131757|Fam82a2|Ptpip51|RMD-3|Rmd3	regulator of microtubule dynamics 3	2	protein-coding	10562	0.302314	1.06479	12.1223	0.000598685	0.00651472
11984	Atp6v0c	Atp6c|Atp6c2|Atp6l|Atpl|Atpl-rs1|PL16|VATL|Vma3	ATPase, H+ transporting, lysosomal V0 subunit C	17	protein-coding	10854	-0.23252	2.03617	12.1171	0.000600273	0.00652751
100041546	Ly6c2	Ly-6C.2|Ly-6C2	lymphocyte antigen 6 complex, locus C2	15	protein-coding	10242	-0.248765	1.69612	12.112	0.000601823	0.00653746
332578	Lcn10	9230112J07Rik	lipocalin 10	2	protein-coding	11100	-0.251587	1.7345	12.1101	0.000602403	0.00653746
103743	Tmem98	6530411B15Rik|AI463522	transmembrane protein 98	11	protein-coding	10620	-0.225405	2.09267	12.11	0.000602428	0.00653746
75973	Ccdc162	5033413D22Rik|Ccdc162p|Gm29096|Gm61|Gm6976	coiled-coil domain containing 162	10	protein-coding	10936	0.21181	2.36979	12.0859	0.000609857	0.00661354
56380	Arid3b	Bdp|Dri2	AT rich interactive domain 3B (BRIGHT-like)	9	protein-coding	11290	0.263421	1.57495	12.0803	0.000611613	0.00662804
13711	Elf5	ESE-2|ESE-5|ESE-5.	E74-like factor 5	2	protein-coding	10449	0.240997	1.83037	12.0779	0.000612346	0.00663144
214899	Kdm5a	AA409370|C76986|Jarid1a|RBP2|Rbbp2	lysine (K)-specific demethylase 5A	6	protein-coding	10466	0.253229	1.71576	12.0739	0.00061359	0.00664037
74649	Cpa5	4930430M09Rik	carboxypeptidase A5	6	protein-coding	10597	0.281687	1.27556	12.0715	0.000614355	0.0066441
67109	Zfp787	2210018M03Rik|Znf787	zinc finger protein 787	7	protein-coding	10679	-0.249703	1.76283	12.0701	0.000614791	0.00664428
107182	Btaf1	AI414500|AI447930|E430027O22Rik|TAF170	B-TFIID TATA-box binding protein associated factor 1	19	protein-coding	10190	0.266946	1.4591	12.0632	0.00061696	0.00666317
330817	Dhps	Dhs	deoxyhypusine synthase	8	protein-coding	10329	-0.219215	2.25735	12.0538	0.000619922	0.00668819
66310	Dpy30	2810410M20Rik|C87842	dpy-30, histone methyltransferase complex regulatory subunit	17	protein-coding	11018	0.237581	1.96189	12.0531	0.000620122	0.00668819
232791	Cnot3	A930039N10Rik	CCR4-NOT transcription complex, subunit 3	7	protein-coding	10530	-0.265828	1.48194	12.0516	0.000620612	0.00668891
56736	Rnf14	2310075C09Rik|2610005D23Rik|AA986456|AU041447|D18Ertd188e|D7Bwg0165e|Triad2	ring finger protein 14	18	protein-coding	10670	0.220185	2.14976	12.0353	0.000625762	0.00673983
368204	Khdc1a	AU014713|C88118|Ndg1	KH domain containing 1A	1	protein-coding	10864	0.361653	0.515576	12.0285	0.000627955	0.00675884
223672	Apol9a	-	apolipoprotein L 9a	15	protein-coding	11062	-0.356235	0.592587	12.0348	0.000631714	0.00679468
224055	Rtp2	Gm605	receptor transporter protein 2	16	protein-coding	11827	0.220105	2.12172	12.0128	0.000632997	0.00679875
20846	Stat1	2010005J02Rik|AA408197	signal transducer and activator of transcription 1	1	protein-coding	10577	0.220443	2.1353	12.0116	0.000633383	0.00679875
238831	Ppwd1	4632422M10Rik|A330090G21Rik	peptidylprolyl isomerase domain and WD repeat containing 1	13	protein-coding	10667	0.261051	1.60305	12.0225	0.000633688	0.00679875
53872	Caprin1	AL022980|Caprin-1|Gpiap|Gpiap1|Mmgpip137|P137|rng105	cell cycle associated protein 1	2	protein-coding	10454	0.229481	2.02019	12.0102	0.000633811	0.00679875
73130	Tmed5	3110020O18Rik|4432412D15Rik|p24gamma2	transmembrane p24 trafficking protein 5	5	protein-coding	11846	0.21168	2.3528	12.0043	0.00063572	0.00681461
353211	Prune2	6330414G02Rik|A230083H22Rik|A330102H22Rik|Bmcc1|mKIAA0367	prune homolog 2	19	protein-coding	10179	0.266124	1.5287	11.997	0.000638083	0.00683531
212168	Zswim4	D330002I24|E130119J17Rik	zinc finger SWIM-type containing 4	8	protein-coding	10700	-0.235671	1.93838	11.9935	0.000639236	0.00684303
15979	Ifngr1	CD119|IFN-gammaR|Ifgr|Ifngr|Nktar	interferon gamma receptor 1	10	protein-coding	10419	0.207624	2.42747	11.9842	0.000642282	0.00687098
22592	Ercc5	Xpg	excision repair cross-complementing rodent repair deficiency, complementation group 5	1	protein-coding	11515	0.296581	1.13986	11.9821	0.000642957	0.00687356
94181	Nans	4632418E04Rik|BB056474|Sas	N-acetylneuraminic acid synthase (sialic acid synthase)	4	protein-coding	10363	-0.22812	2.08264	11.9791	0.000643944	0.00687946
100328588	Il4i1b	Fig1|Gm21948|Il4i1|LAAO|LAO|Nup62-il4i1|mFIG1	interleukin 4 induced 1B	7	protein-coding	11162	-0.258409	1.54101	11.9764	0.000644807	0.00687956
433597	Gm5538	-	predicted gene 5538	3	protein-coding	10201	0.290058	1.15452	11.9835	0.000644823	0.00687956
66671	Ccnh	6330408H09Rik|AI661354|AV102684|AW538719	cyclin H	13	protein-coding	10924	0.242212	1.88775	11.9912	0.000645858	0.00688596
26421	Prl2c4	MRP-3|Mrpplf3|PLF-3|mrp/plf3	prolactin family 2, subfamily c, member 4	13	protein-coding	11687	0.33923	0.749866	11.9671	0.000647891	0.00690298
101351	Eogt	A130022J15Rik|AI447490|AW214473|AW259391|Aer61	EGF domain-specific O-linked N-acetylglucosamine (GlcNAc) transferase	6	protein-coding	12351	0.24373	1.98962	12.0757	0.000648726	0.00690723
212153	Ccdc191	2610015P09Rik|8430422M09Rik|AU040712	coiled-coil domain containing 191	16	protein-coding	10747	0.258967	1.57156	11.9574	0.000651099	0.0069242
12409	Cbr2	MLCR	carbonyl reductase 2	11	protein-coding	11909	-0.220709	2.20505	11.9556	0.000651683	0.0069242
16913	Psmb8	Lmp-7|Lmp7	proteasome (prosome, macropain) subunit, beta type 8 (large multifunctional peptidase 7)	17	protein-coding	11141	-0.299905	1.05985	11.9545	0.000652065	0.0069242
21934	Tnfrsf11a	Ly109|ODFR|OFE|Rank|TRANCE-R|mRANK	tumor necrosis factor receptor superfamily, member 11a, NFKB activator	1	protein-coding	10503	0.254967	1.51458	11.9544	0.000652071	0.0069242
69109	Ccnq	1810009O10Rik|Fam58a|Fam58b	cyclin Q	11	protein-coding	11099	0.201525	2.56961	11.9514	0.000653079	0.00693026
66356	Knop1	2310008H09Rik|Tsg118	lysine rich nucleolar protein 1	7	protein-coding	10836	-0.24011	1.82594	11.948	0.000654203	0.00693753
98053	Gtf2f1	2810405L04Rik|C76800|RAP74	general transcription factor IIF, polypeptide 1	17	protein-coding	10673	-0.210887	2.31591	11.9411	0.000656504	0.00695727
17392	Mmp3	EMS-2|MMP-3|SL-1|SLN-1|SLN1|STR-1|Stmy1|Str1	matrix metallopeptidase 3	9	protein-coding	10712	0.251782	1.71247	11.9348	0.000658631	0.00697319
18736	Pou1f1	GHF-1|Hmp1|Pit-1|Pit1|Pit1-rs1|dw|dwarf	POU domain, class 1, transcription factor 1	16	protein-coding	10446	0.341302	0.595245	11.934	0.000658888	0.00697319
271377	Zbtb11	9230110G02Rik|ZNF-U69274	zinc finger and BTB domain containing 11	16	protein-coding	12172	0.221309	2.12715	11.9255	0.000661751	0.00699515
14969	H2-Eb1	Eb|H-2Eb|H2Eb|Ia-4|Ia4	histocompatibility 2, class II antigen E beta	17	protein-coding	11172	-0.276047	1.38864	11.9252	0.000661847	0.00699515
21943	Tnfsf11	Ly109l|ODF|OPGL|RANKL|Trance	tumor necrosis factor (ligand) superfamily, member 11	14	protein-coding	11102	0.271953	1.39218	11.9227	0.000662688	0.00699937
94242	Tinagl1	1110021J17Rik|AZ-1|AZ1|Arg1|Lcn7|TARP|Tinagl	tubulointerstitial nephritis antigen-like 1	4	protein-coding	10527	-0.328914	0.733235	11.9205	0.000663429	0.00700252
217340	Rnf157	2610036E23Rik|A130073L17Rik|mKIAA1917	ring finger protein 157	11	protein-coding	11122	-0.24538	1.81887	11.9187	0.000664043	0.00700423
18187	Nrp2	1110048P06Rik|Np-2|Np2|Npn-2|Npn2	neuropilin 2	1	protein-coding	11508	0.279625	1.36619	11.9176	0.000664476	0.00700423
102637705	Ly6l	Gm20654	lymphocyte antigen 6 complex, locus L	15	protein-coding	11705	-0.244403	1.81416	11.9142	0.000665563	0.00701101
68576	Lamtor5	1110003H18Rik|Hbxip|XIP	late endosomal/lysosomal adaptor, MAPK and MTOR activator 5	3	protein-coding	10101	0.271692	1.46282	11.9227	0.000667325	0.0070249
234421	Cib3	C730014M21Rik|Gm1107|KIP3	calcium and integrin binding family member 3	8	protein-coding	11617	-0.194559	2.75282	11.8994	0.000670605	0.00705473
68176	Inka1	6230427J02Rik|Fam212a	inka box actin regulator 1	9	protein-coding	11970	-0.24938	1.63428	11.8899	0.000673865	0.00708432
74766	Yipf2	1300010K09Rik	Yip1 domain family, member 2	9	protein-coding	10316	-0.220815	2.25566	11.8841	0.000675873	0.00709537
52585	Dhrs1	1110029G07Rik|AW112170|D14Ertd484e	dehydrogenase/reductase (SDR family) member 1	14	protein-coding	10485	-0.235244	1.94968	11.8827	0.000676333	0.00709537
101489	Ric8a	AI114950|RIC-8|Ric8	RIC8 guanine nucleotide exchange factor A	7	protein-coding	10170	-0.209863	2.37678	11.8823	0.000676503	0.00709537
113855	Vmn1r40	V1rb7	vomeronasal 1 receptor 40	6	protein-coding	10086	-0.275954	1.38861	11.8817	0.00067671	0.00709537
209012	Ulk4	4932415A06Rik|A730098P15	unc-51-like kinase 4	9	protein-coding	10707	-0.252168	1.64857	11.8789	0.000677671	0.00710074
22042	Tfrc	2610028K12Rik|CD71|E430033M20Rik|Mtvr1|TFR|TFR1|TR|Trfr|p90	transferrin receptor	16	protein-coding	10342	0.214465	2.2902	11.8656	0.000682261	0.0071441
668212	Efr3b	AI852640|C030014M07Rik|mKIAA0953	EFR3 homolog B	12	protein-coding	11247	0.236077	1.95765	11.8635	0.000682983	0.00714601
60411	Cenpk	B130045K24Rik|BB232189|C530004N04Rik|Cenp-K|Solt|Solzt	centromere protein K	13	protein-coding	10772	0.254562	1.61561	11.8625	0.000683347	0.00714601
80911	Acox3	BI685180|EST-s59|PCOX	acyl-Coenzyme A oxidase 3, pristanoyl	5	protein-coding	10355	-0.257649	1.64128	11.8585	0.000684745	0.0071559
207777	Tspoap1	Bzrap1|D230016K05|PRAX-1|mKIAA0612	TSPO associated protein 1	11	protein-coding	10379	-0.226021	2.0729	11.851	0.000687381	0.00717871
233781	Xylt1	8030490L12	xylosyltransferase 1	7	protein-coding	10251	-0.220369	2.14189	11.8485	0.000688252	0.00718306
73430	Zfp974	1700049G17Rik|AV321011|BB026409	zinc finger protein 974	7	protein-coding	10595	-0.24315	1.77215	11.8393	0.000691465	0.00721184
20583	Snai2	Slug|Slugh|Snail2	snail family zinc finger 2	16	protein-coding	10559	0.38041	0.404923	11.8292	0.000695039	0.00724218
14148	Fdx1	-	ferredoxin 1	9	protein-coding	11191	0.234882	1.86968	11.8274	0.000695705	0.00724218
218103	Slc17a2	C730032N17Rik|NPT3	solute carrier family 17 (sodium phosphate), member 2	13	protein-coding	11400	0.216315	2.22248	11.8256	0.000696324	0.00724218
66690	Tmem186	2810440M13Rik|4432406C05Rik|AI648175|AW210586	transmembrane protein 186	16	protein-coding	10424	-0.258872	1.61801	11.8252	0.000696477	0.00724218
21848	Trim24	A130082H20Rik|AI447469|D430004I05Rik|TIF1|TIF1-alpha|TIF1alpha|Tif1a	tripartite motif-containing 24	6	protein-coding	10375	0.23486	1.96454	11.8255	0.000697013	0.00724218
16785	Rpsa	67kDa|67lr|AL022858|Lamr|Lamr1|Lamrl1|MLR|P40|P40-3|P40-8	ribosomal protein SA	9	protein-coding	11110	-0.287777	1.17703	11.8234	0.00069712	0.00724218
242736	Pramef8	4732496O08Rik|AU023234	PRAME family member 8	4	protein-coding	11147	-0.249299	1.73806	11.8219	0.000697632	0.00724274
71766	Raver1	1300006N24Rik|AA050359	ribonucleoprotein, PTB-binding 1	9	protein-coding	10572	-0.215094	2.28076	11.8183	0.000698909	0.00725124
232680	Cpa2	-	carboxypeptidase A2, pancreatic	6	protein-coding	12108	0.246222	1.74834	11.8153	0.000699994	0.00725773
72750	Fam117b	2810425F24Rik|6330416D14Rik|Als2cr13	family with sequence similarity 117, member B	1	protein-coding	10641	0.253232	1.61922	11.8083	0.000702513	0.00727908
212996	Galnt17	AA388321|E330012B09Rik|Galnt19|Gcap8|Wbscr17	polypeptide N-acetylgalactosaminyltransferase 17	5	protein-coding	11217	-0.352761	0.656793	11.7947	0.000707376	0.00732468
23970	Pacsin2	AI197433	protein kinase C and casein kinase substrate in neurons 2	15	protein-coding	10495	-0.247146	1.74773	11.7913	0.000708602	0.00733257
15431	Hoxd11	E230017H14Rik|Hox-4.6|Hox-5.4|Hox-5.5	homeobox D11	2	protein-coding	10901	0.307026	0.886698	11.7873	0.000710057	0.00734282
102644	Oaf	AL024221|D130038B21Rik|D9Ucla1	out at first homolog	9	protein-coding	10619	-0.260309	1.63395	11.7948	0.000710526	0.00734287
16565	Kif21b	2610511N21Rik|mKIAA0449	kinesin family member 21B	1	protein-coding	10529	-0.21917	2.18922	11.7783	0.000713344	0.00736719
102607	Snx19	3526401K03Rik|AI195321|AI848208|mKIAA0254	sorting nexin 19	9	protein-coding	10517	-0.264902	1.47214	11.7705	0.000716177	0.00739162
67219	Med18	2810046C01Rik	mediator complex subunit 18	4	protein-coding	10978	0.228097	1.9781	11.7683	0.000716981	0.0073951
214137	Arhgap29	6720461J18Rik|A830014I19|AU040217|B130017I01Rik|C76601|Parg1	Rho GTPase activating protein 29	3	protein-coding	10628	0.265136	1.40446	11.7637	0.000718682	0.00740781
69352	Necab1	1700003H21Rik|Efcbp1|STIP-1	N-terminal EF-hand calcium binding protein 1	4	protein-coding	11324	0.326033	0.716801	11.7576	0.000720904	0.00742587
27406	Abcf3	AI326318|AU016058|BB119416	ATP-binding cassette, sub-family F (GCN20), member 3	16	protein-coding	10934	-0.280747	1.25671	11.753	0.000722601	0.00743851
15361	Hmga1	AL023995|Hmga1a|Hmga1b|Hmgi|Hmgiy|Hmgy	high mobility group AT-hook 1	17	protein-coding	10207	-0.281023	1.31308	11.7497	0.000723816	0.00744617
14190	Fgl2	AI385601|musfiblp	fibrinogen-like protein 2	5	protein-coding	10281	0.244631	1.68852	11.7411	0.000727	0.00747362
269060	Dagla	Nsddr	diacylglycerol lipase, alpha	19	protein-coding	11655	-0.237545	1.97107	11.7426	0.000727429	0.00747362
58227	Fam184b	9630031F12Rik|AB041544	family with sequence similarity 184, member B	5	protein-coding	10908	0.277984	1.29118	11.7314	0.000730619	0.00750153
21408	Zfp354a	AW488485|Tcf17|Znf354a|kid1	zinc finger protein 354A	11	protein-coding	10602	-0.313428	0.905738	11.7238	0.000733466	0.00752417
74577	Glb1l	4833408P15Rik	galactosidase, beta 1-like	1	protein-coding	10872	-0.233285	1.87812	11.7224	0.000733986	0.00752417
268656	Sptlc1	AW552086|C77762|E030036H05|Lcb1|SPT1	serine palmitoyltransferase, long chain base subunit 1	13	protein-coding	10729	-0.318967	0.888652	11.7218	0.000734251	0.00752417
626942	Vmn2r90	EG626942	vomeronasal 2, receptor 90	17	protein-coding	11298	0.264236	1.48069	11.7196	0.000735082	0.00752782
114868	Psg25	cea13	pregnancy-specific glycoprotein 25	7	protein-coding	10505	-0.317474	0.875012	11.7139	0.000737146	0.00754407
52443	Mrpl48	1810030E20Rik|2610028L11Rik|CGI-118|D4Ertd786e|L48mt|MRP-L48	mitochondrial ribosomal protein L48	7	protein-coding	10341	0.216168	2.30469	11.7132	0.000738112	0.00754777
641361	Pinlyp	2310033E01Rik	phospholipase A2 inhibitor and LY6/PLAUR domain containing	7	protein-coding	10236	-0.25146	1.65799	11.7105	0.000738462	0.00754777
20522	Slc23a1	D18Ucla2|SVCT1|Slc23a2|YSPL3	solute carrier family 23 (nucleobase transporters), member 1	18	protein-coding	10916	-0.226387	2.02346	11.7058	0.00074023	0.00756096
22110	Tspyl1	Tspyl	testis-specific protein, Y-encoded-like 1	10	protein-coding	10406	0.234714	1.88348	11.7031	0.000741242	0.00756641
237711	Eml6	2900083P10Rik|C230094A16Rik|EMAP-6	echinoderm microtubule associated protein like 6	11	protein-coding	11104	0.348611	0.762158	11.8834	0.000746523	0.0076154
12380	Cast	-	calpastatin	13	protein-coding	11292	0.361242	0.412536	11.6806	0.00074979	0.0076438
66745	Trpd52l3	4931412G03Rik	tumor protein D52-like 3	19	protein-coding	10782	0.25431	1.57758	11.6782	0.000750718	0.00764833
208760	Aqp12	AB084104|mAQP12	aquaporin 12	1	protein-coding	10535	-0.338449	0.816162	11.674	0.000752347	0.00765999
67200	Ccdc77	2400002C23Rik|2700091N06Rik|AV168274	coiled-coil domain containing 77	6	protein-coding	11091	0.24392	1.76866	11.6721	0.000753076	0.00766248
15587	Hyal2	AI256841|AU020858|AW555733	hyaluronoglucosaminidase 2	9	protein-coding	10277	-0.305921	0.90082	11.6707	0.000753608	0.00766298
67608	Narf	4430402O11Rik	nuclear prelamin A recognition factor	11	protein-coding	10518	-0.24986	1.66903	11.6685	0.000754462	0.00766673
209334	Gen1	5830483C08Rik	GEN1, Holliday junction 5' flap endonuclease	12	protein-coding	11390	0.239375	1.79721	11.6559	0.000759335	0.00771129
27209	Snord32a	Rnu32|Rnu32a|U32|U32A	small nucleolar RNA, C/D box 32A	7	snoRNA	10707	-0.204138	2.48173	11.6451	0.000763519	0.00774881
75571	Spata9	1700030K01Rik|4930599C08Rik|A930023H06Rik	spermatogenesis associated 9	13	protein-coding	10379	0.231604	1.91906	11.6251	0.00077138	0.00782049
69065	Chac1	1810008K03Rik	ChaC, cation transport regulator 1	2	protein-coding	12104	0.219073	2.14745	11.6239	0.000771832	0.00782049
140475	Bsnd	-	barttin CLCNK type accessory beta subunit	4	protein-coding	11268	-0.23264	1.9603	11.6233	0.000772065	0.00782049
100503041	Pdzd7	9130207N01|EG435601|Pdzk7	PDZ domain containing 7	19	protein-coding	11262	-0.232593	1.91274	11.6204	0.000773237	0.00782735
67006	Cisd2	1500009M05Rik|1500026J14Rik|1500031D15Rik|AI848398|B630006A20Rik|Miner1|Naf-1|Noxp70|Zcd2	CDGSH iron sulfur domain 2	3	protein-coding	10740	0.233275	1.88275	11.6144	0.000775595	0.00784405
231691	Sds	4432411H13Rik|SDH	serine dehydratase	5	protein-coding	10401	-0.235332	1.91773	11.6137	0.000775878	0.00784405
14401	Gabrb2	AI834970|C030002O17Rik|C030021G16Rik|Gabrab2|Gabrb-2	gamma-aminobutyric acid (GABA) A receptor, subunit beta 2	11	protein-coding	10833	0.355771	0.483928	11.6077	0.000778251	0.00786302
19387	Rangap1	C79654|Fug1|mKIAA1835	RAN GTPase activating protein 1	15	protein-coding	10080	0.248262	1.7203	11.6019	0.00078058	0.00788152
72169	Trim29	1110047J21Rik|2810431N19Rik|4732461M22Rik|AI119726	tripartite motif-containing 29	9	protein-coding	11039	-0.295458	1.27344	11.613	0.00078288	0.0078997
56456	Actl6a	2810432C06Rik|AI851094|ARP4|Actl6|Baf53a|C79802	actin-like 6A	3	protein-coding	10622	0.243451	1.72203	11.5905	0.000785111	0.00791716
17224	Mcpt1	AV080368|Mcp-1	mast cell protease 1	14	protein-coding	10880	-0.259971	1.49065	11.5869	0.000786551	0.00792472
55982	Paxip1	D5Ertd149e|PTIP	PAX interacting (with transcription-activation domain) protein 1	5	protein-coding	10901	-0.243569	1.72146	11.5856	0.000787085	0.00792472
231861	Tnrc18	BC025631|EG381742|Zfp469	trinucleotide repeat containing 18	5	protein-coding	10551	0.247125	1.77812	11.5849	0.000787363	0.00792472
545817	Cyp2w1	Gm455	cytochrome P450, family 2, subfamily w, polypeptide 1	5	protein-coding	11285	-0.221356	2.18224	11.5828	0.000788217	0.00792827
12227	Btg2	AA959598|APRO1|Pc3|TIS21	B cell translocation gene 2, anti-proliferative	1	protein-coding	11005	-0.248363	1.76393	11.5755	0.00079567	0.0079974
12190	Brca2	Fancd1|RAB163	breast cancer 2, early onset	5	protein-coding	10279	0.226844	1.96599	11.5633	0.000796101	0.0079974
70417	Megf10	3000002B06Rik|Gm331	multiple EGF-like-domains 10	18	protein-coding	10481	0.233432	1.79414	11.558	0.000798282	0.00801423
19942	Rpl27	-	ribosomal protein L27	11	protein-coding	10246	0.267823	1.48195	11.5531	0.000800292	0.00802494
13855	Epn2	9530051D10Rik|AA536924|Ibp2	epsin 2	11	protein-coding	11448	0.266475	1.3358	11.5529	0.000800364	0.00802494
66506	Psmg3	1810042K04Rik|4930403H09Rik|AI303239	proteasome (prosome, macropain) assembly chaperone 3	5	protein-coding	10024	-0.224423	2.04244	11.5513	0.000801034	0.00802657
67241	Smc6	2810489L22Rik|3830418C19Rik|AA990493|AU018782|AW742439|SMC-6|Smc6l1|mKIAA4103	structural maintenance of chromosomes 6	12	protein-coding	11390	0.243029	1.71657	11.5458	0.000803259	0.00804377
72479	Hsdl2	2610207I16Rik	hydroxysteroid dehydrogenase like 2	4	protein-coding	10282	0.224379	2.007	11.5444	0.000803838	0.00804448
29808	Mga	AV312082|C130042M01Rik|C80739|D030062C11Rik|Mad5	MAX gene associated	2	protein-coding	10071	0.233048	1.90415	11.5389	0.000806163	0.00806265
267019	Rps15a	A630031B11Rik	ribosomal protein S15A	7	protein-coding	10091	-0.231879	1.93329	11.5301	0.000809755	0.00808924
23971	Papss1	AI325286|Asapk|SK1	3'-phosphoadenosine 5'-phosphosulfate synthase 1	3	protein-coding	11521	-0.244763	1.72059	11.5289	0.000810262	0.00808924
17110	Lyz1	Lyz|Lyzf3|Lzp-s	lysozyme 1	10	protein-coding	13045	0.199658	2.49795	11.5286	0.000810356	0.00808924
192157	Socs7	2310063P06Rik|C85125|Nap4	suppressor of cytokine signaling 7	11	protein-coding	10848	0.215222	2.18244	11.5249	0.000811886	0.00809941
69538	Antxr1	2310008J16Rik|2810405N18Rik|Antrx1|Tem8	anthrax toxin receptor 1	6	protein-coding	10511	0.235547	1.80053	11.5213	0.000813407	0.00810946
15139	Hc	C5|C5a|He|Hfib2	hemolytic complement	2	protein-coding	11476	0.254253	1.55688	11.4948	0.000824502	0.0082149
80902	Zfp202	C130037E22Rik|Znf202	zinc finger protein 202	9	protein-coding	11026	-0.280811	1.13609	11.4916	0.000825858	0.00822324
216850	Kdm6b	1700064E03Rik|BC038313|Jmjd3	KDM1 lysine (K)-specific demethylase 6B	11	protein-coding	10474	-0.284265	1.19872	11.4848	0.000828715	0.0082465
435755	Pou5f1-rs4	EG435755|Gm5712|Oct4P1|Otf3-rs4|Otf3d	POU domain, class 5, transcription factor 1, related sequence 4	3	pseudo	10183	0.253125	1.5489	11.4806	0.000830519	0.00825925
19193	Pipox	LPIPOX|Pso	pipecolic acid oxidase	11	protein-coding	11199	0.230089	1.90866	11.4792	0.000831124	0.00826008
69606	Mtfmt	2310020P08Rik	mitochondrial methionyl-tRNA formyltransferase	9	protein-coding	11092	0.242225	1.67403	11.477	0.000832054	0.00826011
78373	Nudt17	2410015C20Rik	nudix (nucleoside diphosphate linked moiety X)-type motif 17	3	protein-coding	10720	-0.2156	2.17565	11.4767	0.000832172	0.00826011
114741	Supt16	Cdc68|Fact140|Spt16|Supt16h	suppressor of Ty 16	14	protein-coding	10717	0.262075	1.45863	11.4741	0.000833296	0.00826609
59031	Chst12	AI595374|C4S-2|C4ST2	carbohydrate sulfotransferase 12	5	protein-coding	11562	-0.223374	2.06091	11.4702	0.00083492	0.008277
57277	Slurp1	1110021N19Rik|AI415082|ARS|ArsB|Slurp-1	secreted Ly6/Plaur domain containing 1	15	protein-coding	11704	-0.241168	1.803	11.4664	0.000836577	0.00828824
269582	Clspn	B130025E01|C85083|E130314M08Rik	claspin	4	protein-coding	10511	0.238412	1.8004	11.4577	0.000840292	0.0083148
30954	Siva1	CD27bp|Siva	SIVA1, apoptosis-inducing factor	12	protein-coding	10419	-0.271949	1.27622	11.4577	0.000840309	0.0083148
20909	Stx4a	Stx4|Syn-4|Syn4	syntaxin 4A (placental)	7	protein-coding	10630	-0.217166	2.14218	11.4535	0.000842095	0.00832727
100088	Rcc1	4931417M11Rik|AI326872|Chc1	regulator of chromosome condensation 1	4	protein-coding	10643	0.209293	2.30593	11.4497	0.000843735	0.00833827
381485	Trim55	D830041C10Rik|Murf2|Rnf29	tripartite motif-containing 55	3	protein-coding	10987	0.265965	1.319	11.4422	0.000847009	0.0083654
56229	Thsd1	4833423O18Rik|Tmtsp	thrombospondin, type I, domain 1	8	protein-coding	10428	0.244114	1.78213	11.4318	0.000851496	0.00840448
18626	Per1	Hftm|Per|m-rigui|mPer1	period circadian clock 1	11	protein-coding	12188	-0.23251	1.90188	11.4239	0.000854978	0.00843214
75578	Fggy	2310009E04Rik	FGGY carbohydrate kinase domain containing	4	protein-coding	11812	0.216856	2.11783	11.423	0.000855365	0.00843214
68311	Lypd2	0610005K03Rik|Lypdc2|VLL	Ly6/Plaur domain containing 2	15	protein-coding	11201	-0.212484	2.25958	11.4157	0.000858566	0.00845843
232413	Clec12a	CLL-1|D230024O04|KLRL1|Micl	C-type lectin domain family 12, member a	6	protein-coding	10826	0.218008	2.07188	11.4068	0.000862479	0.00849169
217057	Ptrh2	A230072I16Rik|Bit1|CGI-147|PTH 2	peptidyl-tRNA hydrolase 2	11	protein-coding	10529	0.246245	1.71408	11.3963	0.000870716	0.00856214
72269	Cda	2210401N16Rik	cytidine deaminase	4	protein-coding	10555	-0.2339	1.84305	11.3882	0.000870717	0.00856214
73940	Hapln2	4930401E20Rik|Bral1	hyaluronan and proteoglycan link protein 2	3	protein-coding	11377	0.226553	2.0011	11.3803	0.000874266	0.0085917
68992	Zfp580	1500015O20Rik|AI838225|Znf580	zinc finger protein 580	7	protein-coding	10275	-0.226442	1.99433	11.3783	0.000875147	0.00859356
70247	Psmd1	2410026J11Rik|P112|S1	proteasome (prosome, macropain) 26S subunit, non-ATPase, 1	1	protein-coding	10667	0.235156	1.87234	11.3774	0.000875542	0.00859356
19346	Rab6a	2610028L11Rik|AA419671|Rab6	RAB6A, member RAS oncogene family	7	protein-coding	10485	0.211404	2.31478	11.3746	0.000876825	0.00860082
242838	Lrrd1	4932412H11Rik	leucine rich repeats and death domain containing 1	5	protein-coding	11001	0.224784	2.04166	11.372	0.000878045	0.00860745
18391	Sigmar1	Oprs1|Sig1R|sigma1R	sigma non-opioid intracellular receptor 1	4	protein-coding	10698	-0.253255	1.56585	11.3612	0.000882845	0.00864915
15186	Hdc	AW108189|Hdc-a|Hdc-c|Hdc-e|Hdc-s	histidine decarboxylase	2	protein-coding	11037	0.256888	1.53198	11.354	0.000886116	0.00867443
66965	Ctu2	2310061F22Rik|C16orf84|Ncs2	cytosolic thiouridylase subunit 2	8	protein-coding	10955	-0.281197	1.2245	11.3531	0.000886522	0.00867443
20269	Scn3a	Gm1000|Nav1.3	sodium channel, voltage-gated, type III, alpha	2	protein-coding	10715	0.264865	1.40893	11.3591	0.000887503	0.00867866
268448	Phf12	2410142K10Rik|F630045O13|PF1|mKIAA1523	PHD finger protein 12	11	protein-coding	11410	0.27302	1.30262	11.3481	0.000888787	0.00868118
14766	Adgrg1	Cyt28|Gpr56|TM7LN4|TM7XN1	adhesion G protein-coupled receptor G1	8	protein-coding	10338	-0.277858	1.19987	11.348	0.000888858	0.00868118
72042	Cotl1	1810074P22Rik|2010004C08Rik|Clp	coactosin-like 1 (Dictyostelium)	8	protein-coding	10458	-0.22579	2.07448	11.3445	0.000890511	0.00869195
211660	Cspp1	2310020J12Rik|4930413O22Rik|AA387550|BC055915|Cspp2|Cspp3	centrosome and spindle pole associated protein 1	1	protein-coding	11065	0.234822	1.81175	11.3428	0.000891232	0.00869364
68149	Otub2	2010015L18Rik|4930586I02Rik|AI413508|AW557219|OTB2|OTU2	OTU domain, ubiquitin aldehyde binding 2	12	protein-coding	10418	-0.244754	1.64167	11.3401	0.000892472	0.00870036
64010	Sav1	1700040G09Rik|Salv|Sav|WW45|Wwp3|Wwp4	salvador family WW domain containing 1	12	protein-coding	10182	0.240764	1.68473	11.3385	0.000893198	0.00870208
109637	Upk1a	1110031P12Rik|AU019298|C87192|Tspan21|Upk1	uroplakin 1A	7	protein-coding	10340	-0.21069	2.20358	11.3372	0.0008938	0.00870259
269941	Chsy1	-	chondroitin sulfate synthase 1	7	protein-coding	10905	-0.204232	2.43378	11.3328	0.000895881	0.00871748
60345	Nrip2	AW491344|NIX1	nuclear receptor interacting protein 2	6	protein-coding	11150	-0.233416	1.89353	11.329	0.00089756	0.00872846
68799	Rgmb	1110059F19Rik|DRAGON	repulsive guidance molecule family member B	17	protein-coding	10565	0.279793	1.17948	11.3234	0.000900131	0.00872867
27208	Snord33	Rnu33|U33	small nucleolar RNA, C/D box 33	7	snoRNA	12127	-0.195853	2.61342	11.323	0.000900304	0.00872867
27210	Snord34	Rnu34|U34	small nucleolar RNA, C/D box 34	7	snoRNA	12127	-0.195853	2.61342	11.323	0.000900304	0.00872867
27211	Snord35a	Rnu35a|U35|U35A	small nucleolar RNA, C/D box 35A	7	snoRNA	12127	-0.195853	2.61342	11.323	0.000900304	0.00872867
72238	Tbc1d5	1600014N05Rik	TBC1 domain family, member 5	17	protein-coding	10877	0.314339	0.704244	11.3226	0.000900509	0.00872867
71728	Stk11ip	1200014D22Rik|BB131189|LIP1|LKB1IP	serine/threonine kinase 11 interacting protein	1	protein-coding	10641	-0.231176	1.92359	11.3217	0.000900892	0.00872867
319748	Zfp865	6430526N21Rik|Znf865	zinc finger protein 865	7	protein-coding	11743	-0.22681	2.00486	11.319	0.000902159	0.0087326
629873	Krtap1-4	-	keratin associated protein 1-4	11	protein-coding	10059	-0.284282	1.13281	11.3185	0.000902402	0.0087326
14079	Fabp2	Fabpi|I-FABP	fatty acid binding protein 2, intestinal	3	protein-coding	10401	0.2541	1.5036	11.3147	0.000904126	0.00874393
72615	Anks3	2700067D09Rik|C81345|mKIAA1977	ankyrin repeat and sterile alpha motif domain containing 3	16	protein-coding	10429	-0.191039	2.73732	11.3123	0.000905243	0.00874939
11487	Adam10	1700031C13Rik|MADM|kuz|kuzbanian	a disintegrin and metallopeptidase domain 10	9	protein-coding	10538	0.206308	2.32859	11.3111	0.00090583	0.00874972
232237	Fgd5	C330025N11Rik|ZFYVE23|mFLJ00274	FYVE, RhoGEF and PH domain containing 5	6	protein-coding	11991	-0.273333	1.32141	11.3081	0.000907198	0.00875758
24084	Tekt2	AU014974|tektin-t	tektin 2	4	protein-coding	10544	0.210461	2.23772	11.2984	0.000911735	0.00879602
17925	Myo9b	-	myosin IXb	8	protein-coding	10696	-0.22213	2.03247	11.2941	0.000913748	0.00880981
241943	Ccdc144b	-	coiled-coil domain containing 144B	3	protein-coding	10656	0.237588	1.75769	11.2929	0.000914278	0.00880981
93747	Echs1	C80529|SCEH	enoyl Coenzyme A hydratase, short chain, 1, mitochondrial	7	protein-coding	10487	-0.261012	1.37956	11.2916	0.000914917	0.0088106
72981	Thap12	2900052B10Rik|Dap4|Prkrir|Rpkrir	THAP domain containing 12	7	protein-coding	10495	0.204623	2.35654	11.2872	0.000916996	0.00882036
15417	Hoxb9	Hox-2.5	homeobox B9	11	protein-coding	10349	0.260202	1.39295	11.2871	0.000917045	0.00882036
100033459	Ifi208	9830148g24rik|E430029J22Rik|NG2creBAC|Pydc3|Pyr-rv1|Tg(Cspg4-cre)1Akik	interferon activated gene 208	1	protein-coding	10982	0.223655	1.9164	11.2848	0.000918127	0.00882539
621976	Tmem170b	EG621976	transmembrane protein 170B	13	protein-coding	11895	0.220713	1.99273	11.2752	0.000922612	0.00886143
16331	Inpp5d	SHIP|SHIP-1|SHIP1|SIP-145|p150Ship|s-SHIP	inositol polyphosphate-5-phosphatase D	1	protein-coding	10802	-0.231725	1.84155	11.2744	0.000922995	0.00886143
72826	Fam76b	2810485I05Rik|C78303	family with sequence similarity 76, member B	9	protein-coding	10317	0.260421	1.50408	11.2788	0.000923893	0.00886467
77626	Smpd4	4122402O22Rik	sphingomyelin phosphodiesterase 4	16	protein-coding	10175	0.222691	2.01814	11.2694	0.000925373	0.00886764
619355	Gm6083	-	developmental pluripotency associated 5 pseudogene	5	pseudo	10073	0.244991	1.65382	11.2689	0.000925641	0.00886764
21331	T2	brachyury2	brachyury 2	17	protein-coding	11339	-0.235468	1.83091	11.2683	0.000925884	0.00886764
216742	Fnip1	A730024A03Rik|AI838773|AW557298	folliculin interacting protein 1	11	protein-coding	10548	0.233266	1.82957	11.2664	0.0009268	0.00887104
104871	Spata7	AI661438|B230306G18Rik|HSD3	spermatogenesis associated 7	12	protein-coding	10341	0.242403	1.65246	11.2644	0.000927746	0.00887472
72958	Zfp493	2900054J07Rik|Rslcan12	zinc finger protein 493	13	protein-coding	11665	0.217092	2.25835	11.2743	0.000928909	0.00888001
330788	Zfp866	9830167H18Rik|AI875089|C85843|D330038O06Rik	zinc finger protein 866	8	protein-coding	10966	-0.212852	2.18907	11.2609	0.000929421	0.00888001
230648	Efcab14	4732418C07Rik	EF-hand calcium binding domain 14	4	protein-coding	10508	-0.228823	1.94611	11.2592	0.000930213	0.00888221
378431	Txlnb	2310001N14Rik|Mdp77	taxilin beta	10	protein-coding	10426	0.229951	1.87368	11.258	0.000930826	0.0088827
16923	Sh2b3	AI429800|Lnk	SH2B adaptor protein 3	5	protein-coding	10566	-0.278431	1.16223	11.2507	0.000934295	0.00891029
19248	Ptpn12	P19-PTP|PTP-P19|PTP-PEST|PTPG1	protein tyrosine phosphatase, non-receptor type 12	5	protein-coding	10354	0.218914	1.99687	11.2487	0.000935277	0.00891029
20364	Selenow	Sepw1|selW	selenoprotein W	7	protein-coding	11794	-0.273505	1.25821	11.2475	0.000935846	0.00891029
631037	Cyp4b1-ps2	Gm12839	cytochrome P450, family 4, subfamily b, polypeptide 1, pseudogene 2	4	pseudo	10214	-0.310265	0.814735	11.2472	0.000935969	0.00891029
12802	Cnr2	CB-2|CB2|CB2-R	cannabinoid receptor 2 (macrophage)	4	protein-coding	10629	-0.235188	1.83576	11.2438	0.000937616	0.00892046
245020	Slc35g2	Gm519|Tmem22	solute carrier family 35, member G2	9	protein-coding	10671	0.246415	1.55988	11.2426	0.000938165	0.00892046
16154	Il10ra	AW553859|CDw210|CDw210a|IL-10R1|IL-10RA|Il10r|mIL-10R	interleukin 10 receptor, alpha	9	protein-coding	11032	-0.210026	2.21566	11.2318	0.000943395	0.0089648
64095	Gpr35	KPG_007	G protein-coupled receptor 35	1	protein-coding	10380	-0.258534	1.53151	11.2273	0.000945555	0.00897993
12258	Serping1	C1INH|C1nh	serine (or cysteine) peptidase inhibitor, clade G, member 1	2	protein-coding	10640	0.243903	1.65334	11.2239	0.000947212	0.00899027
22758	Zscan12	2510038J07Rik|FPM315|Zfp96|mKIAA0426|zfp-96	zinc finger and SCAN domain containing 12	13	protein-coding	11281	0.26543	1.36589	11.2214	0.000948422	0.00899637
26943	Serinc3	AA959945|AA960047|AIGP1|DIFF33|TMS-1|Tde1	serine incorporator 3	2	protein-coding	11133	-0.240463	1.74535	11.2191	0.000949662	0.00900273
12772	Ccr2	Cc-ckr-2|Ccr2a|Ccr2b|Ckr2|Ckr2a|Ckr2b|Cmkbr2|mJe-r	chemokine (C-C motif) receptor 2	9	protein-coding	10466	0.226069	1.92719	11.2161	0.000951015	0.00900592
320633	Zbtb26	A630026F21Rik	zinc finger and BTB domain containing 26	2	protein-coding	11565	0.243665	1.70752	11.2159	0.000951138	0.00900592
231885	Gm4871	EG231885	predicted gene 4871	5	protein-coding	10548	-0.305691	0.829781	11.2004	0.000958716	0.00907225
22631	Ywhaz	1110013I11Rik|14-3-3zeta|AI596267|AL022924|AU020854	tyrosine 3-monooxygenase/tryptophan 5-monooxygenase activation protein, zeta polypeptide	15	protein-coding	10354	-0.226863	1.92334	11.1987	0.000959567	0.00907487
66296	Haus2	1700101G24Rik|2410007P03Rik|AU020217|Cep27	HAUS augmin-like complex, subunit 2	2	protein-coding	10210	0.226514	2.00275	11.195	0.000961392	0.00908559
56843	Trpm5	9430099A16Rik|LTrpC-5|Ltrpc5|Mtr1	transient receptor potential cation channel, subfamily M, member 5	7	protein-coding	10245	-0.205595	2.39466	11.1935	0.000962141	0.00908559
15900	Irf8	AI893568|ICSBP|IRF-8|Icsbp1|Myls	interferon regulatory factor 8	8	protein-coding	11158	-0.230677	1.90022	11.1929	0.000962422	0.00908559
108079	Prkaa2	2310008I11Rik|A830082D05|AMPKalpha2	protein kinase, AMP-activated, alpha 2 catalytic subunit	4	protein-coding	10548	0.246227	1.56986	11.1903	0.000963696	0.00909219
55932	Gbp3	AW228655|GBP-3|GBP-4|Gbp4	guanylate binding protein 3	3	protein-coding	11018	0.217239	2.08562	11.1887	0.000964511	0.00909446
58218	Trem3	BB134760|TREM-3	triggering receptor expressed on myeloid cells 3	17	protein-coding	10889	-0.23669	1.81994	11.1841	0.000966833	0.00911091
67842	Nop9	2610027L16Rik	NOP9 nucleolar protein	14	protein-coding	10485	-0.231441	1.89899	11.1659	0.000975854	0.00919045
215900	Calhm6	A630077B13Rik|Fam26f	calcium homeostasis modulator family member 6	10	protein-coding	10414	0.220003	1.96883	11.1626	0.000977489	0.00920037
574403	Insyn2b	EG574403|Fam196b|Gm6041	inhibitory synaptic factor family member 2B	11	protein-coding	10414	-0.282132	1.13977	11.1573	0.000980152	0.00921996
78294	Rps27a	0610006J14Rik|Uba52|Ubb|Ubc	ribosomal protein S27A	11	protein-coding	10371	0.215435	2.13125	11.1533	0.000982175	0.00922207
240892	Dusp27	C130085G02Rik|Gm209	dual specificity phosphatase 27 (putative)	1	protein-coding	10857	0.251753	1.52748	11.1523	0.000982652	0.00922207
18858	Pmp22	22kDa|Gas-3|HNPP|TRE002|Tr|trembler	peripheral myelin protein 22	11	protein-coding	10957	-0.263563	1.37931	11.1522	0.000982729	0.00922207
73254	Ccdc18	1700021E15Rik|4932411G06Rik|NY-SAR-41	coiled-coil domain containing 18	5	protein-coding	11846	0.202467	2.36881	11.1522	0.000982746	0.00922207
320995	Rfx6	4930572O07Rik|Rfxdc1	regulatory factor X, 6	10	protein-coding	10463	0.330111	0.710658	11.1512	0.000983291	0.00922207
214111	Slc24a1	-	solute carrier family 24 (sodium/potassium/calcium exchanger), member 1	9	protein-coding	11032	0.2102	2.2843	11.1457	0.00098602	0.00924219
234723	Txnl4b	AI595343|D530025J19Rik|DLP|Dim2	thioredoxin-like 4B	8	protein-coding	10474	-0.257251	1.42808	11.1443	0.000986714	0.00924222
228980	Taf4	135kDa|AI450312|TAFII130|TAFII135|Taf2c1|Taf4a	TATA-box binding protein associated factor 4	2	protein-coding	10258	-0.23843	1.73125	11.1434	0.000987192	0.00924222
56697	Akap10	1500031L16Rik|B130049N18Rik|D-AKAP-2|D-AKAP2|PRKA10	A kinase (PRKA) anchor protein 10	11	protein-coding	10956	0.213625	2.09469	11.1419	0.00098795	0.00924384
73712	Dmkn	1110014F24Rik|AW561900|C130074A08|SK30|SK89|cI-36	dermokine	7	protein-coding	10395	-0.24113	1.64722	11.1379	0.000989943	0.00924941
70503	Ddo	5330420D20Rik|5730402C02Rik|AI467244	D-aspartate oxidase	10	protein-coding	10243	0.336939	0.590149	11.1372	0.000990338	0.00924941
54200	Sult2b1	AI326997|BB173635|ST2B1|SULT2B	sulfotransferase family, cytosolic, 2B, member 1	7	protein-coding	10057	-0.279018	1.1607	11.1365	0.000990664	0.00924941
100502803	Gm11562	-	predicted gene 11562	11	protein-coding	12088	-0.24422	1.66944	11.1352	0.000991323	0.00924941
12346	Car1	AW555628|Ca1|Car-1	carbonic anhydrase 1	3	protein-coding	10527	0.272812	1.21309	11.1349	0.000991467	0.00924941
58911	Sumf1	AA543204|AI463102|AI851573|FGE	sulfatase modifying factor 1	6	protein-coding	10150	0.219256	2.03595	11.1272	0.000995405	0.00927523
320747	Lingo4	A530050P17Rik|LERN4|Lrrn6d	leucine rich repeat and Ig domain containing 4	3	protein-coding	12652	-0.256958	1.42406	11.1263	0.000995872	0.00927523
380755	Lsmem1	Gm889	leucine-rich single-pass membrane protein 1	12	protein-coding	10674	0.319062	0.748414	11.1261	0.000995994	0.00927523
71954	Suds3	2400003N08Rik|2410008L21Rik|AU067672|mSds3	suppressor of defective silencing 3 homolog (S. cerevisiae)	5	protein-coding	10919	-0.215484	2.16121	11.1178	0.00100024	0.0093006
207952	Klhl25	2810402K13Rik|BC027373|Enc-1	kelch-like 25	7	protein-coding	11289	-0.223586	2.00605	11.1175	0.00100039	0.0093006
53617	Krt35	AI662400|Ha5|Krt1-24|Krtha5	keratin 35	11	protein-coding	10630	-0.25748	1.52497	11.1171	0.00100061	0.0093006
75083	Usp50	1700086G18Rik|4930511O11Rik	ubiquitin specific peptidase 50	2	protein-coding	12039	0.198294	2.45604	11.1159	0.00100122	0.0093006
80901	Cxcr6	BB217514|BONZO|STRL33	chemokine (C-X-C motif) receptor 6	9	protein-coding	10979	0.217717	2.05936	11.115	0.00100168	0.0093006
73324	Clhc1	1700034F02Rik	clathrin heavy chain linker domain containing 1	11	protein-coding	10371	0.215356	2.12721	11.1139	0.00100225	0.0093006
17223	Mcpt-ps1	MMCP-(Y)1|Mmcpy1	mast cell protease, pseudogene 1	14	pseudo	11891	-0.285967	1.13854	11.1091	0.0010048	0.0093188
381493	S100a7a	AY465109|Gm1020|S100A7L1|S100A7f|S100a15|S100a15a|S100a17l1	S100 calcium binding protein A7A	3	protein-coding	11121	-0.225583	1.9545	11.1049	0.00100688	0.00933265
71640	Zfp949	4930422I07Rik|Nczf	zinc finger protein 949	9	protein-coding	10381	0.264886	1.3487	11.101	0.0010089	0.0093459
27212	Snord35b	Rnu35b|U35	small nucleolar RNA, C/D box 35B	7	snoRNA	10485	-0.194878	2.58196	11.0944	0.00101231	0.00937066
239029	Antxrl	1700112N15Rik|4933430J11	anthrax toxin receptor-like	14	protein-coding	10304	-0.269985	1.42417	11.0936	0.00101276	0.00937066
230718	Nt5c1a	Cn1a|Gm49	5'-nucleotidase, cytosolic IA	4	protein-coding	10778	0.269305	1.31521	11.0879	0.00101572	0.00939179
13618	Ednrb	ET-B|ET-BR|ETR-b|ETb|Sox10m1	endothelin receptor type B	14	protein-coding	11793	0.301908	0.956502	11.0861	0.00101664	0.00939179
235636	Rtp3	Tmem7	receptor transporter protein 3	9	protein-coding	10143	-0.340739	0.562538	11.0858	0.00101682	0.00939179
72649	Tmem209	2700094F01Rik|AI428435	transmembrane protein 209	6	protein-coding	10158	0.232165	1.82803	11.0844	0.00101755	0.00939305
218294	Cdc14b	2810432N10Rik|A530086E13Rik|AA472821|CDC14B3|Cdc14B1	CDC14 cell division cycle 14B	13	protein-coding	10643	0.239423	1.70198	11.0811	0.00101926	0.00940331
99349	Dnajc24	1700030A21Rik|2610027M02Rik|AV066965|AW240712|Dph4|MmDjC7|Zcsl3	DnaJ heat shock protein family (Hsp40) member C24	2	protein-coding	11458	0.316644	0.750653	11.0779	0.00102095	0.00941345
57276	Vsig2	1190004B15Rik|2210413P10Rik|AU040484|CTX|Ctm	V-set and immunoglobulin domain containing 2	9	protein-coding	13613	0.221248	1.97896	11.0518	0.0010347	0.00953466
70681	Abraxas1	3830405G04Rik|5630400M01Rik|AI506069|AL024423|AV118690|Ccdc98|Fam175a	BRCA1 A complex subunit	5	protein-coding	10904	0.204335	2.30623	11.0386	0.00104176	0.00959409
69028	Mitd1	1500032H18Rik	MIT, microtubule interacting and transport, domain containing 1	1	protein-coding	10954	0.220321	2.07415	11.0277	0.00104764	0.00964267
12352	Car5a	CAV|Ca5a|Car5	carbonic anhydrase 5a, mitochondrial	8	protein-coding	11586	-0.268462	1.35915	11.0208	0.00105136	0.00966778
80720	Pbx4	2410015M21Rik|AI429113|AW045266	pre B cell leukemia homeobox 4	8	protein-coding	11008	-0.233435	1.83026	11.0194	0.00105208	0.00966778
207728	Pde2a	CGS-PDE|cGSPDE	phosphodiesterase 2A, cGMP-stimulated	7	protein-coding	10960	-0.225046	1.94035	11.0192	0.0010522	0.00966778
28105	Trim36	D18Wsu100e|haprin	tripartite motif-containing 36	18	protein-coding	10667	0.284916	1.0251	11.0162	0.00105382	0.009677
110332	Pp2d1	4921523A10Rik	protein phosphatase 2C-like domain containing 1	17	protein-coding	10475	-0.248115	1.57567	10.9999	0.00106271	0.00975301
74122	Tmem43	1200015A22Rik|LUMA	transmembrane protein 43	6	protein-coding	10348	-0.213381	2.19558	10.9979	0.00106379	0.00975726
69597	Afg3l2	2310036I02Rik|AW260507|Emv66|par	AFG3-like AAA ATPase 2	18	protein-coding	10793	0.227056	1.93769	10.9898	0.00106822	0.00979225
18207	Nthl1	Nth1|Octs3	nth (endonuclease III)-like 1 (E.coli)	17	protein-coding	10437	-0.217867	2.10313	10.9868	0.0010699	0.00979713
14158	Fer	AV082135|C330004K01Rik|Fert|Fert2	fer (fms/fps related) protein kinase	17	protein-coding	10350	0.301112	0.892653	10.9864	0.0010701	0.00979713
56696	Gpr132	G2a	G protein-coupled receptor 132	12	protein-coding	10954	-0.227174	1.91016	10.9855	0.00107061	0.00979713
239435	Aard	A5D3|AV328152	alanine and arginine rich domain containing protein	15	protein-coding	10343	0.307846	0.855431	10.9818	0.00107264	0.00980997
27047	Omd	OSAD|SLRR2C	osteomodulin	13	protein-coding	10280	0.301306	0.99542	10.977	0.00107529	0.009824
71830	Pdilt	1700007B13Rik	protein disulfide isomerase-like, testis expressed	7	protein-coding	10147	-0.330706	0.689627	10.9768	0.00107541	0.009824
17228	Cma1	MMCP-5|Mcp-5|Mcp5|Mcpt5	chymase 1, mast cell	14	protein-coding	10604	-0.281079	1.06307	10.9746	0.00107659	0.00982913
628236	Lipo4	Gm6857	lipase, member O4	19	protein-coding	11451	0.299997	0.833631	10.9691	0.00107968	0.00985163
15129	Hbb-b1	AA409645|Hbb1|Hbbt1|Hbbt2|MommeD7|beta1	hemoglobin, beta adult major chain	7	protein-coding	10164	0.268291	1.14288	10.9673	0.00108067	0.00985499
64074	Smoc2	1700056C05Rik|5430426J21Rik|Smoc2l	SPARC related modular calcium binding 2	17	protein-coding	10362	-0.338681	0.64321	10.9604	0.00108448	0.009884
218335	Clptm1l	C130052I12Rik|Crr9	CLPTM1-like	13	protein-coding	10262	-0.213529	2.14442	10.9587	0.00108543	0.00988693
68718	Rnf166	1110031E24Rik|AW555115|Zfp313l	ring finger protein 166	8	protein-coding	11151	-0.264776	1.40635	10.9573	0.00108625	0.00988879
53605	Nap1l1	AA407126|AI256722|D10Ertd68e|NAP-1	nucleosome assembly protein 1-like 1	10	protein-coding	11033	0.21322	2.13001	10.9554	0.00108729	0.00989254
217302	Gpr142	PGR2	G protein-coupled receptor 142	11	protein-coding	11401	-0.212355	2.17042	10.9491	0.00109082	0.00991894
11421	Ace	AW208573|CD143	angiotensin I converting enzyme (peptidyl-dipeptidase A) 1	11	protein-coding	10471	-0.278975	1.08526	10.9434	0.00109403	0.00994242
59093	Pcbp3	AlphaCP-3	poly(rC) binding protein 3	10	protein-coding	10239	-0.347597	0.505157	10.9407	0.00109554	0.00994704
71862	Gpr160	1700025D19Rik|GPCR150	G protein-coupled receptor 160	3	protein-coding	10952	0.240061	1.77933	10.9403	0.0010958	0.00994704
68201	Ccdc34	2810027O19Rik|4930522P10Rik|AI596202	coiled-coil domain containing 34	2	protein-coding	11650	0.35106	0.384519	10.9388	0.00109662	0.00994877
53878	Svs2	BB115391|Semg1|SvsII	seminal vesicle secretory protein 2	2	protein-coding	10965	0.198814	2.46807	10.9374	0.00109743	0.00995042
228802	Bpifb5	Lplunc5	BPI fold containing family B, member 5	2	protein-coding	10732	-0.226854	1.95165	10.9356	0.00109841	0.00995364
14561	Gdf11	BMP-11|Bmp11	growth differentiation factor 11	10	protein-coding	10756	-0.20664	2.26363	10.9243	0.00110481	0.0100046
16177	Il1r1	CD121a|CD121b|IL-1R1|IL-iR|Il1r-1	interleukin 1 receptor, type I	1	protein-coding	10951	0.269533	1.163	10.9235	0.0011053	0.0100046
105355	Slc17a3	AW261723|Npt4	solute carrier family 17 (sodium phosphate), member 3	13	protein-coding	10692	0.198826	2.38929	10.9178	0.00110853	0.0100281
11766	Ap1g2	Adtg2|G2ad	adaptor protein complex AP-1, gamma 2 subunit	14	protein-coding	11173	-0.240851	1.69344	10.901	0.00111814	0.010102
231855	Ap5z1	C330006K01Rik	adaptor-related protein complex 5, zeta 1 subunit	5	protein-coding	10442	-0.241244	1.72221	10.901	0.00111815	0.010102
26384	Gnpda1	GNPDA|Gnp1|Gnpi|oscillin	glucosamine-6-phosphate deaminase 1	18	protein-coding	10439	0.239289	1.77049	10.9002	0.00111861	0.010102
15220	Foxq1	HFH-1|Hfh1|Hfh1l|sa	forkhead box Q1	13	protein-coding	10494	0.279319	1.13724	10.8872	0.00112613	0.010164
107305	Vps37c	5730409F24Rik|AU042646	vacuolar protein sorting 37C	19	protein-coding	10355	-0.218574	1.95275	10.8836	0.0011282	0.0101769
78890	Trmt44	2310079F23Rik|Mettl19	tRNA methyltransferase 44	5	protein-coding	10641	-0.273353	1.32298	10.8818	0.00112936	0.0101816
319880	Tmcc3	A230066D03Rik|AW488095|C630016B22Rik|C88213|Gm1556|Tmcc1	transmembrane and coiled coil domains 3	10	protein-coding	10529	0.212476	2.10226	10.8749	0.00113326	0.0102073
19719	Rfng	-	RFNG O-fucosylpeptide 3-beta-N-acetylglucosaminyltransferase	11	protein-coding	11421	-0.232553	1.79654	10.8745	0.0011335	0.0102073
68180	Hyi	2700033B16Rik|6430559E15Rik|HT036	hydroxypyruvate isomerase (putative)	4	protein-coding	12638	-0.231164	1.78815	10.8721	0.00113491	0.0102142
140476	Strc	DFNB16	stereocilin	2	protein-coding	10982	0.237973	1.71954	10.8677	0.00113748	0.0102291
100042150	Nrg2	Don1|NTAK	neuregulin 2	18	protein-coding	10507	0.271794	1.21375	10.8671	0.00113786	0.0102291
106757	Catsperd	4921529N20Rik|4933402B14Rik|619718|AW045609|Gm6095|Tmem146	cation channel sperm associated auxiliary subunit delta	17	protein-coding	12032	-0.22779	1.8787	10.8626	0.00114047	0.0102467
19342	Rab4b	1500031G17Rik	RAB4B, member RAS oncogene family	7	protein-coding	10647	-0.226529	1.85849	10.8503	0.0011477	0.0103032
26897	Acot1	ACH2|CTE-1|CTE-I|Cte1|D12Ucla1	acyl-CoA thioesterase 1	12	protein-coding	10372	0.243489	1.61762	10.8497	0.00114805	0.0103032
56698	Phax	2810055C14Rik|4933427L19Rik|AU018701|AU018854|D18Ertd65e|Rnuxa|p55	phosphorylated adaptor for RNA export	18	protein-coding	10813	0.207057	2.24703	10.8457	0.00115045	0.0103188
259279	Tubgcp3	GCP3|Spc98p	tubulin, gamma complex associated protein 3	8	protein-coding	10282	-0.255658	1.44422	10.8372	0.00115548	0.0103581
241770	Rims4	6530406L02|Rim4	regulating synaptic membrane exocytosis 4	2	protein-coding	10793	-0.2607	1.51211	10.8392	0.00115875	0.0103815
72183	Snx6	2010006G21Rik|2610032J07Rik|2810425K19Rik|AU018928|C85963	sorting nexin 6	12	protein-coding	10113	0.230734	1.75891	10.8228	0.00116406	0.0104232
98732	Rab3gap2	1110059F07Rik|2010002H18Rik|5830469C09|AI851069|AW743433|RAB3-GAP150|mKIAA0839	RAB3 GTPase activating protein subunit 2	1	protein-coding	10614	-0.260779	1.44626	10.8189	0.00116643	0.0104293
76947	Ndufaf6	2310030N02Rik	NADH:ubiquinone oxidoreductase complex assembly factor 6	4	protein-coding	10462	0.212017	2.13003	10.8189	0.00116645	0.0104293
74770	Hhatl	1110011D13Rik|Gup1|Mg56	hedgehog acyltransferase-like	9	protein-coding	12008	0.281102	1.1531	10.8184	0.00116672	0.0104293
16842	Lef1	3000002B05|AI451430|Lef-1	lymphoid enhancer binding factor 1	3	protein-coding	11313	0.233505	1.70648	10.8154	0.00116855	0.0104365
22114	Tssk1	Stk22a|TSK-1|Tsk1|Tssk|Tssk1b	testis-specific serine kinase 1	16	protein-coding	10798	-0.257766	1.3673	10.8149	0.00116884	0.0104365
12671	Chrm3	Chrm-3|M3|M3R	cholinergic receptor, muscarinic 3, cardiac	13	protein-coding	11143	0.244773	1.61748	10.8133	0.00116979	0.010439
71156	Lrrc72	1700108M19Rik|4933421E18Rik	leucine rich repeat containing 72	12	protein-coding	11204	0.226644	1.90589	10.8092	0.00117225	0.0104504
22287	Scgb1a1	CC10|CC16|CCSP|PCB-BP|UG|UGB|Utg	secretoglobin, family 1A, member 1 (uteroglobin)	19	protein-coding	11892	-0.209846	2.17199	10.809	0.00117238	0.0104504
18459	Pabpc2	Pabp|Pabp+|Pabp2	poly(A) binding protein, cytoplasmic 2	18	protein-coding	11094	0.205242	2.23628	10.8044	0.00117514	0.0104691
24136	Zeb2	9130203F04Rik|D130016B08Rik|SIP1|Zfhx1b|Zfx1b|Zfxh1b	zinc finger E-box binding homeobox 2	2	protein-coding	11319	0.201349	2.28327	10.8026	0.00117625	0.0104731
58240	Hs1bp3	-	HCLS1 binding protein 3	12	protein-coding	10407	-0.262614	1.38261	10.799	0.00117844	0.0104866
207932	Urb1	4921511H13Rik|5730405K23Rik|AA670781|AI645590|mKIAA0539	URB1 ribosome biogenesis 1 homolog (S. cerevisiae)	16	protein-coding	11379	-0.329886	0.53111	10.7945	0.00118116	0.0105049
56702	Hist1h1b	H1.5|H1B|H1f5|H1s-3	histone cluster 1, H1b	13	protein-coding	10145	-0.254959	1.3687	10.7934	0.00118185	0.0105051
14179	Fgf8	Aigf|Fgf-8	fibroblast growth factor 8	19	protein-coding	10401	0.215692	2.07103	10.783	0.00118818	0.0105555
21804	Tgfb1i1	ARA55|Hic5|TSC-5|hic-5	transforming growth factor beta 1 induced transcript 1	7	protein-coding	10187	0.225672	1.94139	10.7782	0.00119112	0.0105757
20340	Glg1	AI593353|AW537898|CFR|CFR-1|ESL-1|MG-160|MG160|Selel	golgi apparatus protein 1	8	protein-coding	10575	0.235875	1.79853	10.7622	0.00120097	0.0106572
15438	Hoxd9	Hox-4.4|Hox-5.2	homeobox D9	2	protein-coding	10641	0.239096	1.72839	10.7594	0.00120282	0.0106676
328580	Tubgcp6	AI843275|D430023H11|GCP-6|mKIAA1669	tubulin, gamma complex associated protein 6	15	protein-coding	10349	-0.24727	1.54936	10.7432	0.00121279	0.0107481
56046	Uqcc1	2310079L17Rik|2410003P15Rik|3110038N19Rik|Bfzb|Bfzp|Cbp3|Uqcc	ubiquinol-cytochrome c reductase complex assembly factor 1	2	protein-coding	10756	0.213817	2.0947	10.7425	0.00121326	0.0107481
67905	Ppm1m	2810423O19Rik|AW610647|C77250|PP2Ceta	protein phosphatase 1M	9	protein-coding	10770	-0.257943	1.38882	10.7409	0.00121423	0.0107497
70292	Afap1	2600003E23Rik|9630044L16Rik|AI848729|Afap|mKIAA3018	actin filament associated protein 1	5	protein-coding	10659	-0.22263	1.91298	10.74	0.0012148	0.0107497
74238	Mterf2	1700007D05Rik|Mterfd3	mitochondrial transcription termination factor 2	10	protein-coding	11935	-0.210163	2.14745	10.7382	0.00121592	0.0107522
64655	Mrps22	3100002P07Rik|Rpms22	mitochondrial ribosomal protein S22	9	protein-coding	10486	-0.26405	1.28055	10.7374	0.00121643	0.0107522
20863	Stfa3	Stf3	stefin A3	16	protein-coding	10462	0.233426	1.77623	10.7356	0.00121759	0.0107564
71983	Tmco6	2410015B03Rik	transmembrane and coiled-coil domains 6	18	protein-coding	10135	0.227789	1.84718	10.7287	0.00122191	0.0107828
105827	Amigo2	AI415330|AMIGO-2|AW208913|Ali1	adhesion molecule with Ig like domain 2	15	protein-coding	10772	-0.201795	2.29844	10.7287	0.00122194	0.0107828
21887	Tle3	2610103N05Rik|ESG|Grg3a|Grg3b|mKIAA1547	transducin-like enhancer of split 3	9	protein-coding	10653	0.235647	1.74448	10.7175	0.001229	0.010839
104360	Isl2	3110001N10Rik	insulin related protein 2 (islet 2)	9	protein-coding	10852	0.224173	1.865	10.7051	0.00123687	0.0109024
66957	Serpinb11	2310046M08Rik|AU015399	serine (or cysteine) peptidase inhibitor, clade B (ovalbumin), member 11	1	protein-coding	10378	0.296381	0.862354	10.7033	0.00123804	0.0109066
14299	Ncs1	9430075O15Rik|A730032G13Rik|AI836659|Freq|Mfreq|NCS-1	neuronal calcium sensor 1	2	protein-coding	10976	-0.236419	1.74266	10.6995	0.00124045	0.0109218
16976	Lrpap1	AA617339|AI790446|AU042172|C77774|HBP44|RAP	low density lipoprotein receptor-related protein associated protein 1	5	protein-coding	11093	-0.227412	1.89461	10.6977	0.00124159	0.0109257
66455	Cnpy4	2610019P18Rik	canopy FGF signaling regulator 4	5	protein-coding	11206	-0.239812	1.74253	10.6907	0.00124609	0.0109592
75647	Ssmem1	1700016K02Rik|1700025E21Rik	serine-rich single-pass membrane protein 1	6	protein-coding	10158	0.229282	1.79788	10.6885	0.00124748	0.0109654
12905	Cradd	RAIDD	CASP2 and RIPK1 domain containing adaptor with death domain	10	protein-coding	11495	0.219898	1.95902	10.6768	0.00125513	0.0110252
237858	Trarg1	C130069F04Rik|DSPB1|Lost1|Tusc5	trafficking regulator of GLUT4 (SLC2A4) 1	11	protein-coding	10262	0.246297	1.50251	10.6758	0.00125568	0.0110252
216835	Usp43	-	ubiquitin specific peptidase 43	11	protein-coding	10630	-0.228155	1.81137	10.6742	0.00125674	0.0110282
67900	Mtfp1	1700020C11Rik|2610507A21Rik|AV005788|Mtp18	mitochondrial fission process 1	11	protein-coding	10423	-0.276209	1.12401	10.6731	0.00125742	0.0110282
11699	Ambp	AI194774|ASPI|HI-30|Intin4|Itil|UTI	alpha 1 microglobulin/bikunin precursor	4	protein-coding	11408	-0.224931	1.99526	10.6604	0.00126583	0.01109
14113	Fbl	AL022665|FIB|FLRN|RNU3IP1	fibrillarin	7	protein-coding	11289	-0.212122	2.08222	10.6602	0.00126587	0.01109
22757	Zkscan5	AI132486|AI326970|Zfp95|hKraba1	zinc finger with KRAB and SCAN domains 5	5	protein-coding	10368	-0.222938	1.95769	10.6523	0.00127104	0.0111233
231842	Amz1	5330426I05|6530401C20Rik	archaelysin family metallopeptidase 1	5	protein-coding	10391	-0.20921	2.21492	10.6519	0.0012713	0.0111233
13859	Eps15l1	9830147J04Rik|AI593686|Eps15-rs|Eps15R	epidermal growth factor receptor pathway substrate 15-like 1	8	protein-coding	10636	-0.186117	2.71318	10.6511	0.00127177	0.0111233
13437	Dnpep	AA407814	aspartyl aminopeptidase	1	protein-coding	10553	-0.23402	1.75022	10.6398	0.00127923	0.0111823
75416	Nop14	2610033H07Rik|Nol14	NOP14 nucleolar protein	5	protein-coding	11506	0.188624	2.59858	10.6363	0.00128154	0.0111963
77669	Arhgef38	9130221D24Rik|D630013G24Rik	Rho guanine nucleotide exchange factor (GEF) 38	3	protein-coding	11910	0.252807	1.42586	10.6317	0.0012846	0.0112168
77767	Ermn	A330104H05Rik|AI854460|ermin|mKIAA1189	ermin, ERM-like protein	2	protein-coding	10656	0.212898	2.06922	10.6249	0.00128914	0.011246
381352	Mamdc4	Gm995	MAM domain containing 4	2	protein-coding	11580	-0.219633	2.01652	10.6245	0.00128935	0.011246
13706	Cela2a	Ela-2|Ela2|Ela2a	chymotrypsin-like elastase family, member 2A	4	protein-coding	10861	-0.245419	1.59409	10.6224	0.0012908	0.0112523
69129	Pex11g	1810022F11Rik|1810049N02Rik|Pex11c|Pex11gamma	peroxisomal biogenesis factor 11 gamma	8	protein-coding	10739	-0.244591	1.56409	10.6201	0.00129231	0.0112593
100039062	Gm2027	-	nuclear assembly factor 1 homolog pseudogene	12	pseudo	12353	0.253894	1.44217	10.6302	0.00129512	0.0112735
22141	Tub	rd5|tub	tubby bipartite transcription factor	7	protein-coding	10208	-0.275175	1.24188	10.6155	0.00129536	0.0112735
84036	Kcnn1	AI854248|KCa2.1|SK1	potassium intermediate/small conductance calcium-activated channel, subfamily N, member 1	8	protein-coding	11379	-0.226504	1.81359	10.6107	0.0012986	0.0112954
100504183	Krtap16-1	Gm11570	keratin associated protein 16-1	11	protein-coding	10841	-0.300315	0.840433	10.6068	0.00130119	0.0113117
218441	Zfyve16	AI035632|B130024H06Rik|B130031L15|mKIAA0305	zinc finger, FYVE domain containing 16	13	protein-coding	11058	0.239032	1.69978	10.6038	0.00130327	0.0113236
229672	Bcl2l15	Bfk|Gm566	BCLl2-like 15	3	protein-coding	10852	0.223397	1.88495	10.6014	0.00130486	0.0113312
241322	Zbtb6	A830092L04Rik|ZID|Zfp482	zinc finger and BTB domain containing 6	2	protein-coding	11565	0.231611	1.79748	10.6001	0.0013057	0.0113323
73713	Rbm20	1110018J23Rik|2010003H22Rik|AI646761	RNA binding motif protein 20	19	protein-coding	10319	0.22151	1.98694	10.5957	0.00131059	0.0113685
67247	2002-03-01	2810484M10Rik|Mosc2|mARC1	mitochondrial amidoxime reducing component 2	1	protein-coding	10597	-0.234616	1.74307	10.5909	0.00131194	0.011374
70312	Cactin	2510012J08Rik	cactin, spliceosome C complex subunit	10	protein-coding	10532	-0.237727	1.74214	10.5838	0.00131675	0.0114095
12424	Cck	-	cholecystokinin	9	protein-coding	10411	0.249385	1.62873	10.5738	0.00132359	0.0114624
12740	Cldn4	Cep-r|Cpetr|Cpetr1	claudin 4	5	protein-coding	10887	-0.249867	1.43274	10.5721	0.00132471	0.0114659
18190	Nrxn2	6430591O13Rik|mKIAA0921	neurexin II	19	protein-coding	11060	-0.273514	1.17883	10.5686	0.00132712	0.0114784
100040999	Gm3086	-	RuvB-like protein 1 pseudogene	12	pseudo	10853	0.212194	2.07994	10.5679	0.00132762	0.0114784
12767	Cxcr4	CD184|CXC-R4|CXCR-4|Cmkar4|LESTR|PB-CKR|PBSF/SDF-1|Sdf1r|b2b220Clo	chemokine (C-X-C motif) receptor 4	1	protein-coding	10715	-0.190137	2.54993	10.565	0.00132961	0.0114818
64654	Fgf23	-	fibroblast growth factor 23	6	protein-coding	10099	0.240039	1.73735	10.5716	0.00132996	0.0114818
329324	Syt14	B230320I09Rik|sytXIV	synaptotagmin XIV	1	protein-coding	11400	0.249059	1.46884	10.5642	0.00133018	0.0114818
75173	Tex38	4930544O15Rik|Theg4	testis expressed 38	4	protein-coding	10812	-0.234787	1.73335	10.5603	0.00133282	0.0114921
14923	Guk1	AA409738|AL033299|AL033300|AV026611|Gmk|Guk-1	guanylate kinase 1	11	protein-coding	11140	-0.236871	1.74878	10.5603	0.00133282	0.0114921
56216	Stx1b	Stx1b2|Stx1bl|Syn1b	syntaxin 1B	7	protein-coding	10743	-0.206355	2.19269	10.5535	0.00133755	0.0115265
209318	Gps1	Cops1|Csn1|R75577|Sgn1	G protein pathway suppressor 1	11	protein-coding	11157	-0.230588	1.7837	10.5478	0.00134146	0.0115493
69702	Ndufaf1	2410001M24Rik|CGI-65|CIA30	NADH:ubiquinone oxidoreductase complex assembly factor 1	2	protein-coding	11143	0.241504	1.65281	10.5568	0.00134165	0.0115493
13871	Ercc2	AA407812|AU020867|AW240756|CXPD|Ercc-2|Mhdarco15|RCO015|XPD	excision repair cross-complementing rodent repair deficiency, complementation group 2	7	protein-coding	10114	0.19554	2.44449	10.5442	0.00134394	0.0115627
20822	Ro60	1810007I17Rik|A530054J02Rik|AI646302|SS-A/Ro|Ssa|Ssa2|Trove2	Ro60, Y RNA binding protein	1	protein-coding	10606	0.214327	2.03578	10.5414	0.00134589	0.0115732
67283	Slc25a19	2900089E13Rik|DNC|MUP1|TPC	solute carrier family 25 (mitochondrial thiamine pyrophosphate carrier), member 19	11	protein-coding	10265	-0.231505	1.74758	10.5319	0.00135256	0.0116242
67199	Pfdn1	2700086I23Rik|AA408327|AU044714	prefoldin 1	18	protein-coding	12690	0.247256	1.60013	10.5267	0.00135617	0.0116489
54377	Cacng4	AI413107|AW491861	calcium channel, voltage-dependent, gamma subunit 4	11	protein-coding	12721	-0.284722	1.04585	10.5195	0.0013612	0.0116858
494448	Cbx6	-	chromobox 6	15	protein-coding	10519	-0.234952	1.6744	10.5184	0.00136197	0.0116861
69635	Dapk1	D13Ucla1|DAP-Kinase	death associated protein kinase 1	13	protein-coding	11646	-0.286475	1.03731	10.5127	0.00136599	0.0117142
239849	Cd200r4	F630107N04Rik|MCD200RLa	CD200 receptor 4	16	protein-coding	10289	0.268286	1.17132	10.5106	0.00136751	0.0117209
80517	Herpud2	5031400M07Rik|AB041580	HERPUD family member 2	9	protein-coding	10807	0.243942	1.54505	10.5058	0.00137092	0.0117437
110920	Hspa13	1600002I10Rik|AV006182|B230217N24Rik|Stch	heat shock protein 70 family, member 13	16	protein-coding	10544	0.223279	1.85688	10.4977	0.00137667	0.0117835
20423	Shh	9530036O11Rik|Dsh|Hhg1|Hx|Hxl3|M100081|ShhNC	sonic hedgehog	5	protein-coding	11222	0.3462	0.528697	10.4967	0.00137737	0.0117835
66381	Rnf113a2	2310020H19Rik|AI426758|Rnf113a	ring finger protein 113A2	12	protein-coding	10269	0.313883	1.32232	11.2585	0.00137803	0.0117835
216739	Acsl6	A330035H04Rik|AW050338|Facl6|LACS|Lacsl|mKIAA0837	acyl-CoA synthetase long-chain family member 6	11	protein-coding	12419	0.198621	2.35568	10.495	0.00137854	0.0117835
381229	Cfap58	Ccdc147|Gm969	cilia and flagella associated protein 58	19	protein-coding	10566	-0.252877	1.42247	10.4913	0.00138118	0.0117997
384724	Cyp2t4	Gm1448|Gm1450	cytochrome P450, family 2, subfamily t, polypeptide 4	7	protein-coding	11448	-0.220272	1.94392	10.4855	0.00138537	0.0118291
16412	Itgb1	4633401G24Rik|AA409975|AA960159|CD29|Fnrb|Gm9863|gpIIa	integrin beta 1 (fibronectin receptor beta)	8	protein-coding	12946	0.298983	0.923338	10.4898	0.00138725	0.0118387
235431	Coro2b	CLIPINC|E130012P22Rik	coronin, actin binding protein, 2B	9	protein-coding	11165	-0.244783	1.58792	10.481	0.00138857	0.0118388
12696	Cirbp	Cirp|R74941	cold inducible RNA binding protein	10	protein-coding	10326	-0.203342	2.27381	10.4808	0.00138875	0.0118388
70381	Tecpr1	2210010N04Rik|mKIAA1358	tectonin beta-propeller repeat containing 1	5	protein-coding	10332	-0.219477	1.9593	10.4701	0.00139639	0.0118975
74030	Rin2	2010003K16Rik|4632403N06Rik|AW821980|RASSF4	Ras and Rab interactor 2	2	protein-coding	11412	-0.261609	1.30318	10.469	0.0013972	0.011898
225608	Sh3tc2	D430044G18Rik	SH3 domain and tetratricopeptide repeats 2	18	protein-coding	10788	0.249979	1.53822	10.4662	0.00139935	0.0119063
233908	Fus	D430004D17Rik|D930039C12Rik|Fus1|Tls	fused in sarcoma	7	protein-coding	10951	0.242854	1.59891	10.4656	0.00139967	0.0119063
104307	Rnu12	-	RNA U12, small nuclear	15	snRNA	10336	-0.204664	2.19618	10.4627	0.00140174	0.0119174
94332	Cadm3	BIgR|Igsf4b|Necl-1|Necl1|SynCAM3|Tsll1	cell adhesion molecule 3	1	protein-coding	10513	0.232144	1.61475	10.4514	0.00140999	0.011972
55925	Syt8	-	synaptotagmin VIII	7	protein-coding	10362	-0.212696	2.04989	10.4511	0.00141023	0.011972
16490	Kcna2	Akr6a4|Gm10672|Kca1-2|Kv1.2|Mk-2	potassium voltage-gated channel, shaker-related subfamily, member 2	3	protein-coding	11770	0.187127	2.66117	10.4551	0.00141122	0.011972
333182	Cox6b2	1700067P11Rik|BC048670|COXVIB2	cytochrome c oxidase subunit 6B2	7	protein-coding	10224	-0.230587	1.75341	10.4493	0.00141155	0.011972
11832	Aqp7	AQP7L|AQPap	aquaporin 7	4	protein-coding	10514	0.225625	1.86496	10.4487	0.00141194	0.011972
69106	Stoml1	1810015E19Rik|AI847431|SLP1|STORP|UNC24|WPB72	stomatin-like 1	9	protein-coding	10909	-0.242	1.60907	10.4467	0.00141341	0.011978
13057	Cyba	b558|nmf333|p22-phox|p22phox	cytochrome b-245, alpha polypeptide	8	protein-coding	14036	-0.211743	2.08826	10.4451	0.00141455	0.0119784
53604	Zpbp	4930486K01Rik|Iam38|Sp38	zona pellucida binding protein	11	protein-coding	10243	0.221333	1.87391	10.4446	0.00141497	0.0119784
110308	Krt5	3300001P10Rik|AW146334|CK5|K5|Krt2-5|Tfip8	keratin 5	15	protein-coding	10946	-0.246048	1.6322	10.4521	0.00141613	0.0119789
19265	Ptprcap	AI605264|CD-45-AP|LPAP|LSM-1	protein tyrosine phosphatase, receptor type, C polypeptide-associated protein	19	protein-coding	11154	-0.218765	1.94698	10.4424	0.00141654	0.0119789
17181	Matn2	Crtm2|matrilin-2	matrilin 2	15	protein-coding	12293	0.282997	1.08598	10.4402	0.00141814	0.0119832
74347	Meak7	4632415K11Rik|Kiaa1609|Tldc1	MTOR associated protein , eak-7 homolog	8	protein-coding	10249	-0.212524	2.12165	10.4397	0.00141857	0.0119832
387565	Cd300c	Clm6	CD300C molecule	11	protein-coding	10056	-0.271067	1.13948	10.4377	0.00142	0.0119889
102182	Prmt9	AI931714|Prmt10	protein arginine methyltransferase 9	8	protein-coding	10312	-0.230976	1.74935	10.4264	0.0014283	0.0120481
70831	Krtap31-1	4733401H21Rik|AI506529	keratin associated protein 31-1	11	protein-coding	11522	-0.298188	0.907335	10.4261	0.00142853	0.0120481
80891	Fcrls	2810439C17Rik|9330158F12|FcRH2sc|Fcrh2|IFGP2|IgSR|MMAN-g|Msr2|moFcRH2sc	Fc receptor-like S, scavenger receptor	3	protein-coding	10933	0.201283	2.21325	10.4228	0.00143097	0.0120622
73862	Spata48	4930415F15Rik	spermatogenesis associated 48	11	protein-coding	10462	0.222154	1.84246	10.4102	0.00144038	0.0121351
71425	Bpifb9a	4833413D08Rik|AI413838	BPI fold containing family B, member 9A	2	protein-coding	11480	-0.309641	0.809506	10.4067	0.00144298	0.0121505
12580	Cdkn2c	C77269|INK4c|p18|p18-INK4c|p18-INK6|p18INK4c	cyclin dependent kinase inhibitor 2C	4	protein-coding	10388	0.289373	0.835109	10.402	0.0014465	0.0121642
11489	Adam12	Mltna	a disintegrin and metallopeptidase domain 12 (meltrin alpha)	7	protein-coding	10654	-0.306656	0.812404	10.4015	0.00144683	0.0121642
104175	Sbk1	Sbk	SH3-binding kinase 1	7	protein-coding	10115	-0.222991	1.83411	10.4009	0.00144728	0.0121642
11890	Asgr2	ASGPR2|Asgr|Asgr-2|HL-2	asialoglycoprotein receptor 2	11	protein-coding	10958	-0.210221	2.08611	10.3999	0.00144807	0.0121642
107734	Mrpl30	2310001L22Rik|L30mt|MRP-L28|MRP-L30|Rpml28	mitochondrial ribosomal protein L30	1	protein-coding	10954	0.211424	2.09722	10.3994	0.00144845	0.0121642
100217428	Snord57	MBII-434	small nucleolar RNA, C/D box 57	2	snoRNA	10392	-0.226398	1.83056	10.3981	0.00144937	0.0121648
54188	Cpsf4	30kDa|C79664	cleavage and polyadenylation specific factor 4	5	protein-coding	10522	-0.228368	1.75209	10.3965	0.00145058	0.0121648
78670	Plekhj1	9530063M10Rik	pleckstrin homology domain containing, family J member 1	10	protein-coding	10746	-0.214627	2.0175	10.3962	0.00145082	0.0121648
66610	Abi3	2210414K06Rik|AI987680|NESH	ABI gene family, member 3	11	protein-coding	10750	-0.265144	1.26776	10.3948	0.0014519	0.0121674
232585	Vwde	Gm467	von Willebrand factor D and EGF domains	6	protein-coding	10710	0.259493	1.33431	10.3889	0.00145629	0.0121921
20908	Stx3	Syn-3	syntaxin 3	19	protein-coding	12032	0.232989	1.72465	10.3889	0.0014564	0.0121921
100217468	Snord45b	MBII-412	small nucleolar RNA, C/D box 45B	3	snoRNA	11173	-0.251762	1.4416	10.3848	0.00145952	0.0122118
15464	Hrc	-	histidine rich calcium binding protein	7	protein-coding	10568	-0.206992	2.20427	10.3803	0.00146278	0.0122326
98685	Trmt1l	1190005F20Rik|AW226554|C1orf25|Trm1-like|Trm1l	tRNA methyltransferase 1 like	1	protein-coding	11814	0.246154	1.57221	10.3835	0.00146724	0.0122635
19231	Ptma	Thym	prothymosin alpha	1	protein-coding	10674	-0.343701	0.35553	10.3709	0.00146996	0.0122797
223706	Cyp2d34	-	cytochrome P450, family 2, subfamily d, polypeptide 34	15	protein-coding	10270	-0.204161	2.28898	10.3678	0.00147233	0.012293
435145	Shisa8	Orf26|ckamp39	shisa family member 8	15	protein-coding	10943	-0.263421	1.31921	10.3492	0.00148663	0.0124008
21664	Phlda1	DT1P1B11|TDAG51|Tdag	pleckstrin homology like domain, family A, member 1	10	protein-coding	10934	0.215243	2.02137	10.3488	0.00148681	0.0124008
100217434	Snord88c	MBII-180	small nucleolar RNA, C/D box 88C	7	snoRNA	10287	-0.246499	1.47813	10.3478	0.00148764	0.0124012
53860	2009-09-01	MSF1|Msf|PNUTL4|Sint1	septin 9	11	protein-coding	10353	0.211006	2.1366	10.3459	0.00148907	0.0124066
12177	Bnip3l	C86132|D14Ertd719e|Nip3L|Nix	BCL2/adenovirus E1B interacting protein 3-like	14	protein-coding	10789	-0.234273	1.65699	10.3443	0.00149031	0.0124103
73233	Zfp942	3110048L19Rik	zinc finger protein 942	17	protein-coding	10659	0.265647	1.1772	10.3407	0.00149312	0.012423
208117	Aph1b	2310057K14Rik|Aph1c	aph1 homolog B, gamma secretase subunit	9	protein-coding	11754	0.197535	2.32181	10.3401	0.00149354	0.012423
18749	Prkacb	CbPKA|Pkacb	protein kinase, cAMP dependent, catalytic, beta	3	protein-coding	10662	0.212659	2.03642	10.3393	0.00149419	0.012423
233065	Alkbh6	AI839550|Abh6|C130099A02	alkB homolog 6	7	protein-coding	11649	-0.219523	1.88947	10.3339	0.00149836	0.0124512
19646	Rbbp4	RBAP48|mRbAp48	retinoblastoma binding protein 4, chromatin remodeling factor	4	protein-coding	10737	0.205324	2.21662	10.3277	0.00150317	0.0124761
216965	Taok1	2810468K05Rik|AU020252|D130018F14Rik|Map3k16|Markk|Psk2	TAO kinase 1	11	protein-coding	10767	0.207575	2.13102	10.3273	0.00150346	0.0124761
381693	Wdr95	4930434E21Rik	WD40 repeat domain 95	5	protein-coding	10610	-0.252736	1.35822	10.327	0.00150372	0.0124761
72993	Appl1	2900057D21Rik|7330406P05Rik|AI585782|AW209077|BB022931|C88264|DIP13	adaptor protein, phosphotyrosine interaction, PH domain and leucine zipper containing 1	14	protein-coding	11599	0.225635	1.77459	10.3228	0.00150702	0.0124927
70891	Spdya	4921517J08Rik|4930548B21Rik|GS4|MLZ-465|Spdy1	speedy/RINGO cell cycle regulator family, member A	17	protein-coding	10435	0.209513	2.11837	10.3218	0.00150774	0.0124927
171200	Vmn1r19	V1rc27	vomeronasal 1 receptor 19	6	protein-coding	11046	0.312509	0.705351	10.3214	0.0015081	0.0124927
319179	Hist1h2be	Gm11398	histone cluster 1, H2be	13	protein-coding	10599	-0.210147	2.11247	10.3237	0.00151322	0.0125229
268933	Wdr24	BC037651	WD repeat domain 24	17	protein-coding	11234	-0.232363	1.74212	10.3147	0.00151332	0.0125229
14866	Gstm5	-	glutathione S-transferase, mu 5	3	protein-coding	11190	0.214224	2.02966	10.3124	0.00151513	0.0125313
74511	Lrrc17	37kDa|4833425M04Rik|6130400C22Rik|P37nb	leucine rich repeat containing 17	5	protein-coding	11667	0.242098	1.58908	10.3106	0.00151667	0.0125375
14664	Slc6a9	Glyt-1|Glyt1	solute carrier family 6 (neurotransmitter transporter, glycine), member 9	4	protein-coding	11675	-0.242631	1.57461	10.3078	0.00151871	0.0125478
56794	Hacl1	1600020H07Rik|Hpcl|Phyh2	2-hydroxyacyl-CoA lyase 1	14	protein-coding	10109	0.218663	1.96746	10.3007	0.00152435	0.0125752
627049	Zfp800	AA407452|Znf800	zinc finger protein 800	6	protein-coding	10238	0.220301	1.84172	10.3003	0.00152462	0.0125752
17843	Mup4	Mup-4|Mup1	major urinary protein 4	4	protein-coding	10148	-0.326731	0.616944	10.3	0.00152489	0.0125752
223754	Tbc1d22a	BC023106|D15Ertd781e	TBC1 domain family, member 22a	15	protein-coding	10412	-0.234743	1.74709	10.2996	0.0015252	0.0125752
142687	Asb14	Asb-14	ankyrin repeat and SOCS box-containing 14	14	protein-coding	12119	0.224528	1.84586	10.2982	0.00152629	0.0125776
66094	Lsm7	0910001B06Rik|1110033F18Rik	LSM7 homolog, U6 small nuclear RNA and mRNA degradation associated	10	protein-coding	10242	-0.187448	2.54716	10.2944	0.00152932	0.0125934
74596	Cds1	4833409J18Rik|AI314024|AW125888	CDP-diacylglycerol synthase 1	5	protein-coding	12163	-0.263962	1.26078	10.2938	0.00152981	0.0125934
546144	Wdr72	AW558070|D230040E23	WD repeat domain 72	9	protein-coding	11661	-0.350303	0.394128	10.2888	0.00153379	0.0126196
74237	Tubgcp2	1700022B05Rik	tubulin, gamma complex associated protein 2	7	protein-coding	10540	-0.204776	2.18899	10.2873	0.00153492	0.0126224
23961	Oas1b	Flv|L1|Mmu-L1|Oas1|Oias-2|Oias2|Wnv	2'-5' oligoadenylate synthetase 1B	5	protein-coding	11338	-0.218392	1.94399	10.2859	0.00153603	0.012625
67605	Akt1s1	1110012J22Rik|AI227026|Lobe|Lobel|PRAS40	AKT1 substrate 1 (proline-rich)	7	protein-coding	11208	-0.194138	2.42278	10.2823	0.00153895	0.0126424
74102	Slc35a5	1010001J06Rik|AU021179|BB097433|D16Ertd450e|D730043G07Rik	solute carrier family 35, member A5	16	protein-coding	11047	0.21908	1.99159	10.2886	0.00154094	0.0126522
69253	Hspb2	27kDa|2810021G24Rik|HSP27|MKBP	heat shock protein 2	9	protein-coding	10354	0.202306	2.25959	10.2781	0.00154231	0.0126568
13421	Dnase1l3	DNasegamma|Dhp2|Lsd	deoxyribonuclease 1-like 3	14	protein-coding	11748	-0.216338	1.96847	10.2759	0.00154401	0.0126642
110958	M1ap	D6Mm5e	meiosis 1 associated protein	6	protein-coding	10896	0.216535	1.95379	10.2725	0.0015468	0.0126762
27041	G3bp1	AI849976|B430204O07|C87777|G3bp|mKIAA4115	GTPase activating protein (SH3 domain) binding protein 1	11	protein-coding	10261	-0.241308	1.56119	10.2713	0.00154771	0.0126762
16897	Llgl1	AI325176|Lgl1|Llglh|Mgl1	LLGL1 scribble cell polarity complex component	11	protein-coding	10817	-0.222439	1.86729	10.2711	0.00154787	0.0126762
24055	Sh3bp2	3BP2	SH3-domain binding protein 2	5	protein-coding	10383	-0.233519	1.7011	10.2685	0.00154999	0.0126869
13528	Dtnb	-	dystrobrevin, beta	12	protein-coding	11077	0.234029	1.6932	10.2673	0.00155095	0.0126882
21743	Inmt	Temt	indolethylamine N-methyltransferase	6	protein-coding	10655	-0.240876	1.48785	10.264	0.0015536	0.0126937
237310	Il22ra2	CRF2-10|CRF2-s1|CRF2X|Il-22bp	interleukin 22 receptor, alpha 2	10	protein-coding	11113	0.241671	1.50263	10.2635	0.00155399	0.0126937
76422	Mroh3	2310006M14Rik	maestro heat-like repeat family member 3	1	protein-coding	10386	0.213394	2.0794	10.2635	0.00155402	0.0126937
52206	Anapc4	2610306D21Rik|APC4|D5Ertd249e	anaphase promoting complex subunit 4	5	protein-coding	10660	-0.229764	1.74523	10.2588	0.00155779	0.0127179
17232	Mcpt9	MMCP-1|MMCP-9|MMCP9	mast cell protease 9	14	protein-coding	10115	-0.323433	0.522758	10.2569	0.00155934	0.012724
107971	Frs3	4930417B13Rik|AI449674|Frs2beta|Snt2	fibroblast growth factor receptor substrate 3	17	protein-coding	11305	-0.195353	2.34853	10.2485	0.00156614	0.0127729
76444	Krtap4-7	2310037K05Rik|KAP4.7|KRTAP4.7	keratin associated protein 4-7	11	protein-coding	10463	-0.249191	1.35972	10.2395	0.00157343	0.0128211
20817	Srpk2	AW226533|AW492537|AW547358|Wbp6|mSRPK2	serine/arginine-rich protein specific kinase 2	5	protein-coding	10271	0.247746	1.47917	10.2388	0.00157397	0.0128211
100217432	Snord71	MBII-239	small nucleolar RNA, C/D box 71	8	snoRNA	11966	0.226298	1.76252	10.2377	0.00157491	0.0128211
21873	Tjp2	ZO-2	tight junction protein 2	19	protein-coding	10429	0.268088	1.1593	10.2372	0.00157529	0.0128211
24066	Spry4	A030006O18Rik|sprouty4	sprouty RTK signaling antagonist 4	18	protein-coding	10347	0.196222	2.41769	10.2279	0.00158291	0.0128765
12626	Cetn3	MmCEN3	centrin 3	13	protein-coding	11591	0.241536	1.5007	10.2221	0.0015878	0.0129096
14548	Mrps33	AI841153|CGI-139|Gdap3|MRP-S33|PTD003	mitochondrial ribosomal protein S33	6	protein-coding	10542	0.239041	1.58111	10.2201	0.0015893	0.0129152
229474	Fhdc1	6330505N24Rik|Gm126	FH2 domain containing 1	3	protein-coding	11627	0.220932	1.82923	10.217	0.00159193	0.0129299
52202	Rbm34	4930547K05Rik|6330444B11|D8Ertd233e	RNA binding motif protein 34	8	protein-coding	10662	-0.230553	1.62914	10.2143	0.00159411	0.012941
50720	Sacs	A230052M14|DNAJC29|E130115J16Rik	sacsin	14	protein-coding	10815	0.234227	1.61209	10.2105	0.0015973	0.0129602
21402	Skp1a	15kDa|2610043E24Rik|2610206H23Rik|EMC19|OCP-II|OCP2|SKP1|Tceb1l|p19A|p19Skp1	S-phase kinase-associated protein 1A	11	protein-coding	11080	0.221995	1.84175	10.2084	0.00159903	0.0129676
111241	Hmga1b	Hmga1-rs1|Hmgi-rs1	high mobility group AT-hook 1B	11	protein-coding	10341	-0.264735	1.25718	10.2047	0.00160204	0.0129798
27993	Imp4	AA409888|AV031295|D1Wsu40e	IMP4, U3 small nucleolar ribonucleoprotein	1	protein-coding	10760	-0.244865	1.50277	10.2046	0.00160218	0.0129798
75747	Sesn3	5630400E15Rik|BC003348|SEST3	sestrin 3	9	protein-coding	12256	0.212235	2.08227	10.2071	0.00160737	0.0130114
237758	Zfp454	B230342N19	zinc finger protein 454	11	protein-coding	11217	-0.222469	1.89777	10.1979	0.00160772	0.0130114
66358	Adprm	2310004I24Rik|MDS006	ADP-ribose/CDP-alcohol diphosphatase, manganese dependent	11	protein-coding	10885	-0.228468	1.72871	10.1904	0.00161395	0.0130552
208169	Slc9c1	Gm610|NHE-10|Slc9a10|sNHE|spermNHE	solute carrier family 9, subfamily C (Na+-transporting carboxylic acid decarboxylase), member 1	16	protein-coding	11138	0.249589	1.37341	10.1801	0.00162261	0.0131185
218543	Srek1	8430401B01|AI450757|AI462342|SRrp508|SRrp86|Sfrs12|Srsf12	splicing regulatory glutamine/lysine-rich protein 1	13	protein-coding	11074	0.230126	1.78621	10.1811	0.00162616	0.0131405
383678	Obp2b	Lcn14	odorant binding protein 2B	2	protein-coding	10710	-0.266847	1.15328	10.1748	0.00162712	0.0131415
69605	Lnpk	2310011O18Rik|4921514L11Rik|9530051D01Rik|AI666268|Lnp|Lnpk1|Ul|ulnaless	lunapark, ER junction formation factor	2	protein-coding	10630	0.26682	1.13117	10.1737	0.00162801	0.013142
226518	Nmnat2	AI843915|D030041I09Rik|PNAT1|PNAT2	nicotinamide nucleotide adenylyltransferase 2	1	protein-coding	10135	0.234653	1.59131	10.1655	0.00163493	0.0131912
15209	Hesx1	HES-1|Rpx	homeobox gene expressed in ES cells	14	protein-coding	10945	0.206547	2.12694	10.1542	0.00164455	0.013262
75586	Krtap9-3	2310040M23Rik	keratin associated protein 9-3	11	protein-coding	10367	-0.287152	0.976305	10.1529	0.00164578	0.0132652
23936	Lynx1	AI838844|SLURP-2	Ly6/neurotoxin 1	15	protein-coding	10718	-0.21585	1.99342	10.1456	0.00165203	0.0133088
11877	Arvcf	-	armadillo repeat gene deleted in velocardiofacial syndrome	16	protein-coding	10810	-0.216793	1.95473	10.1437	0.00165355	0.0133135
11769	Ap1s1	AP19	adaptor protein complex AP-1, sigma 1	5	protein-coding	10523	-0.210935	2.00698	10.1428	0.0016543	0.0133135
60599	Trp53inp1	2700057G22Rik|SIP|SIP18|SIP27|Stinp|Teap|p53DINP1	transformation related protein 53 inducible nuclear protein 1	4	protein-coding	10664	0.225317	1.80319	10.1408	0.00165609	0.0133193
51885	Tubgcp4	4932441P04Rik|76p|D2Ertd435e|GCP-4	tubulin, gamma complex associated protein 4	2	protein-coding	10488	0.205896	2.10223	10.1398	0.00165694	0.0133193
268903	Nrip1	6030458L20Rik|8430438I05Rik|9630050P12|AA959574|AW456757|RIP140	nuclear receptor interacting protein 1	16	protein-coding	11240	0.223814	1.73755	10.1391	0.00165755	0.0133193
544791	Myh13	MyHC-eo	myosin, heavy polypeptide 13, skeletal muscle	11	protein-coding	10682	-0.233331	1.62966	10.1356	0.00166054	0.0133366
11364	Acadm	AU018656|MCAD	acyl-Coenzyme A dehydrogenase, medium chain	3	protein-coding	10975	-0.249542	1.34078	10.1327	0.00166301	0.0133497
106143	Cggbp1	AA960172|AL023996|AW045841	CGG triplet repeat binding protein 1	16	protein-coding	11941	0.314384	0.665808	10.1361	0.00166749	0.013372
72020	Zfp654	1600021C16Rik|1810008K20Rik|433036|Gm5488|Znf654	zinc finger protein 654	16	protein-coding	11941	0.314384	0.665808	10.1361	0.00166749	0.013372
12165	Gdf2	Bmp9	growth differentiation factor 2	14	protein-coding	10619	-0.323447	0.679716	10.1259	0.00166889	0.0133765
228801	Bpifb1	Lplunc1	BPI fold containing family B, member 1	2	protein-coding	10514	-0.305669	0.848222	10.129	0.00167185	0.0133935
71306	Mfap3l	4933428A15Rik|5430405D20Rik|AI461995|AW125052|NYD-sp9|mKIAA0626	microfibrillar-associated protein 3-like	8	protein-coding	10455	0.32065	0.717546	10.1197	0.00167429	0.0134062
333789	N4bp2	B3bp|E430014I16|Gm1791|Gm868	NEDD4 binding protein 2	5	protein-coding	10327	0.210879	1.98981	10.1169	0.00167671	0.0134187
17427	Mns1	AW546487	meiosis-specific nuclear structural protein 1	9	protein-coding	10822	0.243232	1.47427	10.1083	0.00168421	0.013472
66870	Serbp1	1200009K13Rik|9330147J08Rik|AL022786|Pairbp1	serpine1 mRNA binding protein 1	6	protein-coding	10394	0.274271	1.08393	10.1052	0.00168688	0.0134851
230598	Nrd1	2600011I06Rik|AI875733|NRD-C|Nrdc	nardilysin, N-arginine dibasic convertase, NRD convertase 1	4	protein-coding	10795	0.224749	1.82757	10.1033	0.00168863	0.0134851
66411	Tbcb	2410007D12Rik|AU041393|CG22|CKAPI|Ckap1	tubulin folding cofactor B	7	protein-coding	10285	-0.194851	2.3839	10.1017	0.00169001	0.0134851
15375	Foxa1	Hnf-3a|Hnf3a|Tcf-3a|Tcf3a	forkhead box A1	12	protein-coding	11854	0.272698	1.08467	10.1011	0.00169052	0.0134851
21958	Tnp1	Stp-1|TP1|Tp-1	transition protein 1	1	protein-coding	10602	-0.274898	1.08367	10.1009	0.00169072	0.0134851
14349	Fv1	Fv-1|Rv-1|Rv1	Friend virus susceptibility 1	4	protein-coding	11812	-0.25677	1.28531	10.1006	0.00169097	0.0134851
18645	Pfn2	Pfn	profilin 2	3	protein-coding	10514	0.236025	1.56062	10.0983	0.00169297	0.0134943
100040248	Gm11563	2310045F10Rik	predicted gene 11563	11	protein-coding	10855	-0.335344	0.295039	10.0925	0.00169811	0.0135284
99512	Wdr47	1810073M12Rik|AA552998|mKIAA0893	WD repeat domain 47	3	protein-coding	10486	0.221904	1.76868	10.085	0.0017047	0.0135724
67500	Ccar1	2610511G16Rik|9430036H15Rik|Carp1	cell division cycle and apoptosis regulator 1	10	protein-coding	10233	0.210022	2.03585	10.0843	0.00170535	0.0135724
80877	Lrba	C80285|D3Ertd775e|Lab300|Lba	LPS-responsive beige-like anchor	3	protein-coding	12382	0.265644	1.27868	10.0955	0.00170687	0.0135777
71978	Ppp2r2a	2410004D02Rik|mKIAA1541	protein phosphatase 2, regulatory subunit B, alpha	14	protein-coding	11627	-0.24328	1.54267	10.0801	0.00170908	0.0135885
23993	Klk7	Prss6|SCCE	kallikrein related-peptidase 7 (chymotryptic, stratum corneum)	7	protein-coding	10925	-0.247932	1.45909	10.0733	0.00171505	0.0136291
211134	Lzts1	F37|FEZ1|PSD-Zip70	leucine zipper, putative tumor suppressor 1	8	protein-coding	11913	-0.219462	1.81189	10.0713	0.00171691	0.013637
16671	Krt33b	Ha3|Ha4|Krt1-3|mHa3	keratin 33B	11	protein-coding	10348	-0.213523	1.95073	10.0695	0.00171849	0.0136428
84092	Usp8	AI574262|AW557536|Ubpy|mKIAA0055	ubiquitin specific peptidase 8	2	protein-coding	10673	0.242758	1.48232	10.0629	0.00172438	0.0136762
246049	Slc36a2	A530067G19Rik|PAT2|Tramd1	solute carrier family 36 (proton/amino acid symporter), member 2	11	protein-coding	10257	-0.213967	1.95289	10.0628	0.00172444	0.0136762
11843	Arf4	AA407803	ADP-ribosylation factor 4	14	protein-coding	11017	0.233586	1.66028	10.0562	0.00173801	0.0137744
11630	Crybg1	Aim1	crystallin beta-gamma domain containing 1	10	protein-coding	10755	0.215777	1.88522	10.0471	0.00173856	0.0137744
227613	Tubb4b	4930542G03Rik|Tubb2c|Tubb2c1	tubulin, beta 4B class IVB	2	protein-coding	10449	-0.215876	1.94996	10.0403	0.00174469	0.013816
56538	Klk11	2310015I08Rik|Prss20|TLSP	kallikrein related-peptidase 11	7	protein-coding	10405	-0.272157	1.17838	10.0381	0.00174677	0.0138256
[truncated: 1,363 more rows]

## Sheet: B33_to_ActB
GeneID	Symbol	Synonyms	description	chromosome	type_of_gene	length	logFC	logCPM	F	PValue	FDR
381280	Hjurp	6430706D22Rik|A730008H23Rik|C330011F01Rik|Gm975|Mfleg1	Holliday junction recognition protein	1	protein-coding	11077	0.381393	3.78385	66.6011	2.37435e-14	3.75669e-10
171382	Trpm8	CMR1|LTRPC6|LTrpC-6|TRPP8|Trp-p8	transient receptor potential cation channel, subfamily M, member 8	1	protein-coding	11077	0.37276	3.82607	64.6189	5.17013e-14	4.09009e-10
394436	Ugt1a1	Gnt1|UDPGT 1-1|UGT1A01|Udpgt-1a|UgtBr1	UDP glucuronosyltransferase 1 family, polypeptide A1	1	protein-coding	10101	0.343134	3.52048	48.5095	3.5972e-11	1.89716e-07
545384	Ifi214	Pyhin-B|p214	interferon activated gene 214	1	protein-coding	10475	-0.46839	1.87974	46.7644	7.51623e-11	2.97304e-07
226691	Ifi207	AI607873|Pyhin-A|pyhinA	interferon activated gene 207	1	protein-coding	10805	-0.443758	1.92732	45.6105	1.22154e-10	3.86545e-07
239739	Lamp3	1200002D17Rik|Cd208|DC-LAMP|DCLAMP|LAMP|TSC403	lysosomal-associated membrane protein 3	16	protein-coding	10179	-0.374873	2.00837	32.2974	4.19847e-08	0.000110714
104183	Chil4	Chi3l4|Ym2	chitinase-like 4	3	protein-coding	11000	-0.289538	2.90304	30.4084	9.59251e-08	0.000207172
17470	Cd200	Mox2|OX2	CD200 antigen	16	protein-coding	10501	-0.346284	2.1808	30.2146	1.04751e-07	0.000207172
16911	Lmo4	A730077C12Rik|Crp3|Etohi4	LIM domain only 4	3	protein-coding	10375	-0.370599	1.85743	29.4531	1.48145e-07	0.000260439
623121	Ifi213	E030037K03Rik|E430029J22Rik|Pydc4|Pyr-A	interferon activated gene 213	1	protein-coding	10456	-0.360646	1.90673	28.4071	2.3899e-07	0.000378131
15969	Ifna6	IFNa8/6|Ifa6|Ifa8|Ifna8	interferon alpha 6	4	protein-coding	10386	-0.413618	1.44969	27.8988	3.01781e-07	0.00043407
236149	Slc22a26	-	solute carrier family 22 (organic cation transporter), member 26	19	protein-coding	10717	-0.467958	0.871305	27.7026	3.30269e-07	0.00043546
66326	Dnajc5b	1700008A05Rik	DnaJ heat shock protein family (Hsp40) member C5 beta	3	protein-coding	10722	-0.415021	1.29172	26.3825	6.07435e-07	0.000739295
12655	Chil3	AI505981|Chi3l3|ECF-L|Ym1	chitinase-like 3	3	protein-coding	10490	-0.25942	3.14736	25.8572	7.75e-07	0.00084614
20259	Scin	AW545522|adseverin	scinderin	12	protein-coding	11082	-0.36239	1.70453	25.7838	8.0218e-07	0.00084614
94332	Cadm3	BIgR|Igsf4b|Necl-1|Necl1|SynCAM3|Tsll1	cell adhesion molecule 3	1	protein-coding	10513	-0.355271	1.61475	24.4369	1.50265e-06	0.00148593
208760	Aqp12	AB084104|mAQP12	aquaporin 12	1	protein-coding	10535	0.449777	0.816162	22.3022	4.10446e-06	0.00382004
12053	Bcl6	Bcl5	B cell leukemia/lymphoma 6	16	protein-coding	11214	-0.28651	2.31832	22.1762	4.35692e-06	0.00382973
76467	Msrb2	2310050L06Rik|Mrsb|Msrb|Pilb	methionine sulfoxide reductase B2	2	protein-coding	11252	-0.288315	2.21734	21.912	4.93843e-06	0.00411241
12808	Cobl	-	cordon-bleu WH2 repeat	11	protein-coding	10838	0.402132	0.980763	21.6801	5.51344e-06	0.0043107
381350	Spag6	Spag6l	sperm associated antigen 6	2	protein-coding	11364	-0.306403	1.89214	21.5811	5.77911e-06	0.0043107
229688	Chil6	BYm|Chil8	chitinase-like 6	3	protein-coding	10097	-0.342778	1.38918	21.4811	6.06074e-06	0.0043107
22164	Tnfsf4	Ath-1|Ath1|CD134L|OX-40L|Ox40l|TXGP1|Tnlg2b|Txgp1l|gp34	tumor necrosis factor (ligand) superfamily, member 4	1	protein-coding	10336	-0.367224	1.30023	21.4115	6.26635e-06	0.0043107
212285	Arap2	Centd1|Gm148|mKIAA0580	ArfGAP with RhoGAP domain, ankyrin repeat and PH domain 2	5	protein-coding	10518	-0.426164	0.739843	21.2437	6.78579e-06	0.00447353
329650	Med12l	A130035F20|A630079M02|AU044581|TRALPUSH	mediator complex subunit 12-like	3	protein-coding	10253	-0.337808	1.41439	21.0301	7.51338e-06	0.00475507
75784	Cfap299	1700007G11Rik|4930428O21Rik	cilia and flagella associated protein 299	5	protein-coding	10804	-0.433331	0.813164	20.929	7.88483e-06	0.00479822
15962	Ifna1	Ifa1	interferon alpha 1	4	protein-coding	10733	-0.333202	1.6059	20.7291	8.67464e-06	0.00502747
16638	Klra7	LGL-1|Ly-49G.1|Ly-49G.2|Ly-49G.3|Ly49G.4|Ly49g|Ly49g1|Ly49g2	killer cell lectin-like receptor, subfamily A, member 7	6	protein-coding	11087	-0.43816	0.462194	20.6761	8.89705e-06	0.00502747
208166	Gm609	Gm1749|isec1	predicted gene 609	16	protein-coding	10815	-0.33372	1.48615	20.5612	9.39972e-06	0.00505568
229687	Chil5	Bclp|Bclp1|Bclp2|Chi3l7	chitinase-like 5	3	protein-coding	10560	-0.369673	1.07402	20.5202	9.58604e-06	0.00505568
70809	Clec2g	4632413B12Rik|Clr-c|Clr-d|Clrc|Clrd|Clrx|Ddv10|Ocilrp1	C-type lectin domain family 2, member g	6	protein-coding	10686	-0.395234	1.01309	20.3737	1.02823e-05	0.00524796
77630	Prdm8	4930565F05Rik|PFM5	PR domain containing 8	5	protein-coding	10303	-0.318008	1.62622	19.8689	1.30991e-05	0.00629914
12151	Bmi1	AW546694|Bmi-1|Pcgf4	Bmi1 polycomb ring finger oncogene	2	protein-coding	11611	-0.285376	2.01863	19.8627	1.31381e-05	0.00629914
16177	Il1r1	CD121a|CD121b|IL-1R1|IL-iR|Il1r-1	interleukin 1 receptor, type I	1	protein-coding	10951	-0.358122	1.163	19.5281	1.54322e-05	0.00703903
68659	Gask1b	1110032E23Rik|2210419I08Rik|AV011458|Ened|Fam198b|GaskbB	golgi associated kinase 1B	3	protein-coding	11212	-0.347574	1.29496	19.4536	1.59957e-05	0.00703903
19091	Prkg1	AW125416|CGKI|Gm19690|Prkg1b|Prkgr1b	protein kinase, cGMP-dependent, type I	19	protein-coding	10676	-0.281436	2.16187	19.388	1.65094e-05	0.00703903
244701	Mtnr1b	Mel-1B-R|Mel1b|Mt2	melatonin receptor 1B	9	protein-coding	11086	0.368757	1.1835	19.3701	1.66563e-05	0.00703903
242050	Igsf10	6530405F15Rik|9030224D03|AA409708|AA536958|AI414626|Adlican2|CMF608	immunoglobulin superfamily, member 10	3	protein-coding	10295	-0.296552	1.93615	19.3539	1.71497e-05	0.00703903
236312	Ifi209	4930422C14|AI447904|Ifix|Pyhin-1|Pyhin1	interferon activated gene 209	1	protein-coding	11094	-0.312683	1.65319	19.2849	1.73507e-05	0.00703903
69740	Dph5	2410012M04Rik|AU045680|C80186	diphthamide biosynthesis 5	3	protein-coding	11179	-0.270662	2.24253	19.0783	1.91687e-05	0.00746283
70882	Armc3	4921513G22Rik	armadillo repeat containing 3	2	protein-coding	10178	-0.337719	1.38201	19.0708	1.93386e-05	0.00746283
110648	Lmx1a	Lmx1.1|dr|dreher|sst	LIM homeobox transcription factor 1 alpha	1	protein-coding	10264	0.382171	0.891347	18.97	2.01985e-05	0.00760905
381308	Ifi211	A730048F03|Ifi205b|Mnda|ifi-205-B	interferon activated gene 211	1	protein-coding	10682	-0.426309	0.398853	18.853	2.1373e-05	0.00766729
68525	Evc2	1110017L09Rik|Lbn|limbin	EvC ciliary complex subunit 2	5	protein-coding	13536	0.343726	1.46267	18.8568	2.16271e-05	0.00766729
170748	Smco4	Fn5	single-pass membrane protein with coiled-coil domains 4	9	protein-coding	11524	0.333873	1.33904	18.8115	2.18068e-05	0.00766729
100044509	Tgfbr3l	Gm14378	transforming growth factor, beta receptor III-like	8	protein-coding	10661	0.30394	1.81629	18.7002	2.30133e-05	0.00791556
94094	Trim34a	Trim34|Trim34-1	tripartite motif-containing 34A	7	protein-coding	10162	-0.354622	1.12701	18.5142	2.51816e-05	0.0084771
57274	Slc16a8	Mct3	solute carrier family 16 (monocarboxylic acid transporters), member 8	15	protein-coding	10599	0.333823	1.34843	18.3575	2.71695e-05	0.00895574
57443	Fbxo3	1200002G09Rik|1700026K02Rik|AI046358|Fba	F-box protein 3	2	protein-coding	10637	-0.335318	1.22228	18.3001	2.79368e-05	0.00902074
54635	Pdgfc	1110064L01Rik|AI647969|PDGF-C|SCDGF|VEGF-E	platelet-derived growth factor, C polypeptide	3	protein-coding	11382	-0.320063	1.37987	18.166	2.98159e-05	0.00930181
382421	Gm5176	EG382421	high mobility group box 2 pseudogene	10	pseudo	10690	-0.275243	2.07023	18.1548	2.99831e-05	0.00930181
71338	Tprg	5430420C16Rik|Tprg1	transformation related protein 63 regulated	16	protein-coding	10639	-0.2916	1.86538	18.0639	3.15682e-05	0.00960525
18186	Nrp1	C530029I03|NP-1|NPN-1|Npn1|Nrp	neuropilin 1	8	protein-coding	11545	-0.289351	1.90118	17.8578	3.46401e-05	0.0103108
68774	Ms4a6d	1110058E16Rik|AI447446|Ms4a11	membrane-spanning 4-domains, subfamily A, member 6D	19	protein-coding	11693	-0.223852	2.999	17.8251	3.51904e-05	0.0103108
67795	Rnls	6530404N21Rik|AI452315|AW060440|C10orf59	renalase, FAD-dependent amine oxidase	19	protein-coding	10380	-0.299148	1.69806	17.5632	3.99771e-05	0.0112993
435791	Gm13271	Ifnz	predicted gene 13271	4	protein-coding	11585	-0.337332	1.2138	17.5154	4.09216e-05	0.0112993
14800	Gria2	GluA2|GluR-B|Glur-2|Glur2|gluR-K2	glutamate receptor, ionotropic, AMPA2 (alpha 2)	3	protein-coding	10641	-0.328681	1.23544	17.4897	4.14362e-05	0.0112993
11604	Agrp	Agrt|Art	agouti related neuropeptide	8	protein-coding	10647	0.275997	2.08198	17.465	4.19397e-05	0.0112993
67120	Ttc14	2700016E08Rik|4930434D01Rik|4931403I22Rik|4933402I15Rik|AI662468|AU014779|AW561908|cI-44|mKIAA1980	tetratricopeptide repeat domain 14	3	protein-coding	11043	-0.377442	0.971489	17.4555	4.21348e-05	0.0112993
12554	Cdh13	4932416G01Rik|Cdht|Tcad	cadherin 13	8	protein-coding	10567	0.40364	0.715991	17.1875	4.80248e-05	0.0126641
12270	C4bp-ps1	C4bpb	complement component 4 binding protein, pseudogene 1	1	pseudo	10803	-0.237102	2.59485	17.1272	4.94616e-05	0.0128292
20604	Sst	SOM|SRIF|SS|Smst	somatostatin	16	protein-coding	11477	-0.266548	1.9804	17.0272	5.19418e-05	0.0132552
100502831	Gm19402	-	predicted gene, 19402	10	protein-coding	10340	0.303591	1.52833	16.9447	5.4083e-05	0.0135826
320407	Klri2	A530090P03Rik	killer cell lectin-like receptor family I member 2	6	protein-coding	10503	-0.366018	0.760829	16.8956	5.53982e-05	0.0135995
15968	Ifna5	Ifa5	interferon alpha 5	4	protein-coding	11076	-0.303373	1.63118	16.8783	5.58695e-05	0.0135995
16880	Lifr	A230075M04Rik|AW061234|LIF	LIF receptor alpha	15	protein-coding	10566	-0.288547	1.75085	16.8141	5.76542e-05	0.0138213
52024	Ankrd22	5430429D21Rik|D19Ertd675e	ankyrin repeat domain 22	19	protein-coding	10171	-0.261176	2.13989	16.7603	5.91967e-05	0.0138361
100503311	Pifo	1700027A23Rik	primary cilia formation	3	protein-coding	11064	-0.319316	1.20445	16.7387	5.98252e-05	0.0138361
15978	Ifng	IFN-g|Ifg	interferon gamma	10	protein-coding	10738	-0.316406	1.46393	16.7213	6.03393e-05	0.0138361
59056	Evc	-	EvC ciliary complex subunit 1	5	protein-coding	11564	0.345892	1.25988	16.6711	6.28712e-05	0.0141879
234988	Mbd3l2	-	methyl-CpG binding domain protein 3-like 2	9	protein-coding	10856	0.396658	0.575483	16.6118	6.36672e-05	0.0141879
232413	Clec12a	CLL-1|D230024O04|KLRL1|Micl	C-type lectin domain family 12, member a	6	protein-coding	10826	-0.260983	2.07188	16.5184	6.66544e-05	0.0146473
14174	Fgf3	Fgf-3|Int-2|Int-P	fibroblast growth factor 3	7	protein-coding	10651	0.322268	1.27693	16.4588	6.86363e-05	0.0148762
27263	Smok2a	Smok2	sperm motility kinase 2A	17	protein-coding	10430	0.251538	2.39764	16.3169	7.3592e-05	0.0157348
20504	Slc17a1	NAPI-1|Napi1|Npt1	solute carrier family 17 (sodium phosphate), member 1	13	protein-coding	12209	-0.277804	1.73839	16.1071	8.15956e-05	0.0167941
321000	Lrif1	2010012G17Rik|4933421E11Rik|AI450568	ligand dependent nuclear receptor interacting factor 1	3	protein-coding	10380	-0.296746	1.46651	16.0948	8.20917e-05	0.0167941
50912	Exosc10	PM-Scl|PM/Scl-100|Pmscl2|RRP6|p2|p3|p4	exosome component 10	4	protein-coding	11243	0.260063	2.09335	16.0796	8.27081e-05	0.0167941
217430	Pqlc3	C78076|E030024M05Rik	PQ loop repeat containing	12	protein-coding	10455	0.287976	1.74157	16.069	8.3142e-05	0.0167941
84111	Gpr87	-	G protein-coupled receptor 87	3	protein-coding	11601	-0.254377	2.0455	16.0517	8.38538e-05	0.0167941
18583	Pde7a	AU015378|AW047537	phosphodiesterase 7A	3	protein-coding	10122	-0.255818	2.19657	15.988	8.65307e-05	0.0171136
320560	Dennd5b	9330160C06Rik|AI852444|D030011O10Rik|Gm17524	DENN/MADD domain containing 5B	6	protein-coding	10789	-0.276034	1.59271	15.9371	8.87275e-05	0.0171666
66841	Etfdh	0610010I20Rik|AV001013	electron transferring flavoprotein, dehydrogenase	3	protein-coding	11009	-0.30893	1.39038	15.9316	8.89687e-05	0.0171666
75469	Spata19	1700001L23Rik|AV047838|spergen-1	spermatogenesis associated 19	9	protein-coding	10821	0.315422	1.35304	15.8939	9.06396e-05	0.0172706
100033459	Ifi208	9830148g24rik|E430029J22Rik|NG2creBAC|Pydc3|Pyr-rv1|Tg(Cspg4-cre)1Akik	interferon activated gene 208	1	protein-coding	10982	-0.263002	1.9164	15.8421	9.29826e-05	0.0172706
66725	Lrrk2	4921513O20Rik|9330188B09Rik|AW561911|D630001M17Rik|Gm927|cI-46	leucine-rich repeat kinase 2	15	protein-coding	10628	-0.342055	0.968244	15.8354	9.32928e-05	0.0172706
52123	Agpat5	1110013A05Rik|D8Ertd319e	1-acylglycerol-3-phosphate O-acyltransferase 5 (lysophosphatidic acid acyltransferase, epsilon)	8	protein-coding	10864	0.312477	1.28489	15.804	9.47474e-05	0.0172706
270711	Calhm4	4732454E20Rik|AI586164|Fam26d|Gm643	calcium homeostasis modulator family member 4	10	protein-coding	11516	-0.270709	1.78697	15.7994	9.49653e-05	0.0172706
12959	Cryba4	-	crystallin, beta A4	5	protein-coding	10130	0.309689	1.54015	15.7145	9.90286e-05	0.0174159
14676	Gna15	G[a]15|Galpha15	guanine nucleotide binding protein, alpha 15	10	protein-coding	10384	0.291532	1.59377	15.7022	9.96341e-05	0.0174159
22789	Zp3r	AV264399|SP56	zona pellucida 3 receptor	1	protein-coding	10573	-0.239574	2.46829	15.6982	0.000100054	0.0174159
20583	Snai2	Slug|Slugh|Snail2	snail family zinc finger 2	16	protein-coding	10559	0.377446	0.404923	15.6801	0.000100729	0.0174159
80982	Cemip	12H19.01.T7|6330404C01Rik|9930013L23Rik|AY007814|Kiaa1199	cell migration inducing protein, hyaluronan binding	7	protein-coding	11561	0.256363	2.11487	15.6693	0.000101268	0.0174159
170826	Ppargc1b	4631412G21Rik|PGC-1beta|PGC-1beta/ERRL1|PPARGC-1-beta|Perc	peroxisome proliferative activated receptor, gamma, coactivator 1 beta	18	protein-coding	10889	0.275612	1.78791	15.4763	0.000111403	0.0189217
69865	A1cf	1810073H04Rik|9130016M20Rik|ACF64|ACF65|ASP|Acf|MCM|MerCreMer|Tg(Myh6-cre/Esr1*)1Jmk|alpha-MHC-MerCreMer|alphaMHC-Cre-Mer-Cre|mer	APOBEC1 complementation factor	19	protein-coding	11950	-0.291779	1.58208	15.458	0.000112416	0.0189217
67931	Serpini2	Spi14	serine (or cysteine) peptidase inhibitor, clade I, member 2	3	protein-coding	11693	-0.383663	0.395062	15.4176	0.000114689	0.0191011
27362	Dnajb9	AA408011|AA673251|AA673481|AW556981|ERdj4|Mdg1|mDj7	DnaJ heat shock protein family (Hsp40) member B9	12	protein-coding	11537	-0.284675	1.62406	15.3928	0.000116122	0.0191383
15967	Ifna4	Ifa4	interferon alpha 4	4	protein-coding	10833	-0.275717	1.85927	15.3291	0.000120497	0.0195424
269514	Fbxl4	AI836810|FBL4|FBL5	F-box and leucine-rich repeat protein 4	4	protein-coding	10758	-0.365774	0.722328	15.303	0.000121382	0.0195424
69660	Tmbim1	2310061B02Rik|AA960455|AU024746|C78899|RECS1|Tmbib1|mKIAA4161	transmembrane BAX inhibitor motif containing 1	1	protein-coding	10372	0.232482	2.3823	15.2882	0.000122279	0.0195424
108078	Olr1	LOX-1|SR-EI|Scare1	oxidized low density lipoprotein (lectin-like) receptor 1	6	protein-coding	10920	-0.249514	2.08645	15.1593	0.000130343	0.0204658
54353	Skap2	2610021A10Rik|AA960083|BB137539|RA70|SKAP-HOM|Saps|Scap2|mSKAP55R	src family associated phosphoprotein 2	6	protein-coding	10814	-0.323138	1.12566	15.1547	0.000130644	0.0204658
332397	Nanos1	NOS-1	nanos C2HC-type zinc finger 1	19	protein-coding	10733	-0.294175	1.3904	15.1223	0.000132762	0.0205938
194604	Serpina16	Gm46	serine (or cysteine) peptidase inhibitor, clade A (alpha-1 antiproteinase, antitrypsin), member 16	12	protein-coding	10274	0.342324	1.08404	15.0838	0.000135339	0.0206584
666927	Gm12887	-	predicted gene 12887	4	protein-coding	10330	0.341385	1.13971	15.0688	0.00013633	0.0206584
12771	Ccr3	CC-CKR3|CKR3|Cmkbr1l2|Cmkbr3	chemokine (C-C motif) receptor 3	9	protein-coding	11547	-0.264972	1.68159	15.0524	0.000137444	0.0206584
16643	Klrd1	CD94	killer cell lectin-like receptor, subfamily D, member 1	6	protein-coding	10823	-0.274496	1.52417	15.0384	0.000138401	0.0206584
20706	Serpinb9b	1600019A21Rik|R86|SPI-CI|Spi10|ovalbumin	serine (or cysteine) peptidase inhibitor, clade B, member 9b	13	protein-coding	10406	-0.289241	1.48785	14.9193	0.000146834	0.0215496
21453	Tcof1	AA408847|AW209012|treacle	treacle ribosome biogenesis factor 1	18	protein-coding	10790	0.252252	2.07979	14.9157	0.000147096	0.0215496
73287	Cabcoco1	1700040L02Rik	ciliary associated calcium binding coiled-coil 1	10	protein-coding	10235	-0.232058	2.32962	14.8597	0.000151249	0.0219547
216238	Eea1	A430109M19Rik|B230358H09Rik|ZFYVE2	early endosome antigen 1	10	protein-coding	10643	-0.233696	2.35731	14.7677	0.000158847	0.0227915
74191	P2ry13	2010001L06Rik|GPCR1|GPR94|Gpr86|P2Y13|P2yr13|SP174	purinergic receptor P2Y, G-protein coupled 13	3	protein-coding	11098	-0.255338	1.93486	14.7371	0.00016076	0.0227915
71027	Tmem30c	4933401B01Rik|4933409A18Rik|Cdc50c	transmembrane protein 30C	16	protein-coding	10812	-0.273926	1.68158	14.7299	0.000161335	0.0227915
236574	Smok2b	Gm1847|Smok+129	sperm motility kinase 2B	17	protein-coding	10412	0.254456	2.06445	14.684	0.000165064	0.0230212
50929	Il22	IL-22|IL-22a|ILTIFa|Iltif	interleukin 22	10	protein-coding	11136	-0.347943	0.840567	14.6742	0.000165871	0.0230212
83492	Gsdmc	Gsdmc1|Mlze	gasdermin C	15	protein-coding	11424	-0.298617	1.43869	14.6363	0.000169054	0.0231541
670558	H60c	4632413I24Rik|Gm9491	histocompatibility 60c	10	protein-coding	10697	0.394948	0.573176	14.6016	0.000172001	0.0231541
109019	Nabp1	4930434H03Rik|4930442A21Rik|4930488J04Rik|4933440J18Rik|5830411E10Rik|AI852561|Nbp1|Obfc2a|Ssb2	nucleic acid binding protein 1	1	protein-coding	10445	-0.274189	1.7855	14.5848	0.000173417	0.0231541
11861	Arl4a	AI467555|Arl4	ADP-ribosylation factor-like 4A	12	protein-coding	10823	-0.253311	1.91116	14.562	0.000175404	0.0231541
664793	Zp4-ps	EG664793|Zp4|Zpb	zona pellucida glycoprotein 4, pseudogene	13	pseudo	10955	0.326089	1.11583	14.5572	0.000175825	0.0231541
14525	Gcsam	Gcet|Gcet2|M17|M17-L	germinal center associated, signaling and motility	16	protein-coding	11480	-0.279972	1.60628	14.5381	0.000177501	0.0231541
64450	Gpr85	2900026B03Rik	G protein-coupled receptor 85	6	protein-coding	11823	-0.321255	0.963636	14.5134	0.000179725	0.0231541
66628	Thg1l	-	tRNA-histidine guanylyltransferase 1-like (S. cerevisiae)	11	protein-coding	10296	-0.227691	2.38972	14.498	0.000181087	0.0231541
20289	Scx	BB114693|Bhlha41|Scl	scleraxis	15	protein-coding	11531	0.300347	1.38399	14.4951	0.000181344	0.0231541
231148	Ablim2	AI606905|C230091L11	actin-binding LIM protein 2	5	protein-coding	10564	0.23056	2.44464	14.4938	0.000181463	0.0231541
26400	Map2k7	5930412N11Rik|JNKK 2|Jnkk2|MAPKK 7|MEK 7|Mapkk7|Mek7|Mkk7|Prkmk7|sek2	mitogen-activated protein kinase kinase 7	8	protein-coding	11602	0.25293	1.96923	14.368	0.000193218	0.0242646
70073	Zdhhc25	1700030J15Rik	zinc finger, DHHC domain containing 25	15	protein-coding	10389	0.291283	1.46086	14.3678	0.000193233	0.0242646
23795	Agr2	Agr2h|Gob-4|HAG-2|XAG-2|mAG-2	anterior gradient 2	12	protein-coding	11901	-0.249517	1.98332	14.2405	0.000205907	0.0254769
244059	Chd2	2810013C04Rik|2810040A01Rik|5630401D06Rik|AI851092|BC029703|CHD-2	chromodomain helicase DNA binding protein 2	7	protein-coding	10508	-0.29094	1.45898	14.2578	0.000206109	0.0254769
26946	Trpc7	TRP7|Trrp8	transient receptor potential cation channel, subfamily C, member 7	13	protein-coding	10702	0.334111	1.01998	14.2141	0.000208643	0.0255903
69681	Cdk3	2310050O10Rik|Cdk3-ps	cyclin-dependent kinase 3	11	pseudo	11723	0.221457	2.47954	14.1237	0.000218289	0.0265167
106200	Txndc11	2810408E11Rik|AI427833|EFP1|Txdc11	thioredoxin domain containing 11	16	protein-coding	10468	-0.253946	1.94461	14.1124	0.000219548	0.0265167
239217	Kctd12	AU046135|AW538430|Pfet1|Pfetin	potassium channel tetramerisation domain containing 12	14	protein-coding	10587	-0.250231	1.91016	14.0893	0.000222074	0.0265249
171187	Vmn1r33	V1rc14	vomeronasal 1 receptor 33	6	protein-coding	10196	-0.317843	0.925655	14.0687	0.000224369	0.0265249
67223	Rrp15	2810430M08Rik|5430437H21Rik	ribosomal RNA processing 15 homolog (S. cerevisiae)	1	protein-coding	10595	0.306906	1.21474	14.0547	0.000225951	0.0265249
212647	Aldh4a1	A930035F14Rik|Ahd-1|Ahd1|Aldh4|Aldh5a1|E330022C09|P5cd|P5cdh|P5cdhl|P5cdhs|Ssdh1	aldehyde dehydrogenase 4 family, member A1	4	protein-coding	10938	0.28034	1.52179	14.0486	0.000226644	0.0265249
26889	Cln8	mnd	ceroid-lipofuscinosis, neuronal 8	8	protein-coding	10051	-0.413443	0.281067	14.0366	0.000227998	0.0265249
68511	Dcdc2c	1110015M06Rik	doublecortin domain containing 2C	12	protein-coding	10903	0.316936	1.0077	14.0062	0.000231503	0.0265644
15970	Ifna7	Ifa7	interferon alpha 7	4	protein-coding	10444	-0.388992	0.453696	14.0045	0.000231695	0.0265644
59308	Emcn	0610012K22Rik|AI315669|Muc14	endomucin	3	protein-coding	10750	-0.289891	1.31036	13.9631	0.000236579	0.0269292
56644	Clec7a	BGR|Clecsf12|beta-GR	C-type lectin domain family 7, member a	6	protein-coding	10657	-0.262801	1.65266	13.9484	0.000238291	0.0269302
12774	Ccr5	AM4-7|CD195|Cmkbr5	chemokine (C-C motif) receptor 5	9	protein-coding	10751	-0.278019	1.38215	13.8882	0.000245589	0.0275583
229323	Gpr171	A630006E05|F730001G15Rik|H963	G protein-coupled receptor 171	3	protein-coding	10614	-0.267038	1.6793	13.8584	0.000249282	0.0277757
624910	Rgs21	EG624910	regulator of G-protein signalling 21	1	protein-coding	10504	-0.408516	0.717938	15.1343	0.000253233	0.0280186
20521	Slc22a12	AI987855|OAT4L|Rst|Slc22al2|URAT1	solute carrier family 22 (organic anion/cation transporter), member 12	19	protein-coding	10321	0.251293	1.96399	13.806	0.000255909	0.028118
68991	Ssu72	1190002E22Rik|1500011L16Rik|2610101M12Rik	Ssu72 RNA polymerase II CTD phosphatase homolog (yeast)	4	protein-coding	10361	0.275324	1.49128	13.7847	0.00025866	0.0282242
17118	Marcks	Macs|PKCSL	myristoylated alanine rich protein kinase C substrate	10	protein-coding	10955	-0.230948	2.18335	13.7693	0.000260657	0.0282473
65099	Irak1bp1	4921528N06Rik|AI851240|Aabp3|Aip70|Simpl	interleukin-1 receptor-associated kinase 1 binding protein 1	9	protein-coding	10495	-0.297107	1.19861	13.7117	0.0002683	0.0287256
229697	Cym	Gm131	chymosin	3	protein-coding	11753	-0.215166	2.51257	13.7087	0.000268701	0.0287256
12905	Cradd	RAIDD	CASP2 and RIPK1 domain containing adaptor with death domain	10	protein-coding	11495	-0.246647	1.95902	13.6678	0.000274309	0.0291283
68904	Abhd13	1110065L07Rik|AI463703|AI788994	abhydrolase domain containing 13	8	protein-coding	10807	0.278502	1.61209	13.631	0.000279389	0.0292922
16952	Anxa1	Anx-1|Anx-A1|C430014K04Rik|Lpc-1|Lpc1	annexin A1	19	protein-coding	11163	-0.325164	0.780493	13.6298	0.000279556	0.0292922
224090	Tmem44	1700007N03Rik|9330161C17Rik|B230220N21	transmembrane protein 44	16	protein-coding	11276	-0.233027	2.15691	13.5922	0.000284878	0.0296535
329679	Fnip2	D630023B12Rik|mKIAA1450	folliculin interacting protein 2	3	protein-coding	10822	-0.253349	1.80922	13.487	0.000300334	0.0305298
212996	Galnt17	AA388321|E330012B09Rik|Galnt19|Gcap8|Wbscr17	polypeptide N-acetylgalactosaminyltransferase 17	5	protein-coding	11217	0.367463	0.656793	13.4844	0.000300732	0.0305298
217869	Eif5	2810011H21Rik|D12Ertd549e	eukaryotic translation initiation factor 5	12	protein-coding	10291	0.281454	1.41331	13.4786	0.000301604	0.0305298
20618	Sncg	C79089|persyn	synuclein, gamma	14	protein-coding	11852	0.323965	0.928068	13.4748	0.00030219	0.0305298
432763	Prr7	XM_484263	proline rich 7 (synaptic)	13	protein-coding	13850	0.277518	1.4967	13.4698	0.000302944	0.0305298
13609	S1pr1	AI849002|Edg1|Lpb1|S1p|S1p1	sphingosine-1-phosphate receptor 1	3	protein-coding	10028	-0.238052	2.20329	13.4162	0.00031207	0.0312505
226695	Ifi205	D3|D3cDNA|Ifi205a	interferon activated gene 205	1	protein-coding	10401	-0.269332	1.57315	13.3856	0.000316919	0.0313814
66607	Ms4a4d	2210417J23Rik	membrane-spanning 4-domains, subfamily A, member 4D	19	protein-coding	10052	-0.234548	2.13331	13.3829	0.000317345	0.0313814
16814	Lbx1	Lbx1h	ladybird homeobox 1	19	protein-coding	10729	-0.274414	1.47684	13.3611	0.000319967	0.0314442
67991	Nacc2	0610020I02Rik|AI448087|Btbd14a|C030048H19Rik	nucleus accumbens associated 2, BEN and BTB (POZ) domain containing	2	protein-coding	11216	0.256155	1.77547	13.3362	0.000325806	0.0318204
70439	Taf15	2610111C21Rik|68kDa|TAFII68|Taf2n	TATA-box binding protein associated factor 15	11	protein-coding	10452	-0.216525	2.34316	13.303	0.00032946	0.0319799
26388	Ifi202b	Ifbip-1|Ifi202|Ifi202a|p202	interferon activated gene 202B	1	protein-coding	11427	-0.272335	1.48284	13.0735	0.000369836	0.0356802
320277	Spef2	C230086A09Rik	sperm flagellar 2	15	protein-coding	10732	-0.265551	1.5835	13.0611	0.000372165	0.0356873
66671	Ccnh	6330408H09Rik|AI661354|AV102684|AW538719	cyclin H	13	protein-coding	10924	-0.249733	1.88775	13.0554	0.000377223	0.0359544
69700	Col22a1	2310067L16Rik|C80743	collagen, type XXII, alpha 1	15	protein-coding	10259	0.287253	1.39446	12.9802	0.000387661	0.0367279
244183	Trim30b	A530023O14Rik|Trim30-1	tripartite motif-containing 30B	7	protein-coding	10882	-0.262895	1.56713	12.946	0.000394408	0.0371448
100040462	Mndal	Gm2785|Ifi212	myeloid nuclear differentiation antigen like	1	protein-coding	11052	-0.339397	0.664727	12.9092	0.000402833	0.0377138
381476	Stpg2	B930007M17Rik|Gm1017	sperm tail PG rich repeat containing 2	3	protein-coding	10337	-0.268893	1.50155	12.8216	0.000419994	0.0388357
78416	Rnase6	9530043P15Rik|BB119466	ribonuclease, RNase A family, 6	14	protein-coding	10487	-0.255016	1.7419	12.8045	0.000423638	0.0388357
56692	Lamtor3	AW556229|Map2k1ip1|Mapbp|Mapksp1|Mp1	late endosomal/lysosomal adaptor, MAPK and MTOR activator 3	3	protein-coding	10992	-0.276377	1.33638	12.8028	0.000424002	0.0388357
328561	Apol10b	9130218O11Rik	apolipoprotein L 10B	15	protein-coding	11262	-0.273492	1.67589	12.7954	0.000425582	0.0388357
100039062	Gm2027	-	nuclear assembly factor 1 homolog pseudogene	12	pseudo	12353	-0.274824	1.44217	12.8088	0.00042709	0.0388357
170936	Zfp369	B930030B22Rik|D230020H11Rik|NRIF2	zinc finger protein 369	13	protein-coding	11301	-0.252754	1.94903	12.7672	0.000431708	0.0390314
170749	Mtmr4	AA596759|ESTM44|FYVE-DSP2|ZFYVE11|mKIAA0647	myotubularin related protein 4	11	protein-coding	11422	-0.244779	1.85377	12.7536	0.000434676	0.0390764
20183	Rxrg	Nr2b3	retinoid X receptor gamma	1	protein-coding	11415	0.291816	1.16754	12.724	0.000441237	0.0394421
56348	Hsd17b12	2610510O05Rik|AI172963|KIK-I|Kik1	hydroxysteroid (17-beta) dehydrogenase 12	2	protein-coding	10777	0.290407	1.27683	12.6834	0.00045039	0.0400341
74419	Tktl2	4933401I19Rik	transketolase-like 2	8	protein-coding	12795	-0.278817	1.3602	12.6545	0.00046008	0.040667
12515	Cd69	5830438K24Rik|AI452015|AIM|VEA	CD69 antigen	6	protein-coding	10631	-0.217393	2.27938	12.5539	0.0004809	0.04184
380850	Gm5141	-	predicted gene 5141	13	protein-coding	10898	-0.363972	0.473092	12.547	0.000482581	0.04184
235674	Acaa1b	-	acetyl-Coenzyme A acyltransferase 1B	9	protein-coding	10590	0.244487	1.81535	12.5348	0.000485579	0.04184
243655	Klre1	Klre-1|NKG2I	killer cell lectin-like receptor family E member 1	6	protein-coding	10252	-0.236873	1.78143	12.5107	0.000491556	0.04184
170829	Tram2	C330003D03Rik	translocating chain-associating membrane protein 2	1	protein-coding	10730	0.293996	1.14098	12.5089	0.000492007	0.04184
233733	Galnt18	2900011G21Rik|BC024988|Galntl4|galNAc-T18|mpp-GalNAc-T18(O18)	polypeptide N-acetylgalactosaminyltransferase 18	7	protein-coding	10078	0.29025	1.24781	12.501	0.000493974	0.04184
230597	Zfyve9	Madhip|NSP|SARA|SMADIP	zinc finger, FYVE domain containing 9	4	protein-coding	11386	-0.239939	1.76974	12.5002	0.000494213	0.04184
242202	Pde5a	Cgbpde|Cn5n|PDE5a2|Pde5|Pde5a1	phosphodiesterase 5A, cGMP-specific	3	protein-coding	12183	-0.262089	1.40259	12.4974	0.000494876	0.04184
16401	Itga4	CD49D|Itga4B	integrin alpha 4	2	protein-coding	11669	-0.225663	2.13039	12.4873	0.000497411	0.04184
56522	Papolb	PAP|Paplob|Papola-ps|Papt|Plap-ps|Tpap	poly (A) polymerase beta (testis specific)	5	protein-coding	10726	-0.227832	2.12327	12.4779	0.000499795	0.04184
216001	Micu1	C730016L05Rik|Calc|Cbara1	mitochondrial calcium uptake 1	10	protein-coding	10585	-0.248262	1.68336	12.4279	0.000512627	0.0422943
20449	St8sia1	9330109E03Rik|GD3S|Sia-T|Siat8|Siat8a	ST8 alpha-N-acetyl-neuraminide alpha-2,8-sialyltransferase 1	6	protein-coding	11390	0.295097	1.00976	12.425	0.000513367	0.0422943
75645	Ccdc172	1700011F14Rik	coiled-coil domain containing 172	19	protein-coding	10394	-0.330241	0.635904	12.4198	0.000514728	0.0422943
242521	Klhl9	8030469P05|C530050O22Rik|mKIAA1354	kelch-like 9	4	protein-coding	10864	-0.300185	1.05814	12.3985	0.00052031	0.0422943
214663	Slc25a29	C030003J19Rik|CACL|mCACL	solute carrier family 25 (mitochondrial carrier, palmitoylcarnitine transporter), member 29	12	protein-coding	10391	0.245004	1.77333	12.3888	0.000522898	0.0422943
65255	Asb4	8430401O13Rik|AV117194|AW060255	ankyrin repeat and SOCS box-containing 4	6	protein-coding	10368	0.224699	1.99659	12.3859	0.000523654	0.0422943
72354	Ttc4	2810002P21Rik|AF007005|L62	tetratricopeptide repeat domain 4	4	protein-coding	10249	0.267106	1.48745	12.3849	0.000523934	0.0422943
17195	Mbl2	L-MBP|MBL|MBL-C|MBP-C|RARF/P28A	mannose-binding lectin (protein C) 2	19	protein-coding	10651	-0.276635	1.45121	12.3745	0.000526708	0.0423024
319583	Lig4	5830471N16Rik|tiny	ligase IV, DNA, ATP-dependent	8	protein-coding	10807	0.265405	1.62557	12.3575	0.000531298	0.0424409
14300	Frg1	-	FSHD region gene 1	8	protein-coding	10054	0.298708	1.13636	12.3481	0.000533798	0.0424409
106672	AI413582	AI854251|Smim29	expressed sequence AI413582	17	protein-coding	10455	0.247585	1.78798	12.2892	0.000550011	0.0432274
142980	Tlr3	AI957183	toll-like receptor 3	8	protein-coding	10518	-0.3125	0.843495	12.2851	0.000551145	0.0432274
16197	Il7r	CD127|IL-7Ralpha	interleukin 7 receptor	15	protein-coding	10151	-0.241329	1.7673	12.2825	0.000551886	0.0432274
319581	Xkr5	5430438H03Rik|XRG5	X-linked Kx blood group related 5	8	protein-coding	11157	0.279364	1.33106	12.2628	0.000557415	0.0433605
83410	Cstf2t	64kDa|C77975|tCstF-64|tauCstF-64	cleavage stimulation factor, 3' pre-RNA subunit 2, tau	19	protein-coding	10393	-0.25873	1.50205	12.2496	0.000561185	0.0433605
225908	Myrf	6030439E18|Gm1804|Gm98|Mrf	myelin regulatory factor	19	protein-coding	11867	0.233911	1.9325	12.2399	0.000563949	0.0433605
20539	Slc7a5	4F2LC|D0H16S474E|LAT1|TA1	solute carrier family 7 (cationic amino acid transporter, y+ system), member 5	8	protein-coding	11256	0.26112	1.63534	12.2378	0.000564547	0.0433605
13018	Ctcf	AW108038	CCCTC-binding factor	8	protein-coding	11205	0.225958	2.16241	12.2011	0.000575168	0.0435355
75785	Klhl24	1110046J11Rik|4930429H24Rik|6530402O20Rik|C85082	kelch-like 24	16	protein-coding	11194	-0.220082	2.18989	12.2001	0.000575509	0.0435355
21679	Tead4	ETFR-2|Etfr2|FR-19|Rtef1|TEAD-4|TEF-3|Tcf13r1|Tef3|Tefr|Tefr1|Tefr1a	TEA domain family member 4	6	protein-coding	11241	0.247471	1.68071	12.1939	0.000577291	0.0435355
432867	Defb48	Defb42|EG432867	defensin beta 48	14	protein-coding	10508	-0.259515	1.4298	12.1909	0.000578174	0.0435355
70417	Megf10	3000002B06Rik|Gm331	multiple EGF-like-domains 10	18	protein-coding	10481	-0.236239	1.79414	12.1827	0.000580584	0.0435355
81600	Chia1	2200003E03Rik|AMCase|Chia|YNL	chitinase, acidic 1	3	protein-coding	10748	-0.293047	0.971053	12.1553	0.000588715	0.043937
100043860	Scgb1b24	Abpa24|Gm12769	secretoglobin, family 1B, member 24	7	protein-coding	10475	0.332581	0.734177	12.1233	0.00059838	0.0440605
74335	Xrcc3	-	X-ray repair complementing defective repair in Chinese hamster cells 3	12	protein-coding	10665	0.232979	1.92019	12.1212	0.000599013	0.0440605
68556	Uckl1	1110007H10Rik|Urkl1	uridine-cytidine kinase 1-like 1	2	protein-coding	11488	0.200004	2.66921	12.1195	0.000599522	0.0440605
68348	Serpina1f	0610012A11Rik|AI327419|Serpina2|epserin	serine (or cysteine) peptidase inhibitor, clade A, member 1F	12	protein-coding	10436	0.315059	1.00462	12.113	0.000601508	0.0440605
79043	Spsb3	2310012N15Rik|3300001M01Rik|SSB3|Tce1|mKIAA4204	splA/ryanodine receptor domain and SOCS box containing 3	17	protein-coding	10959	0.211376	2.37856	12.0948	0.000607098	0.04424
13124	Cyp8b1	-	cytochrome P450, family 8, subfamily b, polypeptide 1	9	protein-coding	10989	0.264432	1.37244	12.0869	0.000609551	0.04424
14612	Gja4	AU020209|AW558810|Cnx37|Cx37|Gja-4	gap junction protein, alpha 4	4	protein-coding	10152	0.278878	1.38427	12.0553	0.000619436	0.0447521
270685	Mthfd1l	2410004L15Rik|AI647056|Fthfsdc1	methylenetetrahydrofolate dehydrogenase (NADP+ dependent) 1-like	10	protein-coding	10355	0.299292	1.05046	12.0367	0.000625329	0.0449725
100217467	Snora5c	MBI-80	small nucleolar RNA, H/ACA box 5C	11	snoRNA	11071	0.240806	1.8998	11.9938	0.00063915	0.0457585
22240	Dpysl3	CRMP-4|DRP-3|TUC4|ULIP-1|Ulip|Ulip1	dihydropyrimidinase-like 3	18	protein-coding	10278	0.358354	0.374951	11.9823	0.000642892	0.0458191
60364	Donson	1110025J21Rik|AI845729|ORF60	downstream neighbor of SON	16	protein-coding	10320	0.222739	2.0583	11.948	0.000654208	0.0464165
382639	Zbtb42	EG382639|Gm5188|simiRP58	zinc finger and BTB domain containing 42	12	protein-coding	11100	0.265837	1.38214	11.9233	0.000662516	0.0466297
26920	Cntrl	6720467O09Rik|AA968343|Cep1|Cep110|IB3/5|Ma2a8|b2b1468.1Clo|b2b1468Clo	centriolin	2	protein-coding	10596	-0.213492	2.25912	11.9215	0.000663107	0.0466297
76938	Rbm17	2700027J02Rik	RNA binding motif protein 17	2	protein-coding	10760	-0.234893	1.90904	11.9114	0.000666528	0.0466628
64297	Gprc5b	AW125761|Raig2	G protein-coupled receptor, family C, group 5, member B	7	protein-coding	10377	0.235905	1.9165	11.8949	0.000672155	0.0468495
67742	Samsn1	4930571B16Rik|930571B16Rik|Hacs1|SLy2	SAM domain, SH3 domain and nuclear localization signals, 1	16	protein-coding	10664	-0.256996	1.43067	11.8687	0.000681186	0.0470867
140917	Dclre1b	AI452214|Apollo|SNMIB|mSNM1B	DNA cross-link repair 1B	3	protein-coding	11603	-0.213923	2.29009	11.86	0.000684226	0.0470867
68520	Zfyve21	1110013H04Rik|AW558780|C85416	zinc finger, FYVE domain containing 21	12	protein-coding	10665	0.231728	1.89965	11.8236	0.000697049	0.0470867
56760	Clec1b	1810061I13Rik|Clec-2|Clec2	C-type lectin domain family 1, member b	6	protein-coding	10619	-0.234731	1.70457	11.8183	0.000698915	0.0470867
243274	Tmem132d	C630028F04Rik	transmembrane protein 132D	5	protein-coding	11155	0.364022	0.432165	11.8181	0.000698991	0.0470867
223722	Mcat	AI225907|BC025519	malonyl CoA:ACP acyltransferase (mitochondrial)	15	protein-coding	10308	0.220975	2.15481	11.8159	0.00069979	0.0470867
195531	Zfp982	Gm13152	zinc finger protein 982	4	protein-coding	10270	0.284042	1.1942	11.8245	0.00070083	0.0470867
22242	Umod	THP|Urehd1|urehr4	uromodulin	7	protein-coding	10668	0.345499	0.626703	11.806	0.000703318	0.0470867
27381	Tcl1b2	-	T cell leukemia/lymphoma 1B, 2	12	protein-coding	11967	0.283696	1.26835	11.8033	0.000704284	0.0470867
208595	Mterf1b	Gm9897	mitochondrial transcription termination factor 1b	5	protein-coding	10755	0.266418	1.23638	11.7979	0.000706219	0.0470867
100102	Pcsk9	AI415265|AI747682|FH3|HCHOLA3|Narc1|PC9	proprotein convertase subtilisin/kexin type 9	4	protein-coding	10469	0.249916	1.58292	11.7922	0.000708295	0.0470867
19735	Rgs2	GOS8	regulator of G-protein signaling 2	1	protein-coding	11721	-0.225784	2.01276	11.7431	0.000726253	0.0480436
17057	Klrb1a	Ly55a|NKR-P1.7|NKR-P1A|NKRP12|Nkrp1-a|Nkrp1a|ly-55A	killer cell lectin-like receptor subfamily B member 1A	6	protein-coding	10444	-0.244323	1.71206	11.7364	0.000728761	0.0480436
72930	Ppp2r2b	2900026H06Rik|6330404L05Rik|E130009M08Rik|PP2A-PR55B|PR55-BETA|SCA12	protein phosphatase 2, regulatory subunit B, beta	18	protein-coding	10589	0.305742	0.950288	11.6825	0.000749061	0.0491769
66568	Rwdd3	2510027J23Rik|3110037C01Rik|AI035684|AI662458|Rsume|X2CR1	RWD domain containing 3	3	protein-coding	10311	-0.220091	2.10488	11.6632	0.000756503	0.0494603
328234	Rnf182	C630023L15Rik	ring finger protein 182	13	protein-coding	11217	-0.212453	2.24651	11.6482	0.000762323	0.0496357
230657	Tmem69	A630048M13Rik	transmembrane protein 69	4	protein-coding	10044	-0.341009	0.342075	11.6385	0.000766113	0.0496629
269473	Lrig2	4632419I10Rik|BB096938|LIG-2	leucine-rich repeats and immunoglobulin-like domains 2	3	protein-coding	10418	-0.214881	2.18062	11.6311	0.000769018	0.0496629
243659	Styk1	9130025L13|AI326477|Nok	serine/threonine/tyrosine kinase 1	6	protein-coding	11638	-0.23486	1.79987	11.6238	0.000774494	0.0498132

## Sheet: ActB_to_PB
GeneID	Symbol	Synonyms	description	chromosome	type_of_gene	length	logFC	logCPM	F	PValue	FDR
24136	Zeb2	9130203F04Rik|D130016B08Rik|SIP1|Zfhx1b|Zfx1b|Zfxh1b	zinc finger E-box binding homeobox 2	2	protein-coding	11319	-0.691873	2.28327	96.425	3.66291e-19	5.79546e-15
12053	Bcl6	Bcl5	B cell leukemia/lymphoma 6	16	protein-coding	11214	-0.663939	2.31832	81.6682	7.6463e-17	6.04899e-13
17118	Marcks	Macs|PKCSL	myristoylated alanine rich protein kinase C substrate	10	protein-coding	10955	-0.619373	2.18335	68.7792	1.01624e-14	5.35963e-11
269023	Zfp608	4932417D18Rik|D430007A19Rik|Znf608	zinc finger protein 608	18	protein-coding	11213	-0.459446	2.61571	47.6357	5.3028e-11	1.99986e-07
22171	Tyms	Ts	thymidylate synthase	5	protein-coding	10212	-0.544598	1.63016	47.1689	6.31986e-11	1.99986e-07
171188	Vmn1r32	V1rc15	vomeronasal 1 receptor 32	6	protein-coding	10795	-0.543563	1.59043	44.3292	2.10666e-10	5.55526e-07
12268	C4b	C4|Ss	complement component 4B (Chido blood group)	17	protein-coding	11264	0.590191	1.1157	41.1722	8.17066e-10	1.8468e-06
246729	Oas1h	-	2'-5' oligoadenylate synthetase 1H	5	protein-coding	10391	0.466397	1.75096	36.459	6.399e-09	1.21082e-05
114661	Prss28	Isp1|mIsp-1	protease, serine 28	17	protein-coding	10697	0.368456	2.46127	36.2924	6.88746e-09	1.21082e-05
15378	Hnf4a	HNF-4|Hnf4|Hnf4alpha|MODY1|Nr2a1|TCF-14|Tcf14	hepatic nuclear factor 4, alpha	2	protein-coding	10414	0.396751	2.32022	35.836	8.42696e-09	1.33331e-05
22038	Plscr1	MmTRA1a|MmTRA1b|Nor1|Tra1|Tra1a|Tra1b|Tras1|Tras2	phospholipid scramblase 1	9	protein-coding	11795	-0.661591	0.641295	35.5151	9.71405e-09	1.39723e-05
83946	Phip	2810004D21Rik|4632404O06Rik|Ndrp|Wdr11	pleckstrin homology domain interacting protein	9	protein-coding	11310	-0.508712	1.448	34.9633	1.24086e-08	1.63608e-05
100503895	Tpsab1	MMCP-7|Mcp-7|Mcp7|Mcpt7	tryptase alpha/beta 1	17	protein-coding	10798	0.383448	2.20243	34.2662	1.69217e-08	2.0595e-05
14547	Gdap2	C77050|D3Ertd801e	ganglioside-induced differentiation-associated-protein 2	3	protein-coding	10754	0.360157	2.44229	33.8766	2.01329e-08	2.2753e-05
109241	Mbd5	9430004D19Rik|AA536666|AI426407|C030040A15Rik|Gm1630	methyl-CpG binding domain protein 5	2	protein-coding	12391	-0.525661	1.24133	33.7188	2.22237e-08	2.31013e-05
67874	Rprm	2410012A13Rik|Reprimo	reprimo, TP53 dependent G2 arrest mediator candidate	2	protein-coding	10244	-0.68084	0.551948	33.5438	2.33612e-08	2.31013e-05
218756	Slc4a7	E430014N10Rik|NBC3|NBCn1|NBCn1-G|Tg(Thy1-SNCA)12Mjff	solute carrier family 4, sodium bicarbonate cotransporter, member 7	14	protein-coding	10409	-0.543774	1.1821	33.154	2.78148e-08	2.58874e-05
227835	Gtdc1	E330008O22Rik	glycosyltransferase-like domain containing 1	2	protein-coding	10301	-0.417044	2.02805	31.9796	4.71397e-08	4.03407e-05
18736	Pou1f1	GHF-1|Hmp1|Pit-1|Pit1|Pit1-rs1|dw|dwarf	POU domain, class 1, transcription factor 1	16	protein-coding	10446	-0.642789	0.595245	31.9191	4.84435e-08	4.03407e-05
16952	Anxa1	Anx-1|Anx-A1|C430014K04Rik|Lpc-1|Lpc1	annexin A1	19	protein-coding	11163	-0.623524	0.780493	31.4166	6.077e-08	4.31576e-05
17225	Mcpt2	MMCP-2|Mcp-2	mast cell protease 2	14	protein-coding	10861	0.481652	1.28882	31.3159	6.35985e-08	4.31576e-05
75785	Klhl24	1110046J11Rik|4930429H24Rik|6530402O20Rik|C85082	kelch-like 24	16	protein-coding	11194	-0.409523	2.18989	31.299	6.41187e-08	4.31576e-05
224093	Fam43a	Tuf1	family with sequence similarity 43, member A	16	protein-coding	10534	-0.407089	2.15045	31.29	6.4345e-08	4.31576e-05
16193	Il6	Il-6	interleukin 6	5	protein-coding	10728	-0.409033	1.93595	31.0962	7.02406e-08	4.31576e-05
15258	Hipk2	1110014O20Rik|B230339E18Rik|Stank	homeodomain interacting protein kinase 2	6	protein-coding	10667	-0.396564	2.04823	31.0696	7.10888e-08	4.31576e-05
98432	Phlpp1	AI836256|Phlpp|Plekhe1|SCOP|mKIAA0606	PH domain and leucine rich repeat protein phosphatase 1	1	protein-coding	10370	-0.38579	2.24184	30.9974	7.34526e-08	4.31576e-05
15902	Id2	AI255428|C78922|Idb2|bHLHb26	inhibitor of DNA binding 2	12	protein-coding	10302	-0.410722	1.97249	30.9908	7.36691e-08	4.31576e-05
624582	Morf4l1-ps1	A730098P11Rik	mortality factor 4 like 1, pseudogene 1	16	pseudo	10752	-0.389142	2.2623	30.9111	7.63756e-08	4.31576e-05
238011	Enpp7	Alk-SMase|Gm254	ectonucleotide pyrophosphatase/phosphodiesterase 7	11	protein-coding	13266	0.381478	2.08728	29.5871	1.39365e-07	7.53541e-05
16664	Krt14	AI626930|CK-14|K14|Krt-1.14|Krt1-14	keratin 14	11	protein-coding	10385	0.417409	1.77095	29.5325	1.42878e-07	7.53541e-05
67738	Ppid	4930564J03Rik|CYP-40|Ppidl	peptidylprolyl isomerase D (cyclophilin D)	3	protein-coding	11287	-0.397237	2.11222	29.311	1.58066e-07	8.06747e-05
269470	Wdr3	AW546279|D030020G18Rik	WD repeat domain 3	3	protein-coding	10754	0.333994	2.44537	29.1185	1.72588e-07	8.53339e-05
56535	Pex3	1700014F15Rik|2810027F19Rik|2900010N04Rik	peroxisomal biogenesis factor 3	10	protein-coding	10200	-0.389795	2.07925	29.038	1.79049e-07	8.58457e-05
433597	Gm5538	-	predicted gene 5538	3	protein-coding	10201	-0.520776	1.15452	28.706	2.12038e-07	9.86727e-05
26428	Orc4	Orc4P|Orc4l|mMmORC4	origin recognition complex, subunit 4	2	protein-coding	12391	-0.481761	1.26076	28.6359	2.18938e-07	9.89725e-05
320299	Iqcb1	6820449I09Rik|AV128382|NPHP5	IQ calmodulin-binding motif containing 1	16	protein-coding	10587	-0.398588	1.87826	28.4893	2.30247e-07	0.000101194
66757	Adat2	4933426M09Rik|Deadc1	adenosine deaminase, tRNA-specific 2	10	protein-coding	10487	-0.374251	2.13297	28.076	2.78195e-07	0.000118962
76251	Ercc6l2	0610007P08Rik|1700019D06Rik|9330134C04Rik|Rad26l|Sr278	excision repair cross-complementing rodent repair deficiency, complementation group 6 like 2	13	protein-coding	10795	-0.385389	1.91141	27.9734	2.91619e-07	0.000121421
83410	Cstf2t	64kDa|C77975|tCstF-64|tauCstF-64	cleavage stimulation factor, 3' pre-RNA subunit 2, tau	19	protein-coding	10393	-0.470137	1.50205	27.7945	3.166e-07	0.000128442
100033459	Ifi208	9830148g24rik|E430029J22Rik|NG2creBAC|Pydc3|Pyr-rv1|Tg(Cspg4-cre)1Akik	interferon activated gene 208	1	protein-coding	10982	-0.410272	1.9164	27.7307	3.26036e-07	0.000128964
56047	Msln	MPF	mesothelin	17	protein-coding	11158	0.344547	2.25546	27.6258	3.42151e-07	0.000130828
12350	Car3	BB219044|Ca3|Car-3	carbonic anhydrase 3	3	protein-coding	10872	-0.367473	2.21561	27.5633	3.52142e-07	0.000130828
224092	Lsg1	5830465I20|AA409273|D16Bwg1547e	large 60S subunit nuclear export GTPase 1	16	protein-coding	10223	-0.355055	2.35248	27.5423	3.55557e-07	0.000130828
227580	C1ql3	1110065A22Rik|AI661623|Adij|C1ql|C1qtnf13|CTRP13|K100	C1q-like 3	2	protein-coding	11833	-0.418597	1.39778	27.3385	3.9055e-07	0.000140438
242248	Bank1	A530094C12Rik|AI451642|AVIEF|BANK	B cell scaffold protein with ankyrin repeats 1	3	protein-coding	10618	-0.353367	2.35252	27.073	4.44611e-07	0.000154857
22335	Vdac3	-	voltage-dependent anion channel 3	8	protein-coding	10188	-0.372638	2.03248	27.0303	4.50222e-07	0.000154857
19219	Ptger4	EP4|Ptgerep4	prostaglandin E receptor 4 (subtype EP4)	15	protein-coding	10316	-0.33719	2.45757	26.8779	4.83041e-07	0.00016261
16981	Lrrn3	NLRR-3	leucine rich repeat protein 3, neuronal	12	protein-coding	11245	-0.371216	2.01873	26.7164	5.20477e-07	0.000171562
330050	Fam185a	4631428I10|AI847670	family with sequence similarity 185, member A	5	protein-coding	11413	-0.348194	2.36307	26.63	5.55591e-07	0.000179399
12349	Car2	AI131712|CAII|Ca2|Car-2|Ltw-5|Lvtw-5	carbonic anhydrase 2	3	protein-coding	11024	-0.410663	1.77	26.3603	6.37234e-07	0.000199535
75497	Fabp12	1700008G05Rik	fatty acid binding protein 12	3	protein-coding	10704	-0.431633	1.56762	26.2591	6.43174e-07	0.000199535
208665	Akr1d1	-	aldo-keto reductase family 1, member D1	6	protein-coding	10611	0.370337	1.84267	26.0777	6.99624e-07	0.000212874
328780	Prss34	C130091P12|Mcp11|mMcp-11	protease, serine 34	17	protein-coding	11117	0.309607	2.52536	25.9982	7.25895e-07	0.0002167
14048	Eya1	bor	EYA transcriptional coactivator and phosphatase 1	1	protein-coding	11128	-0.401222	1.70448	25.9085	7.56767e-07	0.000221733
627860	Cyp2d37-ps	EG627860|Gm6800	cytochrome P450, family 2, subfamily d, polypeptide 37, pseudogene	15	pseudo	10597	0.329584	2.41148	25.8044	7.94234e-07	0.000228479
83925	Trps1	AI115454|AI447310|D15Ertd586e	transcriptional repressor GATA binding 1	15	protein-coding	10538	-0.438739	1.52655	25.7867	8.17108e-07	0.000230862
69439	Mroh4	1700016M24Rik	maestro heat-like repeat family member 4	15	protein-coding	11453	0.361765	2.03608	25.4986	9.15609e-07	0.000254154
270110	Irf2bp2	E130305N23Rik|IRF-2BP2	interferon regulatory factor 2 binding protein 2	8	protein-coding	10167	-0.423167	1.7217	25.2219	1.04148e-06	0.000279965
266793	Snord87	MBII-276|Rnu87|U87	small nucleolar RNA, C/D box 87	1	snoRNA	11011	-0.389252	1.66998	25.2168	1.04399e-06	0.000279965
13865	Nr2f1	COUP-TF1|COUP-TFI|COUPTFA|EAR-3|EAR3|Erbal3|SVP44|Tcfcoup1	nuclear receptor subfamily 2, group F, member 1	13	protein-coding	10446	-0.475113	0.974427	24.6453	1.36311e-06	0.000349308
235036	Ppan	A230087P06Rik|SSF1	peter pan homolog	9	protein-coding	10606	0.365787	1.85516	24.6134	1.38359e-06	0.000349308
394430	Ugt1a10	A13|Ugt1a13	UDP glycosyltransferase 1 family, polypeptide A10	1	protein-coding	10720	0.515154	0.629778	24.6058	1.38849e-06	0.000349308
13404	Dmc1	Dmc1h|Lim15|Mei11|sgdp	DNA meiotic recombinase 1	15	protein-coding	10949	0.333015	2.15474	24.6022	1.39087e-06	0.000349308
104111	Adcy3	AC3|ACIII|mKIAA0511	adenylate cyclase 3	12	protein-coding	11345	-0.345142	2.02389	24.3767	1.54559e-06	0.0003821
209966	Pgbd5	2900019M05Rik|AI854313	piggyBac transposable element derived 5	8	protein-coding	10791	0.376667	1.75624	24.0573	1.79504e-06	0.000436941
21391	Tbxas1	CYP5|CYP5A1|THAS|TS|TXAS|TXS	thromboxane A synthase 1, platelet	6	protein-coding	10301	-0.361817	1.9184	23.9857	1.85634e-06	0.000445015
353310	Zfp703	1110032O19Rik|AI430822|AL022941|Csmn1|End2|Zeppo1|Znf703|Zpo1	zinc finger protein 703	8	protein-coding	10127	-0.337161	2.17319	23.8363	1.99184e-06	0.000470371
215900	Calhm6	A630077B13Rik|Fam26f	calcium homeostasis modulator family member 6	10	protein-coding	10414	-0.361203	1.96883	23.7986	2.02679e-06	0.000471585
18976	Pomc	ACTH|BE|Beta-LPH|Clip|Gamma-LPH|Npp|Pomc-1|Pomc1|alpha-MSH|alphaMSH|beta-MSH|gamma-MSH	pro-opiomelanocortin-alpha	12	protein-coding	10917	-0.35007	1.87094	23.7166	2.10638e-06	0.000483002
414084	Tnip3	9030611K07Rik|ABIN-3|LIND	TNFAIP3 interacting protein 3	6	protein-coding	10103	-0.428296	1.29279	23.5729	2.25349e-06	0.000509352
236312	Ifi209	4930422C14|AI447904|Ifix|Pyhin-1|Pyhin1	interferon activated gene 209	1	protein-coding	11094	-0.413584	1.65319	23.428	2.41249e-06	0.000535475
16599	Klf3	9930027G08Rik|AL024007|Bklf|Tef-2	Kruppel-like factor 3 (basic)	5	protein-coding	11085	-0.360764	2.00349	23.4067	2.43675e-06	0.000535475
241770	Rims4	6530406L02|Rim4	regulating synaptic membrane exocytosis 4	2	protein-coding	10793	0.393048	1.51211	23.3807	2.50474e-06	0.000542877
94185	Tnfrsf21	AA959878|DR6|R74815|TR7	tumor necrosis factor receptor superfamily, member 21	17	protein-coding	10355	-0.411503	1.58093	23.2006	2.68509e-06	0.000574101
63953	Dusp10	2610306G15Rik|AI158871|MKP-5|MKP5	dual specificity phosphatase 10	1	protein-coding	10649	-0.356434	2.07133	23.0346	2.90456e-06	0.000612746
108058	Camk2d	2810011D23Rik|8030469K03Rik|CaMK II|[d]-CaMKII	calcium/calmodulin-dependent protein kinase II, delta	3	protein-coding	10278	-0.33255	2.22965	22.9392	3.03729e-06	0.000625093
399510	Map4k5	4432415E19Rik|GCKR|KHS|MAPKKKK5	mitogen-activated protein kinase kinase kinase kinase 5	12	protein-coding	10156	-0.310976	2.42635	22.9358	3.0421e-06	0.000625093
68169	Ndnf	A930038C07Rik|epidermacan	neuron-derived neurotrophic factor	6	protein-coding	11608	-0.532126	0.608695	22.7978	3.24687e-06	0.000652481
387510	Ifnk	-	interferon kappa	4	protein-coding	10317	-0.393891	1.48042	22.7907	3.25787e-06	0.000652481
403172	Defb21	4930525K10Rik|Gm121	defensin beta 21	2	protein-coding	10756	0.338204	1.92858	22.7606	3.30441e-06	0.00065353
17223	Mcpt-ps1	MMCP-(Y)1|Mmcpy1	mast cell protease, pseudogene 1	14	pseudo	11891	0.444014	1.13854	22.6944	3.41037e-06	0.000666159
194974	Sun3	Sunc1	Sad1 and UNC84 domain containing 3	11	protein-coding	11546	0.385202	1.40215	22.6349	3.50672e-06	0.000676625
58240	Hs1bp3	-	HCLS1 binding protein 3	12	protein-coding	10407	0.391418	1.38261	22.5714	3.61355e-06	0.00068111
16412	Itgb1	4633401G24Rik|AA409975|AA960159|CD29|Fnrb|Gm9863|gpIIa	integrin beta 1 (fibronectin receptor beta)	8	protein-coding	12946	-0.468055	0.923338	22.5708	3.66675e-06	0.00068111
17977	Ncoa1	KAT13A|NCoA-1|NRC-1|SRC-1|SRC-a|SRC1|bHLHe74|mNRC-1	nuclear receptor coactivator 1	12	protein-coding	10674	-0.465023	0.822973	22.5101	3.71975e-06	0.00068111
24063	Spry1	sprouty1|spry-1	sprouty RTK signaling antagonist 1	3	protein-coding	10675	-0.420991	1.26853	22.4851	3.76402e-06	0.00068111
668733	Gm13884	-	SWIM type zinc finger 7 associated protein 1 pseudogene	2	pseudo	10362	-0.388563	1.48386	22.4741	3.7838e-06	0.00068111
20660	Sorl1	2900010L19Rik|AI596264|AW261561|LR11|SorLA|gp250|mSorLA	sortilin-related receptor, LDLR class A repeats-containing	9	protein-coding	11514	-0.363994	1.91474	22.4716	3.78825e-06	0.00068111
16367	Irs1	G972R|IRS-1	insulin receptor substrate 1	1	protein-coding	10713	-0.506392	0.956144	22.4296	3.86416e-06	0.000686951
20609	Sstr5	Smstr5|sst5	somatostatin receptor 5	17	protein-coding	11797	0.302455	2.219	22.3098	4.08971e-06	0.000712498
14469	Gbp2	-	guanylate binding protein 2	3	protein-coding	10554	-0.388017	1.61725	22.3056	4.09792e-06	0.000712498
246709	Rgs13	-	regulator of G-protein signaling 13	1	protein-coding	11503	-0.389503	1.73887	22.3395	4.14692e-06	0.000713179
225030	Kcng3	KV6.3|Kv10.1a|Kv10.1b	potassium voltage-gated channel, subfamily G, member 3	17	protein-coding	11600	-0.317886	2.25833	22.2443	4.2185e-06	0.00071769
244668	Sipa1l2	BC058408|mKIAA1389	signal-induced proliferation-associated 1 like 2	8	protein-coding	10684	-0.346841	2.11283	22.1781	4.35294e-06	0.000732683
16618	Klk1b26	Egfbp2|Klk26|PRECE-2|mGK-26|mGK26	kallikrein 1-related petidase b26	7	protein-coding	10231	0.469433	0.97229	22.1592	4.45137e-06	0.000741365
242914	Gm4961	EG242914|Gm19623|Kif2c	kinesin superfamily protein 2C pseudogene	5	pseudo	10236	-0.34507	1.87861	21.989	4.76121e-06	0.000784708
15273	Hivep2	Gm20114|MIBP-1|MIBP1|Schnurri-2|Shn-2	human immunodeficiency virus type I enhancer binding protein 2	10	protein-coding	10378	-0.328487	2.12235	21.8195	5.16007e-06	0.000831009
218973	Wdhd1	A630092E18|AND-1|D630024B06Rik	WD repeat and HMG-box DNA binding protein 1	14	protein-coding	11034	-0.417697	1.21565	21.7981	5.21294e-06	0.000831009
12226	Btg1	AI426953|AW546738	B cell translocation gene 1, anti-proliferative	10	protein-coding	11641	-0.30507	2.53781	21.7926	5.22655e-06	0.000831009
105171	Arrdc3	AI450344|mKIAA1376	arrestin domain containing 3	13	protein-coding	10327	-0.42652	1.24108	21.7822	5.25224e-06	0.000831009
68259	Ift80	4921524P20Rik|Wdr56|mKIAA1374	intraflagellar transport 80	3	protein-coding	11703	-0.457768	0.847884	21.7242	5.39903e-06	0.000845777
546644	Ly6g	Gr-1|Gr1|Ly-6G	lymphocyte antigen 6 complex, locus G	15	protein-coding	10418	0.403544	1.40136	21.6931	5.47935e-06	0.000849944
226041	Pgm5	4833423B07|9530034F03Rik|D830025G17|aciculin	phosphoglucomutase 5	19	protein-coding	14010	-0.374796	1.66221	21.5949	5.7413e-06	0.0008794
15129	Hbb-b1	AA409645|Hbb1|Hbbt1|Hbbt2|MommeD7|beta1	hemoglobin, beta adult major chain	7	protein-coding	10164	-0.443946	1.14288	21.5806	5.78041e-06	0.0008794
394434	Ugt1a9	UDPGT|UDPGT 1-9|UGT1-09|UGT1.9|UGTP4|Ugt1a12|mUGTBr/P	UDP glucuronosyltransferase 1 family, polypeptide A9	1	protein-coding	11497	0.4425	0.943529	21.4833	6.05413e-06	0.000912271
69511	Klk12	2310008B01Rik|AI324852|KLK-L5	kallikrein related-peptidase 12	7	protein-coding	11568	0.420526	1.16183	21.438	6.18613e-06	0.000923367
17101	Lyst	D13Sfk13|beige|bg	lysosomal trafficking regulator	13	protein-coding	11612	-0.324651	2.1725	21.3889	6.33253e-06	0.000936386
19663	Rbpms	2010300K22Rik|2700019M19Rik|AU017537|RBP-MS|hermes	RNA binding protein gene with multiple splicing	8	protein-coding	10233	-0.376707	1.61428	21.3627	6.4119e-06	0.000939343
75400	Defb29	0610030I09Rik|BD-29|mBD-29	defensin beta 29	2	protein-coding	11790	0.317329	2.07997	21.2489	6.76898e-06	0.000982559
66857	Plbd1	1100001H23Rik	phospholipase B domain containing 1	6	protein-coding	10656	-0.485105	0.917621	21.1845	6.98e-06	0.00100398
11607	Agtr1a	1810074K20Rik|AG2S|AI551199|AT1|AT1a|AT2R1|AT2R1A|Agt1ar|Agtr-1a|Agtr1|Angtr-1a	angiotensin II receptor, type 1a	13	protein-coding	11015	0.479729	0.593121	21.1313	7.15926e-06	0.00102048
74019	Traf3ip1	3930402D05Rik|AU041749|MIP-T3	TRAF3 interacting protein 1	1	protein-coding	10935	0.351289	1.79261	21.0542	7.42755e-06	0.00104927
73412	Nme8	1700056P15Rik|Sptrx-2|Txndc3	NME/NM23 family member 8	13	protein-coding	10695	-0.383875	1.53729	20.9963	7.6356e-06	0.00106912
54167	Icos	AILIM|CCLP|CRP-1|H4|Ly115	inducible T cell co-stimulator	1	protein-coding	11804	0.308809	2.01167	20.8968	8.00692e-06	0.00110171
53419	Corin	AV273130|Lrp4	corin, serine peptidase	5	protein-coding	10738	0.459648	0.605413	20.8966	8.00764e-06	0.00110171
76407	Sun5	1700021O15Rik|SPAG4L-2|SRG4|Spag4l	Sad1 and UNC84 domain containing 5	2	protein-coding	10262	0.440393	1.06311	20.8171	8.3986e-06	0.00114554
269424	Jade1	AU041499|D530048A03Rik|Phf17|mKIAA1807	jade family PHD finger 1	3	protein-coding	10149	0.356677	1.56244	20.7496	8.59011e-06	0.00116165
66716	Ccer1	4921510H08Rik|AV259683	coiled-coil glutamate-rich protein 1	10	protein-coding	10879	-0.434227	1.14588	20.712	8.74797e-06	0.0011643
245827	Fat2	EMI2|Fath2|Gm523|mKIAA0811	FAT atypical cadherin 2	11	protein-coding	10900	0.336688	1.87905	20.7093	8.75691e-06	0.0011643
319885	Zcchc7	4930572I07Rik|D4Wsu132e	zinc finger, CCHC domain containing 7	4	protein-coding	10732	-0.374558	1.66756	20.6761	8.89714e-06	0.00117309
16612	Klk1	0610007D04Rik|KAL-B|Kal|Klk1b6|Klk6|mGk-6	kallikrein 1	7	protein-coding	11035	0.36112	1.68476	20.6526	8.99761e-06	0.00117421
75747	Sesn3	5630400E15Rik|BC003348|SEST3	sestrin 3	9	protein-coding	12256	-0.337547	2.08227	20.6732	9.0541e-06	0.00117421
282663	Serpinb1b	6330533H24Rik|EIB|Serpin1b1|ovalbumin	serine (or cysteine) peptidase inhibitor, clade B, member 1b	13	protein-coding	10922	-0.354905	1.90471	20.5367	9.51287e-06	0.00122368
71601	Ceacam20	9130012D09Rik	carcinoembryonic antigen-related cell adhesion molecule 20	7	protein-coding	10194	0.343836	1.78247	20.5059	9.65153e-06	0.0012315
17155	Man1a	Man1a1|PCR1	mannosidase 1, alpha	10	protein-coding	10821	-0.324903	2.16026	20.4303	1.00074e-05	0.00124716
77889	Lbh	1810009F10Rik|6720416L16Rik	limb-bud and heart	17	protein-coding	11521	-0.315199	2.22974	20.4075	1.01174e-05	0.00124716
69312	Ppp1r42	1700011J18Rik|4930418G15Rik|Lrrc67|TLRR	protein phosphatase 1, regulatory subunit 42	1	protein-coding	10942	-0.315335	1.92977	20.4022	1.01431e-05	0.00124716
232367	Vmn2r27	EG232367	vomeronasal 2, receptor27	6	protein-coding	10240	-0.420528	1.21516	20.3905	1.01999e-05	0.00124716
83382	Siglece	Cd170|Siglec12|Siglec5|Siglec9|Siglecl1|mSiglec-E	sialic acid binding Ig-like lectin E	7	protein-coding	10654	0.327091	1.92416	20.3894	1.02053e-05	0.00124716
100322896	Dthd1	Gm17384	death domain containing 1	5	protein-coding	11610	-0.435876	1.18448	20.3687	1.03068e-05	0.00124716
52065	Mfhas1	2310066G09Rik|D8Ertd91e	malignant fibrous histiocytoma amplified sequence 1	8	protein-coding	10448	-0.322334	2.12698	20.357	1.03648e-05	0.00124716
20678	Sox5	A730017D01Rik|AI528773	SRY (sex determining region Y)-box 5	6	protein-coding	10388	-0.357028	1.7382	20.349	1.04048e-05	0.00124716
218975	Mapk1ip1l	9130202B12|C130032J12Rik	mitogen-activated protein kinase 1 interacting protein 1-like	14	protein-coding	12436	-0.549927	0.279779	20.2651	1.08314e-05	0.00128644
193452	Zfp184	4930500C15Rik	zinc finger protein 184 (Kruppel-like)	13	protein-coding	12009	-0.300076	2.38183	20.2529	1.08951e-05	0.00128644
12770	Ccr1l1	Cmkbr1l1	chemokine (C-C motif) receptor 1-like 1	9	protein-coding	10873	-0.340334	1.83284	20.2024	1.1162e-05	0.00130819
218850	Tasor	4732418E12|4933409E02Rik|D14Abb1e|Fam208a|MommeD6	transcription activation suppressor	14	protein-coding	10473	-0.364851	1.51659	20.082	1.18257e-05	0.00137578
21646	Tcte2	AI429268|Tcte-2	t-complex-associated testis expressed 2	17	protein-coding	11384	-0.474194	0.646865	20.0246	1.2156e-05	0.00139629
71371	Arid5b	4930580B11|5430435G07Rik|AI467247|Desrt|Mrf2|Mrf2alpha|Mrf2beta	AT rich interactive domain 5B (MRF1-like)	10	protein-coding	11321	-0.305489	2.36252	20.0207	1.21785e-05	0.00139629
13723	Emb	AL022799|Gp70	embigin	13	protein-coding	10817	-0.327042	2.04575	19.9072	1.28607e-05	0.00145378
319153	Hist1h3i	H3-H	histone cluster 1, H3i	13	protein-coding	10954	-0.373132	1.5995	19.9067	1.28637e-05	0.00145378
14762	Gpr33	-	G protein-coupled receptor 33	12	protein-coding	10673	-0.444156	0.722347	19.8573	1.31726e-05	0.00147814
13642	Efnb2	ELF-2|Epl5|Eplg5|Htk-L|LERK-5|Lerk5|NLERK-1	ephrin B2	8	protein-coding	11170	-0.469145	0.721302	19.8146	1.34457e-05	0.00149602
11920	Atm	AI256621|C030026E19Rik	ataxia telangiectasia mutated	9	protein-coding	10146	-0.392096	1.37299	19.8029	1.35211e-05	0.00149602
19055	Ppp3ca	2900074D19Rik|CN|Caln|Calna|CnA	protein phosphatase 3, catalytic subunit, alpha isoform	3	protein-coding	10764	-0.285159	2.583	19.7164	1.40954e-05	0.00154874
217305	Cd300ld	4732429D16Rik|CLM5|Cd300ld1|LMIR4|MAIR-IV|clm-5	CD300 molecule like family member d	11	protein-coding	11267	0.362889	1.58082	19.4892	1.57239e-05	0.00171574
672682	Gm9573	Muc21	predicted gene 9573	17	protein-coding	10959	0.364229	1.50599	19.4332	1.6154e-05	0.00174444
17160	Man2b2	mKIAA0935	mannosidase 2, alpha B2	5	protein-coding	10950	0.309859	2.00903	19.4263	1.62074e-05	0.00174444
75718	Vwa5b1	4931403E03Rik	von Willebrand factor A domain containing 5B1	4	protein-coding	12243	0.318379	1.95283	19.342	1.68797e-05	0.00179861
70099	Smc4	2500002A22Rik|C79747|SMC-4|Smc4l1	structural maintenance of chromosomes 4	3	protein-coding	11703	-0.416718	0.988284	19.3348	1.6938e-05	0.00179861
72007	Fndc3b	1600019O04Rik|AW550168|Fad104|mKIAA4164	fibronectin type III domain containing 3B	3	protein-coding	11696	0.354741	1.43047	19.3108	1.7135e-05	0.0018074
229317	Eif2a	D030048D22|D3Ertd194e	eukaryotic translation initiation factor 2A	3	protein-coding	10394	-0.340202	1.78848	19.2355	1.77688e-05	0.00184992
21887	Tle3	2610103N05Rik|ESG|Grg3a|Grg3b|mKIAA1547	transducin-like enhancer of split 3	9	protein-coding	10653	-0.343625	1.74448	19.2315	1.78029e-05	0.00184992
12192	Zfp36l1	AW742437|AW743212|Berg36|Brf1|D530020L18Rik|ERF1|TIS11b|cMG1	zinc finger protein 36, C3H type-like 1	12	protein-coding	11358	-0.352314	1.60196	19.2215	1.78888e-05	0.00184992
75172	Ccdc146	4930528G09Rik|mKIAA1505	coiled-coil domain containing 146	5	protein-coding	10195	-0.304152	2.17198	19.1941	1.81275e-05	0.00186242
246196	Zfp277	2410017E24Rik|NIRF4	zinc finger protein 277	12	protein-coding	11323	-0.333834	1.85536	19.1335	1.86648e-05	0.00189822
74044	Ttf2	4632434F22Rik|8030447N19|AV218430	transcription termination factor, RNA polymerase II	3	protein-coding	10186	-0.300113	2.1826	19.1279	1.87158e-05	0.00189822
69922	Vrk2	2810003O05Rik|AI447698	vaccinia related kinase 2	11	protein-coding	10121	-0.328043	1.94164	19.0562	1.93787e-05	0.00195292
433502	Wfdc6b	WAP6b|Wfdc6	WAP four-disulfide core domain 6B	2	protein-coding	10904	0.334801	1.69415	19.0281	1.9639e-05	0.00196361
100415785	Gm11559	-	predicted gene 11559	11	protein-coding	11521	0.378361	1.44825	19.0183	1.97329e-05	0.00196361
544696	Tbc1d32	Bromi|C6orf170|D630037F22Rik|b2b2284Clo	TBC1 domain family, member 32	10	protein-coding	10165	-0.409223	1.25392	18.9818	2.00834e-05	0.00197754
18186	Nrp1	C530029I03|NP-1|NPN-1|Npn1|Nrp	neuropilin 1	8	protein-coding	11545	-0.351038	1.90118	18.9705	2.01976e-05	0.00197754
18768	Pkib	Pkibeta|Prkacn2	protein kinase inhibitor beta, cAMP dependent, testis specific	10	protein-coding	10560	-0.433371	1.038	18.9548	2.03473e-05	0.00197754
13559	E2f5	AU024671|E2F-5	E2F transcription factor 5	3	protein-coding	10889	-0.373833	1.49019	18.9607	2.03729e-05	0.00197754
72973	Fbxo47	2900052P03Rik|Gm1562	F-box protein 47	11	protein-coding	10439	-0.334095	1.8619	18.9753	2.05464e-05	0.00198179
15001	H2-Oa	H-2Oa	histocompatibility 2, O region alpha locus	17	protein-coding	10492	0.307132	2.05286	18.9225	2.06671e-05	0.00198179
232370	Clstn3	CSTN3|Cs3|Cst-3|alc-beta	calsyntenin 3	6	protein-coding	11006	0.373133	1.36175	18.9117	2.08222e-05	0.00198463
13047	Cux1	CDP|Cutl1|Cux|Cux-1	cut-like homeobox 1	5	protein-coding	10507	-0.31548	2.05048	18.8653	2.12472e-05	0.0020021
17229	Tpsb2	AV011504|MMCP-6|Mcp-6|Mcp6|Mcpt6	tryptase beta 2	17	protein-coding	10413	0.262757	2.60128	18.8641	2.12585e-05	0.0020021
321008	Zswim9	6330408A02Rik	zinc finger SWIM-type containing 9	7	protein-coding	11052	0.431173	0.956338	18.8444	2.14672e-05	0.00200562
114662	Prss29	D19363|Isp2|mISP-2	protease, serine 29	17	protein-coding	11025	0.294629	2.0729	18.8229	2.16869e-05	0.00200562
403088	Tcaf3	Eapa2|Fam115e	TRPM8 channel-associated factor 3	6	protein-coding	11016	0.325581	1.73283	18.8252	2.17307e-05	0.00200562
12835	Col6a3	AI507288|Col6a-3	collagen, type VI, alpha 3	1	protein-coding	10338	0.352439	1.47944	18.8118	2.1803e-05	0.00200562
16842	Lef1	3000002B05|AI451430|Lef-1	lymphoid enhancer binding factor 1	3	protein-coding	11313	-0.344537	1.70648	18.7237	2.27524e-05	0.00206712
66975	Trappc13	2410002O22Rik|2610524F24Rik|AI451892|AU017229	trafficking protein particle complex 13	13	protein-coding	10332	-0.31855	1.88647	18.7217	2.27745e-05	0.00206712
170938	Zfp617	Zfps11-6	zinc finger protein 617	8	protein-coding	11659	-0.310783	2.12773	18.7137	2.28634e-05	0.00206712
75627	Snapc1	2700033G17Rik|9630050P21Rik	small nuclear RNA activating complex, polypeptide 1	12	protein-coding	10688	-0.303968	2.07492	18.6636	2.34247e-05	0.00210349
12771	Ccr3	CC-CKR3|CKR3|Cmkbr1l2|Cmkbr3	chemokine (C-C motif) receptor 3	9	protein-coding	11547	-0.346516	1.68159	18.6541	2.35317e-05	0.00210349
319636	Fsd1l	A230072O16Rik|Ccdc10|Csdufd1|Fsd1nl	fibronectin type III and SPRY domain containing 1-like	4	protein-coding	12503	0.333725	1.60589	18.6244	2.38725e-05	0.00212197
76002	Ms4a18	5033428B15Rik	membrane-spanning 4-domains, subfamily A, member 18	19	protein-coding	10412	-0.308441	2.08647	18.6029	2.41232e-05	0.00212476
114142	Foxp2	2810043D05Rik|AI449000|CAG-16|D0Kist7	forkhead box P2	6	protein-coding	11592	-0.480956	0.523266	18.5987	2.41725e-05	0.00212476
382019	Zfp882	Gm15468	zinc finger protein 882	8	protein-coding	11659	-0.3106	2.10113	18.5871	2.43082e-05	0.00212488
76332	Cog2	1190002B08Rik|2700012E02Rik|C86089|Ldlc	component of oligomeric golgi complex 2	8	protein-coding	10542	0.334062	1.6367	18.5592	2.46386e-05	0.00214193
225870	Rin1	-	Ras and Rab interactor 1	19	protein-coding	11424	0.29729	2.02615	18.5452	2.48069e-05	0.00214478
12346	Car1	AW555628|Ca1|Car-1	carbonic anhydrase 1	3	protein-coding	10527	-0.395618	1.21309	18.5195	2.51171e-05	0.0021598
67804	Snx2	0610030A03Rik	sorting nexin 2	18	protein-coding	10412	-0.353063	1.69804	18.4502	2.59751e-05	0.0022215
241128	Fam124b	A830043J08Rik	family with sequence similarity 124, member B	1	protein-coding	10986	-0.332414	1.69035	18.4207	2.63492e-05	0.00224138
218397	Rasa1	Gap|RasGAP|Rasa	RAS p21 protein activator 1	13	protein-coding	12619	-0.397904	1.18079	18.3972	2.66515e-05	0.00225498
70209	Tmem143	2310076O21Rik|AI481604	transmembrane protein 143	7	protein-coding	10408	0.311882	1.92328	18.3751	2.69385e-05	0.00225861
69317	Hmgb4	1700001F22Rik|AI326135	high-mobility group box 4	4	protein-coding	12688	0.360701	1.39429	18.3719	2.698e-05	0.00225861
68774	Ms4a6d	1110058E16Rik|AI447446|Ms4a11	membrane-spanning 4-domains, subfamily A, member 6D	19	protein-coding	11693	-0.251655	2.999	18.308	2.78296e-05	0.00231747
14719	Got2	AL022787|FABP-pm|Got-2|Kyat4|mAspAT	glutamatic-oxaloacetic transaminase 2, mitochondrial	8	protein-coding	10932	0.346563	1.45177	18.2823	2.81788e-05	0.00233427
19079	Prkab1	1300015D22Rik|AU021155|E430008F22	protein kinase, AMP-activated, beta 1 non-catalytic subunit	5	protein-coding	10400	0.327619	1.73164	18.2673	2.83842e-05	0.00233903
238130	Dock4	5330406C03|6330411N01Rik|AF263288|C030023J22|mKIAA0716	dedicator of cytokinesis 4	12	protein-coding	11323	-0.322759	1.86316	18.2397	2.87675e-05	0.00235834
72795	Ttc19	2010204O13Rik|2810460C24Rik|AI505442	tetratricopeptide repeat domain 19	11	protein-coding	10627	-0.300016	2.06871	18.2242	2.89843e-05	0.00236386
16878	Lif	-	leukemia inhibitory factor	11	protein-coding	10457	-0.3117	1.97044	18.2051	2.92553e-05	0.00237373
329366	Ccdc187	4932418E24Rik	coiled-coil domain containing 187	2	protein-coding	10152	0.282923	2.22397	18.1894	2.94784e-05	0.00237963
320332	Hist4h4	B130044J01Rik	histone cluster 4, H4	6	protein-coding	10469	-0.339742	1.68827	18.1645	2.98364e-05	0.00238873
277343	Wfdc8	Gm706	WAP four-disulfide core domain 8	2	protein-coding	10392	0.336273	1.59643	18.1483	3.00722e-05	0.00238873
52662	Ldlrad4	8230401C20Rik|A430083H02|A430108L08Rik|C18orf1|D18Ertd653e|D330030L18Rik	low density lipoprotein receptor class A domain containing 4	18	protein-coding	10274	-0.327805	1.63726	18.1388	3.02112e-05	0.00238873
23849	Klf6	AI448727|BCD1|C86813|CPBP|Copeb|FM2|FM6|Ierepo1|Ierepo3|R75280|Zf9	Kruppel-like factor 6	13	protein-coding	12031	-0.28523	2.26109	18.1298	3.03441e-05	0.00238873
16649	Kpna4	1110058D08Rik|IPOA3	karyopherin (importin) alpha 4	3	protein-coding	10291	-0.310241	2.00744	18.1242	3.04271e-05	0.00238873
68303	Fam114a1	1190001N04Rik|9130005N14Rik|Noxp20	family with sequence similarity 114, member A1	5	protein-coding	10989	-0.271242	2.53104	18.106	3.06976e-05	0.00238873
225266	Klhl14	6330403N15Rik|AI785250|printor	kelch-like 14	18	protein-coding	10501	-0.358649	1.51076	18.0883	3.09627e-05	0.00238873
329278	Tnn	TN-W|Tnw|tenascin-W	tenascin N	1	protein-coding	10823	0.327035	1.62971	18.0872	3.09791e-05	0.00238873
232414	Clec9a	9830005G06Rik|DNGR-1	C-type lectin domain family 9, member a	6	protein-coding	10177	-0.317943	1.93325	18.0959	3.11353e-05	0.00238873
626870	Gm11992	-	predicted gene 11992	11	protein-coding	11546	0.340851	1.42542	18.0738	3.11804e-05	0.00238873
67296	Socs4	3110032M18Rik|A730004F22Rik|AI427843|AU015727|AU015859|Socs7	suppressor of cytokine signaling 4	14	protein-coding	11034	-0.393652	1.08851	18.0691	3.12518e-05	0.00238873
58911	Sumf1	AA543204|AI463102|AI851573|FGE	sulfatase modifying factor 1	6	protein-coding	10150	-0.298639	2.03595	18.0501	3.1542e-05	0.00239932
52850	Sgsm1	2410098H20Rik|AA408781|D5Bwg1524e|E130107M15|NuIP|Rutbc2	small G protein signaling modulator 1	5	protein-coding	11217	0.327404	1.61074	18.0378	3.17316e-05	0.00240219
667370	Ifit3b	I830012O16Rik	interferon-induced protein with tetratricopeptide repeats 3B	19	protein-coding	10179	-0.313125	2.01452	17.9628	3.291e-05	0.00247613
432466	Gm5424	EG432466	argininosuccinate synthase pseudogene	10	pseudo	10854	0.336433	1.46595	17.9552	3.30313e-05	0.00247613
14815	Nr3c1	GR|Grl-1|Grl1	nuclear receptor subfamily 3, group C, member 1	18	protein-coding	10439	-0.329057	1.78473	17.9397	3.32817e-05	0.00247613
383295	Ypel5	2310076K21Rik|CGI-127	yippee like 5	17	protein-coding	10268	-0.305132	2.02214	17.9364	3.33344e-05	0.00247613
210104	Zfp658	-	zinc finger protein 658	7	protein-coding	10842	0.300444	1.92887	17.8637	3.45351e-05	0.00253337
16438	Itpr1	D6Pas2|Gm10429|IP3R 1|IP3R1|InsP3R|Ip3r|Itpr-1|P400|Pcp-1|Pcp1|insP3R1|opt|wblo	inositol 1,4,5-trisphosphate receptor 1	6	protein-coding	10648	-0.335293	1.6196	17.8548	3.46847e-05	0.00253337
17863	Myb	AI550390|M16449|c-myb	myeloblastosis oncogene	10	protein-coding	11471	-0.290462	2.16891	17.8521	3.47306e-05	0.00253337
14225	Fkbp1a	FKBP12|Fkbp|Fkbp1	FK506 binding protein 1a	2	protein-coding	10798	0.329697	1.68167	17.8512	3.47454e-05	0.00253337
18391	Sigmar1	Oprs1|Sig1R|sigma1R	sigma non-opioid intracellular receptor 1	4	protein-coding	10698	0.332021	1.56585	17.8353	3.50153e-05	0.00254134
81003	Trim23	6330516O20Rik|AI450195|Arfd1	tripartite motif-containing 23	13	protein-coding	10870	-0.305521	1.92936	17.7444	3.66002e-05	0.00264424
140497	Cd300c2	CLM-4|CLM4|Cd300c|Cd300d|DIgR1|Igsf7|Lmir2|MAIR-II	CD300C molecule 2	11	protein-coding	12942	0.373173	1.40711	17.7691	3.68388e-05	0.00264938
328561	Apol10b	9130218O11Rik	apolipoprotein L 10B	15	protein-coding	11262	0.344993	1.67589	17.7217	3.70067e-05	0.00264941
67500	Ccar1	2610511G16Rik|9430036H15Rik|Carp1	cell division cycle and apoptosis regulator 1	10	protein-coding	10233	-0.30327	2.03585	17.7012	3.73777e-05	0.00266392
66625	Pnisr	5730406M06Rik|AA673174|Pinsr|Sfrs18|Srsf18	PNN interacting serine/arginine-rich	4	protein-coding	10797	-0.305934	1.99711	17.6849	3.76765e-05	0.00267318
16604	Klk1b7-ps	1700127D06Rik|Klk-ps2|mGK-7	kallikrein 1-related peptidase b7, pseudogene	7	pseudo	10438	0.386992	1.17251	17.6659	3.80254e-05	0.00267591
654459	Defb25	BD-25|mBD-25	defensin beta 25	2	protein-coding	10923	0.339528	1.48715	17.6644	3.80533e-05	0.00267591
70247	Psmd1	2410026J11Rik|P112|S1	proteasome (prosome, macropain) 26S subunit, non-ATPase, 1	1	protein-coding	10667	-0.300325	1.87234	17.5845	3.95648e-05	0.00276326
71091	Cdkl1	4933411O17Rik	cyclin-dependent kinase-like 1 (CDC2-related kinase)	12	protein-coding	10540	-0.278759	2.28038	17.5804	3.96448e-05	0.00276326
16171	Il17a	Ctla-8|Ctla8|IL-17|IL-17A|Il17	interleukin 17A	1	protein-coding	11069	0.396565	0.814382	17.4899	4.14332e-05	0.00287525
19179	Psmc1	AI325227|P26s4|Rpt2/S4|S4|rpt2	protease (prosome, macropain) 26S subunit, ATPase 1	12	protein-coding	10597	-0.324057	1.82587	17.4521	4.22042e-05	0.00291596
16881	Lig1	AL033288|LigI	ligase I, DNA, ATP-dependent	7	protein-coding	10749	0.360859	1.34349	17.4311	4.26379e-05	0.00293312
100039596	Tcf24	Gm10567|Gm2330	transcription factor 24	1	protein-coding	10628	-0.306923	1.78665	17.3783	4.37526e-05	0.00298517
192786	Rapgef6	A530068K01|AI844632|BB085664|C030018K18Rik|PDZ-GEF2|Pdzgef2|RA-GEF-2|Ragef2|mKIAA4052	Rap guanine nucleotide exchange factor (GEF) 6	11	protein-coding	11162	-0.292312	2.14621	17.3848	4.38037e-05	0.00298517
227541	Camk1d	A630059D12Rik|CKLiK|CaMKIdelta|E030025C11Rik|mCKLiK	calcium/calmodulin-dependent protein kinase ID	2	protein-coding	10502	-0.282462	2.23135	17.3635	4.40701e-05	0.00298517
66895	Pxdc1	1300014I06Rik	PX domain containing 1	13	protein-coding	11238	-0.263734	2.66033	17.3598	4.41493e-05	0.00298517
20723	Serpinb9	BB283241|CAP-3|CAP3|PI-9|PI9|Spi6|ovalbumin	serine (or cysteine) peptidase inhibitor, clade B, member 9	13	protein-coding	11054	-0.33259	1.79119	17.2789	4.59287e-05	0.00308701
224008	Spidr	2310008H04Rik|Kiaa0146	scaffolding protein involved in DNA repair	16	protein-coding	10672	-0.395521	0.900846	17.2737	4.60456e-05	0.00308701
21410	Hnf1b	HNF-1-beta|HNF-1B|HNF-1Beta|Hnf1beta|LFB3|Tcf-2|Tcf2|vHNF1	HNF1 homeobox B	11	protein-coding	10571	-0.415213	0.826274	17.1835	4.81198e-05	0.00321246
50850	Spast	Spg4|mKIAA1083	spastin	17	protein-coding	11074	-0.291761	2.02593	17.1408	4.91334e-05	0.00325355
16494	Kcna6	Kv1.6|MK1.6	potassium voltage-gated channel, shaker-related, subfamily, member 6	6	protein-coding	10407	0.413964	0.796116	17.1403	4.91467e-05	0.00325355
11717	Ampd3	-	adenosine monophosphate deaminase 3	7	protein-coding	12203	-0.309196	1.95858	17.1026	5.00622e-05	0.00330035
100040462	Mndal	Gm2785|Ifi212	myeloid nuclear differentiation antigen like	1	protein-coding	11052	-0.484196	0.664727	17.0563	5.14248e-05	0.00337611
67603	Dusp6	1300019I03Rik|MKP-3|MKP3|PYST1	dual specificity phosphatase 6	10	protein-coding	10611	-0.290482	2.20168	17.03	5.18698e-05	0.00339125
268973	Nlrc4	9530011P19Rik|CLAN|CLAN1|CLANA|CLANB|CLANC|CLAND|Card12|IPAF	NLR family, CARD domain containing 4	17	protein-coding	12521	-0.302278	1.88688	16.9415	5.4167e-05	0.00352687
59057	Zfp24	3526401F17Rik|5033419P20Rik|AI480505|AI642085|AL024422|KOX17|ZF-12|Zfp191|Znf24	zinc finger protein 24	18	protein-coding	12810	-0.290134	1.96287	16.9254	5.45948e-05	0.00354016
140795	P2ry14	A330108O13Rik|Gpr105|P2Y14	purinergic receptor P2Y, G-protein coupled, 14	3	protein-coding	11118	-0.291472	2.20767	16.9048	5.51483e-05	0.00356146
227630	Lcn11	Gm109	lipocalin 11	2	protein-coding	10382	0.274356	2.17989	16.8586	5.64111e-05	0.0036282
269116	Nfasc	AA387016|D430023G06Rik|NF|mKIAA0756	neurofascin	1	protein-coding	10485	0.313224	1.60704	16.8057	5.78926e-05	0.003669
237313	Il20ra	E230031K19	interleukin 20 receptor, alpha	10	protein-coding	10649	-0.282712	2.18208	16.8045	5.7926e-05	0.003669
15284	Hlx	Hlx1	H2.0-like homeobox	1	protein-coding	10487	-0.421809	0.919152	16.8037	5.79601e-05	0.003669
545055	Cma2	Mcp10	chymase 2, mast cell	14	protein-coding	10448	0.395345	1.00575	16.8032	5.7973e-05	0.003669
104183	Chil4	Chi3l4|Ym2	chitinase-like 4	3	protein-coding	11000	-0.239612	2.90304	16.7885	5.83839e-05	0.00368028
229905	Kyat3	Ccbl2|KATIII|Kat3	kynurenine aminotransferase 3	3	protein-coding	10904	-0.306641	1.83467	16.7487	5.95339e-05	0.00373788
16518	Kcnj2	IRK1|Kcnf1|Kir2.1	potassium inwardly-rectifying channel, subfamily J, member 2	11	protein-coding	10170	-0.322641	1.80572	16.7448	6.01488e-05	0.00376156
19823	Rnf7	Rbx2|SAG	ring finger protein 7	9	protein-coding	10889	-0.304716	1.82262	16.7125	6.06003e-05	0.00377487
450219	Gsdma3	Bsk|Dfl|Fgn|Gsdm1l|Gsdm3|Rco2|Rim3	gasdermin A3	11	protein-coding	10366	0.274037	2.1778	16.6881	6.13276e-05	0.00380448
50754	Fbxw7	1110001A17Rik|AGO|Cdc4|Fbw7|Fbwd6|Fbx30|Fbxo30|Fbxw6|SEL-10	F-box and WD-40 domain protein 7	3	protein-coding	10981	-0.304308	1.88052	16.6742	6.17478e-05	0.00380448
319939	Tns3	BC023928|F830010I22Rik|TEM6|Tens1	tensin 3	11	protein-coding	11093	0.273266	2.15704	16.6726	6.17969e-05	0.00380448
69993	Chn2	1700026N20Rik|4930557O16Rik|ARHGAP3|Bch	chimerin 2	6	protein-coding	10822	-0.324097	1.84316	16.6359	6.29205e-05	0.00383696
329693	Fcrl5	Fcrh3|mBXMH2	Fc receptor-like 5	3	protein-coding	10738	-0.361334	1.27521	16.6329	6.30129e-05	0.00383696
21885	Tle1	C230057C06Rik|Estm14|Grg-1|Grg1|Tle4l	transducin-like enhancer of split 1	4	protein-coding	10175	-0.427267	0.882849	16.6316	6.30521e-05	0.00383696
432600	Gm11568	-	predicted gene 11568	11	protein-coding	10215	0.425325	0.863784	16.5508	6.56032e-05	0.00397691
257635	Sdsl	4432411H13Rik|AI504310|SDH1|SDS-RS1|TDH	serine dehydratase-like	5	protein-coding	10402	0.294416	1.89739	16.512	6.68644e-05	0.0040379
23797	Akt3	AI851531|D930002M15Rik|Nmf350	thymoma viral proto-oncogene 3	1	protein-coding	11535	-0.302724	1.96014	16.4759	6.80602e-05	0.00409448
627537	Vmn2r100	EG627537	vomeronasal 2, receptor 100	17	protein-coding	10591	-0.461581	0.407043	16.465	6.8427e-05	0.00410096
15415	Hoxb7	AI325018|Hox-2.3	homeobox B7	11	protein-coding	10257	-0.444714	0.587361	16.4326	6.95236e-05	0.00415095
18109	Mycn	N-myc|Nmyc|Nmyc-1|Nmyc1|bHLHe37|c-nmyc	v-myc avian myelocytomatosis viral related oncogene, neuroblastoma derived	12	protein-coding	10046	-0.380114	1.14643	16.4195	6.99732e-05	0.00416209
11770	Fabp4	422/aP2|AFABP|ALBP|ALBP/Ap2|Ap2|Lbpl|P15	fatty acid binding protein 4, adipocyte	3	protein-coding	10634	-0.349707	1.32642	16.4023	7.05686e-05	0.00418179
13004	Ncan	C230035B04|Cspg3|Cspg3-rs|Tgfbit	neurocan	8	protein-coding	10255	0.266202	2.33906	16.3871	7.10968e-05	0.00418263
13124	Cyp8b1	-	cytochrome P450, family 8, subfamily b, polypeptide 1	9	protein-coding	10989	-0.339724	1.37244	16.3867	7.11115e-05	0.00418263
16468	Jarid2	Jmj|jumonji	jumonji, AT rich interactive domain 2	13	protein-coding	10295	-0.291816	2.16183	16.3595	7.20675e-05	0.00421097
27966	Rrp9	55kDa|D19435|D9Wsu10e|Rnu3ip2|U3-55k	RRP9, small subunit (SSU) processome component, homolog (yeast)	9	protein-coding	10335	0.315823	1.67452	16.3579	7.21257e-05	0.00421097
13121	Cyp51	AI426508|CYPLI|Cyp51a1|Ldm|P450-14DM|P450LI	cytochrome P450, family 51	5	protein-coding	10076	-0.295913	1.78613	16.3442	7.26124e-05	0.0042238
97212	Hadha	C77020|Mtpa|TP-alpha	hydroxyacyl-Coenzyme A dehydrogenase/3-ketoacyl-Coenzyme A thiolase/enoyl-Coenzyme A hydratase (trifunctional protein), alpha subunit	5	protein-coding	11585	-0.273571	2.24163	16.3014	7.41564e-05	0.00428264
12508	Cd53	AI323659|Ox-44|Tspan25	CD53 antigen	3	protein-coding	11701	-0.291363	2.07992	16.3012	7.41653e-05	0.00428264
14679	Gnai3	AI158965|AW537698|Galphai3|Gnai-3	guanine nucleotide binding protein (G protein), alpha inhibiting 3	3	protein-coding	10356	-0.262952	2.36717	16.2848	7.47641e-05	0.00430152
58867	Syngr4	1700016O14Rik	synaptogyrin 4	7	protein-coding	10408	0.292903	1.93267	16.2705	7.52908e-05	0.00431613
67135	Bpifa5	2310021H06Rik|2310074B19Rik|Pluncl|Splunc5|Tpl	BPI fold containing family A, member 5	2	protein-coding	11403	0.421069	0.780133	16.2836	7.55956e-05	0.00431796
16643	Klrd1	CD94	killer cell lectin-like receptor, subfamily D, member 1	6	protein-coding	10823	-0.33611	1.52417	16.233	7.66954e-05	0.00436502
239217	Kctd12	AU046135|AW538430|Pfet1|Pfetin	potassium channel tetramerisation domain containing 12	14	protein-coding	10587	-0.311954	1.91016	16.2054	7.77421e-05	0.00440873
67972	Atp2b1	2810442I22Rik|E130111D10Rik|Pmca1	ATPase, Ca++ transporting, plasma membrane 1	10	protein-coding	10669	-0.354678	1.37371	16.1893	7.83627e-05	0.00442805
217026	Heatr6	2700008B19Rik|BB135312|BB249351	HEAT repeat containing 6	11	protein-coding	10941	-0.254197	2.51784	16.182	7.86434e-05	0.0044281
223672	Apol9a	-	apolipoprotein L 9a	15	protein-coding	11062	0.450433	0.592587	16.1794	7.99857e-05	0.00448771
243616	Slc6a11	D930045G19Rik|E130202I16Rik|GAT4|Gabt4|Gat3	solute carrier family 6 (neurotransmitter transporter, GABA), member 11	6	protein-coding	10310	0.381248	0.971375	16.1313	8.06304e-05	0.00450517
246700	Defb19	BD-19|Defb24|Tdl|mBD-19	defensin beta 19	2	protein-coding	10696	0.28709	1.96977	16.1254	8.08664e-05	0.00450517
60533	Cd274	A530045L16Rik|B7h1|Pdcd1l1|Pdcd1lg1|Pdl1	CD274 antigen	19	protein-coding	11366	-0.268763	2.28462	16.0662	8.32565e-05	0.00462205
56546	Sec1	Fut10|Fut3	secretory blood group 1	7	protein-coding	11650	0.264775	2.1935	16.0513	8.3873e-05	0.00463999
66117	Fmc1	1110001J03Rik	formation of mitochondrial complex V assembly factor 1	6	protein-coding	11873	-0.277993	2.14873	16.0023	8.59193e-05	0.00473664
12609	Cebpd	c/EBPdelta	CCAAT/enhancer binding protein (C/EBP), delta	16	protein-coding	10270	-0.298737	1.78236	15.9898	8.64527e-05	0.0047495
80985	Trim44	Dipb|Mc7	tripartite motif-containing 44	2	protein-coding	11030	-0.274597	2.1811	15.9621	8.76385e-05	0.00479798
17224	Mcpt1	AV080368|Mcp-1	mast cell protease 1	14	protein-coding	10880	0.32227	1.49065	15.9467	8.83085e-05	0.00481799
332578	Lcn10	9230112J07Rik	lipocalin 10	2	protein-coding	11100	0.298114	1.7345	15.9253	8.92445e-05	0.00485232
13803	Enc1	Nrpb|PIG10	ectodermal-neural cortex 1	13	protein-coding	10609	-0.407472	0.745611	15.8883	9.08905e-05	0.00490939
73390	Msl3l2	1700060H10Rik	MSL3 like 2	10	protein-coding	10507	-0.411751	0.852895	15.8877	9.09147e-05	0.00490939
17131	Smad7	Madh7	SMAD family member 7	18	protein-coding	10671	-0.322878	1.6138	15.8717	9.1635e-05	0.00491487
243655	Klre1	Klre-1|NKG2I	killer cell lectin-like receptor family E member 1	6	protein-coding	10252	-0.310167	1.78143	15.8717	9.16373e-05	0.00491487
20649	Sntb1	-	syntrophin, basic 1	15	protein-coding	12552	-0.377067	1.13717	15.851	9.25772e-05	0.0049485
26961	Rpl8	-	ribosomal protein L8	15	protein-coding	10563	0.259242	2.36631	15.8362	9.32574e-05	0.00496808
57811	Rgr	-	retinal G protein coupled receptor	14	protein-coding	10214	0.312942	1.51097	15.8279	9.36393e-05	0.00497168
19194	Bpifa2	Bpifa2e|Psp	BPI fold containing family A, member 2	2	protein-coding	10793	0.470887	0.301842	15.82	9.40049e-05	0.0049744
22003	Tpm1	AA986836|AI854628|TM2|TPM1kappa|Tm3|Tmpa|Tpm-1|alpha-TM	tropomyosin 1, alpha	9	protein-coding	10299	0.292311	1.91513	15.777	9.60213e-05	0.00506417
26554	Cul3	KIAA0617	cullin 3	1	protein-coding	10770	-0.282089	2.12463	15.7428	9.76565e-05	0.00513329
17228	Cma1	MMCP-5|Mcp-5|Mcp5|Mcpt5	chymase 1, mast cell	14	protein-coding	10604	0.371834	1.06307	15.6917	0.000100149	0.00523237
67529	Fgfr1op2	1500031J01Rik	FGFR1 oncogene partner 2	6	protein-coding	12441	-0.283057	2.04486	15.6907	0.000100203	0.00523237
436003	Hbb-bh2	EG436003|Gm5736	hemoglobin beta, bh2	7	protein-coding	10435	-0.34154	1.48116	15.671	0.000101771	0.00529678
229473	Tmem131l	D930015E06Rik|Kiaa0922|mKIAA0922	transmembrane 131 like	3	protein-coding	11431	-0.411035	0.808311	15.5985	0.000105649	0.00546846
108670	Epsti1	2310046K10Rik|5033415K03Rik|BRESI1	epithelial stromal interaction 1 (breast)	14	protein-coding	11284	-0.294931	1.90927	15.5814	0.000105761	0.00546846
67036	Mrpl45	2600005P05Rik|AU043542|R75241	mitochondrial ribosomal protein L45	11	protein-coding	10126	-0.297539	1.72438	15.5716	0.000106278	0.00547727
268354	Tafa2	6330575M02|FAM19A2 TAFA-2|Fam19a2|Sam2|Tafa-2	TAFA chemokine like family member 2	10	protein-coding	11897	-0.417835	0.89007	15.5535	0.000108439	0.00557052
20620	Plk2	Snk	polo like kinase 2	13	protein-coding	10367	-0.296816	1.93013	15.5118	0.000109466	0.00560508
54199	Ccrl2	1810047I05Rik|Ackr5|CCR11|Cmkbr1l2|E01|L-CCR	chemokine (C-C motif) receptor-like 2	9	protein-coding	10583	0.299817	1.709	15.5022	0.000109984	0.00561344
54484	Mkrn1	RFP	makorin, ring finger protein, 1	6	protein-coding	10595	-0.267609	2.20356	15.4685	0.000111834	0.00568952
244667	Disc1	-	disrupted in schizophrenia 1	8	protein-coding	10856	-0.285576	1.96667	15.435	0.000113703	0.00575583
12945	Dmbt1	CRP|CRP-[a]|CRP-[b]|Crpd|DBMT1|gp300|p80	deleted in malignant brain tumors 1	7	protein-coding	10864	0.324583	1.47866	15.4321	0.000113865	0.00575583
15132	Hbb-bh1	betaH1	hemoglobin Z, beta-like embryonic chain	7	protein-coding	11236	-0.326918	1.63381	15.4349	0.000114796	0.00576706
67759	Plgrkt	1110007H22Rik|5033414D02Rik|AI852040|Plg-R(KT)|Plg-RKT	plasminogen receptor, C-terminal lysine transmembrane protein	19	protein-coding	11366	-0.263116	2.27754	15.4153	0.000114816	0.00576706
170753	Zfp704	C030026M03|C030034L19Rik|Gig1|Znf704	zinc finger protein 704	3	protein-coding	10839	-0.292601	1.74555	15.3691	0.000117474	0.00587953
11950	Atp5f1	Atp5pb|C76477	ATP synthase, H+ transporting, mitochondrial F0 complex, subunit B1	3	protein-coding	10599	-0.259717	2.33402	15.3577	0.000118141	0.00587953
66405	Mcts2	2400002F11Rik|MCT-2	malignant T cell amplified sequence 2	2	protein-coding	10228	0.240663	2.61695	15.3572	0.00011817	0.00587953
106794	Dhx57	AW494914	DEAH (Asp-Glu-Ala-Asp/His) box polypeptide 57	17	protein-coding	10408	-0.30916	1.76039	15.3475	0.000118757	0.0058902
59007	Ngly1	1110002C09Rik|PNGase|Png1	N-glycanase 1	14	protein-coding	10577	-0.299359	1.87567	15.3267	0.000119966	0.00593156
244879	Npat	6820401K01|AI427561|BB112559	nuclear protein in the AT region	9	protein-coding	10656	-0.332393	1.48907	15.2896	0.000122193	0.00602284
22344	Vezf1	AI848691|AW046909|db1	vascular endothelial zinc finger 1	11	protein-coding	10051	-0.357109	1.26084	15.2814	0.000122692	0.00602868
80385	Tusc2	1190001E22Rik|AA407686|Fus1|Lgcc|PAP|Pdap2	tumor suppressor 2, mitochondrial calcium regulator	9	protein-coding	10277	0.315198	1.57441	15.2629	0.00012382	0.00606526
16792	Laptm5	E3|Stra13	lysosomal-associated protein transmembrane 5	4	protein-coding	10942	0.315521	1.56551	15.2206	0.000126444	0.0061747
80748	BC004004	2400006G15Rik	cDNA sequence BC004004	17	protein-coding	10269	-0.269723	2.09722	15.1707	0.000129609	0.00630976
239667	Dip2b	4932422C22|AI317237|AI854602|mKIAA1463	disco interacting protein 2 homolog B	15	protein-coding	10564	-0.258905	2.44023	15.117	0.000133109	0.006423
56471	Stmn4	Lagl|R75359|RB3	stathmin-like 4	14	protein-coding	10512	0.299179	1.65872	15.1164	0.000133147	0.006423
210094	Iglon5	A230106M20Rik|Gm1431	IgLON family member 5	7	protein-coding	11476	0.277535	1.944	15.1163	0.000133153	0.006423
107656	Krt9	EPPK|K9|Krt1-9	keratin 9	11	protein-coding	10118	0.343906	1.31586	15.0868	0.000135119	0.00649804
12889	Cplx1	921-S	complexin 1	5	protein-coding	10387	0.264434	2.07606	15.0501	0.0001376	0.00658262
67378	Bbs2	2410125H22Rik|AI447581	Bardet-Biedl syndrome 2 (human)	8	protein-coding	10163	0.278171	1.95137	15.0481	0.000137741	0.00658262
23830	Capn10	AW049679|Capn8|mKIAA1845	calpain 10	1	protein-coding	10185	0.337113	1.31633	15.0424	0.000138126	0.00658262
18708	Pik3r1	PI3K|p50alpha|p55alpha|p85alpha	phosphoinositide-3-kinase regulatory subunit 1	13	protein-coding	11896	-0.346136	1.33538	15.022	0.000139534	0.00662973
622229	Gm6300	EG622229	solute carrier family 7 (cationic amino acid transporter, y+ system), member pseudogene	3	pseudo	10289	-0.449658	0.439134	14.9483	0.000144732	0.00685615
60361	Ms4a4b	AI463180|Chandra|Ly116	membrane-spanning 4-domains, subfamily A, member 4B	19	protein-coding	10412	-0.299654	1.79981	14.9299	0.000146066	0.00689868
12389	Cav1	Cav|Cav-1	caveolin 1, caveolae protein	6	protein-coding	11593	-0.337101	1.26705	14.8994	0.000148296	0.00698315
217212	Pyy	-	peptide YY	11	protein-coding	10195	0.287539	1.82106	14.8575	0.000151416	0.00710893
12393	Runx2	AML3|Cbf|Cbfa-1|Cbfa1|LS3|Osf2|PEBP2aA|Pebp2a1|Pebpa2a	runt related transcription factor 2	17	protein-coding	11331	-0.330058	1.29829	14.8515	0.000153444	0.00718282
72103	Aplf	2010301N04Rik|AI452191	aprataxin and PNKP like factor	6	protein-coding	11670	-0.261529	2.19586	14.8226	0.000154062	0.00719046
67443	Map1lc3b	1010001C15Rik|Atg8|LC3b|MAP1A/MAP1B|Map1lc3	microtubule-associated protein 1 light chain 3 beta	8	protein-coding	11137	0.292989	1.78922	14.7716	0.000158025	0.00731405
75772	Pnpla5	4833426H19Rik|GS2L	patatin-like phospholipase domain containing 5	15	protein-coding	11108	0.313955	1.49842	14.7695	0.000158206	0.00731405
[truncated: 724 more rows]
