# Supplementary material for: Pre-mitotic genome re-organisation bookends the B cell differentiation process
Source: Nat Commun. 2021 Feb 26;12:1344. doi: 10.1038/s41467-021-21536-2 (PMC7910489; doi:10.1038/s41467-021-21536-2)
Supplement: Supplementary file 14 — Supplementary Data 11 [file 41467_2021_21536_MOESM14_ESM.xlsx]

## Sheet: Summary
Transcription factor motifs	DIP pattern
	P: 10000	P: -10000	P: 00100	P: 00-100	P: 00010	P: 000-10	P: 00001	P: 0000- 1
	B03 UP	B03 DOWN	B33 UP	B33 DOWN	ActB UP	ActB DOWN	PB UP	PB DOWN
Hmga1	1	0	1	0	1	1	0	1
Irf7	1	0	1	0	0	1	0	1
Nfatc2	0	0	1	0	0	1	0	1
Tbp	1	0	1	0	0	1	0	1
Arid3a	1	0	1	0	0	1	0	1
Cebpd	0	0	1	0	0	1	0	1
Foxj2	1	0	1	0	0	1	0	1
Mef2a	1	0	1	0	0	1	0	1
Mef2c	1	0	1	0	0	1	0	1
Arid5b	0	0	1	0	0	1	0	1
Foxm1	1	0	1	0	0	1	0	1
Fubp1	1	0	1	0	0	1	0	1
Hnf1b	1	0	1	0	0	1	0	1
Irf1	1	0	1	0	0	1	0	1
Mef2d	1	0	1	0	0	1	0	1
Nfe2l1	0	0	1	0	0	1	0	1
Pou2f1	0	0	1	0	1	1	0	1
Pou2f2	0	0	1	0	0	1	0	1
Stat2	1	0	1	0	0	1	0	1
Cdc5l	0	0	1	0	0	1	0	1
Dbp	0	0	1	0	0	1	0	1
Ddit3	0	0	1	0	0	1	0	1
Foxk1	0	0	1	0	0	1	0	1
Foxo3	0	0	1	0	0	1	0	1
Hbp1	0	0	1	0	0	1	0	1
Irf8	0	0	1	0	0	1	0	1
Irf9	0	0	1	0	0	1	0	1
Nfatc1	0	0	1	0	0	1	0	1
Nfatc3	0	0	1	0	0	1	0	1
Nfil3	0	0	1	0	0	1	0	1
Pbx2	0	0	1	0	0	1	0	1
Stat1	1	0	1	0	0	1	0	1
Stat5b	0	0	1	0	0	1	0	1
Tef	0	0	1	0	0	1	0	1
Batf	0	0	1	0	0	1	0	1
Cebpb	0	0	1	0	0	1	0	1
Clock	0	1	0	1	0	0	1	0
Foxj3	1	0	1	0	0	1	0	1
Hoxb4	0	0	1	0	0	1	0	1
Irf2	1	0	1	0	0	1	0	1
Irf4	0	0	1	0	0	1	0	1
Mbd2	1	1	0	1	0	0	1	0
Rel	0	0	1	0	0	1	0	0
Rxra	1	1	0	1	0	0	1	0
Srf	0	0	1	0	0	1	0	0
Arntl	0	1	0	1	0	0	1	0
Bhlha15	0	1	0	1	0	0	1	0
Bhlhe40	0	1	0	1	0	0	1	0
Cbfb	0	1	0	1	0	0	1	0
Ctcf	0	1	0	1	0	0	1	0
E2f1	0	1	0	1	0	0	1	0
E2f3	0	1	0	1	0	0	1	0
E2f4	0	1	0	1	0	0	1	0
E2f6	0	1	0	1	0	0	1	0
E2f7	0	1	0	1	0	0	1	0
Ebf1	0	1	0	1	0	0	1	0
Egr1	0	1	0	1	0	0	1	0
Egr2	0	1	0	1	0	0	1	0
Elf1	0	1	0	1	0	0	1	0
Elk3	0	1	0	1	0	0	1	0
Elk4	0	1	0	1	0	0	1	0
Ets1	0	1	0	1	0	0	1	0
Etv6	0	1	0	1	0	0	1	0
Fli1	0	1	0	1	0	0	1	0
Gabpa	0	1	0	1	0	0	1	0
Hes1	0	1	0	1	0	0	1	0
Hic1	0	1	0	1	0	0	1	0
Hivep2	0	1	0	1	0	0	1	0
Hltf	0	1	0	1	0	0	1	0
Ikzf1	0	1	0	1	0	0	1	0
Klf3	0	1	0	1	0	0	1	0
Klf4	0	1	0	1	0	0	1	0
Klf6	0	1	0	1	0	0	1	0
Lyl1	0	1	0	1	0	0	1	0
Mafg	0	1	0	1	0	0	1	0
Mafk	1	0	0	1	0	0	1	0
Max	0	1	0	1	0	0	1	0
Mxi1	0	1	0	1	0	0	1	0
Myb	0	1	0	1	0	0	1	0
Myc	0	1	0	1	0	0	1	0
Nfic	0	1	0	1	0	0	1	0
Nfkb2	0	1	0	1	0	0	1	0
Nr1d2	0	1	0	1	0	0	1	0
Nr2c1	0	1	0	1	0	0	1	0
Nr2c2	0	1	0	1	0	0	1	0
Nr3c1	0	1	0	1	0	0	1	0
Pax5	0	1	0	1	0	0	1	0
Pknox1	0	1	0	1	0	0	1	0
Ppard	0	1	0	1	0	0	1	0
Pura	0	1	0	1	0	0	1	0
Rara	0	1	0	1	0	0	1	0
Rbpj	0	1	0	1	0	0	1	0
Relb	0	1	0	1	0	0	1	0
Rfx1	0	1	0	1	0	0	1	0
Runx3	0	1	0	1	0	0	1	0
Rxrb	0	1	0	1	0	0	1	0
Smad1	0	1	0	1	0	0	1	0
Smad2	0	1	0	1	0	0	1	0
Smad3	0	1	0	1	0	0	1	0
Smad4	0	1	0	1	0	0	1	0
Snai1	0	1	0	1	0	0	1	0
Sp1	0	1	0	1	0	0	1	0
Sp2	0	1	0	1	0	0	1	0
Sp3	0	1	0	1	0	0	1	0
Sp4	0	1	0	1	0	0	1	0
Srebf1	0	1	0	1	0	0	1	0
Srebf2	0	1	0	1	0	0	1	0
Tcf12	0	1	0	1	0	0	1	0
Tcf3	0	1	0	1	0	0	1	0
Tcf4	0	1	0	1	0	0	1	0
Tfcp2	0	1	0	1	0	0	1	0
Tfdp1	0	1	0	1	0	0	1	0
Tgif1	0	1	0	1	0	0	1	0
Thra	0	1	0	1	0	0	1	0
Usf1	0	1	0	1	0	0	1	0
Usf2	0	1	0	1	0	0	1	0
Zbtb18	0	1	0	1	0	0	1	0
Zbtb6	0	1	0	1	0	0	1	0
Zbtb7a	0	1	0	1	0	0	1	0
Zeb1	0	1	0	1	0	0	1	0
Zkscan1	0	1	0	1	0	0	1	0
Arnt	0	0	0	1	0	0	1	0
Bach2	0	1	0	1	0	0	1	0
Bhlhe41	0	0	0	1	0	0	1	0
Elf2	0	1	0	1	0	0	1	0
Esrra	0	0	0	1	0	0	1	0
Maz	0	0	0	1	0	0	1	0
Mybl1	0	0	0	1	0	0	1	0
Nfkb1	0	1	0	1	0	0	1	0
Nrf1	0	0	0	1	0	0	1	0
Rela	0	1	0	1	0	0	1	0
Runx1	0	1	0	1	0	0	1	0
Thap11	0	0	0	1	0	0	1	0
Zbtb17	0	0	0	1	0	0	1	0
Atf3	0	0	0	1	0	0	1	0
Etv5	0	0	0	1	0	0	1	0
Foxo1	0	0	1	0	0	0	0	1
Hif1a	0	0	0	1	0	0	0	0
Hivep1	0	1	0	0	0	0	1	0
Maff	0	0	0	1	0	0	1	0
Pou6f1	0	0	0	0	0	0	0	0
Rest	0	1	0	0	0	0	1	0
Rreb1	0	0	0	1	0	0	1	0
Stat3	0	0	0	1	0	0	1	0
Stat5a	0	0	0	0	0	1	0	0
Stat6	0	0	1	0	0	1	0	0
Ahr	0	0	0	0	0	0	0	0
Atf2	0	0	0	0	0	0	1	0
Atf4	0	0	0	0	0	1	0	0
Atf7	0	0	0	0	0	0	1	0
Cebpg	0	0	0	0	0	1	0	0
Egr3	0	0	0	1	0	0	0	0
Ets2	0	0	0	0	0	0	1	0
Gfi1	0	0	0	0	0	0	0	1
Hsf1	0	0	0	0	0	0	1	0
Hsf2	0	0	0	0	0	0	1	0
Jun	0	0	0	0	0	0	1	0
Nr4a3	0	0	0	0	0	0	1	0
Prdm1	0	0	0	0	0	1	0	0
Yy1	0	0	0	0	0	0	1	0
Bcl6	0	0	0	0	0	0	1	0
Crem	0	0	0	0	0	0	0	0
Cxxc1	0	0	0	0	0	0	0	0
Jund	0	0	0	0	0	0	0	0
Lef1	0	0	1	0	0	0	0	0
Mtf1	0	0	0	0	0	0	0	0
Nfe2l2	0	0	0	0	0	0	0	0

## Sheet: B03 UP
rank	motif_DB	motif_ID	motif_alt_ID	consensus	p-value	adj_p-value	E-value	tests	FASTA_max	pos	neg	PWM_min	TP	%TP	FP	%FP
1	Motifs_analysis_10kbp/HOCOMOCOv11_full_MOUSE_mono_meme_format.meme	SRY_MOUSE.H11MO.0.B		YWTTGTTTH	2.66e-41	2.46e-36	1.31e-33	92681	8519	8519	92306	2.08	4545	53.35	42240	45.76
2	Motifs_analysis_10kbp/HOCOMOCOv11_full_MOUSE_mono_meme_format.meme	FUBP1_MOUSE.H11MO.0.D		TYGTNTTTTTTT	5.82e-32	5.67e-27	3e-24	97274	8519	8519	92306	2.02	7115	83.52	72212	78.23
3	Motifs_analysis_10kbp/HOCOMOCOv11_full_MOUSE_mono_meme_format.meme	IRF7_MOUSE.H11MO.0.C		GAAASYGAAA	1.58e-29	1.32e-24	7e-22	83528	8519	8519	92306	1.77	3684	43.24	34186	37.04
4	Motifs_analysis_10kbp/HOCOMOCOv11_full_MOUSE_mono_meme_format.meme	HMGA1_MOUSE.H11MO.0.D		NWATTTT	3.54e-29	2.15e-24	1.14e-21	60835	8519	8519	92306	1.07	5100	59.87	49469	53.59
5	Motifs_analysis_10kbp/HOCOMOCOv11_full_MOUSE_mono_meme_format.meme	FOXO4_MOUSE.H11MO.0.C		TTGTTTAYK	2.58e-29	2.3e-24	1.22e-21	88977	8519	8519	92306	2.12	4642	54.49	44452	48.16
6	Motifs_analysis_10kbp/HOCOMOCOv11_full_MOUSE_mono_meme_format.meme	FOXJ2_MOUSE.H11MO.0.C		TGTTTRTTTW	5.93e-29	5.58e-24	2.96e-21	94074	8519	8519	92306	3.67	5032	59.07	48746	52.81
7	Motifs_analysis_10kbp/HOCOMOCOv11_full_MOUSE_mono_meme_format.meme	FOXP3_MOUSE.H11MO.0.D		AATKTGWTT	1.58e-27	1.17e-22	6.2e-20	73841	8519	8519	92306	1.45	4141	48.61	39249	42.52
8	Motifs_analysis_10kbp/HOCOMOCOv11_full_MOUSE_mono_meme_format.meme	CDX1_MOUSE.H11MO.0.C		HTTTATGD	2.79e-25	1.46e-20	7.74e-18	52400	8519	8519	92306	1.03	4545	53.35	43848	47.5
9	Motifs_analysis_10kbp/HOCOMOCOv11_full_MOUSE_mono_meme_format.meme	FOXF1_MOUSE.H11MO.0.D		WTGTTTATTTW	1.32e-24	1.18e-19	6.25e-17	89614	8519	8519	92306	3.31	4031	47.32	38400	41.6
10	Motifs_analysis_10kbp/HOCOMOCOv11_full_MOUSE_mono_meme_format.meme	HXD10_MOUSE.H11MO.0.D		TGCTTTAATT	5.51e-24	4.19e-19	2.22e-16	76004	8519	8519	92306	1.13	6143	72.11	61697	66.84
11	Motifs_analysis_10kbp/HOCOMOCOv11_full_MOUSE_mono_meme_format.meme	TBP_MOUSE.H11MO.0.A		STATAAAARS	3.43e-22	2.24e-17	1.19e-14	65220	8519	8519	92306	1.22	4377	51.38	42401	45.94
12	Motifs_analysis_10kbp/HOCOMOCOv11_full_MOUSE_mono_meme_format.meme	FOXL2_MOUSE.H11MO.0.C		TGTTTAYATTW	8.47e-22	7.23e-17	3.83e-14	85344	8519	8519	92306	1.47	5937	69.69	59625	64.59
13	Motifs_analysis_10kbp/HOCOMOCOv11_full_MOUSE_mono_meme_format.meme	FOXJ3_MOUSE.H11MO.1.B		TKKTTWWTGTTTA	1.34e-21	1.2e-16	6.35e-14	89716	8519	8519	92306	4.6	5781	67.86	57898	62.72
14	Motifs_analysis_10kbp/HOCOMOCOv11_full_MOUSE_mono_meme_format.meme	SOX5_MOUSE.H11MO.0.C		YATTGTTW	2.66e-21	1.34e-16	7.12e-14	50492	8519	8519	92306	1.15	3378	39.65	31870	34.53
15	Motifs_analysis_10kbp/HOCOMOCOv11_full_MOUSE_mono_meme_format.meme	PITX2_MOUSE.H11MO.0.D		TKGGATTAVH	1.37e-20	1.01e-15	5.35e-13	73519	8519	8519	92306	1.88	3077	36.12	28802	31.2
16	Motifs_analysis_10kbp/HOCOMOCOv11_full_MOUSE_mono_meme_format.meme	MSX2_MOUSE.H11MO.0.D		TAATTDK	9.66e-20	1.68e-15	8.88e-13	17354	8519	8519	92306	1.1	1178	13.83	9732	10.54
17	Motifs_analysis_10kbp/HOCOMOCOv11_full_MOUSE_mono_meme_format.meme	FOXD3_MOUSE.H11MO.0.C		KBTGTTTNCWTWRBH	5.67e-20	5.69e-15	3.01e-12	100257	8519	8519	92306	2.16	4487	52.67	43871	47.53
18	Motifs_analysis_10kbp/HOCOMOCOv11_full_MOUSE_mono_meme_format.meme	HXD4_MOUSE.H11MO.0.D		TTAATTGW	3.46e-19	1.12e-14	5.96e-12	32484	8519	8519	92306	1.1	2405	28.23	22016	23.85
19	Motifs_analysis_10kbp/HOCOMOCOv11_full_MOUSE_mono_meme_format.meme	HXD9_MOUSE.H11MO.0.D		ARWTTNATKD	3.79e-18	1.94e-13	1.03e-10	51187	8519	8519	92306	1.33	2846	33.41	26691	28.92
20	Motifs_analysis_10kbp/HOCOMOCOv11_full_MOUSE_mono_meme_format.meme	SOX13_MOUSE.H11MO.0.D		YATTGTTY	5e-18	3.14e-13	1.66e-10	62743	8519	8519	92306	1.04	5292	62.12	52929	57.34
21	Motifs_analysis_10kbp/HOCOMOCOv11_full_MOUSE_mono_meme_format.meme	MEF2A_MOUSE.H11MO.0.A		DKCTATTTTTRGMH	1.39e-17	8.75e-13	4.64e-10	62827	8519	8519	92306	1	5668	66.53	57157	61.92
22	Motifs_analysis_10kbp/HOCOMOCOv11_full_MOUSE_mono_meme_format.meme	FOXJ3_MOUSE.H11MO.0.A		TTGTTTATKKTTW	1.55e-17	1.37e-12	7.28e-10	88491	8519	8519	92306	6.82	4760	55.88	47166	51.1
23	Motifs_analysis_10kbp/HOCOMOCOv11_full_MOUSE_mono_meme_format.meme	FOXF2_MOUSE.H11MO.0.D		TGTTTACHTWD	1.92e-17	1.43e-12	7.59e-10	74752	8519	8519	92306	1.03	6517	76.5	66741	72.3
24	Motifs_analysis_10kbp/HOCOMOCOv11_full_MOUSE_mono_meme_format.meme	MEF2C_MOUSE.H11MO.0.A		DDKCTATTTTTRGMH	2.41e-16	1.36e-11	7.23e-09	56639	8519	8519	92306	1	5134	60.27	51428	55.71
25	Motifs_analysis_10kbp/HOCOMOCOv11_full_MOUSE_mono_meme_format.meme	ARI3A_MOUSE.H11MO.0.D		RATTAAWBRRWATCAAAWTWWA	1.45e-14	9.92e-10	5.26e-07	68281	8519	8519	92306	1.02	6051	71.03	61867	67.02
26	Motifs_analysis_10kbp/HOCOMOCOv11_full_MOUSE_mono_meme_format.meme	NANOG_MOUSE.H11MO.0.A		BCYWTTGTBATGYWAAT	1.27e-14	1.05e-09	5.56e-07	82404	8519	8519	92306	1.19	6550	76.89	67494	73.12
27	Motifs_analysis_10kbp/HOCOMOCOv11_full_MOUSE_mono_meme_format.meme	FOXM1_MOUSE.H11MO.0.B		TGTTTRCTYWKB	7.19e-13	6.96e-08	3.69e-05	96865	8519	8519	92306	1.52	6695	78.59	69395	75.18
28	Motifs_analysis_10kbp/HOCOMOCOv11_full_MOUSE_mono_meme_format.meme	ZFHX3_MOUSE.H11MO.0.D		ATTAWTAATTA	5.18e-12	2e-07	0.000106	38638	8519	8519	92306	1.14	3162	37.12	30871	33.44
29	Motifs_analysis_10kbp/HOCOMOCOv11_full_MOUSE_mono_meme_format.meme	PRRX2_MOUSE.H11MO.0.C		YTAATTR	2.38e-11	3.58e-07	0.00019	15030	8519	8519	92306	1	1475	17.31	13485	14.61
30	Motifs_analysis_10kbp/HOCOMOCOv11_full_MOUSE_mono_meme_format.meme	CDX2_MOUSE.H11MO.0.A		TTTTATKRCYYT	1.11e-11	5.95e-07	0.000315	53432	8519	8519	92306	1	4804	56.39	48562	52.61
31	Motifs_analysis_10kbp/HOCOMOCOv11_full_MOUSE_mono_meme_format.meme	STAT2_MOUSE.H11MO.0.A		RRGRAAAHGAAACTGAAAV	9.88e-12	9e-07	0.000477	91037	8519	8519	92306	2.12	6402	75.15	66249	71.77
32	Motifs_analysis_10kbp/HOCOMOCOv11_full_MOUSE_mono_meme_format.meme	PROP1_MOUSE.H11MO.0.C		TAATTRRATTA	3.45e-11	9.87e-07	0.000523	28601	8519	8519	92306	1.03	2575	30.23	24832	26.9
33	Motifs_analysis_10kbp/HOCOMOCOv11_full_MOUSE_mono_meme_format.meme	BARX1_MOUSE.H11MO.0.C		BBTAAKKGTTTT	2.45e-11	1.42e-06	0.000751	57742	8519	8519	92306	1	5155	60.51	52461	56.83
34	Motifs_analysis_10kbp/HOCOMOCOv11_full_MOUSE_mono_meme_format.meme	DLX5_MOUSE.H11MO.0.C		TAATTAYAGGK	2.35e-10	6.23e-06	0.0033	26459	8519	8519	92306	1	2450	28.76	23660	25.63
35	Motifs_analysis_10kbp/HOCOMOCOv11_full_MOUSE_mono_meme_format.meme	IRF1_MOUSE.H11MO.0.A		RRAANWGAAASTGAAASYRR	9.77e-11	6.47e-06	0.00343	66235	8519	8519	92306	1.77	4405	51.71	44398	48.1
36	Motifs_analysis_10kbp/HOCOMOCOv11_full_MOUSE_mono_meme_format.meme	NKX61_MOUSE.H11MO.0.A		AYTAATKDSHWWTTAATKR	2.63e-10	1.29e-05	0.00682	48968	8519	8519	92306	1.22	3429	40.25	33997	36.83
37	Motifs_analysis_10kbp/HOCOMOCOv11_full_MOUSE_mono_meme_format.meme	MEF2D_MOUSE.H11MO.0.A		DKCTATTTTTAGMH	7.49e-10	2.75e-05	0.0145	36675	8519	8519	92306	1.02	3299	38.73	32697	35.42
38	Motifs_analysis_10kbp/HOCOMOCOv11_full_MOUSE_mono_meme_format.meme	FOXP2_MOUSE.H11MO.0.A		BTGTTTACN	5.7e-10	4.32e-05	0.0229	75811	8519	8519	92306	1.5	2493	29.26	24173	26.19
39	Motifs_analysis_10kbp/HOCOMOCOv11_full_MOUSE_mono_meme_format.meme	STAT1_MOUSE.H11MO.0.A		RRRAAAHWGAAASTVAARVARR	4.92e-10	4.95e-05	0.0262	100541	8519	8519	92306	14.3	5491	64.46	56395	61.1
40	Motifs_analysis_10kbp/HOCOMOCOv11_full_MOUSE_mono_meme_format.meme	IRF2_MOUSE.H11MO.0.B		RAAAVHGAAAGTGAAASTRV	1.26e-09	7.59e-05	0.0402	60403	8519	8519	92306	1.01	5361	62.93	55041	59.63
41	Motifs_analysis_10kbp/HOCOMOCOv11_full_MOUSE_mono_meme_format.meme	HNF1B_MOUSE.H11MO.1.A		HWRGTTAATSATT	3.62e-09	7.86e-05	0.0417	21715	8519	8519	92306	1.11	1796	21.08	17064	18.49
42	Motifs_analysis_10kbp/HOCOMOCOv11_full_MOUSE_mono_meme_format.meme	HNF1B_MOUSE.H11MO.0.A		RGTTAATRATTAACH	6.58e-09	0.000113	0.0598	17153	8519	8519	92306	1.01	1634	19.18	15438	16.72
43	Motifs_analysis_10kbp/HOCOMOCOv11_full_MOUSE_mono_meme_format.meme	HXA10_MOUSE.H11MO.0.C		KATRRTTTATGW	1.59e-08	0.000429	0.227	27026	8519	8519	92306	1.11	2068	24.28	19985	21.65
44	Motifs_analysis_10kbp/HOCOMOCOv11_full_MOUSE_mono_meme_format.meme	MAFK_MOUSE.H11MO.0.A		DWWWYTGCTGAGTCAKCWHW	1.67e-08	0.00074	0.392	44231	8519	8519	92306	4.84	2446	28.71	23938	25.93
45	Motifs_analysis_10kbp/HOCOMOCOv11_full_MOUSE_mono_meme_format.meme	PIT1_MOUSE.H11MO.0.C		YTMATGAATATWY	1.48e-08	0.000803	0.425	54255	8519	8519	92306	1.45	2855	33.51	28235	30.59
46	Motifs_analysis_10kbp/HOCOMOCOv11_full_MOUSE_mono_meme_format.meme	OTX2_MOUSE.H11MO.0.A		WRARRGGATTAR	2.07e-08	0.000815	0.432	39440	8519	8519	92306	1	3569	41.89	35858	38.85
47	Motifs_analysis_10kbp/HOCOMOCOv11_full_MOUSE_mono_meme_format.meme	FOXD1_MOUSE.H11MO.0.D		CWWTGTTTACHTWVR	2.73e-08	0.000902	0.478	33108	8519	8519	92306	1.06	2789	32.74	27589	29.89
48	Motifs_analysis_10kbp/HOCOMOCOv11_full_MOUSE_mono_meme_format.meme	NKX31_MOUSE.H11MO.0.C		NTWAAGTGBTTD	1.33e-08	0.000981	0.52	73830	8519	8519	92306	1.18	4826	56.65	49391	53.51
49	Motifs_analysis_10kbp/HOCOMOCOv11_full_MOUSE_mono_meme_format.meme	NKX32_MOUSE.H11MO.0.B		TTAAGTGBWT	3.6e-08	0.00121	0.64	33549	8519	8519	92306	1.05	2828	33.2	28025	30.36
50	Motifs_analysis_10kbp/HOCOMOCOv11_full_MOUSE_mono_meme_format.meme	SOX2_MOUSE.H11MO.1.A		YBCCWTTGTTHTB	1.55e-08	0.00153	0.812	98781	8519	8519	92306	1.91	6512	76.44	68038	73.71
51	Motifs_analysis_10kbp/HOCOMOCOv11_full_MOUSE_mono_meme_format.meme	SOX2_MOUSE.H11MO.0.A		KCYWTTGTHATGCWAA	2.7e-08	0.00164	0.869	60727	8519	8519	92306	1.05	5146	60.41	52952	57.37
52	Motifs_analysis_10kbp/HOCOMOCOv11_full_MOUSE_mono_meme_format.meme	MBD2_MOUSE.H11MO.0.B		SSGKCCGGMGR	1.24e-07	0.00192	1.02	15567	8519	8519	92306	1.59	1080	12.68	9979	10.81
53	Motifs_analysis_10kbp/HOCOMOCOv11_full_MOUSE_mono_meme_format.meme	HXD13_MOUSE.H11MO.0.D		TTTATTAGRGA	6.56e-08	0.00254	1.35	38737	8519	8519	92306	1.02	3381	39.69	33954	36.78
54	Motifs_analysis_10kbp/HOCOMOCOv11_full_MOUSE_mono_meme_format.meme	DLX2_MOUSE.H11MO.0.D		ATAATTRB	1.66e-07	0.00263	1.39	15842	8519	8519	92306	1.05	1350	15.85	12743	13.81
55	Motifs_analysis_10kbp/HOCOMOCOv11_full_MOUSE_mono_meme_format.meme	OTX1_MOUSE.H11MO.0.D		AGGATTAV	1.82e-07	0.00376	1.99	20652	8519	8519	92306	1	1916	22.49	18591	20.14
56	Motifs_analysis_10kbp/HOCOMOCOv11_full_MOUSE_mono_meme_format.meme	EVX2_MOUSE.H11MO.0.A		TTTTATKRCHYY	1.39e-07	0.00671	3.56	48449	8519	8519	92306	1.41	2760	32.4	27424	29.71
57	Motifs_analysis_10kbp/HOCOMOCOv11_full_MOUSE_mono_meme_format.meme	ERR2_MOUSE.H11MO.0.A		RAGTTCAAGGTCAYMYW	9.81e-08	0.00771	4.09	78953	8519	8519	92306	1.78	5780	67.85	60047	65.05
58	Motifs_analysis_10kbp/HOCOMOCOv11_full_MOUSE_mono_meme_format.meme	KAISO_MOUSE.H11MO.0.B		SARRYCTCGCGAGAV	3.31e-06	0.011	5.83	3346	8519	8519	92306	1.01	355	4.17	2971	3.22
59	Motifs_analysis_10kbp/HOCOMOCOv11_full_MOUSE_mono_meme_format.meme	RXRA_MOUSE.H11MO.0.A		RRGRKSRDRAGKTCAAGGYCA	1.74e-07	0.0153	8.13	88924	8519	8519	92306	4.19	5566	65.34	57740	62.55

## Sheet: B03 DOWN
rank	motif_DB	motif_ID	motif_alt_ID	consensus	p-value	adj_p-value	E-value	tests	FASTA_max	pos	neg	PWM_min	TP	%TP	FP	%FP
1	Motifs_analysis_10kbp/HOCOMOCOv11_full_MOUSE_mono_meme_format.meme	HAND1_MOUSE.H11MO.1.C		KSYCTGG	4.72e-112	4.8e-107	2.54e-104	101665	10511	10511	92306	2.79	4537	43.16	29602	32.07
2	Motifs_analysis_10kbp/HOCOMOCOv11_full_MOUSE_mono_meme_format.meme	PRDM5_MOUSE.H11MO.1.A		VMWGGAGRN	4.98e-99	5.1e-94	2.7e-91	102330	10511	10511	92306	2.64	3985	37.91	25697	27.84
3	Motifs_analysis_10kbp/HOCOMOCOv11_full_MOUSE_mono_meme_format.meme	NFIC_MOUSE.H11MO.1.A		YYTGGCWBNNNKCCM	4.13e-80	4.04e-75	2.14e-72	97838	10511	10511	92306	2.72	4754	45.23	32978	35.73
4	Motifs_analysis_10kbp/HOCOMOCOv11_full_MOUSE_mono_meme_format.meme	NFIB_MOUSE.H11MO.0.C		CYTGGCWSV	8.66e-76	8.32e-71	4.41e-68	96100	10511	10511	92306	3.03	3759	35.76	24993	27.08
5	Motifs_analysis_10kbp/HOCOMOCOv11_full_MOUSE_mono_meme_format.meme	ESR2_MOUSE.H11MO.1.A		RGGTCAGV	1.86e-74	1.74e-69	9.21e-67	93302	10511	10511	92306	2.41	3934	37.43	26486	28.69
6	Motifs_analysis_10kbp/HOCOMOCOv11_full_MOUSE_mono_meme_format.meme	PRD16_MOUSE.H11MO.0.B		YCCCAGGGRA	9.62e-74	9.59e-69	5.08e-66	99712	10511	10511	92306	3.6	4308	40.99	29603	32.07
7	Motifs_analysis_10kbp/HOCOMOCOv11_full_MOUSE_mono_meme_format.meme	MYF6_MOUSE.H11MO.0.C		CASCTGC	1.71e-72	1.57e-67	8.33e-65	91919	10511	10511	92306	3.17	3631	34.54	24129	26.14
8	Motifs_analysis_10kbp/HOCOMOCOv11_full_MOUSE_mono_meme_format.meme	NR1H4_MOUSE.H11MO.1.A		RGGTCAKT	5.53e-72	4.89e-67	2.59e-64	88574	10511	10511	92306	1.77	3999	38.05	27151	29.41
9	Motifs_analysis_10kbp/HOCOMOCOv11_full_MOUSE_mono_meme_format.meme	HTF4_MOUSE.H11MO.0.A		RGCAGGTGKG	6.02e-70	5.98e-65	3.17e-62	99215	10511	10511	92306	3.69	4049	38.52	27674	29.98
10	Motifs_analysis_10kbp/HOCOMOCOv11_full_MOUSE_mono_meme_format.meme	SMAD3_MOUSE.H11MO.0.B		SYCTSHCWSCWS	1.75e-69	1.8e-64	9.55e-62	102716	10511	10511	92306	4.54	3356	31.93	22076	23.92
11	Motifs_analysis_10kbp/HOCOMOCOv11_full_MOUSE_mono_meme_format.meme	RFX6_MOUSE.H11MO.0.C		SKGTTGCYNDG	1.3e-66	1.25e-61	6.6e-59	95624	10511	10511	92306	2.04	4706	44.77	33347	36.13
12	Motifs_analysis_10kbp/HOCOMOCOv11_full_MOUSE_mono_meme_format.meme	LYL1_MOUSE.H11MO.0.A		CCAKCTGYTYYCTB	2.3e-63	2.36e-58	1.25e-55	102685	10511	10511	92306	2.95	4714	44.85	33613	36.41
13	Motifs_analysis_10kbp/HOCOMOCOv11_full_MOUSE_mono_meme_format.meme	GLI3_MOUSE.H11MO.0.D		BSTGGGTGGYCY	8.82e-63	7.98e-58	4.23e-55	90485	10511	10511	92306	2.03	6363	60.54	47996	52
14	Motifs_analysis_10kbp/HOCOMOCOv11_full_MOUSE_mono_meme_format.meme	RARG_MOUSE.H11MO.1.C		VAGGTCAS	2.16e-61	2.05e-56	1.09e-53	94945	10511	10511	92306	2.24	4679	44.52	33440	36.23
15	Motifs_analysis_10kbp/HOCOMOCOv11_full_MOUSE_mono_meme_format.meme	THA_MOUSE.H11MO.1.C		TRAGGWCAS	1.88e-60	1.8e-55	9.54e-53	95716	10511	10511	92306	2.52	3194	30.39	21260	23.03
16	Motifs_analysis_10kbp/HOCOMOCOv11_full_MOUSE_mono_meme_format.meme	ZFX_MOUSE.H11MO.1.B		CCAGGCCC	2.13e-59	1.7e-54	9.01e-52	79672	10511	10511	92306	2.44	3990	37.96	27800	30.12
17	Motifs_analysis_10kbp/HOCOMOCOv11_full_MOUSE_mono_meme_format.meme	NFIA_MOUSE.H11MO.1.D		MTTGGCW	1.88e-59	1.75e-54	9.29e-52	93491	10511	10511	92306	1.61	2886	27.46	18865	20.44
18	Motifs_analysis_10kbp/HOCOMOCOv11_full_MOUSE_mono_meme_format.meme	TBX3_MOUSE.H11MO.0.B		RAGGTGYBA	1.63e-58	1.37e-53	7.28e-51	84276	10511	10511	92306	1.49	4962	47.21	36032	39.04
19	Motifs_analysis_10kbp/HOCOMOCOv11_full_MOUSE_mono_meme_format.meme	FEV_MOUSE.H11MO.0.B		GCVGGAAGYG	1.76e-58	1.66e-53	8.77e-51	93901	10511	10511	92306	1.72	4289	40.8	30343	32.87
20	Motifs_analysis_10kbp/HOCOMOCOv11_full_MOUSE_mono_meme_format.meme	AP2B_MOUSE.H11MO.0.B		GCCYGVGGGS	1.65e-57	9.62e-53	5.1e-50	58238	10511	10511	92306	1.44	4867	46.3	35287	38.23
21	Motifs_analysis_10kbp/HOCOMOCOv11_full_MOUSE_mono_meme_format.meme	NFIC_MOUSE.H11MO.0.A		TYYTGGCWS	1.86e-56	1.85e-51	9.82e-49	99725	10511	10511	92306	2.17	5058	48.12	36991	40.07
22	Motifs_analysis_10kbp/HOCOMOCOv11_full_MOUSE_mono_meme_format.meme	AP2C_MOUSE.H11MO.0.A		YRSCCYCAGGSYN	5.06e-56	3.53e-51	1.87e-48	69771	10511	10511	92306	2.8	4320	41.1	30759	33.32
23	Motifs_analysis_10kbp/HOCOMOCOv11_full_MOUSE_mono_meme_format.meme	ZBT7A_MOUSE.H11MO.0.B		VRGGGKCKY	1.11e-54	6.82e-50	3.62e-47	61352	10511	10511	92306	1.74	3371	32.07	23015	24.93
24	Motifs_analysis_10kbp/HOCOMOCOv11_full_MOUSE_mono_meme_format.meme	SMAD2_MOUSE.H11MO.0.A		TCTGYCTGB	6.84e-55	7e-50	3.71e-47	102396	10511	10511	92306	3.46	5008	47.65	36668	39.72
25	Motifs_analysis_10kbp/HOCOMOCOv11_full_MOUSE_mono_meme_format.meme	RORA_MOUSE.H11MO.0.C		AWSTRGGTCARRG	1.44e-54	1.39e-49	7.35e-47	96024	10511	10511	92306	2.54	3757	35.74	26175	28.36
26	Motifs_analysis_10kbp/HOCOMOCOv11_full_MOUSE_mono_meme_format.meme	ZEB1_MOUSE.H11MO.0.B		BVCAGGTGWG	3.3e-54	3.17e-49	1.68e-46	95878	10511	10511	92306	2.51	4299	40.9	30701	33.26
27	Motifs_analysis_10kbp/HOCOMOCOv11_full_MOUSE_mono_meme_format.meme	PRGR_MOUSE.H11MO.1.A		VRGRACAK	1.41e-52	1.45e-47	7.7e-45	102670	10511	10511	92306	2.09	2901	27.6	19360	20.97
28	Motifs_analysis_10kbp/HOCOMOCOv11_full_MOUSE_mono_meme_format.meme	SMAD4_MOUSE.H11MO.0.A		CTGTCTGNCACY	5.59e-51	5.65e-46	3e-43	101150	10511	10511	92306	2.7	5655	53.8	42549	46.1
29	Motifs_analysis_10kbp/HOCOMOCOv11_full_MOUSE_mono_meme_format.meme	RARA_MOUSE.H11MO.3.A		SMVAGGTCAGRG	3.08e-50	2.77e-45	1.47e-42	90168	10511	10511	92306	2.57	4741	45.11	34708	37.6
30	Motifs_analysis_10kbp/HOCOMOCOv11_full_MOUSE_mono_meme_format.meme	SRBP2_MOUSE.H11MO.0.B		VSGTGGGGWGABG	5.67e-50	5.46e-45	2.89e-42	96193	10511	10511	92306	2.45	6110	58.13	46632	50.52
31	Motifs_analysis_10kbp/HOCOMOCOv11_full_MOUSE_mono_meme_format.meme	ESR1_MOUSE.H11MO.1.A		CHRGGTCASV	6.62e-50	5.49e-45	2.91e-42	82907	10511	10511	92306	1.93	4932	46.92	36364	39.4
32	Motifs_analysis_10kbp/HOCOMOCOv11_full_MOUSE_mono_meme_format.meme	SRBP1_MOUSE.H11MO.0.B		GGTGGGGTGAB	9.45e-50	6.97e-45	3.69e-42	73726	10511	10511	92306	1.63	4614	43.9	33662	36.47
33	Motifs_analysis_10kbp/HOCOMOCOv11_full_MOUSE_mono_meme_format.meme	SNAI1_MOUSE.H11MO.0.C		SCAGGTGK	1.51e-49	1.31e-44	6.94e-42	86483	10511	10511	92306	2.14	5970	56.8	45424	49.21
34	Motifs_analysis_10kbp/HOCOMOCOv11_full_MOUSE_mono_meme_format.meme	NR1H3_MOUSE.H11MO.2.A		MVAGGTCAVR	6.12e-48	6.09e-43	3.23e-40	99472	10511	10511	92306	2.6	2937	27.94	19919	21.58
35	Motifs_analysis_10kbp/HOCOMOCOv11_full_MOUSE_mono_meme_format.meme	ZFX_MOUSE.H11MO.0.B		GSCBVGGCCTGSSSSSCBS	3.02e-47	1.47e-42	7.77e-40	48475	10511	10511	92306	1.44	4843	46.08	35794	38.78
36	Motifs_analysis_10kbp/HOCOMOCOv11_full_MOUSE_mono_meme_format.meme	CLOCK_MOUSE.H11MO.0.C		CWGHCACGTGMVVM	1.95e-47	1.63e-42	8.63e-40	83435	10511	10511	92306	1.63	3945	37.53	28197	30.55
37	Motifs_analysis_10kbp/HOCOMOCOv11_full_MOUSE_mono_meme_format.meme	HES1_MOUSE.H11MO.0.D		VMGVCACGMGMCM	1.17e-46	4.57e-42	2.42e-39	38866	10511	10511	92306	1.02	4551	43.3	33348	36.13
38	Motifs_analysis_10kbp/HOCOMOCOv11_full_MOUSE_mono_meme_format.meme	OLIG2_MOUSE.H11MO.1.A		CCAKCTGYYY	5.16e-47	5.29e-42	2.8e-39	102625	10511	10511	92306	2.19	4218	40.13	30510	33.05
39	Motifs_analysis_10kbp/HOCOMOCOv11_full_MOUSE_mono_meme_format.meme	ZN335_MOUSE.H11MO.1.A		YGCCTGW	7.63e-47	6.67e-42	3.53e-39	87391	10511	10511	92306	1.77	3414	32.48	23853	25.84
40	Motifs_analysis_10kbp/HOCOMOCOv11_full_MOUSE_mono_meme_format.meme	TFCP2_MOUSE.H11MO.0.D		SCCTGMNCDSRCCRGA	1.06e-46	7.92e-42	4.2e-39	74894	10511	10511	92306	1.84	5043	47.98	37551	40.68
41	Motifs_analysis_10kbp/HOCOMOCOv11_full_MOUSE_mono_meme_format.meme	NR1H4_MOUSE.H11MO.0.A		RRGGKCAVTGRCCBSGVGG	6.59e-46	3.64e-41	1.93e-38	55237	10511	10511	92306	1.17	5653	53.78	42909	46.49
42	Motifs_analysis_10kbp/HOCOMOCOv11_full_MOUSE_mono_meme_format.meme	PTF1A_MOUSE.H11MO.1.A		RGCAGCTGG	9.33e-45	8.97e-40	4.76e-37	96188	10511	10511	92306	4.23	3197	30.42	22219	24.07
43	Motifs_analysis_10kbp/HOCOMOCOv11_full_MOUSE_mono_meme_format.meme	AP2A_MOUSE.H11MO.0.A		VTRSCCTGRGGC	2.94e-44	1.85e-39	9.81e-37	62988	10511	10511	92306	1.54	5985	56.94	45959	49.79
44	Motifs_analysis_10kbp/HOCOMOCOv11_full_MOUSE_mono_meme_format.meme	ZIC1_MOUSE.H11MO.0.B		KGGGWGGTS	8.29e-44	7.82e-39	4.14e-36	94348	10511	10511	92306	2.33	5559	52.89	42249	45.77
45	Motifs_analysis_10kbp/HOCOMOCOv11_full_MOUSE_mono_meme_format.meme	MXI1_MOUSE.H11MO.0.A		VCACGTGGSNGSBGS	7.43e-43	4.38e-38	2.32e-35	58986	10511	10511	92306	1.17	5906	56.19	45372	49.15
46	Motifs_analysis_10kbp/HOCOMOCOv11_full_MOUSE_mono_meme_format.meme	THB_MOUSE.H11MO.0.D		RRGGTCABYBNRGGACA	4.68e-43	4.53e-38	2.4e-35	96756	10511	10511	92306	2.64	5199	49.46	39176	42.44
47	Motifs_analysis_10kbp/HOCOMOCOv11_full_MOUSE_mono_meme_format.meme	TLX1_MOUSE.H11MO.0.D		YYGGYAMBDDGCCAAGR	1.03e-41	4.77e-37	2.53e-34	46368	10511	10511	92306	1.06	4807	45.73	35904	38.9
48	Motifs_analysis_10kbp/HOCOMOCOv11_full_MOUSE_mono_meme_format.meme	GLI1_MOUSE.H11MO.0.C		YSTGGGTGGTCY	4.28e-41	3.14e-36	1.66e-33	73361	10511	10511	92306	1.43	6460	61.46	50440	54.64
49	Motifs_analysis_10kbp/HOCOMOCOv11_full_MOUSE_mono_meme_format.meme	NFIA_MOUSE.H11MO.0.C		TTGGCHNRNWGCCAR	3.43e-40	2.16e-35	1.14e-32	62916	10511	10511	92306	1.36	4971	47.29	37434	40.55
50	Motifs_analysis_10kbp/HOCOMOCOv11_full_MOUSE_mono_meme_format.meme	TFE2_MOUSE.H11MO.0.A		SMCAGCTGCWB	7.81e-40	6.73e-35	3.57e-32	86153	10511	10511	92306	3.72	3940	37.48	28702	31.09
51	Motifs_analysis_10kbp/HOCOMOCOv11_full_MOUSE_mono_meme_format.meme	MITF_MOUSE.H11MO.0.A		YCWYGTGACY	2.26e-39	1.3e-34	6.91e-32	57549	10511	10511	92306	1.1	5728	54.5	44088	47.76
52	Motifs_analysis_10kbp/HOCOMOCOv11_full_MOUSE_mono_meme_format.meme	IKZF1_MOUSE.H11MO.0.C		BTGGGARR	1.09e-38	1.11e-33	5.9e-31	101965	10511	10511	92306	2.3	5478	52.12	41955	45.45
53	Motifs_analysis_10kbp/HOCOMOCOv11_full_MOUSE_mono_meme_format.meme	PRDM5_MOUSE.H11MO.0.A		VMTGGAGADCMRGGW	2.29e-38	2.23e-33	1.18e-30	97221	10511	10511	92306	3.38	5543	52.74	42550	46.1
54	Motifs_analysis_10kbp/HOCOMOCOv11_full_MOUSE_mono_meme_format.meme	ASCL2_MOUSE.H11MO.0.C		VCASCTGCT	3.07e-38	2.74e-33	1.45e-30	89270	10511	10511	92306	4.73	2947	28.04	20624	22.34
55	Motifs_analysis_10kbp/HOCOMOCOv11_full_MOUSE_mono_meme_format.meme	ARNT2_MOUSE.H11MO.0.D		GNCGTGGSASRC	1.34e-37	9.94e-33	5.27e-30	74119	10511	10511	92306	1.69	5001	47.58	37905	41.06
56	Motifs_analysis_10kbp/HOCOMOCOv11_full_MOUSE_mono_meme_format.meme	SUH_MOUSE.H11MO.0.A		BYSTGGGAAAV	1.64e-37	1.62e-32	8.6e-30	98819	10511	10511	92306	2.02	6024	57.31	46856	50.76
57	Motifs_analysis_10kbp/HOCOMOCOv11_full_MOUSE_mono_meme_format.meme	VDR_MOUSE.H11MO.1.A		WGRGKTCAB	8.21e-37	7.17e-32	3.8e-29	87384	10511	10511	92306	1.78	4273	40.65	31744	34.39
58	Motifs_analysis_10kbp/HOCOMOCOv11_full_MOUSE_mono_meme_format.meme	ZN322_MOUSE.H11MO.0.B		GAGCCTGSTACWSWGCCTGR	3.58e-36	2.09e-31	1.11e-28	58257	10511	10511	92306	1.07	6327	60.19	49665	53.8
59	Motifs_analysis_10kbp/HOCOMOCOv11_full_MOUSE_mono_meme_format.meme	ZIC3_MOUSE.H11MO.0.A		GGCYHCCTGCTGWGH	3.9e-34	2.82e-29	1.49e-26	72109	10511	10511	92306	2.09	5398	51.36	41649	45.12
60	Motifs_analysis_10kbp/HOCOMOCOv11_full_MOUSE_mono_meme_format.meme	ZIC2_MOUSE.H11MO.0.C		DGCYHCCTGCTGWGH	1.14e-33	7.53e-29	3.99e-26	65872	10511	10511	92306	1.43	6080	57.84	47690	51.67
61	Motifs_analysis_10kbp/HOCOMOCOv11_full_MOUSE_mono_meme_format.meme	PAX5_MOUSE.H11MO.0.A		VDRVKCAGYSRAGCGTGAC	7.02e-33	2.61e-28	1.38e-25	37111	10511	10511	92306	1.03	4204	40	31487	34.11
62	Motifs_analysis_10kbp/HOCOMOCOv11_full_MOUSE_mono_meme_format.meme	NKX25_MOUSE.H11MO.0.A		DSTBRAGTGS	4.98e-33	4.11e-28	2.18e-25	82364	10511	10511	92306	1.55	3832	36.46	28335	30.7
63	Motifs_analysis_10kbp/HOCOMOCOv11_full_MOUSE_mono_meme_format.meme	ATOH1_MOUSE.H11MO.0.B		RRCAGMTGG	9.42e-33	8.32e-28	4.41e-25	88396	10511	10511	92306	2.94	4515	42.95	34146	36.99
64	Motifs_analysis_10kbp/HOCOMOCOv11_full_MOUSE_mono_meme_format.meme	NR1D1_MOUSE.H11MO.0.A		RRRNMASTGGGTCAGDRDR	1.33e-32	1.35e-27	7.15e-25	101159	10511	10511	92306	2.74	6658	63.34	52949	57.36
65	Motifs_analysis_10kbp/HOCOMOCOv11_full_MOUSE_mono_meme_format.meme	VDR_MOUSE.H11MO.0.A		RRGGTCABYGRGKTCA	3.86e-32	2.48e-27	1.31e-24	64177	10511	10511	92306	1.36	5468	52.02	42441	45.98
66	Motifs_analysis_10kbp/HOCOMOCOv11_full_MOUSE_mono_meme_format.meme	TBX21_MOUSE.H11MO.0.A		RRAGGTGWGARD	1.37e-31	1.41e-26	7.47e-24	102678	10511	10511	92306	2.9	4671	44.44	35586	38.55
67	Motifs_analysis_10kbp/HOCOMOCOv11_full_MOUSE_mono_meme_format.meme	RARG_MOUSE.H11MO.0.C		RGGTCASVRTGVCMTGRV	4.11e-31	3.39e-26	1.8e-23	82618	10511	10511	92306	1.87	5328	50.69	41314	44.76
68	Motifs_analysis_10kbp/HOCOMOCOv11_full_MOUSE_mono_meme_format.meme	MYC_MOUSE.H11MO.0.A		MGCCACGTGSBC	1.52e-30	4.68e-26	2.48e-23	30795	10511	10511	92306	1.01	3634	34.57	26884	29.12
69	Motifs_analysis_10kbp/HOCOMOCOv11_full_MOUSE_mono_meme_format.meme	ZBT18_MOUSE.H11MO.0.D		KCCAGMTGTKB	2.25e-30	1.96e-25	1.04e-22	87277	10511	10511	92306	2.24	4695	44.67	35903	38.9
70	Motifs_analysis_10kbp/HOCOMOCOv11_full_MOUSE_mono_meme_format.meme	NR1H3_MOUSE.H11MO.0.A		SWGGBCARAGKTCAS	2.35e-30	2.23e-25	1.18e-22	95083	10511	10511	92306	2.82	5070	48.24	39142	42.4
71	Motifs_analysis_10kbp/HOCOMOCOv11_full_MOUSE_mono_meme_format.meme	ITF2_MOUSE.H11MO.0.B		VCAGGTGCD	4.59e-30	3.05e-25	1.61e-22	66370	10511	10511	92306	1.6	5356	50.96	41657	45.13
72	Motifs_analysis_10kbp/HOCOMOCOv11_full_MOUSE_mono_meme_format.meme	GLIS3_MOUSE.H11MO.0.D		GYGGGGGGTM	5.42e-30	3.4e-25	1.8e-22	62820	10511	10511	92306	1.17	6183	58.82	48947	53.03
73	Motifs_analysis_10kbp/HOCOMOCOv11_full_MOUSE_mono_meme_format.meme	PTF1A_MOUSE.H11MO.0.A		SCAGCTGBYBBYBYYCHC	1.02e-29	9.6e-25	5.09e-22	94138	10511	10511	92306	2.8	6639	63.16	53048	57.47
74	Motifs_analysis_10kbp/HOCOMOCOv11_full_MOUSE_mono_meme_format.meme	TWST1_MOUSE.H11MO.1.B		VACATCTGGWW	1.01e-29	9.77e-25	5.18e-22	96968	10511	10511	92306	1.72	6753	64.25	54073	58.58
75	Motifs_analysis_10kbp/HOCOMOCOv11_full_MOUSE_mono_meme_format.meme	SIX4_MOUSE.H11MO.0.C		WGWAACCTGASMSY	2.8e-29	2.8e-24	1.48e-21	99970	10511	10511	92306	1.51	6495	61.79	51799	56.12
76	Motifs_analysis_10kbp/HOCOMOCOv11_full_MOUSE_mono_meme_format.meme	NKX22_MOUSE.H11MO.0.A		STBRAGWGSBB	5.55e-29	4.87e-24	2.58e-21	87785	10511	10511	92306	1.77	3209	30.53	23476	25.43
77	Motifs_analysis_10kbp/HOCOMOCOv11_full_MOUSE_mono_meme_format.meme	BHA15_MOUSE.H11MO.0.A		SSAGCAGCTGG	3.92e-28	3.23e-23	1.71e-20	82344	10511	10511	92306	2.86	4849	46.13	37442	40.56
78	Motifs_analysis_10kbp/HOCOMOCOv11_full_MOUSE_mono_meme_format.meme	KLF4_MOUSE.H11MO.0.A		KRRRVWGGGTGKGGC	4.18e-28	4.14e-23	2.2e-20	99063	10511	10511	92306	4.39	6395	60.84	51020	55.27
79	Motifs_analysis_10kbp/HOCOMOCOv11_full_MOUSE_mono_meme_format.meme	NR1H3_MOUSE.H11MO.1.A		CHRRGGTYACTNNAGGTCA	7.5e-28	5.66e-23	3e-20	75423	10511	10511	92306	1.57	5273	50.17	41148	44.58
80	Motifs_analysis_10kbp/HOCOMOCOv11_full_MOUSE_mono_meme_format.meme	RARA_MOUSE.H11MO.2.A		RGGTCANSRRVAGGTCA	4.21e-27	2.45e-22	1.3e-19	58327	10511	10511	92306	1.12	5801	55.19	45851	49.67
81	Motifs_analysis_10kbp/HOCOMOCOv11_full_MOUSE_mono_meme_format.meme	SMAD1_MOUSE.H11MO.0.D		RSCCTGTCTGCC	4.14e-27	4.03e-22	2.14e-19	97377	10511	10511	92306	2.07	8049	76.58	66187	71.7
82	Motifs_analysis_10kbp/HOCOMOCOv11_full_MOUSE_mono_meme_format.meme	SALL4_MOUSE.H11MO.0.A		GSDGGGWGGG	1.22e-26	1.24e-21	6.59e-19	101818	10511	10511	92306	6.88	4958	47.17	38532	41.74
83	Motifs_analysis_10kbp/HOCOMOCOv11_full_MOUSE_mono_meme_format.meme	COE1_MOUSE.H11MO.0.A		RGYCCCWGGGGAS	5.23e-26	3.14e-21	1.66e-18	59975	10511	10511	92306	1.38	5754	54.74	45549	49.35
84	Motifs_analysis_10kbp/HOCOMOCOv11_full_MOUSE_mono_meme_format.meme	ZEP2_MOUSE.H11MO.0.D		GGYDGGGWAACCSS	9.21e-26	3.6e-21	1.91e-18	39087	10511	10511	92306	1.02	4313	41.03	33070	35.83
85	Motifs_analysis_10kbp/HOCOMOCOv11_full_MOUSE_mono_meme_format.meme	ESR2_MOUSE.H11MO.0.A		RGGTCASCSTGMCCY	6.72e-26	4.9e-21	2.6e-18	72956	10511	10511	92306	1.45	6292	59.86	50325	54.52
86	Motifs_analysis_10kbp/HOCOMOCOv11_full_MOUSE_mono_meme_format.meme	NDF2_MOUSE.H11MO.0.A		RRCAGATGGY	1.43e-25	1.26e-20	6.67e-18	87893	10511	10511	92306	2.1	5686	54.1	44996	48.75
87	Motifs_analysis_10kbp/HOCOMOCOv11_full_MOUSE_mono_meme_format.meme	SNAI2_MOUSE.H11MO.0.A		RRCAGGTGCNB	2.04e-25	1.48e-20	7.84e-18	72409	10511	10511	92306	2.76	4155	39.53	31756	34.4
88	Motifs_analysis_10kbp/HOCOMOCOv11_full_MOUSE_mono_meme_format.meme	COT2_MOUSE.H11MO.1.B		VAGGTCAARGGTCAM	5.84e-25	5.53e-20	2.93e-17	94603	10511	10511	92306	1.6	7365	70.07	60092	65.1
89	Motifs_analysis_10kbp/HOCOMOCOv11_full_MOUSE_mono_meme_format.meme	ASCL1_MOUSE.H11MO.0.A		CWSCASCTGCYBCY	1.06e-24	8.63e-20	4.58e-17	81147	10511	10511	92306	4.33	4296	40.87	33031	35.78
90	Motifs_analysis_10kbp/HOCOMOCOv11_full_MOUSE_mono_meme_format.meme	MYOG_MOUSE.H11MO.0.A		CHSCAGCTGYYYB	1.28e-24	9.86e-20	5.23e-17	77145	10511	10511	92306	3.65	4087	38.88	31256	33.86
91	Motifs_analysis_10kbp/HOCOMOCOv11_full_MOUSE_mono_meme_format.meme	MYF5_MOUSE.H11MO.0.D		SCAGCTGTYHY	3.02e-24	2.79e-19	1.48e-16	92604	10511	10511	92306	2.86	3606	34.31	27220	29.49
92	Motifs_analysis_10kbp/HOCOMOCOv11_full_MOUSE_mono_meme_format.meme	HAND1_MOUSE.H11MO.0.C		RGSYCTGGYYWNTSTCA	3.35e-24	3.07e-19	1.63e-16	91746	10511	10511	92306	2.11	5998	57.06	47894	51.89
93	Motifs_analysis_10kbp/HOCOMOCOv11_full_MOUSE_mono_meme_format.meme	RFX6_MOUSE.H11MO.1.C		KGTTGCYRGGRDAC	5.47e-24	4.5e-19	2.38e-16	82232	10511	10511	92306	1.36	7230	68.79	58963	63.88
94	Motifs_analysis_10kbp/HOCOMOCOv11_full_MOUSE_mono_meme_format.meme	TBX5_MOUSE.H11MO.0.D		AGGTGTGA	5.72e-24	4.97e-19	2.64e-16	86999	10511	10511	92306	1.19	8101	77.07	66970	72.55
95	Motifs_analysis_10kbp/HOCOMOCOv11_full_MOUSE_mono_meme_format.meme	P63_MOUSE.H11MO.1.B		VDRCATGCCTG	5.35e-24	5.08e-19	2.69e-16	94866	10511	10511	92306	2.81	4078	38.8	31242	33.85
96	Motifs_analysis_10kbp/HOCOMOCOv11_full_MOUSE_mono_meme_format.meme	RUNX3_MOUSE.H11MO.0.A		KKCTGTGGTTWS	1.12e-23	9.51e-19	5.04e-16	84693	10511	10511	92306	1.51	6862	65.28	55666	60.31
97	Motifs_analysis_10kbp/HOCOMOCOv11_full_MOUSE_mono_meme_format.meme	MYOD1_MOUSE.H11MO.1.A		SCAGCTGYYSC	1.59e-23	1.19e-18	6.3e-16	74682	10511	10511	92306	4.04	3219	30.63	24044	26.05
98	Motifs_analysis_10kbp/HOCOMOCOv11_full_MOUSE_mono_meme_format.meme	ERR3_MOUSE.H11MO.0.C		YCAAGGTCAC	1.47e-23	1.22e-18	6.46e-16	83028	10511	10511	92306	2.23	4196	39.92	32293	34.98
99	Motifs_analysis_10kbp/HOCOMOCOv11_full_MOUSE_mono_meme_format.meme	KLF8_MOUSE.H11MO.0.C		CAGGGKGTG	2.31e-23	1.43e-18	7.58e-16	62056	10511	10511	92306	1.73	4753	45.22	37098	40.19
100	Motifs_analysis_10kbp/HOCOMOCOv11_full_MOUSE_mono_meme_format.meme	ZN335_MOUSE.H11MO.0.A		RGCTGYCYNBVSCKMTGCCTGW	3.14e-23	2.03e-18	1.08e-15	64771	10511	10511	92306	1.38	6030	57.37	48283	52.31
101	Motifs_analysis_10kbp/HOCOMOCOv11_full_MOUSE_mono_meme_format.meme	THA_MOUSE.H11MO.0.C		RRGGTCABHTRAGGWCA	1.1e-22	7.31e-18	3.87e-15	66353	10511	10511	92306	1.3	6054	57.6	48556	52.6
102	Motifs_analysis_10kbp/HOCOMOCOv11_full_MOUSE_mono_meme_format.meme	ESR1_MOUSE.H11MO.0.A		RGGTCASMSTGACCY	9.65e-23	8.03e-18	4.26e-15	83224	10511	10511	92306	2.99	4293	40.84	33208	35.98
103	Motifs_analysis_10kbp/HOCOMOCOv11_full_MOUSE_mono_meme_format.meme	HIC1_MOUSE.H11MO.0.C		GGGKTGCCC	3.99e-22	1.45e-17	7.67e-15	36230	10511	10511	92306	1.01	4108	39.08	31692	34.33
104	Motifs_analysis_10kbp/HOCOMOCOv11_full_MOUSE_mono_meme_format.meme	COT2_MOUSE.H11MO.2.B		RGRGYCARAGGTCARVR	2.63e-22	2.52e-17	1.34e-14	95856	10511	10511	92306	3.03	5096	48.48	40187	43.54
105	Motifs_analysis_10kbp/HOCOMOCOv11_full_MOUSE_mono_meme_format.meme	MAFG_MOUSE.H11MO.1.A		TGCTGAGT	2.53e-22	2.52e-17	1.34e-14	99498	10511	10511	92306	2.44	2770	26.35	20427	22.13
106	Motifs_analysis_10kbp/HOCOMOCOv11_full_MOUSE_mono_meme_format.meme	ZBTB6_MOUSE.H11MO.0.D		GGWGMTGGAGCCD	3.43e-22	2.67e-17	1.42e-14	77935	10511	10511	92306	1.8	5758	54.78	45996	49.83
107	Motifs_analysis_10kbp/HOCOMOCOv11_full_MOUSE_mono_meme_format.meme	E2F4_MOUSE.H11MO.0.A		RGGGGGCGGGRMNN	4.62e-22	2.77e-17	1.47e-14	59934	10511	10511	92306	1.03	6450	61.36	52148	56.49
108	Motifs_analysis_10kbp/HOCOMOCOv11_full_MOUSE_mono_meme_format.meme	RXRB_MOUSE.H11MO.0.C		TSAGGTCASR	7.09e-22	6e-17	3.18e-14	84532	10511	10511	92306	1.4	6630	63.08	53779	58.26
109	Motifs_analysis_10kbp/HOCOMOCOv11_full_MOUSE_mono_meme_format.meme	PKNX1_MOUSE.H11MO.0.A		TGABTGRCAGS	1.82e-21	1.19e-16	6.33e-14	65790	10511	10511	92306	1.36	5134	48.84	40612	44
110	Motifs_analysis_10kbp/HOCOMOCOv11_full_MOUSE_mono_meme_format.meme	MEIS1_MOUSE.H11MO.1.A		BTGHTGACAGVW	2.74e-21	2.6e-16	1.38e-13	94828	10511	10511	92306	2.2	3452	32.84	26218	28.4
111	Motifs_analysis_10kbp/HOCOMOCOv11_full_MOUSE_mono_meme_format.meme	FLI1_MOUSE.H11MO.0.A		GGVRCCGGAAGYGS	1.94e-20	1.33e-15	7.04e-13	68353	10511	10511	92306	1.5	5627	53.53	45045	48.8
112	Motifs_analysis_10kbp/HOCOMOCOv11_full_MOUSE_mono_meme_format.meme	NDF1_MOUSE.H11MO.0.A		RRCAGATGGY	3.72e-20	2.92e-15	1.55e-12	78537	10511	10511	92306	1.92	5518	52.5	44121	47.8
113	Motifs_analysis_10kbp/HOCOMOCOv11_full_MOUSE_mono_meme_format.meme	P73_MOUSE.H11MO.1.B		GRRCATGYCTGG	9.92e-20	8.67e-15	4.59e-12	87394	10511	10511	92306	1.81	6122	58.24	49500	53.63
114	Motifs_analysis_10kbp/HOCOMOCOv11_full_MOUSE_mono_meme_format.meme	E2F1_MOUSE.H11MO.0.A		GRGGGCGGGRMV	1.59e-19	9.98e-15	5.29e-12	62842	10511	10511	92306	1.51	5170	49.19	41152	44.58
115	Motifs_analysis_10kbp/HOCOMOCOv11_full_MOUSE_mono_meme_format.meme	HEN1_MOUSE.H11MO.0.C		BGGGKMKCAGCTGCGKCCYY	5.93e-19	1.22e-14	6.45e-12	20518	10511	10511	92306	1.13	2290	21.79	16789	18.19
116	Motifs_analysis_10kbp/HOCOMOCOv11_full_MOUSE_mono_meme_format.meme	OLIG2_MOUSE.H11MO.0.A		CCAKCTGYTYYYYWBCHB	1.43e-19	1.44e-14	7.61e-12	100090	10511	10511	92306	2.09	7633	72.62	63118	68.38
117	Motifs_analysis_10kbp/HOCOMOCOv11_full_MOUSE_mono_meme_format.meme	MXI1_MOUSE.H11MO.1.A		MCACGTGS	7.62e-19	3.55e-14	1.88e-11	46566	10511	10511	92306	1.05	4815	45.81	38147	41.33
118	Motifs_analysis_10kbp/HOCOMOCOv11_full_MOUSE_mono_meme_format.meme	NGN2_MOUSE.H11MO.0.C		RBARCAGATGGB	1.02e-18	7.93e-14	4.2e-11	77823	10511	10511	92306	2.1	4944	47.04	39282	42.56
119	Motifs_analysis_10kbp/HOCOMOCOv11_full_MOUSE_mono_meme_format.meme	BMAL1_MOUSE.H11MO.0.A		MCACGTGMC	3.21e-18	1.1e-13	5.84e-11	34324	10511	10511	92306	1	3906	37.16	30403	32.94
120	Motifs_analysis_10kbp/HOCOMOCOv11_full_MOUSE_mono_meme_format.meme	TF2L1_MOUSE.H11MO.0.C		RDCYRGTTYHRDCYRGYTY	3.2e-18	1.25e-13	6.63e-11	39062	10511	10511	92306	1.02	4334	41.23	34069	36.91
121	Motifs_analysis_10kbp/HOCOMOCOv11_full_MOUSE_mono_meme_format.meme	PAX8_MOUSE.H11MO.0.D		BTVAYTSRMGYRKR	9.65e-18	1.31e-13	6.95e-11	13600	10511	10511	92306	1	1655	15.75	11745	12.72
122	Motifs_analysis_10kbp/HOCOMOCOv11_full_MOUSE_mono_meme_format.meme	KLF5_MOUSE.H11MO.0.A		RGGGSWGGGHGGGGC	1.54e-18	1.49e-13	7.88e-11	96817	10511	10511	92306	6.06	6915	65.79	56728	61.46
123	Motifs_analysis_10kbp/HOCOMOCOv11_full_MOUSE_mono_meme_format.meme	NR1D2_MOUSE.H11MO.0.A		RRRDAWGTRRGTCASDRRR	1.89e-18	1.9e-13	1.01e-10	100752	10511	10511	92306	2.53	7548	71.81	62471	67.68
124	Motifs_analysis_10kbp/HOCOMOCOv11_full_MOUSE_mono_meme_format.meme	PPARG_MOUSE.H11MO.1.A		BCARAGGTCA	2.42e-18	2.37e-13	1.25e-10	98010	10511	10511	92306	2.21	4656	44.3	36831	39.9
125	Motifs_analysis_10kbp/HOCOMOCOv11_full_MOUSE_mono_meme_format.meme	E2F7_MOUSE.H11MO.0.C		GDGGCGGGAARDR	3.05e-18	2.91e-13	1.54e-10	95539	10511	10511	92306	3.18	4945	47.05	39349	42.63
126	Motifs_analysis_10kbp/HOCOMOCOv11_full_MOUSE_mono_meme_format.meme	ETV4_MOUSE.H11MO.0.B		SAGGAAGT	2.89e-18	2.92e-13	1.55e-10	101247	10511	10511	92306	1.62	7616	72.46	63113	68.37
127	Motifs_analysis_10kbp/HOCOMOCOv11_full_MOUSE_mono_meme_format.meme	TBX20_MOUSE.H11MO.0.C		DRGTGHTGACAGSH	4.2e-18	2.93e-13	1.56e-10	69853	10511	10511	92306	1.02	7407	70.47	61229	66.33
128	Motifs_analysis_10kbp/HOCOMOCOv11_full_MOUSE_mono_meme_format.meme	P73_MOUSE.H11MO.0.B		RRRCAWGYCCARRCWTGYC	4.95e-18	2.97e-13	1.57e-10	59941	10511	10511	92306	1	6537	62.19	53402	57.85
129	Motifs_analysis_10kbp/HOCOMOCOv11_full_MOUSE_mono_meme_format.meme	RUNX2_MOUSE.H11MO.0.A		BYCTGTGGTTWB	3.34e-18	3.02e-13	1.6e-10	90319	10511	10511	92306	1.41	8047	76.56	67075	72.67
130	Motifs_analysis_10kbp/HOCOMOCOv11_full_MOUSE_mono_meme_format.meme	PPARD_MOUSE.H11MO.0.D		YAGGNBAAAGGTCA	7.01e-18	4.94e-13	2.62e-10	70476	10511	10511	92306	1.17	6752	64.24	55345	59.96
131	Motifs_analysis_10kbp/HOCOMOCOv11_full_MOUSE_mono_meme_format.meme	COT1_MOUSE.H11MO.1.C		GKBCAAAGGTCA	6.46e-18	5.25e-13	2.78e-10	81228	10511	10511	92306	1.36	6667	63.43	54579	59.13
132	Motifs_analysis_10kbp/HOCOMOCOv11_full_MOUSE_mono_meme_format.meme	NR0B1_MOUSE.H11MO.0.D		GMGKGGGASR	1.06e-17	7.36e-13	3.9e-10	69702	10511	10511	92306	1.25	6079	57.83	49369	53.48
133	Motifs_analysis_10kbp/HOCOMOCOv11_full_MOUSE_mono_meme_format.meme	RFX2_MOUSE.H11MO.0.A		SGSNGTTGCCATGGMRACSRGD	2.88e-17	7.73e-13	4.1e-10	26837	10511	10511	92306	1.01	3105	29.54	23729	25.71
134	Motifs_analysis_10kbp/HOCOMOCOv11_full_MOUSE_mono_meme_format.meme	AP2D_MOUSE.H11MO.0.D		CGCCYGVGGCSCGT	5.7e-17	9.96e-13	5.28e-10	17493	10511	10511	92306	1.02	2078	19.77	15240	16.51
135	Motifs_analysis_10kbp/HOCOMOCOv11_full_MOUSE_mono_meme_format.meme	MECP2_MOUSE.H11MO.0.C		SCCGGRR	6.92e-17	1.11e-12	5.91e-10	16107	10511	10511	92306	1	1944	18.49	14155	15.33
136	Motifs_analysis_10kbp/HOCOMOCOv11_full_MOUSE_mono_meme_format.meme	KLF1_MOUSE.H11MO.0.A		DGGGYGKGGCYGGG	1.32e-17	1.17e-12	6.19e-10	88453	10511	10511	92306	6.52	5790	55.09	46827	50.73
137	Motifs_analysis_10kbp/HOCOMOCOv11_full_MOUSE_mono_meme_format.meme	COT2_MOUSE.H11MO.0.A		BMARAGGTCARRR	1.36e-17	1.26e-12	6.7e-10	92584	10511	10511	92306	2.27	4649	44.23	36863	39.94
138	Motifs_analysis_10kbp/HOCOMOCOv11_full_MOUSE_mono_meme_format.meme	TGIF1_MOUSE.H11MO.0.A		TGACAGCTG	1.79e-17	1.31e-12	6.94e-10	73047	10511	10511	92306	1.19	6787	64.57	55710	60.35
139	Motifs_analysis_10kbp/HOCOMOCOv11_full_MOUSE_mono_meme_format.meme	MAX_MOUSE.H11MO.0.A		SVSCACGTGGC	9.39e-17	3.01e-12	1.6e-09	32094	10511	10511	92306	1	3652	34.74	28413	30.78
140	Motifs_analysis_10kbp/HOCOMOCOv11_full_MOUSE_mono_meme_format.meme	PPARG_MOUSE.H11MO.0.A		AWSTRGGKCAAAGGKCA	5.55e-17	5.22e-12	2.77e-09	94036	10511	10511	92306	1.57	7735	73.59	64353	69.72
141	Motifs_analysis_10kbp/HOCOMOCOv11_full_MOUSE_mono_meme_format.meme	WT1_MOUSE.H11MO.1.A		GWGGGAGGAGS	5.32e-17	5.37e-12	2.85e-09	100973	10511	10511	92306	2.84	8325	79.2	69783	75.6
142	Motifs_analysis_10kbp/HOCOMOCOv11_full_MOUSE_mono_meme_format.meme	GCM1_MOUSE.H11MO.0.D		HWVATGCKGGYMBK	2.2e-16	1.04e-11	5.51e-09	47158	10511	10511	92306	1.03	5010	47.66	40151	43.5
143	Motifs_analysis_10kbp/HOCOMOCOv11_full_MOUSE_mono_meme_format.meme	MAFA_MOUSE.H11MO.0.D		BTGCTGASTCWGB	2.46e-16	2.38e-11	1.26e-08	96710	10511	10511	92306	2.43	3877	36.89	30382	32.91
144	Motifs_analysis_10kbp/HOCOMOCOv11_full_MOUSE_mono_meme_format.meme	ELK4_MOUSE.H11MO.0.B		SRRCCGGAAGYRG	3.88e-16	3.05e-11	1.62e-08	78566	10511	10511	92306	1.67	4830	45.95	38618	41.84
145	Motifs_analysis_10kbp/HOCOMOCOv11_full_MOUSE_mono_meme_format.meme	E2F6_MOUSE.H11MO.0.A		NKGGCGGGARRG	4.22e-16	3.39e-11	1.79e-08	80321	10511	10511	92306	1.13	8124	77.29	68029	73.7
146	Motifs_analysis_10kbp/HOCOMOCOv11_full_MOUSE_mono_meme_format.meme	PEBB_MOUSE.H11MO.0.C		TYTGTGGTYWB	4.11e-16	3.65e-11	1.93e-08	88713	10511	10511	92306	1.47	6823	64.91	56208	60.89
147	Motifs_analysis_10kbp/HOCOMOCOv11_full_MOUSE_mono_meme_format.meme	RARB_MOUSE.H11MO.0.D		SAGGTCAVVVV	5.13e-16	4.15e-11	2.2e-08	81018	10511	10511	92306	3.69	1954	18.59	14318	15.51
148	Motifs_analysis_10kbp/HOCOMOCOv11_full_MOUSE_mono_meme_format.meme	USF2_MOUSE.H11MO.0.A		GGGTCACGTGRBSVSSSSB	5.46e-15	8.86e-11	4.7e-08	16237	10511	10511	92306	1.15	1762	16.76	12852	13.92
149	Motifs_analysis_10kbp/HOCOMOCOv11_full_MOUSE_mono_meme_format.meme	ERG_MOUSE.H11MO.0.A		VVRCMGGAAGYRVV	1.09e-15	1e-10	5.32e-08	91829	10511	10511	92306	3	3628	34.52	28339	30.7
150	Motifs_analysis_10kbp/HOCOMOCOv11_full_MOUSE_mono_meme_format.meme	TAF1_MOUSE.H11MO.0.A		VAARAWGGCGGMGG	1.35e-15	1.27e-10	6.75e-08	94720	10511	10511	92306	1.64	7539	71.72	62739	67.97
151	Motifs_analysis_10kbp/HOCOMOCOv11_full_MOUSE_mono_meme_format.meme	ISL1_MOUSE.H11MO.0.A		VCTAATKGV	2.04e-15	1.46e-10	7.71e-08	71256	10511	10511	92306	1	7630	72.59	63590	68.89
152	Motifs_analysis_10kbp/HOCOMOCOv11_full_MOUSE_mono_meme_format.meme	MAFB_MOUSE.H11MO.0.B		TGCTGASTYAD	2.01e-15	2e-10	1.06e-07	99394	10511	10511	92306	1.57	6883	65.48	56838	61.58
153	Motifs_analysis_10kbp/HOCOMOCOv11_full_MOUSE_mono_meme_format.meme	SP2_MOUSE.H11MO.1.C		RGGRGGCGGGGC	2.35e-15	2.05e-10	1.08e-07	87146	10511	10511	92306	4.83	5039	47.94	40541	43.92
154	Motifs_analysis_10kbp/HOCOMOCOv11_full_MOUSE_mono_meme_format.meme	NR2C2_MOUSE.H11MO.0.A		RGGTCARAGGTCA	4e-15	3.74e-10	1.98e-07	93473	10511	10511	92306	1.98	6100	58.03	49897	54.06
155	Motifs_analysis_10kbp/HOCOMOCOv11_full_MOUSE_mono_meme_format.meme	CTCFL_MOUSE.H11MO.0.A		GCCRSCAGGGGGCGCYVB	1.49e-14	3.91e-10	2.07e-07	26239	10511	10511	92306	1.03	2981	28.36	23001	24.92
156	Motifs_analysis_10kbp/HOCOMOCOv11_full_MOUSE_mono_meme_format.meme	MAF_MOUSE.H11MO.1.A		YTGCTGASW	4.11e-15	3.95e-10	2.09e-07	96152	10511	10511	92306	2.41	3830	36.44	30135	32.65
157	Motifs_analysis_10kbp/HOCOMOCOv11_full_MOUSE_mono_meme_format.meme	NKX21_MOUSE.H11MO.0.A		TBTTGAGTGS	9.77e-15	8.28e-10	4.39e-07	84739	10511	10511	92306	1.38	6254	59.5	51317	55.59
158	Motifs_analysis_10kbp/HOCOMOCOv11_full_MOUSE_mono_meme_format.meme	RFX1_MOUSE.H11MO.0.A		SSSSCBGTTGCCAKGGVRACSS	4.83e-14	1.18e-09	6.25e-07	24432	10511	10511	92306	1.02	2792	26.56	21474	23.26
159	Motifs_analysis_10kbp/HOCOMOCOv11_full_MOUSE_mono_meme_format.meme	MYOD1_MOUSE.H11MO.0.A		VCAGCTGTYBCYSYC	1.97e-14	1.64e-09	8.72e-07	83339	10511	10511	92306	2.08	7165	68.17	59509	64.47
160	Motifs_analysis_10kbp/HOCOMOCOv11_full_MOUSE_mono_meme_format.meme	ETS1_MOUSE.H11MO.0.A		VRRRCMGGAAGTGG	2.17e-14	1.84e-09	9.75e-07	84906	10511	10511	92306	1.82	6667	63.43	55045	59.63
161	Motifs_analysis_10kbp/HOCOMOCOv11_full_MOUSE_mono_meme_format.meme	KLF3_MOUSE.H11MO.0.A		GGRGVDGGGCGGGGCYGGG	2.5e-14	2.29e-09	1.21e-06	91458	10511	10511	92306	7.65	5892	56.06	48169	52.18
162	Motifs_analysis_10kbp/HOCOMOCOv11_full_MOUSE_mono_meme_format.meme	PRD14_MOUSE.H11MO.0.A		RRDGTTAGAGMCCYKG	3.96e-14	2.39e-09	1.26e-06	60229	10511	10511	92306	1.07	6021	57.28	49338	53.45
163	Motifs_analysis_10kbp/HOCOMOCOv11_full_MOUSE_mono_meme_format.meme	NFKB2_MOUSE.H11MO.0.C		GGGRAAKYCCC	5.68e-14	3.06e-09	1.62e-06	53816	10511	10511	92306	1.02	5786	55.05	47285	51.23
164	Motifs_analysis_10kbp/HOCOMOCOv11_full_MOUSE_mono_meme_format.meme	P63_MOUSE.H11MO.0.B		DRCAWGYCCAGRCWTGYYB	8.03e-14	3.24e-09	1.71e-06	40281	10511	10511	92306	1.13	4155	39.53	33096	35.85
165	Motifs_analysis_10kbp/HOCOMOCOv11_full_MOUSE_mono_meme_format.meme	HEY2_MOUSE.H11MO.0.D		GKBGGCWCGTGGCHTBV	1.65e-13	4.25e-09	2.25e-06	25797	10511	10511	92306	1	2946	28.03	22835	24.74
166	Motifs_analysis_10kbp/HOCOMOCOv11_full_MOUSE_mono_meme_format.meme	PRDM9_MOUSE.H11MO.0.C		AADADGGYAGYAGCWBCTB	1.47e-13	7.39e-09	3.92e-06	50136	10511	10511	92306	1.01	5464	51.98	44513	48.22
167	Motifs_analysis_10kbp/HOCOMOCOv11_full_MOUSE_mono_meme_format.meme	KLF6_MOUSE.H11MO.0.B		GSRRGGGHGGGGMHGGGRV	8.19e-14	8.21e-09	4.35e-06	100218	10511	10511	92306	11.8	6545	62.27	54038	58.54
168	Motifs_analysis_10kbp/HOCOMOCOv11_full_MOUSE_mono_meme_format.meme	ETV6_MOUSE.H11MO.0.C		RCAGGAARK	8.87e-14	9.12e-09	4.83e-06	102752	10511	10511	92306	2.22	8806	83.78	74636	80.86
169	Motifs_analysis_10kbp/HOCOMOCOv11_full_MOUSE_mono_meme_format.meme	CTCF_MOUSE.H11MO.0.A		YGGCCASCAGRGGGCGCYVB	2.87e-13	9.43e-09	5e-06	32909	10511	10511	92306	1.11	3568	33.95	28142	30.49
170	Motifs_analysis_10kbp/HOCOMOCOv11_full_MOUSE_mono_meme_format.meme	TF2L1_MOUSE.H11MO.1.C		RRACTGGYTY	2.33e-13	1.84e-08	9.74e-06	79025	10511	10511	92306	1.27	6415	61.03	52946	57.36
171	Motifs_analysis_10kbp/HOCOMOCOv11_full_MOUSE_mono_meme_format.meme	SP1_MOUSE.H11MO.1.A		GGGGGCGGGGC	2.35e-13	2.21e-08	1.17e-05	94119	10511	10511	92306	7.98	4868	46.31	39334	42.61
172	Motifs_analysis_10kbp/HOCOMOCOv11_full_MOUSE_mono_meme_format.meme	P53_MOUSE.H11MO.1.A		RGRCATGYCYRGG	5.67e-13	3.09e-08	1.64e-05	54469	10511	10511	92306	1.5	4296	40.87	34432	37.3
173	Motifs_analysis_10kbp/HOCOMOCOv11_full_MOUSE_mono_meme_format.meme	PPARA_MOUSE.H11MO.0.A		AASTRGGKSAAAGGTCA	9.22e-13	7.77e-08	4.12e-05	84274	10511	10511	92306	1.49	6716	63.89	55719	60.36
174	Motifs_analysis_10kbp/HOCOMOCOv11_full_MOUSE_mono_meme_format.meme	PBX1_MOUSE.H11MO.0.A		TGAKTGACAGS	1.51e-12	8.08e-08	4.28e-05	53553	10511	10511	92306	1.04	5623	53.5	46062	49.9
175	Motifs_analysis_10kbp/HOCOMOCOv11_full_MOUSE_mono_meme_format.meme	ZKSC1_MOUSE.H11MO.0.A		WGHRSMCCTACTRTGTGCH	3.15e-12	1.03e-07	5.44e-05	32631	10511	10511	92306	1.01	3630	34.54	28817	31.22
176	Motifs_analysis_10kbp/HOCOMOCOv11_full_MOUSE_mono_meme_format.meme	HESX1_MOUSE.H11MO.0.D		ABSYGGCWMRTRRMMT	4.62e-12	1.31e-07	6.92e-05	28278	10511	10511	92306	1.02	3108	29.57	24395	26.43
177	Motifs_analysis_10kbp/HOCOMOCOv11_full_MOUSE_mono_meme_format.meme	STF1_MOUSE.H11MO.0.B		SYYCAAGGYCA	1.71e-12	1.59e-07	8.43e-05	93222	10511	10511	92306	1.98	7664	72.91	64294	69.65
178	Motifs_analysis_10kbp/HOCOMOCOv11_full_MOUSE_mono_meme_format.meme	P53_MOUSE.H11MO.0.A		RGACATGCCCRGGCADGYCC	5.67e-12	1.71e-07	9.06e-05	30185	10511	10511	92306	1.13	3151	29.98	24772	26.84
179	Motifs_analysis_10kbp/HOCOMOCOv11_full_MOUSE_mono_meme_format.meme	PURA_MOUSE.H11MO.0.D		GGWRKKGGDGGGCVKGG	2.6e-12	2.61e-07	0.000138	100353	10511	10511	92306	5.51	7446	70.84	62346	67.54
180	Motifs_analysis_10kbp/HOCOMOCOv11_full_MOUSE_mono_meme_format.meme	ZEP1_MOUSE.H11MO.0.D		TGGGAAATCCCB	1.35e-11	5.03e-07	0.000267	37201	10511	10511	92306	1.11	3825	36.39	30581	33.13
181	Motifs_analysis_10kbp/HOCOMOCOv11_full_MOUSE_mono_meme_format.meme	MYCN_MOUSE.H11MO.0.A		SCACGTGG	2.85e-11	8.14e-07	0.000431	28596	10511	10511	92306	1	3199	30.43	25279	27.39
182	Motifs_analysis_10kbp/HOCOMOCOv11_full_MOUSE_mono_meme_format.meme	TFDP1_MOUSE.H11MO.0.D		RRRRGGCGGGAARN	1.07e-11	8.64e-07	0.000458	80775	10511	10511	92306	1.29	7518	71.53	63088	68.35
183	Motifs_analysis_10kbp/HOCOMOCOv11_full_MOUSE_mono_meme_format.meme	PPARA_MOUSE.H11MO.1.A		CAAAGGTCA	1.12e-11	1.03e-06	0.000545	91625	10511	10511	92306	1.39	7432	70.71	62314	67.51
184	Motifs_analysis_10kbp/HOCOMOCOv11_full_MOUSE_mono_meme_format.meme	SP5_MOUSE.H11MO.1.C		GRRGDGGGAGGRG	1.81e-11	1.84e-06	0.000977	101696	10511	10511	92306	7.79	6930	65.93	57832	62.65
185	Motifs_analysis_10kbp/HOCOMOCOv11_full_MOUSE_mono_meme_format.meme	MLXPL_MOUSE.H11MO.0.D		GCAYGKGVCAMCSBCGTGB	1.33e-10	2e-06	0.00106	15037	10511	10511	92306	1	1758	16.73	13278	14.38
186	Motifs_analysis_10kbp/HOCOMOCOv11_full_MOUSE_mono_meme_format.meme	PLAG1_MOUSE.H11MO.0.D		GGRGGSMHNWVKAGGGG	2.76e-11	2.4e-06	0.00127	87004	10511	10511	92306	2.41	7166	68.18	59978	64.98
187	Motifs_analysis_10kbp/HOCOMOCOv11_full_MOUSE_mono_meme_format.meme	SP4_MOUSE.H11MO.0.B		SRGVARGRGGCGGRGCHDRR	2.54e-11	2.51e-06	0.00133	99042	10511	10511	92306	8.56	6543	62.25	54399	58.93
188	Motifs_analysis_10kbp/HOCOMOCOv11_full_MOUSE_mono_meme_format.meme	ANDR_MOUSE.H11MO.1.A		WSTBTGTTCYTK	2.55e-11	2.61e-06	0.00138	102302	10511	10511	92306	3.02	2457	23.38	19005	20.59
189	Motifs_analysis_10kbp/HOCOMOCOv11_full_MOUSE_mono_meme_format.meme	HNF4G_MOUSE.H11MO.0.C		VRGKBCAAAGKYCA	4.6e-11	3.13e-06	0.00166	68168	10511	10511	92306	1.2	6433	61.2	53462	57.92
190	Motifs_analysis_10kbp/HOCOMOCOv11_full_MOUSE_mono_meme_format.meme	SP4_MOUSE.H11MO.1.B		GRRRGGGGMGGGGCBK	3.77e-11	3.59e-06	0.0019	95154	10511	10511	92306	8.2	6461	61.47	53697	58.17
191	Motifs_analysis_10kbp/HOCOMOCOv11_full_MOUSE_mono_meme_format.meme	COT1_MOUSE.H11MO.0.B		CAAAGGTCA	5.01e-11	4.21e-06	0.00223	84036	10511	10511	92306	1.31	6761	64.32	56391	61.09
192	Motifs_analysis_10kbp/HOCOMOCOv11_full_MOUSE_mono_meme_format.meme	EGR4_MOUSE.H11MO.0.D		GGSGGYRGGGM	7.95e-11	6.33e-06	0.00336	79623	10511	10511	92306	6.15	4243	40.37	34302	37.16
193	Motifs_analysis_10kbp/HOCOMOCOv11_full_MOUSE_mono_meme_format.meme	ELK3_MOUSE.H11MO.0.D		VMCHGGAARTSC	1.53e-10	7.51e-06	0.00398	49129	10511	10511	92306	1	5324	50.65	43760	47.41
194	Motifs_analysis_10kbp/HOCOMOCOv11_full_MOUSE_mono_meme_format.meme	RXRA_MOUSE.H11MO.2.A		RRGGTCAAGG	1.19e-10	1.04e-05	0.00552	87866	10511	10511	92306	2.25	5694	54.17	46992	50.91
195	Motifs_analysis_10kbp/HOCOMOCOv11_full_MOUSE_mono_meme_format.meme	E2F3_MOUSE.H11MO.0.A		GGGCGGGARS	2.34e-10	1.06e-05	0.00559	45127	10511	10511	92306	1.01	4890	46.52	39997	43.33
196	Motifs_analysis_10kbp/HOCOMOCOv11_full_MOUSE_mono_meme_format.meme	REST_MOUSE.H11MO.0.A		KTCAGCACCAYGGACAGCKCCM	2.19e-09	1.35e-05	0.00715	6173	10511	10511	92306	118	167	1.59	866	0.94
197	Motifs_analysis_10kbp/HOCOMOCOv11_full_MOUSE_mono_meme_format.meme	SPZ1_MOUSE.H11MO.0.D		CGGCKGWWACMBYGGG	9.22e-10	1.38e-05	0.00731	14968	10511	10511	92306	1.01	1734	16.5	13180	14.28
198	Motifs_analysis_10kbp/HOCOMOCOv11_full_MOUSE_mono_meme_format.meme	EGR2_MOUSE.H11MO.0.A		KGHGTGGGHGGGGG	1.76e-10	1.71e-05	0.00907	97326	10511	10511	92306	2.56	8772	83.46	74733	80.96
199	Motifs_analysis_10kbp/HOCOMOCOv11_full_MOUSE_mono_meme_format.meme	HNF4A_MOUSE.H11MO.0.A		VRGKYCAAAGTCCA	2.95e-10	1.75e-05	0.0093	59545	10511	10511	92306	1.25	5423	51.59	44677	48.4
200	Motifs_analysis_10kbp/HOCOMOCOv11_full_MOUSE_mono_meme_format.meme	NR2C1_MOUSE.H11MO.0.C		GSYVAGAGGTCAB	4.37e-10	2.56e-05	0.0135	58436	10511	10511	92306	4.34	1667	15.86	12588	13.64
201	Motifs_analysis_10kbp/HOCOMOCOv11_full_MOUSE_mono_meme_format.meme	GLI2_MOUSE.H11MO.0.D		GTGGGTGGTCY	3.32e-09	5.65e-05	0.03	17002	10511	10511	92306	1.85	1536	14.61	11613	12.58
202	Motifs_analysis_10kbp/HOCOMOCOv11_full_MOUSE_mono_meme_format.meme	SP2_MOUSE.H11MO.0.B		GGSSVGGGGGCGGGGCCDGSGS	1.7e-09	0.000146	0.0776	86263	10511	10511	92306	3.83	7158	68.1	60200	65.22
203	Motifs_analysis_10kbp/HOCOMOCOv11_full_MOUSE_mono_meme_format.meme	ELF1_MOUSE.H11MO.0.A		SRACCCGGAAGTGS	4.26e-09	0.000151	0.0802	35568	10511	10511	92306	1.01	3887	36.98	31518	34.15
204	Motifs_analysis_10kbp/HOCOMOCOv11_full_MOUSE_mono_meme_format.meme	RELB_MOUSE.H11MO.0.C		RGGGRMTTTCCM	3.56e-09	0.000157	0.0834	44209	10511	10511	92306	1.1	4256	40.49	34693	37.58
205	Motifs_analysis_10kbp/HOCOMOCOv11_full_MOUSE_mono_meme_format.meme	SP3_MOUSE.H11MO.0.B		SGVVGGGGGCGGGGCBRGSS	1.68e-09	0.000164	0.0867	97197	10511	10511	92306	1.57	9761	92.86	84174	91.19
206	Motifs_analysis_10kbp/HOCOMOCOv11_full_MOUSE_mono_meme_format.meme	MYB_MOUSE.H11MO.0.A		RGWGRCAGTTRG	2.96e-09	0.000171	0.0907	57750	10511	10511	92306	1.07	5373	51.12	44416	48.12
207	Motifs_analysis_10kbp/HOCOMOCOv11_full_MOUSE_mono_meme_format.meme	RUNX1_MOUSE.H11MO.0.A		BYYTGTGGTTWB	2.39e-09	0.000193	0.102	80505	10511	10511	92306	1.02	8374	79.67	71233	77.17
208	Motifs_analysis_10kbp/HOCOMOCOv11_full_MOUSE_mono_meme_format.meme	EGR1_MOUSE.H11MO.0.A		GKGCGKGGGCGGGG	3.54e-09	0.00027	0.143	76130	10511	10511	92306	1.5	7368	70.1	62141	67.32
209	Motifs_analysis_10kbp/HOCOMOCOv11_full_MOUSE_mono_meme_format.meme	TF65_MOUSE.H11MO.0.A		KGGRMTTTCCC	5.53e-09	0.000298	0.158	53916	10511	10511	92306	1.1	5351	50.91	44273	47.96
210	Motifs_analysis_10kbp/HOCOMOCOv11_full_MOUSE_mono_meme_format.meme	E2F4_MOUSE.H11MO.1.A		GGCGGGAADTTBNR	2.42e-08	0.000323	0.171	13310	10511	10511	92306	1	1538	14.63	11736	12.71
211	Motifs_analysis_10kbp/HOCOMOCOv11_full_MOUSE_mono_meme_format.meme	GABPA_MOUSE.H11MO.0.A		GGVRCCGGAAGTGV	8.59e-09	0.000323	0.171	37569	10511	10511	92306	1.08	3828	36.42	31063	33.65
212	Motifs_analysis_10kbp/HOCOMOCOv11_full_MOUSE_mono_meme_format.meme	HLTF_MOUSE.H11MO.0.D		KANKGCTGSMAM	5.07e-09	0.000442	0.234	87131	10511	10511	92306	1.2	7966	75.79	67568	73.2
213	Motifs_analysis_10kbp/HOCOMOCOv11_full_MOUSE_mono_meme_format.meme	BHE40_MOUSE.H11MO.0.A		RCACGTGAS	5.42e-08	0.0011	0.581	20219	10511	10511	92306	1.05	2163	20.58	17003	18.42
214	Motifs_analysis_10kbp/HOCOMOCOv11_full_MOUSE_mono_meme_format.meme	RARA_MOUSE.H11MO.1.A		GGRRGRTSMRRAGKTCAAGG	1.38e-08	0.00129	0.682	92909	10511	10511	92306	2.75	7032	66.9	59234	64.17
215	Motifs_analysis_10kbp/HOCOMOCOv11_full_MOUSE_mono_meme_format.meme	USF1_MOUSE.H11MO.0.A		SRGTCACGTGRCS	8.85e-08	0.00133	0.706	15059	10511	10511	92306	1.1	1632	15.53	12590	13.64
216	Motifs_analysis_10kbp/HOCOMOCOv11_full_MOUSE_mono_meme_format.meme	NR5A2_MOUSE.H11MO.0.A		KBYCAAGGYCA	1.67e-08	0.00138	0.734	83147	10511	10511	92306	5.19	3824	36.38	31080	33.67
217	Motifs_analysis_10kbp/HOCOMOCOv11_full_MOUSE_mono_meme_format.meme	ELK1_MOUSE.H11MO.0.B		RCCGGAAGTGV	5.91e-08	0.00161	0.853	27246	10511	10511	92306	1.78	1297	12.34	9797	10.61
218	Motifs_analysis_10kbp/HOCOMOCOv11_full_MOUSE_mono_meme_format.meme	INSM1_MOUSE.H11MO.0.C		TGTMAGGGGGCR	8.99e-08	0.00163	0.862	18096	10511	10511	92306	1.02	2022	19.24	15851	17.17
219	Motifs_analysis_10kbp/HOCOMOCOv11_full_MOUSE_mono_meme_format.meme	GRHL2_MOUSE.H11MO.0.A		AACCDGTYTKDC	5.18e-08	0.00246	1.3	47583	10511	10511	92306	1.13	4264	40.57	34977	37.89
220	Motifs_analysis_10kbp/HOCOMOCOv11_full_MOUSE_mono_meme_format.meme	BACH2_MOUSE.H11MO.0.A		TGCTGAGTCAY	7.03e-08	0.0039	2.07	55599	10511	10511	92306	1.06	5653	53.78	47140	51.07
221	Motifs_analysis_10kbp/HOCOMOCOv11_full_MOUSE_mono_meme_format.meme	NFKB1_MOUSE.H11MO.0.A		GGGAAAKYCCC	1.14e-07	0.00476	2.52	41721	10511	10511	92306	1.01	4478	42.6	36903	39.98
222	Motifs_analysis_10kbp/HOCOMOCOv11_full_MOUSE_mono_meme_format.meme	ELF2_MOUSE.H11MO.0.C		TDNCAGGAAGTRRVT	7.07e-08	0.00488	2.59	69240	10511	10511	92306	1.14	6939	66.02	58537	63.42
223	Motifs_analysis_10kbp/HOCOMOCOv11_full_MOUSE_mono_meme_format.meme	ZFP57_MOUSE.H11MO.0.B		CTGCGGCARR	5.48e-07	0.00732	3.88	13401	10511	10511	92306	1.18	1226	11.66	9333	10.11
224	Motifs_analysis_10kbp/HOCOMOCOv11_full_MOUSE_mono_meme_format.meme	SP1_MOUSE.H11MO.0.A		GGVGGGGGVGGGGGMGGGGCSGGG	7.96e-08	0.00751	3.98	94622	10511	10511	92306	1.08	9784	93.08	84578	91.63
225	Motifs_analysis_10kbp/HOCOMOCOv11_full_MOUSE_mono_meme_format.meme	NR1I3_MOUSE.H11MO.1.D		RAGKTCAB	9.83e-08	0.00844	4.47	86154	10511	10511	92306	1.23	7009	66.68	59190	64.12
226	Motifs_analysis_10kbp/HOCOMOCOv11_full_MOUSE_mono_meme_format.meme	ZFP42_MOUSE.H11MO.0.A		GGCMGCCATTTT	1.52e-07	0.00861	4.57	56773	10511	10511	92306	1.07	5660	53.85	47270	51.21
227	Motifs_analysis_10kbp/HOCOMOCOv11_full_MOUSE_mono_meme_format.meme	ETV2_MOUSE.H11MO.0.A		RRARRCAGGAARYRGS	1.35e-07	0.0115	6.11	86150	10511	10511	92306	2.82	5434	51.7	45272	49.05
228	Motifs_analysis_10kbp/HOCOMOCOv11_full_MOUSE_mono_meme_format.meme	GCR_MOUSE.H11MO.1.A		HRRGAACAGWVW	1.21e-07	0.0121	6.4	100782	10511	10511	92306	1.69	7742	73.66	65784	71.27
229	Motifs_analysis_10kbp/HOCOMOCOv11_full_MOUSE_mono_meme_format.meme	RXRA_MOUSE.H11MO.1.A		RGRDSRKSARRAGKTCAAGGYC	1.57e-07	0.014	7.41	89352	10511	10511	92306	2.87	6318	60.11	53084	57.51
230	Motifs_analysis_10kbp/HOCOMOCOv11_full_MOUSE_mono_meme_format.meme	MBD2_MOUSE.H11MO.0.B		SSGKCCGGMGR	1.18e-06	0.0154	8.16	13128	10511	10511	92306	1.24	1262	12.01	9674	10.48
231	Motifs_analysis_10kbp/HOCOMOCOv11_full_MOUSE_mono_meme_format.meme	RFX1_MOUSE.H11MO.1.A		BGTTGCYAKGG	3.3e-07	0.0156	8.25	47482	10511	10511	92306	1.01	5075	48.28	42206	45.72

## Sheet: B33 UP
rank	motif_DB	motif_ID	motif_alt_ID	consensus	p-value	adj_p-value	E-value	tests	FASTA_max	pos	neg	PWM_min	TP	%TP	FP	%FP
1	Motifs_analysis_10kbp/HOCOMOCOv11_full_MOUSE_mono_meme_format.meme	HMGA1_MOUSE.H11MO.0.D		NWATTTT	1.83e-234	2.05e-229	1.09e-226	111686	90544	90544	92306	1.11	49445	54.61	43357	46.97
2	Motifs_analysis_10kbp/HOCOMOCOv11_full_MOUSE_mono_meme_format.meme	NKX61_MOUSE.H11MO.1.A		AWWAATGRV	3.28e-194	3.27e-189	1.73e-186	99416	90544	90544	92306	1.14	37817	41.77	32318	35.01
3	Motifs_analysis_10kbp/HOCOMOCOv11_full_MOUSE_mono_meme_format.meme	CDX1_MOUSE.H11MO.0.C		HTTTATGD	2.99e-193	2.88e-188	1.52e-185	96133	90544	90544	92306	1.01	49583	54.76	44155	47.84
4	Motifs_analysis_10kbp/HOCOMOCOv11_full_MOUSE_mono_meme_format.meme	SOX13_MOUSE.H11MO.0.D		YATTGTTY	7.84e-173	9.03e-168	4.79e-165	115243	90544	90544	92306	1.18	41408	45.73	36239	39.26
5	Motifs_analysis_10kbp/HOCOMOCOv11_full_MOUSE_mono_meme_format.meme	SOX5_MOUSE.H11MO.0.C		YATTGTTW	4.31e-161	4.02e-156	2.13e-153	93203	90544	90544	92306	1.01	47941	52.95	43042	46.63
6	Motifs_analysis_10kbp/HOCOMOCOv11_full_MOUSE_mono_meme_format.meme	MSX2_MOUSE.H11MO.0.D		TAATTDK	1e-157	3.21e-153	1.7e-150	32096	90544	90544	92306	1	17971	19.85	13943	15.11
7	Motifs_analysis_10kbp/HOCOMOCOv11_full_MOUSE_mono_meme_format.meme	PO5F1_MOUSE.H11MO.1.A		WATGCWAAT	1.21e-151	1.59e-146	8.44e-144	131488	90544	90544	92306	1.22	43617	48.17	38837	42.07
8	Motifs_analysis_10kbp/HOCOMOCOv11_full_MOUSE_mono_meme_format.meme	HXD4_MOUSE.H11MO.0.D		TTAATTGW	1.79e-150	1.06e-145	5.64e-143	59456	90544	90544	92306	1	32008	35.35	27355	29.64
9	Motifs_analysis_10kbp/HOCOMOCOv11_full_MOUSE_mono_meme_format.meme	HXD9_MOUSE.H11MO.0.D		ARWTTNATKD	1.38e-149	1.29e-144	6.85e-142	93727	90544	90544	92306	1.1	42890	47.37	38144	41.32
10	Motifs_analysis_10kbp/HOCOMOCOv11_full_MOUSE_mono_meme_format.meme	FOXP3_MOUSE.H11MO.0.D		AATKTGWTT	3.51e-136	4.72e-131	2.5e-128	134771	90544	90544	92306	1.35	47378	52.33	42945	46.52
11	Motifs_analysis_10kbp/HOCOMOCOv11_full_MOUSE_mono_meme_format.meme	BARX1_MOUSE.H11MO.0.C		BBTAAKKGTTTT	1.01e-131	1.08e-126	5.71e-124	106546	90544	90544	92306	1.01	53930	59.56	49762	53.91
12	Motifs_analysis_10kbp/HOCOMOCOv11_full_MOUSE_mono_meme_format.meme	NKX61_MOUSE.H11MO.0.A		AYTAATKDSHWWTTAATKR	1.19e-129	1.06e-124	5.62e-122	89008	90544	90544	92306	1	46562	51.42	42247	45.77
13	Motifs_analysis_10kbp/HOCOMOCOv11_full_MOUSE_mono_meme_format.meme	PIT1_MOUSE.H11MO.0.C		YTMATGAATATWY	1.71e-127	1.71e-122	9.08e-120	100025	90544	90544	92306	1.03	50227	55.47	46033	49.87
14	Motifs_analysis_10kbp/HOCOMOCOv11_full_MOUSE_mono_meme_format.meme	TBP_MOUSE.H11MO.0.A		STATAAAARS	6.07e-122	7.24e-117	3.84e-114	119159	90544	90544	92306	1.01	60728	67.07	57063	61.82
15	Motifs_analysis_10kbp/HOCOMOCOv11_full_MOUSE_mono_meme_format.meme	HXD10_MOUSE.H11MO.0.D		TGCTTTAATT	1.66e-113	2.3e-108	1.22e-105	138650	90544	90544	92306	1.12	64092	70.79	60798	65.87
16	Motifs_analysis_10kbp/HOCOMOCOv11_full_MOUSE_mono_meme_format.meme	FOXL2_MOUSE.H11MO.0.C		TGTTTAYATTW	1.8e-99	2.79e-94	1.48e-91	155313	90544	90544	92306	1.41	63492	70.12	60464	65.5
17	Motifs_analysis_10kbp/HOCOMOCOv11_full_MOUSE_mono_meme_format.meme	BARX2_MOUSE.H11MO.0.D		TYRWTAATKR	6.31e-97	2.49e-92	1.32e-89	39488	90544	90544	92306	1.01	21027	23.22	17755	19.23
18	Motifs_analysis_10kbp/HOCOMOCOv11_full_MOUSE_mono_meme_format.meme	SRY_MOUSE.H11MO.0.B		YWTTGTTTH	4.78e-95	8.06e-90	4.27e-87	168690	90544	90544	92306	1.52	68109	75.22	65480	70.94
19	Motifs_analysis_10kbp/HOCOMOCOv11_full_MOUSE_mono_meme_format.meme	NFAC4_MOUSE.H11MO.0.C		WGGAAAAYTW	3.96e-94	6.43e-89	3.41e-86	162263	90544	90544	92306	1.58	48641	53.72	45153	48.92
20	Motifs_analysis_10kbp/HOCOMOCOv11_full_MOUSE_mono_meme_format.meme	IRF7_MOUSE.H11MO.0.C		GAAASYGAAA	3.22e-93	4.9e-88	2.6e-85	152123	90544	90544	92306	1.25	64009	70.69	61153	66.25
21	Motifs_analysis_10kbp/HOCOMOCOv11_full_MOUSE_mono_meme_format.meme	NFAC2_MOUSE.H11MO.0.C		TGGAAAAWY	3.84e-92	6.14e-87	3.25e-84	160080	90544	90544	92306	1.39	61231	67.63	58247	63.1
22	Motifs_analysis_10kbp/HOCOMOCOv11_full_MOUSE_mono_meme_format.meme	PAX3_MOUSE.H11MO.0.D		DKNTAATTGATTW	9.65e-91	3.87e-86	2.05e-83	40085	90544	90544	92306	1	21495	23.74	18320	19.85
23	Motifs_analysis_10kbp/HOCOMOCOv11_full_MOUSE_mono_meme_format.meme	CUX2_MOUSE.H11MO.0.C		WRATCAATRAA	1.23e-89	8.7e-85	4.61e-82	70889	90544	90544	92306	1	37076	40.95	33584	36.38
24	Motifs_analysis_10kbp/HOCOMOCOv11_full_MOUSE_mono_meme_format.meme	MEF2A_MOUSE.H11MO.0.A		DKCTATTTTTRGMH	1.12e-89	1.27e-84	6.72e-82	113595	90544	90544	92306	1	58161	64.24	55091	59.68
25	Motifs_analysis_10kbp/HOCOMOCOv11_full_MOUSE_mono_meme_format.meme	NANOG_MOUSE.H11MO.0.A		BCYWTTGTBATGYWAAT	3.19e-86	4.78e-81	2.53e-78	149890	90544	90544	92306	1.34	62449	68.97	59670	64.64
26	Motifs_analysis_10kbp/HOCOMOCOv11_full_MOUSE_mono_meme_format.meme	PO2F1_MOUSE.H11MO.0.C		AWKBRWATGSAAWYAW	1.51e-85	1.43e-80	7.56e-78	94350	90544	90544	92306	1.01	48585	53.66	45308	49.08
27	Motifs_analysis_10kbp/HOCOMOCOv11_full_MOUSE_mono_meme_format.meme	FOXP2_MOUSE.H11MO.0.A		BTGTTTACN	3.44e-84	4.77e-79	2.53e-76	138601	90544	90544	92306	1.08	62999	69.58	60299	65.33
28	Motifs_analysis_10kbp/HOCOMOCOv11_full_MOUSE_mono_meme_format.meme	LHX3_MOUSE.H11MO.0.C		NCTRATKRV	4.23e-81	2.42e-76	1.28e-73	57317	90544	90544	92306	1	30258	33.42	27034	29.29
29	Motifs_analysis_10kbp/HOCOMOCOv11_full_MOUSE_mono_meme_format.meme	HXD13_MOUSE.H11MO.0.D		TTTATTAGRGA	1.86e-78	1.32e-73	6.99e-71	70858	90544	90544	92306	1	36758	40.6	33542	36.34
30	Motifs_analysis_10kbp/HOCOMOCOv11_full_MOUSE_mono_meme_format.meme	PO3F1_MOUSE.H11MO.0.C		CTCATGMATATKYAWD	7.21e-77	6.63e-72	3.52e-69	91961	90544	90544	92306	1	47491	52.45	44417	48.12
31	Motifs_analysis_10kbp/HOCOMOCOv11_full_MOUSE_mono_meme_format.meme	PRRX2_MOUSE.H11MO.0.C		YTAATTR	2.31e-75	6.23e-71	3.3e-68	26944	90544	90544	92306	1	14709	16.25	12192	13.21
32	Motifs_analysis_10kbp/HOCOMOCOv11_full_MOUSE_mono_meme_format.meme	PROP1_MOUSE.H11MO.0.C		TAATTRRATTA	3.8e-75	1.98e-70	1.05e-67	51988	90544	90544	92306	1	27505	30.38	24475	26.52
33	Motifs_analysis_10kbp/HOCOMOCOv11_full_MOUSE_mono_meme_format.meme	DLX2_MOUSE.H11MO.0.D		ATAATTRB	2.39e-69	6.94e-65	3.68e-62	28975	90544	90544	92306	1	15719	17.36	13256	14.36
34	Motifs_analysis_10kbp/HOCOMOCOv11_full_MOUSE_mono_meme_format.meme	SOX2_MOUSE.H11MO.0.A		KCYWTTGTHATGCWAA	1.15e-67	1.27e-62	6.72e-60	110637	90544	90544	92306	1.01	56187	62.05	53613	58.08
35	Motifs_analysis_10kbp/HOCOMOCOv11_full_MOUSE_mono_meme_format.meme	SOX15_MOUSE.H11MO.0.D		CWTTGTT	2.12e-67	2.82e-62	1.5e-59	133145	90544	90544	92306	1.18	53457	59.04	50798	55.03
36	Motifs_analysis_10kbp/HOCOMOCOv11_full_MOUSE_mono_meme_format.meme	MEF2C_MOUSE.H11MO.0.A		DDKCTATTTTTRGMH	5.56e-67	5.67e-62	3.01e-59	102094	90544	90544	92306	1	52332	57.8	49651	53.79
37	Motifs_analysis_10kbp/HOCOMOCOv11_full_MOUSE_mono_meme_format.meme	DLX5_MOUSE.H11MO.0.C		TAATTAYAGGK	8.79e-66	4.22e-61	2.23e-58	47975	90544	90544	92306	1	25280	27.92	22529	24.41
38	Motifs_analysis_10kbp/HOCOMOCOv11_full_MOUSE_mono_meme_format.meme	CDX2_MOUSE.H11MO.0.A		TTTTATKRCYYT	1.7e-64	1.65e-59	8.74e-57	97223	90544	90544	92306	1	49948	55.16	47275	51.22
39	Motifs_analysis_10kbp/HOCOMOCOv11_full_MOUSE_mono_meme_format.meme	HXA10_MOUSE.H11MO.0.C		KATRRTTTATGW	5.22e-63	2.57e-58	1.36e-55	49358	90544	90544	92306	1	26004	28.72	23307	25.25
40	Motifs_analysis_10kbp/HOCOMOCOv11_full_MOUSE_mono_meme_format.meme	FOXF2_MOUSE.H11MO.0.D		TGTTTACHTWD	3.62e-55	4.9e-50	2.6e-47	135499	90544	90544	92306	1.01	68185	75.31	66546	72.09
41	Motifs_analysis_10kbp/HOCOMOCOv11_full_MOUSE_mono_meme_format.meme	HXA13_MOUSE.H11MO.0.C		GDTTTTATTGG	2.95e-54	1.68e-49	8.93e-47	57172	90544	90544	92306	1.01	29408	32.48	26897	29.14
42	Motifs_analysis_10kbp/HOCOMOCOv11_full_MOUSE_mono_meme_format.meme	EVX2_MOUSE.H11MO.0.A		TTTTATKRCHYY	2.96e-54	2.62e-49	1.39e-46	88444	90544	90544	92306	1.01	45098	49.81	42639	46.19
43	Motifs_analysis_10kbp/HOCOMOCOv11_full_MOUSE_mono_meme_format.meme	PDX1_MOUSE.H11MO.0.B		VYTAATGAB	1.27e-51	3.64e-47	1.93e-44	28712	90544	90544	92306	1	15386	16.99	13318	14.43
44	Motifs_analysis_10kbp/HOCOMOCOv11_full_MOUSE_mono_meme_format.meme	FOXD3_MOUSE.H11MO.0.C		KBTGTTTNCWTWRBH	9.42e-52	1.71e-46	9.09e-44	181988	90544	90544	92306	1.69	74344	82.11	73220	79.32
45	Motifs_analysis_10kbp/HOCOMOCOv11_full_MOUSE_mono_meme_format.meme	PO5F1_MOUSE.H11MO.0.A		CYWTTGWHATGCAAAT	6.64e-51	5.07e-46	2.69e-43	76340	90544	90544	92306	1	39352	43.46	36932	40.01
46	Motifs_analysis_10kbp/HOCOMOCOv11_full_MOUSE_mono_meme_format.meme	GATA5_MOUSE.H11MO.0.D		WVANWGATAAYTYRRHK	5.35e-50	2.77e-45	1.47e-42	51779	90544	90544	92306	1.01	26854	29.66	24500	26.54
47	Motifs_analysis_10kbp/HOCOMOCOv11_full_MOUSE_mono_meme_format.meme	NOBOX_MOUSE.H11MO.0.C		HTAATTRSY	2.82e-46	5.91e-42	3.13e-39	20925	90544	90544	92306	1	11328	12.51	9592	10.39
48	Motifs_analysis_10kbp/HOCOMOCOv11_full_MOUSE_mono_meme_format.meme	FOXA2_MOUSE.H11MO.0.A		YBYTGTTTACWYW	6.74e-47	7e-42	3.71e-39	103982	90544	90544	92306	1	52836	58.35	50797	55.03
49	Motifs_analysis_10kbp/HOCOMOCOv11_full_MOUSE_mono_meme_format.meme	CEBPD_MOUSE.H11MO.0.B		RRTKDBGCAAT	3.93e-46	1e-41	5.32e-39	25512	90544	90544	92306	1	13686	15.12	11826	12.81
50	Motifs_analysis_10kbp/HOCOMOCOv11_full_MOUSE_mono_meme_format.meme	GATA3_MOUSE.H11MO.0.A		RVAGATAASAAYH	2.91e-46	2.81e-41	1.49e-38	96533	90544	90544	92306	1.03	47017	51.93	44859	48.6
51	Motifs_analysis_10kbp/HOCOMOCOv11_full_MOUSE_mono_meme_format.meme	ARI3A_MOUSE.H11MO.0.D		RATTAAWBRRWATCAAAWTWWA	4.59e-44	5.63e-39	2.98e-36	122633	90544	90544	92306	1.01	62088	68.57	60480	65.52
52	Motifs_analysis_10kbp/HOCOMOCOv11_full_MOUSE_mono_meme_format.meme	LHX2_MOUSE.H11MO.0.A		NYTAATKRGB	7.97e-42	2.3e-37	1.22e-34	28868	90544	90544	92306	1	15271	16.87	13447	14.57
53	Motifs_analysis_10kbp/HOCOMOCOv11_full_MOUSE_mono_meme_format.meme	TEAD3_MOUSE.H11MO.0.D		GAHATTYYWGCYBYW	6.79e-42	6.46e-37	3.42e-34	95083	90544	90544	92306	1.01	48235	53.27	46258	50.11
54	Motifs_analysis_10kbp/HOCOMOCOv11_full_MOUSE_mono_meme_format.meme	ZFHX3_MOUSE.H11MO.0.D		ATTAWTAATTA	4.36e-41	3.03e-36	1.6e-33	69378	90544	90544	92306	1	35732	39.46	33625	36.43
55	Motifs_analysis_10kbp/HOCOMOCOv11_full_MOUSE_mono_meme_format.meme	FOXA1_MOUSE.H11MO.0.A		TGTTTACWYW	1.28e-40	1.39e-35	7.35e-33	108251	90544	90544	92306	1	54995	60.74	53244	57.68
56	Motifs_analysis_10kbp/HOCOMOCOv11_full_MOUSE_mono_meme_format.meme	FOXO4_MOUSE.H11MO.0.C		TTGTTTAYK	1.89e-39	3.05e-34	1.62e-31	161749	90544	90544	92306	1.47	67204	74.22	65998	71.5
57	Motifs_analysis_10kbp/HOCOMOCOv11_full_MOUSE_mono_meme_format.meme	NFAC1_MOUSE.H11MO.1.A		SARTGGAAARW	1.88e-37	3.4e-32	1.8e-29	180761	90544	90544	92306	2.11	53635	59.24	51962	56.29
58	Motifs_analysis_10kbp/HOCOMOCOv11_full_MOUSE_mono_meme_format.meme	HXA9_MOUSE.H11MO.0.B		RTGATTTATKR	1.18e-36	6.81e-32	3.61e-29	57709	90544	90544	92306	1	29828	32.94	27881	30.2
59	Motifs_analysis_10kbp/HOCOMOCOv11_full_MOUSE_mono_meme_format.meme	EVX1_MOUSE.H11MO.0.C		TGATTTATKGCYW	1.41e-36	8.01e-32	4.25e-29	56754	90544	90544	92306	1	29338	32.4	27396	29.68
60	Motifs_analysis_10kbp/HOCOMOCOv11_full_MOUSE_mono_meme_format.meme	NFAC3_MOUSE.H11MO.0.B		TGGAAAAHY	2.31e-36	3.3e-31	1.75e-28	142950	90544	90544	92306	1.31	54440	60.13	52833	57.24
61	Motifs_analysis_10kbp/HOCOMOCOv11_full_MOUSE_mono_meme_format.meme	FOXA3_MOUSE.H11MO.0.A		CHTGTTTACWTWG	5.65e-36	6.07e-31	3.22e-28	107397	90544	90544	92306	1.01	53893	59.52	52285	56.64
62	Motifs_analysis_10kbp/HOCOMOCOv11_full_MOUSE_mono_meme_format.meme	FOXK1_MOUSE.H11MO.0.A		SBTGTTTACNY	7.06e-36	1.08e-30	5.71e-28	152605	90544	90544	92306	1.06	71209	78.65	70347	76.21
63	Motifs_analysis_10kbp/HOCOMOCOv11_full_MOUSE_mono_meme_format.meme	FOXF1_MOUSE.H11MO.0.D		WTGTTTATTTW	4.03e-35	6.56e-30	3.48e-27	162775	90544	90544	92306	1.29	76493	84.48	76004	82.34
64	Motifs_analysis_10kbp/HOCOMOCOv11_full_MOUSE_mono_meme_format.meme	HBP1_MOUSE.H11MO.0.D		AYYCATTGA	1.97e-34	1.09e-29	5.78e-27	55286	90544	90544	92306	1.02	27405	30.27	25552	27.68
65	Motifs_analysis_10kbp/HOCOMOCOv11_full_MOUSE_mono_meme_format.meme	PO2F2_MOUSE.H11MO.0.B		AYATGCAAATK	6.76e-34	8.62e-29	4.57e-26	127638	90544	90544	92306	1.01	64141	70.84	62988	68.24
66	Motifs_analysis_10kbp/HOCOMOCOv11_full_MOUSE_mono_meme_format.meme	HNF1B_MOUSE.H11MO.1.A		HWRGTTAATSATT	3.37e-33	1.32e-28	7.01e-26	39244	90544	90544	92306	1	20482	22.62	18762	20.33
67	Motifs_analysis_10kbp/HOCOMOCOv11_full_MOUSE_mono_meme_format.meme	MEF2D_MOUSE.H11MO.0.A		DKCTATTTTTAGMH	2.68e-33	1.77e-28	9.38e-26	66073	90544	90544	92306	1.01	33659	37.17	31836	34.49
68	Motifs_analysis_10kbp/HOCOMOCOv11_full_MOUSE_mono_meme_format.meme	CDX4_MOUSE.H11MO.0.A		TGATTTATKGCY	1.72e-32	7.36e-28	3.9e-25	42698	90544	90544	92306	1.01	21836	24.12	20116	21.79
69	Motifs_analysis_10kbp/HOCOMOCOv11_full_MOUSE_mono_meme_format.meme	TEF_MOUSE.H11MO.0.D		TGTTTATGTAAMTK	5.11e-32	2.52e-27	1.34e-24	49382	90544	90544	92306	1	25475	28.14	23726	25.7
70	Motifs_analysis_10kbp/HOCOMOCOv11_full_MOUSE_mono_meme_format.meme	CDC5L_MOUSE.H11MO.0.D		GBGWKTTAAYRTAWY	5.23e-31	1.34e-26	7.1e-24	25641	90544	90544	92306	1	13523	14.94	12060	13.07
71	Motifs_analysis_10kbp/HOCOMOCOv11_full_MOUSE_mono_meme_format.meme	PO3F2_MOUSE.H11MO.0.A		YWCATGMATATKCATA	1.33e-31	1.39e-26	7.35e-24	104298	90544	90544	92306	1	52877	58.4	51418	55.7
72	Motifs_analysis_10kbp/HOCOMOCOv11_full_MOUSE_mono_meme_format.meme	HXA5_MOUSE.H11MO.0.D		YTRATTAATG	7.18e-31	2.16e-26	1.14e-23	30060	90544	90544	92306	1.01	15642	17.28	14114	15.29
73	Motifs_analysis_10kbp/HOCOMOCOv11_full_MOUSE_mono_meme_format.meme	FOXM1_MOUSE.H11MO.0.B		TGTTTRCTYWKB	6.29e-31	1.11e-25	5.87e-23	176046	90544	90544	92306	1.38	75894	83.82	75496	81.79
74	Motifs_analysis_10kbp/HOCOMOCOv11_full_MOUSE_mono_meme_format.meme	HXB4_MOUSE.H11MO.0.A		YTAATGRC	3.29e-30	1.17e-25	6.22e-23	35660	90544	90544	92306	1	18578	20.52	16997	18.41
75	Motifs_analysis_10kbp/HOCOMOCOv11_full_MOUSE_mono_meme_format.meme	HNF1A_MOUSE.H11MO.0.A		RGTTAATMWTTAMCM	9.19e-30	3.05e-25	1.62e-22	33229	90544	90544	92306	1	17384	19.2	15845	17.17
76	Motifs_analysis_10kbp/HOCOMOCOv11_full_MOUSE_mono_meme_format.meme	FOXD1_MOUSE.H11MO.0.D		CWWTGTTTACHTWVR	8.92e-30	5.39e-25	2.85e-22	60363	90544	90544	92306	1	31017	34.26	29331	31.78
77	Motifs_analysis_10kbp/HOCOMOCOv11_full_MOUSE_mono_meme_format.meme	FOXO3_MOUSE.H11MO.0.B		SYTGTTTACH	1.38e-29	1.55e-24	8.21e-22	112252	90544	90544	92306	1.02	55697	61.51	54406	58.94
78	Motifs_analysis_10kbp/HOCOMOCOv11_full_MOUSE_mono_meme_format.meme	NF2L1_MOUSE.H11MO.0.C		HGTCATN	1.17e-28	3.48e-24	1.85e-21	29684	90544	90544	92306	1	15563	17.19	14107	15.28
79	Motifs_analysis_10kbp/HOCOMOCOv11_full_MOUSE_mono_meme_format.meme	DBP_MOUSE.H11MO.0.B		VTTATGYAABM	6.79e-28	1.56e-23	8.29e-21	23042	90544	90544	92306	1	12173	13.44	10850	11.75
80	Motifs_analysis_10kbp/HOCOMOCOv11_full_MOUSE_mono_meme_format.meme	TF7L1_MOUSE.H11MO.0.A		BBCTTTGAWST	2.28e-26	3.19e-21	1.69e-18	140335	90544	90544	92306	1	70421	77.78	69864	75.69
81	Motifs_analysis_10kbp/HOCOMOCOv11_full_MOUSE_mono_meme_format.meme	BATF3_MOUSE.H11MO.0.A		BRSTTTCADTWTGASWM	1.29e-25	1.46e-20	7.74e-18	112865	90544	90544	92306	1.01	56385	62.27	55293	59.9
82	Motifs_analysis_10kbp/HOCOMOCOv11_full_MOUSE_mono_meme_format.meme	NFIL3_MOUSE.H11MO.0.C		DRTTATGYAAB	7.76e-25	2.8e-20	1.48e-17	36076	90544	90544	92306	1	18734	20.69	17341	18.79
83	Motifs_analysis_10kbp/HOCOMOCOv11_full_MOUSE_mono_meme_format.meme	FOXJ2_MOUSE.H11MO.0.C		TGTTTRTTTW	4.47e-24	7.63e-19	4.04e-16	170774	90544	90544	92306	1.79	75485	83.37	75303	81.58
84	Motifs_analysis_10kbp/HOCOMOCOv11_full_MOUSE_mono_meme_format.meme	PBX2_MOUSE.H11MO.0.C		KRAWKTGATTGATKS	1.12e-23	7.75e-19	4.11e-16	69507	90544	90544	92306	1	35444	39.15	34045	36.88
85	Motifs_analysis_10kbp/HOCOMOCOv11_full_MOUSE_mono_meme_format.meme	MEIS1_MOUSE.H11MO.0.A		RTGATTKATKRB	1.96e-23	9.89e-19	5.24e-16	50433	90544	90544	92306	1	25915	28.62	24507	26.55
86	Motifs_analysis_10kbp/HOCOMOCOv11_full_MOUSE_mono_meme_format.meme	DLX3_MOUSE.H11MO.0.C		GMTAATTRSW	7.72e-23	1.76e-18	9.35e-16	22858	90544	90544	92306	1	11918	13.16	10759	11.66
87	Motifs_analysis_10kbp/HOCOMOCOv11_full_MOUSE_mono_meme_format.meme	FUBP1_MOUSE.H11MO.0.D		TYGTNTTTTTTT	1.45e-23	2.57e-18	1.36e-15	176585	90544	90544	92306	1.52	80775	89.21	80976	87.73
88	Motifs_analysis_10kbp/HOCOMOCOv11_full_MOUSE_mono_meme_format.meme	NKX32_MOUSE.H11MO.0.B		TTAAGTGBWT	5.11e-23	3.13e-18	1.66e-15	61161	90544	90544	92306	1.01	30808	34.03	29416	31.87
89	Motifs_analysis_10kbp/HOCOMOCOv11_full_MOUSE_mono_meme_format.meme	IRF9_MOUSE.H11MO.0.C		GAAAGCGAAAYT	1.46e-22	5.81e-18	3.08e-15	39831	90544	90544	92306	1.09	19715	21.77	18396	19.93
90	Motifs_analysis_10kbp/HOCOMOCOv11_full_MOUSE_mono_meme_format.meme	SOX17_MOUSE.H11MO.0.D		SCCATTGTKBY	4e-23	6e-18	3.18e-15	149856	90544	90544	92306	1.26	53045	58.58	51977	56.31
91	Motifs_analysis_10kbp/HOCOMOCOv11_full_MOUSE_mono_meme_format.meme	SP7_MOUSE.H11MO.0.A		VWAMCCTRTAATTW	1.95e-22	8.16e-18	4.32e-15	41817	90544	90544	92306	1.03	20619	22.77	19294	20.9
92	Motifs_analysis_10kbp/HOCOMOCOv11_full_MOUSE_mono_meme_format.meme	HNF1B_MOUSE.H11MO.0.A		RGTTAATRATTAACH	2.66e-22	8.18e-18	4.34e-15	30729	90544	90544	92306	1	15970	17.64	14724	15.95
93	Motifs_analysis_10kbp/HOCOMOCOv11_full_MOUSE_mono_meme_format.meme	NR2E3_MOUSE.H11MO.0.C		AAAGTCAAAAGTCA	7.81e-22	8.83e-17	4.68e-14	113096	90544	90544	92306	1.02	56116	61.98	55199	59.8
94	Motifs_analysis_10kbp/HOCOMOCOv11_full_MOUSE_mono_meme_format.meme	AIRE_MOUSE.H11MO.0.C		HTTGGWWWWAWTGGDTWH	1.5e-21	1.26e-16	6.68e-14	84139	90544	90544	92306	1.03	40200	44.4	38957	42.2
95	Motifs_analysis_10kbp/HOCOMOCOv11_full_MOUSE_mono_meme_format.meme	PO4F2_MOUSE.H11MO.0.D		YATTAATGAGYTK	5.93e-21	2.25e-16	1.19e-13	37906	90544	90544	92306	1.01	19431	21.46	18182	19.7
96	Motifs_analysis_10kbp/HOCOMOCOv11_full_MOUSE_mono_meme_format.meme	ARI5B_MOUSE.H11MO.0.C		DBYKDGTATTSKR	1.02e-20	6.75e-16	3.58e-13	66235	90544	90544	92306	1	33735	37.26	32469	35.18
97	Motifs_analysis_10kbp/HOCOMOCOv11_full_MOUSE_mono_meme_format.meme	HNF6_MOUSE.H11MO.0.A		WTTATTGATTK	2.84e-20	1.24e-15	6.57e-13	43549	90544	90544	92306	1.03	21622	23.88	20380	22.08
98	Motifs_analysis_10kbp/HOCOMOCOv11_full_MOUSE_mono_meme_format.meme	EVI1_MOUSE.H11MO.0.B		WAGAYAAGATAANAKA	7.78e-20	3.21e-15	1.7e-12	41258	90544	90544	92306	1	21205	23.42	19986	21.65
99	Motifs_analysis_10kbp/HOCOMOCOv11_full_MOUSE_mono_meme_format.meme	FOXQ1_MOUSE.H11MO.0.C		HATTGTTTATTT	7.81e-20	3.86e-15	2.04e-12	49363	90544	90544	92306	1.05	24833	27.43	23593	25.56
100	Motifs_analysis_10kbp/HOCOMOCOv11_full_MOUSE_mono_meme_format.meme	SOX2_MOUSE.H11MO.1.A		YBCCWTTGTTHTB	7.51e-20	1.35e-14	7.14e-12	179303	90544	90544	92306	1.47	81301	89.79	81667	88.47
101	Motifs_analysis_10kbp/HOCOMOCOv11_full_MOUSE_mono_meme_format.meme	STA5B_MOUSE.H11MO.0.A		YTTCYKRGAAAY	2.85e-18	3.87e-13	2.05e-10	135955	90544	90544	92306	1.55	48938	54.05	48028	52.03
102	Motifs_analysis_10kbp/HOCOMOCOv11_full_MOUSE_mono_meme_format.meme	STAT2_MOUSE.H11MO.0.A		RRGRAAAHGAAACTGAAAV	7.85e-18	1.29e-12	6.86e-10	164945	90544	90544	92306	1.1	80794	89.23	81196	87.96
103	Motifs_analysis_10kbp/HOCOMOCOv11_full_MOUSE_mono_meme_format.meme	ONEC2_MOUSE.H11MO.0.D		DKSWTKWTATKGATTTTTYYT	5.35e-16	1.86e-11	9.88e-09	34835	90544	90544	92306	1.03	17661	19.51	16652	18.04
104	Motifs_analysis_10kbp/HOCOMOCOv11_full_MOUSE_mono_meme_format.meme	HXC8_MOUSE.H11MO.0.D		YTTSATTRATDSSC	7.71e-16	2.35e-11	1.25e-08	30553	90544	90544	92306	1	15660	17.3	14683	15.91
105	Motifs_analysis_10kbp/HOCOMOCOv11_full_MOUSE_mono_meme_format.meme	NFAC2_MOUSE.H11MO.1.C		VWGGAAA	2.03e-16	3.71e-11	1.97e-08	182826	90544	90544	92306	1.93	54070	59.72	53392	57.84
106	Motifs_analysis_10kbp/HOCOMOCOv11_full_MOUSE_mono_meme_format.meme	FOXJ3_MOUSE.H11MO.1.B		TKKTTWWTGTTTA	2.81e-16	4.57e-11	2.42e-08	162738	90544	90544	92306	1.01	81079	89.55	81560	88.36
107	Motifs_analysis_10kbp/HOCOMOCOv11_full_MOUSE_mono_meme_format.meme	PBX1_MOUSE.H11MO.2.C		WAWTTGATTGATGDB	1.39e-15	7.9e-11	4.19e-08	56804	90544	90544	92306	1	28879	31.89	27862	30.18
108	Motifs_analysis_10kbp/HOCOMOCOv11_full_MOUSE_mono_meme_format.meme	HXA7_MOUSE.H11MO.0.D		VMTCRATMGATTGGM	6.1e-13	1.14e-08	6.05e-06	18707	90544	90544	92306	1	9719	10.73	8978	9.73
109	Motifs_analysis_10kbp/HOCOMOCOv11_full_MOUSE_mono_meme_format.meme	FOXJ3_MOUSE.H11MO.0.A		TTGTTTATKKTTW	1.16e-13	1.86e-08	9.85e-06	160371	90544	90544	92306	1.12	78900	87.14	79355	85.97
110	Motifs_analysis_10kbp/HOCOMOCOv11_full_MOUSE_mono_meme_format.meme	FOXC1_MOUSE.H11MO.0.C		CDWTGTTTACTTWRG	7.9e-13	3.6e-08	1.91e-05	45559	90544	90544	92306	1.08	21777	24.05	20909	22.65
111	Motifs_analysis_10kbp/HOCOMOCOv11_full_MOUSE_mono_meme_format.meme	MSX3_MOUSE.H11MO.0.D		TAATTGSWWTTTAATTG	9.83e-12	1.42e-07	7.54e-05	14477	90544	90544	92306	1.04	7422	8.2	6790	7.36
112	Motifs_analysis_10kbp/HOCOMOCOv11_full_MOUSE_mono_meme_format.meme	IRF1_MOUSE.H11MO.0.A		RRAANWGAAASTGAAASYRR	1.52e-12	1.81e-07	9.61e-05	119189	90544	90544	92306	1.01	59708	65.94	59434	64.39
113	Motifs_analysis_10kbp/HOCOMOCOv11_full_MOUSE_mono_meme_format.meme	HXB7_MOUSE.H11MO.0.C		TTGATTRATK	7.73e-12	3.86e-07	0.000204	49879	90544	90544	92306	1.01	25220	27.85	24415	26.45
114	Motifs_analysis_10kbp/HOCOMOCOv11_full_MOUSE_mono_meme_format.meme	GATA4_MOUSE.H11MO.0.A		DSAGATAAGA	6.08e-12	5.51e-07	0.000292	90630	90544	90544	92306	1	45591	50.35	45014	48.77
115	Motifs_analysis_10kbp/HOCOMOCOv11_full_MOUSE_mono_meme_format.meme	DDIT3_MOUSE.H11MO.0.C		MTGATGHAAT	1.15e-11	6.91e-07	0.000366	60064	90544	90544	92306	1	30394	33.57	29629	32.1
116	Motifs_analysis_10kbp/HOCOMOCOv11_full_MOUSE_mono_meme_format.meme	REL_MOUSE.H11MO.0.A		DRWRGGGRAATKCCA	4.79e-12	7.22e-07	0.000382	150784	90544	90544	92306	5.63	11385	12.57	10648	11.54
117	Motifs_analysis_10kbp/HOCOMOCOv11_full_MOUSE_mono_meme_format.meme	STAT1_MOUSE.H11MO.0.A		RRRAAAHWGAAASTVAARVARR	6.9e-12	1.26e-06	0.000667	182393	90544	90544	92306	3	87221	96.33	88347	95.71
118	Motifs_analysis_10kbp/HOCOMOCOv11_full_MOUSE_mono_meme_format.meme	FOXO1_MOUSE.H11MO.0.A		KBBTGTTTAC	8.05e-12	1.4e-06	0.000744	174532	90544	90544	92306	1.21	76664	84.67	77091	83.52
119	Motifs_analysis_10kbp/HOCOMOCOv11_full_MOUSE_mono_meme_format.meme	CEBPE_MOUSE.H11MO.0.A		TTKCGHAATMTB	4.9e-10	3.89e-06	0.00206	7943	90544	90544	92306	1	4196	4.63	3739	4.05
120	Motifs_analysis_10kbp/HOCOMOCOv11_full_MOUSE_mono_meme_format.meme	CEBPA_MOUSE.H11MO.0.A		DRTTGTGCAAY	1.91e-10	7.74e-06	0.0041	40623	90544	90544	92306	1.04	18816	20.78	18096	19.6
121	Motifs_analysis_10kbp/HOCOMOCOv11_full_MOUSE_mono_meme_format.meme	BATF_MOUSE.H11MO.1.A		GWWATGASTCA	1.34e-10	1e-05	0.0053	74534	90544	90544	92306	1	37488	41.4	36877	39.95
122	Motifs_analysis_10kbp/HOCOMOCOv11_full_MOUSE_mono_meme_format.meme	LHX6_MOUSE.H11MO.0.C		VCTGATTRV	7.18e-10	2.26e-05	0.012	31456	90544	90544	92306	1.05	13523	14.94	12867	13.94
123	Motifs_analysis_10kbp/HOCOMOCOv11_full_MOUSE_mono_meme_format.meme	PO3F2_MOUSE.H11MO.1.A		RTSTCATGMATATTCAW	5.81e-10	2.62e-05	0.0139	45190	90544	90544	92306	1	22928	25.32	22240	24.09
124	Motifs_analysis_10kbp/HOCOMOCOv11_full_MOUSE_mono_meme_format.meme	HXB8_MOUSE.H11MO.0.C		TTGATTAATKV	1.05e-09	4.35e-05	0.023	41500	90544	90544	92306	1	21086	23.29	20412	22.11
125	Motifs_analysis_10kbp/HOCOMOCOv11_full_MOUSE_mono_meme_format.meme	PRRX1_MOUSE.H11MO.0.D		TAAYCTG	5e-09	6.34e-05	0.0336	12667	90544	90544	92306	1	6427	7.1	5930	6.42
126	Motifs_analysis_10kbp/HOCOMOCOv11_full_MOUSE_mono_meme_format.meme	HLF_MOUSE.H11MO.0.C		DGTTRCAYAAS	3.5e-09	0.000121	0.0639	34482	90544	90544	92306	1.03	16718	18.46	16083	17.42
127	Motifs_analysis_10kbp/HOCOMOCOv11_full_MOUSE_mono_meme_format.meme	HXB6_MOUSE.H11MO.0.D		AWTGATTKATGMM	5.72e-09	0.000144	0.0762	25124	90544	90544	92306	1	12847	14.19	12248	13.27
128	Motifs_analysis_10kbp/HOCOMOCOv11_full_MOUSE_mono_meme_format.meme	STAT6_MOUSE.H11MO.0.A		YTTCCHVAGAAMYS	1.22e-09	0.000154	0.0819	126552	90544	90544	92306	1	63252	69.86	63293	68.57
129	Motifs_analysis_10kbp/HOCOMOCOv11_full_MOUSE_mono_meme_format.meme	GATA2_MOUSE.H11MO.0.A		DSAGATAAGRR	8.89e-09	0.00119	0.631	134045	90544	90544	92306	1.01	66478	73.42	66689	72.25
130	Motifs_analysis_10kbp/HOCOMOCOv11_full_MOUSE_mono_meme_format.meme	CEBPB_MOUSE.H11MO.0.A		DRTTGYGCAAY	4.83e-08	0.00122	0.645	25221	90544	90544	92306	1.04	11817	13.05	11281	12.22
131	Motifs_analysis_10kbp/HOCOMOCOv11_full_MOUSE_mono_meme_format.meme	SOX18_MOUSE.H11MO.0.D		SHWHVMWTTGTTBTYKTCC	2.71e-08	0.00152	0.806	56186	90544	90544	92306	1.05	27042	29.87	26499	28.71
132	Motifs_analysis_10kbp/HOCOMOCOv11_full_MOUSE_mono_meme_format.meme	IRF2_MOUSE.H11MO.0.B		RAAAVHGAAAGTGAAASTRV	2.03e-08	0.0022	1.16	108488	90544	90544	92306	1.02	53818	59.44	53698	58.17
133	Motifs_analysis_10kbp/HOCOMOCOv11_full_MOUSE_mono_meme_format.meme	IRF8_MOUSE.H11MO.0.A		RAAARRGGAASTGAAASTDR	3.42e-08	0.00466	2.47	136555	90544	90544	92306	1.1	65275	72.09	65493	70.95
134	Motifs_analysis_10kbp/HOCOMOCOv11_full_MOUSE_mono_meme_format.meme	LEF1_MOUSE.H11MO.0.B		BCCTTTSWWNTBYH	2.7e-08	0.00492	2.61	182843	90544	90544	92306	2.35	62632	69.17	62760	67.99
135	Motifs_analysis_10kbp/HOCOMOCOv11_full_MOUSE_mono_meme_format.meme	GATA1_MOUSE.H11MO.1.A		RSAGATAAGVV	6.69e-08	0.00492	2.61	73825	90544	90544	92306	1.03	35326	39.02	34905	37.81
136	Motifs_analysis_10kbp/HOCOMOCOv11_full_MOUSE_mono_meme_format.meme	SRF_MOUSE.H11MO.0.A		TTBCCWTATWTGGCHAY	1.47e-07	0.00999	5.3	68204	90544	90544	92306	1.03	33200	36.67	32782	35.51
137	Motifs_analysis_10kbp/HOCOMOCOv11_full_MOUSE_mono_meme_format.meme	IRF4_MOUSE.H11MO.0.A		RAAARRGGAASTGARASH	7.31e-08	0.0128	6.78	176171	90544	90544	92306	2.55	58648	64.77	58700	63.59
138	Motifs_analysis_10kbp/HOCOMOCOv11_full_MOUSE_mono_meme_format.meme	HMGA2_MOUSE.H11MO.0.D		AATWWYSSSSAATAT	1.78e-06	0.0157	8.3	8862	90544	90544	92306	1	4593	5.07	4252	4.61

## Sheet: B33 DOWN
rank	motif_DB	motif_ID	motif_alt_ID	consensus	p-value	adj_p-value	E-value	tests	FASTA_max	pos	neg	PWM_min	TP	%TP	FP	%FP
1	Motifs_analysis_10kbp/HOCOMOCOv11_full_MOUSE_mono_meme_format.meme	HAND1_MOUSE.H11MO.1.C		KSYCTGG	5.78e-165	9.36e-160	4.96e-157	161950	71026	71026	92306	2.48	37881	53.33	42932	46.51
2	Motifs_analysis_10kbp/HOCOMOCOv11_full_MOUSE_mono_meme_format.meme	PRDM5_MOUSE.H11MO.1.A		VMWGGAGRN	1.08e-128	1.76e-123	9.31e-121	162719	71026	71026	92306	2.3	39240	55.25	45449	49.24
3	Motifs_analysis_10kbp/HOCOMOCOv11_full_MOUSE_mono_meme_format.meme	RFX6_MOUSE.H11MO.0.C		SKGTTGCYNDG	1.73e-122	2.66e-117	1.41e-114	153886	71026	71026	92306	1.61	49063	69.08	58640	63.53
4	Motifs_analysis_10kbp/HOCOMOCOv11_full_MOUSE_mono_meme_format.meme	SMAD3_MOUSE.H11MO.0.B		SYCTSHCWSCWS	1.38e-120	2.25e-115	1.19e-112	163210	71026	71026	92306	3.17	47721	67.19	56871	61.61
5	Motifs_analysis_10kbp/HOCOMOCOv11_full_MOUSE_mono_meme_format.meme	NFIC_MOUSE.H11MO.1.A		YYTGGCWBNNNKCCM	7.18e-107	1.13e-101	5.97e-99	156967	71026	71026	92306	2.21	42189	59.4	49822	53.97
6	Motifs_analysis_10kbp/HOCOMOCOv11_full_MOUSE_mono_meme_format.meme	FEV_MOUSE.H11MO.0.B		GCVGGAAGYG	8.38e-106	1.27e-100	6.71e-98	151095	71026	71026	92306	1.48	42790	60.25	50641	54.86
7	Motifs_analysis_10kbp/HOCOMOCOv11_full_MOUSE_mono_meme_format.meme	HTF4_MOUSE.H11MO.0.A		RGCAGGTGKG	2.34e-104	3.72e-99	1.97e-96	158673	71026	71026	92306	2.46	46767	65.84	55964	60.63
8	Motifs_analysis_10kbp/HOCOMOCOv11_full_MOUSE_mono_meme_format.meme	AP2B_MOUSE.H11MO.0.B		GCCYGVGGGS	1.16e-102	1.14e-97	6.07e-95	98607	71026	71026	92306	1.12	41246	58.07	48683	52.74
9	Motifs_analysis_10kbp/HOCOMOCOv11_full_MOUSE_mono_meme_format.meme	ZBT7A_MOUSE.H11MO.0.B		VRGGGKCKY	2.32e-100	2.4e-95	1.27e-92	103443	71026	71026	92306	1.33	34749	48.92	40283	43.64
10	Motifs_analysis_10kbp/HOCOMOCOv11_full_MOUSE_mono_meme_format.meme	NR1H4_MOUSE.H11MO.1.A		RGGTCAKT	3.46e-100	4.99e-95	2.64e-92	144011	71026	71026	92306	1.52	38629	54.39	45318	49.1
11	Motifs_analysis_10kbp/HOCOMOCOv11_full_MOUSE_mono_meme_format.meme	NFIB_MOUSE.H11MO.0.C		CYTGGCWSV	3.17e-97	4.89e-92	2.59e-89	154258	71026	71026	92306	2.28	40499	57.02	47838	51.83
12	Motifs_analysis_10kbp/HOCOMOCOv11_full_MOUSE_mono_meme_format.meme	MXI1_MOUSE.H11MO.0.A		VCACGTGGSNGSBGS	8.72e-96	8.69e-91	4.61e-88	99688	71026	71026	92306	1	45359	63.86	54295	58.82
13	Motifs_analysis_10kbp/HOCOMOCOv11_full_MOUSE_mono_meme_format.meme	SRBP2_MOUSE.H11MO.0.B		VSGTGGGGWGABG	1.43e-95	2.21e-90	1.17e-87	154764	71026	71026	92306	1.87	52876	74.45	64436	69.81
14	Motifs_analysis_10kbp/HOCOMOCOv11_full_MOUSE_mono_meme_format.meme	TBX3_MOUSE.H11MO.0.B		RAGGTGYBA	7.52e-95	1.03e-89	5.48e-87	137342	71026	71026	92306	1.26	46815	65.91	56261	60.95
15	Motifs_analysis_10kbp/HOCOMOCOv11_full_MOUSE_mono_meme_format.meme	SMAD2_MOUSE.H11MO.0.A		TCTGYCTGB	6.71e-95	1.09e-89	5.79e-87	162813	71026	71026	92306	3.06	42393	59.69	50388	54.59
16	Motifs_analysis_10kbp/HOCOMOCOv11_full_MOUSE_mono_meme_format.meme	ESR2_MOUSE.H11MO.1.A		RGGTCAGV	4.75e-92	7.14e-87	3.79e-84	150392	71026	71026	92306	2.14	32721	46.07	37885	41.04
17	Motifs_analysis_10kbp/HOCOMOCOv11_full_MOUSE_mono_meme_format.meme	RARG_MOUSE.H11MO.1.C		VAGGTCAS	2.26e-91	3.45e-86	1.83e-83	152617	71026	71026	92306	1.98	39012	54.93	46043	49.88
18	Motifs_analysis_10kbp/HOCOMOCOv11_full_MOUSE_mono_meme_format.meme	ARNT2_MOUSE.H11MO.0.D		GNCGTGGSASRC	1.41e-89	1.74e-84	9.23e-82	123355	71026	71026	92306	1.26	47064	66.26	56728	61.46
19	Motifs_analysis_10kbp/HOCOMOCOv11_full_MOUSE_mono_meme_format.meme	NR1H4_MOUSE.H11MO.0.A		RRGGKCAVTGRCCBSGVGG	1.41e-87	1.32e-82	7.02e-80	93734	71026	71026	92306	1.04	41518	58.45	49427	53.55
20	Motifs_analysis_10kbp/HOCOMOCOv11_full_MOUSE_mono_meme_format.meme	ZIC1_MOUSE.H11MO.0.B		KGGGWGGTS	3.61e-87	5.5e-82	2.92e-79	152283	71026	71026	92306	2.14	42710	60.13	51008	55.26
21	Motifs_analysis_10kbp/HOCOMOCOv11_full_MOUSE_mono_meme_format.meme	SMAD4_MOUSE.H11MO.0.A		CTGTCTGNCACY	5.54e-86	8.94e-81	4.74e-78	161175	71026	71026	92306	2.25	49169	69.23	59645	64.62
22	Motifs_analysis_10kbp/HOCOMOCOv11_full_MOUSE_mono_meme_format.meme	ZFX_MOUSE.H11MO.1.B		CCAGGCCC	1.12e-85	1.45e-80	7.71e-78	130441	71026	71026	92306	2.13	31857	44.85	36944	40.02
23	Motifs_analysis_10kbp/HOCOMOCOv11_full_MOUSE_mono_meme_format.meme	NFIC_MOUSE.H11MO.0.A		TYYTGGCWS	5.77e-84	9.18e-79	4.87e-76	159246	71026	71026	92306	2.07	37617	52.96	44423	48.13
24	Motifs_analysis_10kbp/HOCOMOCOv11_full_MOUSE_mono_meme_format.meme	IKZF1_MOUSE.H11MO.0.C		BTGGGARR	2.71e-83	4.4e-78	2.33e-75	162181	71026	71026	92306	2.31	37189	52.36	43885	47.54
25	Motifs_analysis_10kbp/HOCOMOCOv11_full_MOUSE_mono_meme_format.meme	THA_MOUSE.H11MO.1.C		TRAGGWCAS	1.43e-82	2.2e-77	1.16e-74	153704	71026	71026	92306	1.7	47692	67.15	57752	62.57
26	Motifs_analysis_10kbp/HOCOMOCOv11_full_MOUSE_mono_meme_format.meme	SRBP1_MOUSE.H11MO.0.B		GGTGGGGTGAB	1.6e-80	1.95e-75	1.03e-72	121885	71026	71026	92306	1.13	49304	69.42	59970	64.97
27	Motifs_analysis_10kbp/HOCOMOCOv11_full_MOUSE_mono_meme_format.meme	GLI3_MOUSE.H11MO.0.D		BSTGGGTGGYCY	4.92e-80	7.21e-75	3.82e-72	146506	71026	71026	92306	1.48	54063	76.12	66438	71.98
28	Motifs_analysis_10kbp/HOCOMOCOv11_full_MOUSE_mono_meme_format.meme	NFIA_MOUSE.H11MO.1.D		MTTGGCW	1.39e-79	2.09e-74	1.11e-71	150669	71026	71026	92306	1.31	44756	63.01	53921	58.42
29	Motifs_analysis_10kbp/HOCOMOCOv11_full_MOUSE_mono_meme_format.meme	RARA_MOUSE.H11MO.3.A		SMVAGGTCAGRG	1.67e-79	2.44e-74	1.29e-71	145741	71026	71026	92306	1.98	42885	60.38	51448	55.74
30	Motifs_analysis_10kbp/HOCOMOCOv11_full_MOUSE_mono_meme_format.meme	THB_MOUSE.H11MO.0.D		RRGGTCABYBNRGGACA	3.49e-78	5.42e-73	2.87e-70	155286	71026	71026	92306	1.83	51631	72.69	63174	68.44
31	Motifs_analysis_10kbp/HOCOMOCOv11_full_MOUSE_mono_meme_format.meme	LYL1_MOUSE.H11MO.0.A		CCAKCTGYTYYCTB	3.88e-78	6.32e-73	3.35e-70	163132	71026	71026	92306	2.49	44565	62.74	53708	58.18
32	Motifs_analysis_10kbp/HOCOMOCOv11_full_MOUSE_mono_meme_format.meme	PRD16_MOUSE.H11MO.0.B		YCCCAGGGRA	2.04e-77	3.25e-72	1.72e-69	159081	71026	71026	92306	2.49	45143	63.56	54495	59.04
33	Motifs_analysis_10kbp/HOCOMOCOv11_full_MOUSE_mono_meme_format.meme	ZFX_MOUSE.H11MO.0.B		GSCBVGGCCTGSSSSSCBS	5.87e-77	4.78e-72	2.53e-69	81535	71026	71026	92306	1.07	36340	51.16	42960	46.54
34	Motifs_analysis_10kbp/HOCOMOCOv11_full_MOUSE_mono_meme_format.meme	ESR2_MOUSE.H11MO.0.A		RGGTCASCSTGMCCY	5.5e-77	6.62e-72	3.51e-69	120399	71026	71026	92306	1.19	49181	69.24	59900	64.89
35	Motifs_analysis_10kbp/HOCOMOCOv11_full_MOUSE_mono_meme_format.meme	VDR_MOUSE.H11MO.1.A		WGRGKTCAB	6.76e-75	9.52e-70	5.04e-67	140890	71026	71026	92306	1.51	40765	57.39	48790	52.86
36	Motifs_analysis_10kbp/HOCOMOCOv11_full_MOUSE_mono_meme_format.meme	CLOCK_MOUSE.H11MO.0.C		CWGHCACGTGMVVM	1.84e-74	2.49e-69	1.32e-66	135645	71026	71026	92306	1.34	40792	57.43	48838	52.91
37	Motifs_analysis_10kbp/HOCOMOCOv11_full_MOUSE_mono_meme_format.meme	TFCP2_MOUSE.H11MO.0.D		SCCTGMNCDSRCCRGA	4.99e-74	6.15e-69	3.26e-66	123270	71026	71026	92306	1.32	45825	64.52	55497	60.12
38	Motifs_analysis_10kbp/HOCOMOCOv11_full_MOUSE_mono_meme_format.meme	ZEB1_MOUSE.H11MO.0.B		BVCAGGTGWG	5.08e-73	7.82e-68	4.14e-65	153812	71026	71026	92306	1.71	50012	70.41	61127	66.22
39	Motifs_analysis_10kbp/HOCOMOCOv11_full_MOUSE_mono_meme_format.meme	MYF6_MOUSE.H11MO.0.C		CASCTGC	1.22e-72	1.8e-67	9.53e-65	147963	71026	71026	92306	2.41	36925	51.99	43844	47.5
40	Motifs_analysis_10kbp/HOCOMOCOv11_full_MOUSE_mono_meme_format.meme	HES1_MOUSE.H11MO.0.D		VMGVCACGMGMCM	4.22e-72	2.84e-67	1.51e-64	67379	71026	71026	92306	1	30889	43.49	36080	39.09
41	Motifs_analysis_10kbp/HOCOMOCOv11_full_MOUSE_mono_meme_format.meme	NKX25_MOUSE.H11MO.0.A		DSTBRAGTGS	3.73e-72	5.01e-67	2.66e-64	134515	71026	71026	92306	1.32	40556	57.1	48596	52.65
42	Motifs_analysis_10kbp/HOCOMOCOv11_full_MOUSE_mono_meme_format.meme	SNAI1_MOUSE.H11MO.0.C		SCAGGTGK	4.46e-72	6.24e-67	3.31e-64	139754	71026	71026	92306	2.4	33991	47.86	40064	43.4
43	Motifs_analysis_10kbp/HOCOMOCOv11_full_MOUSE_mono_meme_format.meme	NR1H3_MOUSE.H11MO.2.A		MVAGGTCAVR	5.17e-72	8.22e-67	4.36e-64	158876	71026	71026	92306	1.9	44093	62.08	53258	57.7
44	Motifs_analysis_10kbp/HOCOMOCOv11_full_MOUSE_mono_meme_format.meme	ESR1_MOUSE.H11MO.1.A		CHRGGTCASV	1.51e-69	2.03e-64	1.08e-61	134561	71026	71026	92306	1.6	41839	58.91	50358	54.56
45	Motifs_analysis_10kbp/HOCOMOCOv11_full_MOUSE_mono_meme_format.meme	PRDM5_MOUSE.H11MO.0.A		VMTGGAGADCMRGGW	9.56e-69	1.49e-63	7.9e-61	155931	71026	71026	92306	2.43	50077	70.51	61335	66.45
46	Motifs_analysis_10kbp/HOCOMOCOv11_full_MOUSE_mono_meme_format.meme	STF1_MOUSE.H11MO.0.B		SYYCAAGGYCA	5.55e-68	8.33e-63	4.41e-60	149978	71026	71026	92306	1.61	57436	80.87	71384	77.33
47	Motifs_analysis_10kbp/HOCOMOCOv11_full_MOUSE_mono_meme_format.meme	RARG_MOUSE.H11MO.0.C		RGGTCASVRTGVCMTGRV	4.28e-67	5.77e-62	3.06e-59	134670	71026	71026	92306	1.31	50492	71.09	61941	67.1
48	Motifs_analysis_10kbp/HOCOMOCOv11_full_MOUSE_mono_meme_format.meme	PTF1A_MOUSE.H11MO.0.A		SCAGCTGBYBBYBYYCHC	5.39e-67	8.16e-62	4.32e-59	151343	71026	71026	92306	1.95	55127	77.62	68234	73.92
49	Motifs_analysis_10kbp/HOCOMOCOv11_full_MOUSE_mono_meme_format.meme	P73_MOUSE.H11MO.1.B		GRRCATGYCTGG	1.58e-66	2.24e-61	1.19e-58	141681	71026	71026	92306	1.26	56517	79.57	70154	76
50	Motifs_analysis_10kbp/HOCOMOCOv11_full_MOUSE_mono_meme_format.meme	RORA_MOUSE.H11MO.0.C		AWSTRGGTCARRG	2.29e-66	3.52e-61	1.86e-58	153938	71026	71026	92306	1.72	47614	67.04	58104	62.95
51	Motifs_analysis_10kbp/HOCOMOCOv11_full_MOUSE_mono_meme_format.meme	ZN335_MOUSE.H11MO.1.A		YGCCTGW	2.71e-66	3.83e-61	2.03e-58	141474	71026	71026	92306	1.45	39629	55.8	47559	51.52
52	Motifs_analysis_10kbp/HOCOMOCOv11_full_MOUSE_mono_meme_format.meme	P63_MOUSE.H11MO.1.B		VDRCATGCCTG	2.43e-65	3.7e-60	1.96e-57	152452	71026	71026	92306	1.93	47794	67.29	58375	63.24
53	Motifs_analysis_10kbp/HOCOMOCOv11_full_MOUSE_mono_meme_format.meme	AP2C_MOUSE.H11MO.0.A		YRSCCYCAGGSYN	1.8e-64	2.06e-59	1.09e-56	114649	71026	71026	92306	1.46	43821	61.7	53125	57.55
54	Motifs_analysis_10kbp/HOCOMOCOv11_full_MOUSE_mono_meme_format.meme	E2F4_MOUSE.H11MO.0.A		RGGGGGCGGGRMNN	9.16e-64	9.2e-59	4.88e-56	100461	71026	71026	92306	1.01	45176	63.6	54940	59.52
55	Motifs_analysis_10kbp/HOCOMOCOv11_full_MOUSE_mono_meme_format.meme	TBX21_MOUSE.H11MO.0.A		RRAGGTGWGARD	2.03e-63	3.31e-58	1.75e-55	163129	71026	71026	92306	2.73	37004	52.1	44227	47.91
56	Motifs_analysis_10kbp/HOCOMOCOv11_full_MOUSE_mono_meme_format.meme	E2F7_MOUSE.H11MO.0.C		GDGGCGGGAARDR	2.64e-62	4.06e-57	2.15e-54	153585	71026	71026	92306	1.95	53266	75	65829	71.32
57	Motifs_analysis_10kbp/HOCOMOCOv11_full_MOUSE_mono_meme_format.meme	E2F1_MOUSE.H11MO.0.A		GRGGGCGGGRMV	3.92e-62	4.13e-57	2.19e-54	105218	71026	71026	92306	1.01	47181	66.43	57655	62.46
58	Motifs_analysis_10kbp/HOCOMOCOv11_full_MOUSE_mono_meme_format.meme	ESR1_MOUSE.H11MO.0.A		RGGTCASMSTGACCY	1.46e-60	1.98e-55	1.05e-52	135220	71026	71026	92306	1.2	55968	78.8	69562	75.36
59	Motifs_analysis_10kbp/HOCOMOCOv11_full_MOUSE_mono_meme_format.meme	NKX22_MOUSE.H11MO.0.A		STBRAGWGSBB	1.83e-60	2.6e-55	1.38e-52	142099	71026	71026	92306	1.36	43587	61.37	52942	57.35
60	Motifs_analysis_10kbp/HOCOMOCOv11_full_MOUSE_mono_meme_format.meme	OLIG2_MOUSE.H11MO.1.A		CCAKCTGYYY	2.27e-60	3.69e-55	1.96e-52	163049	71026	71026	92306	1.91	43186	60.8	52416	56.79
61	Motifs_analysis_10kbp/HOCOMOCOv11_full_MOUSE_mono_meme_format.meme	ZIC3_MOUSE.H11MO.0.A		GGCYHCCTGCTGWGH	5.64e-60	6.65e-55	3.52e-52	117909	71026	71026	92306	1.06	51632	72.69	63687	69
62	Motifs_analysis_10kbp/HOCOMOCOv11_full_MOUSE_mono_meme_format.meme	NR1H3_MOUSE.H11MO.0.A		SWGGBCARAGKTCAS	1.84e-59	2.8e-54	1.48e-51	152453	71026	71026	92306	2.25	42713	60.14	51822	56.14
63	Motifs_analysis_10kbp/HOCOMOCOv11_full_MOUSE_mono_meme_format.meme	ZIC2_MOUSE.H11MO.0.C		DGCYHCCTGCTGWGH	9.46e-58	1.02e-52	5.42e-50	108093	71026	71026	92306	1.01	48414	68.16	59437	64.39
64	Motifs_analysis_10kbp/HOCOMOCOv11_full_MOUSE_mono_meme_format.meme	RFX6_MOUSE.H11MO.1.C		KGTTGCYRGGRDAC	7.99e-58	1.07e-52	5.66e-50	133702	71026	71026	92306	1.12	55981	78.82	69657	75.46
65	Motifs_analysis_10kbp/HOCOMOCOv11_full_MOUSE_mono_meme_format.meme	NFIA_MOUSE.H11MO.0.C		TTGGCHNRNWGCCAR	2.44e-57	2.55e-52	1.35e-49	104178	71026	71026	92306	1.07	43808	61.68	53335	57.78
66	Motifs_analysis_10kbp/HOCOMOCOv11_full_MOUSE_mono_meme_format.meme	RXRG_MOUSE.H11MO.1.B		RAGKTCAAGG	1.22e-56	1.87e-51	9.89e-49	153308	71026	71026	92306	1.36	60823	85.63	76384	82.75
67	Motifs_analysis_10kbp/HOCOMOCOv11_full_MOUSE_mono_meme_format.meme	PTF1A_MOUSE.H11MO.1.A		RGCAGCTGG	1.41e-55	2.17e-50	1.15e-47	154165	71026	71026	92306	2.4	43422	61.14	52884	57.29
68	Motifs_analysis_10kbp/HOCOMOCOv11_full_MOUSE_mono_meme_format.meme	COT2_MOUSE.H11MO.1.B		VAGGTCAARGGTCAM	1.53e-55	2.32e-50	1.23e-47	151765	71026	71026	92306	1.63	48695	68.56	59883	64.87
69	Motifs_analysis_10kbp/HOCOMOCOv11_full_MOUSE_mono_meme_format.meme	TFE2_MOUSE.H11MO.0.A		SMCAGCTGCWB	2.34e-54	3.25e-49	1.72e-46	139226	71026	71026	92306	2.13	44366	62.46	54171	58.69
70	Motifs_analysis_10kbp/HOCOMOCOv11_full_MOUSE_mono_meme_format.meme	ZBTB6_MOUSE.H11MO.0.D		GGWGMTGGAGCCD	3.75e-54	4.77e-49	2.53e-46	127053	71026	71026	92306	1.14	53203	74.91	65987	71.49
71	Motifs_analysis_10kbp/HOCOMOCOv11_full_MOUSE_mono_meme_format.meme	ASCL2_MOUSE.H11MO.0.C		VCASCTGCT	2.29e-53	3.29e-48	1.74e-45	143644	71026	71026	92306	3.19	34562	48.66	41392	44.84
72	Motifs_analysis_10kbp/HOCOMOCOv11_full_MOUSE_mono_meme_format.meme	COT2_MOUSE.H11MO.2.B		RGRGYCARAGGTCARVR	2.27e-53	3.48e-48	1.85e-45	153648	71026	71026	92306	1.83	53409	75.2	66290	71.82
73	Motifs_analysis_10kbp/HOCOMOCOv11_full_MOUSE_mono_meme_format.meme	MYC_MOUSE.H11MO.0.A		MGCCACGTGSBC	5.64e-52	3.01e-47	1.6e-44	53394	71026	71026	92306	1	24593	34.63	28690	31.08
74	Motifs_analysis_10kbp/HOCOMOCOv11_full_MOUSE_mono_meme_format.meme	NR1D1_MOUSE.H11MO.0.A		RRRNMASTGGGTCAGDRDR	4.43e-51	7.14e-46	3.78e-43	161031	71026	71026	92306	3.12	38437	54.12	46503	50.38
75	Motifs_analysis_10kbp/HOCOMOCOv11_full_MOUSE_mono_meme_format.meme	GLI1_MOUSE.H11MO.0.C		YSTGGGTGGTCY	6.52e-51	7.83e-46	4.15e-43	120011	71026	71026	92306	1.39	43446	61.17	53075	57.5
76	Motifs_analysis_10kbp/HOCOMOCOv11_full_MOUSE_mono_meme_format.meme	PRGR_MOUSE.H11MO.1.A		VRGRACAK	5.66e-50	9.23e-45	4.89e-42	163119	71026	71026	92306	1.88	32489	45.74	38835	42.07
77	Motifs_analysis_10kbp/HOCOMOCOv11_full_MOUSE_mono_meme_format.meme	MXI1_MOUSE.H11MO.1.A		MCACGTGS	1.52e-49	1.19e-44	6.31e-42	78114	71026	71026	92306	1.01	35111	49.43	42236	45.76
78	Motifs_analysis_10kbp/HOCOMOCOv11_full_MOUSE_mono_meme_format.meme	GLIS3_MOUSE.H11MO.0.D		GYGGGGGGTM	2.14e-49	2.23e-44	1.18e-41	104365	71026	71026	92306	1	46739	65.81	57484	62.28
79	Motifs_analysis_10kbp/HOCOMOCOv11_full_MOUSE_mono_meme_format.meme	MITF_MOUSE.H11MO.0.A		YCWYGTGACY	3.29e-49	3.14e-44	1.66e-41	95371	71026	71026	92306	1	42837	60.31	52333	56.7
80	Motifs_analysis_10kbp/HOCOMOCOv11_full_MOUSE_mono_meme_format.meme	ZN335_MOUSE.H11MO.0.A		RGCTGYCYNBVSCKMTGCCTGW	5.52e-49	5.88e-44	3.12e-41	106600	71026	71026	92306	1.03	47383	66.71	58354	63.22
81	Motifs_analysis_10kbp/HOCOMOCOv11_full_MOUSE_mono_meme_format.meme	AP2A_MOUSE.H11MO.0.A		VTRSCCTGRGGC	1.01e-48	1.05e-43	5.54e-41	103267	71026	71026	92306	1	46312	65.2	56941	61.69
82	Motifs_analysis_10kbp/HOCOMOCOv11_full_MOUSE_mono_meme_format.meme	SMAD1_MOUSE.H11MO.0.D		RSCCTGTCTGCC	6.95e-49	1.08e-43	5.73e-41	155628	71026	71026	92306	2.03	54578	76.84	68015	73.68
83	Motifs_analysis_10kbp/HOCOMOCOv11_full_MOUSE_mono_meme_format.meme	NR1H3_MOUSE.H11MO.1.A		CHRRGGTYACTNNAGGTCA	1.52e-48	1.87e-43	9.91e-41	123048	71026	71026	92306	1.19	47300	66.6	58259	63.12
84	Motifs_analysis_10kbp/HOCOMOCOv11_full_MOUSE_mono_meme_format.meme	PAX5_MOUSE.H11MO.0.A		VDRVKCAGYSRAGCGTGAC	2.93e-48	1.88e-43	9.96e-41	64102	71026	71026	92306	1.01	29066	40.92	34503	37.38
85	Motifs_analysis_10kbp/HOCOMOCOv11_full_MOUSE_mono_meme_format.meme	E2F6_MOUSE.H11MO.0.A		NKGGCGGGARRG	1.55e-48	2.03e-43	1.07e-40	131111	71026	71026	92306	1.38	50809	71.54	62944	68.19
86	Motifs_analysis_10kbp/HOCOMOCOv11_full_MOUSE_mono_meme_format.meme	ASCL1_MOUSE.H11MO.0.A		CWSCASCTGCYBCY	2.24e-48	2.94e-43	1.56e-40	131227	71026	71026	92306	1.87	48084	67.7	59308	64.25
87	Motifs_analysis_10kbp/HOCOMOCOv11_full_MOUSE_mono_meme_format.meme	ZN322_MOUSE.H11MO.0.B		GAGCCTGSTACWSWGCCTGR	5.03e-48	4.85e-43	2.57e-40	96550	71026	71026	92306	1.01	43404	61.11	53122	57.55
88	Motifs_analysis_10kbp/HOCOMOCOv11_full_MOUSE_mono_meme_format.meme	THA_MOUSE.H11MO.0.C		RRGGTCABHTRAGGWCA	5.02e-47	5.47e-42	2.9e-39	108988	71026	71026	92306	1.01	48634	68.47	60088	65.1
89	Motifs_analysis_10kbp/HOCOMOCOv11_full_MOUSE_mono_meme_format.meme	SALL4_MOUSE.H11MO.0.A		GSDGGGWGGG	4.64e-47	7.52e-42	3.98e-39	161998	71026	71026	92306	5.66	42092	59.26	51431	55.72
90	Motifs_analysis_10kbp/HOCOMOCOv11_full_MOUSE_mono_meme_format.meme	SNAI2_MOUSE.H11MO.0.A		RRCAGGTGCNB	2.17e-46	2.55e-41	1.35e-38	117576	71026	71026	92306	1.69	40772	57.4	49724	53.87
91	Motifs_analysis_10kbp/HOCOMOCOv11_full_MOUSE_mono_meme_format.meme	COT1_MOUSE.H11MO.1.C		GKBCAAAGGTCA	3.39e-46	4.47e-41	2.37e-38	131621	71026	71026	92306	1.12	53908	75.9	67195	72.8
92	Motifs_analysis_10kbp/HOCOMOCOv11_full_MOUSE_mono_meme_format.meme	TAF1_MOUSE.H11MO.0.A		VAARAWGGCGGMGG	3.03e-46	4.6e-41	2.44e-38	151801	71026	71026	92306	1.57	53059	74.7	66047	71.55
93	Motifs_analysis_10kbp/HOCOMOCOv11_full_MOUSE_mono_meme_format.meme	SUH_MOUSE.H11MO.0.A		BYSTGGGAAAV	3.07e-46	4.85e-41	2.57e-38	157658	71026	71026	92306	1.93	42981	60.51	52630	57.02
94	Motifs_analysis_10kbp/HOCOMOCOv11_full_MOUSE_mono_meme_format.meme	SIX4_MOUSE.H11MO.0.C		WGWAACCTGASMSY	1.87e-45	2.97e-40	1.57e-37	159113	71026	71026	92306	1.4	50895	71.66	63165	68.43
95	Motifs_analysis_10kbp/HOCOMOCOv11_full_MOUSE_mono_meme_format.meme	ITF2_MOUSE.H11MO.0.B		VCAGGTGCD	3.97e-45	4.28e-40	2.27e-37	107870	71026	71026	92306	1.52	37201	52.38	45110	48.87
96	Motifs_analysis_10kbp/HOCOMOCOv11_full_MOUSE_mono_meme_format.meme	TLX1_MOUSE.H11MO.0.D		YYGGYAMBDDGCCAAGR	7.55e-45	5.89e-40	3.12e-37	77905	71026	71026	92306	1.01	34898	49.13	42132	45.64
97	Motifs_analysis_10kbp/HOCOMOCOv11_full_MOUSE_mono_meme_format.meme	SP1_MOUSE.H11MO.1.A		GGGGGCGGGGC	1.86e-44	2.81e-39	1.49e-36	151197	71026	71026	92306	5.06	44750	63.01	55028	59.61
98	Motifs_analysis_10kbp/HOCOMOCOv11_full_MOUSE_mono_meme_format.meme	RXRA_MOUSE.H11MO.2.A		RRGGTCAAGG	2.39e-44	3.37e-39	1.79e-36	141261	71026	71026	92306	2.45	35683	50.24	43168	46.77
99	Motifs_analysis_10kbp/HOCOMOCOv11_full_MOUSE_mono_meme_format.meme	MAFG_MOUSE.H11MO.1.A		TGCTGAGT	4.44e-44	7.05e-39	3.74e-36	158843	71026	71026	92306	1.66	48805	68.71	60421	65.46
100	Motifs_analysis_10kbp/HOCOMOCOv11_full_MOUSE_mono_meme_format.meme	COT2_MOUSE.H11MO.0.A		BMARAGGTCARRR	4.87e-44	7.25e-39	3.84e-36	148632	71026	71026	92306	1.82	42975	60.51	52704	57.1
101	Motifs_analysis_10kbp/HOCOMOCOv11_full_MOUSE_mono_meme_format.meme	NR1D2_MOUSE.H11MO.0.A		RRRDAWGTRRGTCASDRRR	8.19e-44	1.31e-38	6.96e-36	160517	71026	71026	92306	2.32	54833	77.2	68526	74.24
102	Motifs_analysis_10kbp/HOCOMOCOv11_full_MOUSE_mono_meme_format.meme	NR5A2_MOUSE.H11MO.0.A		KBYCAAGGYCA	1.07e-43	1.44e-38	7.61e-36	134327	71026	71026	92306	1.07	58358	82.16	73333	79.45
103	Motifs_analysis_10kbp/HOCOMOCOv11_full_MOUSE_mono_meme_format.meme	MYF5_MOUSE.H11MO.0.D		SCAGCTGTYHY	1.59e-43	2.36e-38	1.25e-35	148692	71026	71026	92306	1.78	46914	66.05	57927	62.76
104	Motifs_analysis_10kbp/HOCOMOCOv11_full_MOUSE_mono_meme_format.meme	NR0B1_MOUSE.H11MO.0.D		GMGKGGGASR	3.06e-43	3.51e-38	1.86e-35	115008	71026	71026	92306	1.11	47099	66.31	58183	63.03
105	Motifs_analysis_10kbp/HOCOMOCOv11_full_MOUSE_mono_meme_format.meme	MYOD1_MOUSE.H11MO.0.A		VCAGCTGTYBCYSYC	3.89e-43	5.24e-38	2.78e-35	134637	71026	71026	92306	1.63	52877	74.45	65908	71.4
106	Motifs_analysis_10kbp/HOCOMOCOv11_full_MOUSE_mono_meme_format.meme	FLI1_MOUSE.H11MO.0.A		GGVRCCGGAAGYGS	8.16e-43	9.14e-38	4.84e-35	111999	71026	71026	92306	1.22	44335	62.42	54542	59.09
107	Motifs_analysis_10kbp/HOCOMOCOv11_full_MOUSE_mono_meme_format.meme	NR2C2_MOUSE.H11MO.0.A		RGGTCARAGGTCA	6.55e-43	9.83e-38	5.21e-35	150127	71026	71026	92306	1.54	52382	73.75	65250	70.69
108	Motifs_analysis_10kbp/HOCOMOCOv11_full_MOUSE_mono_meme_format.meme	RXRA_MOUSE.H11MO.1.A		RGRDSRKSARRAGKTCAAGGYC	8.04e-43	1.16e-37	6.14e-35	143972	71026	71026	92306	1.79	53522	75.36	66788	72.35
109	Motifs_analysis_10kbp/HOCOMOCOv11_full_MOUSE_mono_meme_format.meme	VDR_MOUSE.H11MO.0.A		RRGGTCABYGRGKTCA	3.23e-41	3.42e-36	1.81e-33	105955	71026	71026	92306	1.3	37906	53.37	46178	50.03
110	Motifs_analysis_10kbp/HOCOMOCOv11_full_MOUSE_mono_meme_format.meme	RXRB_MOUSE.H11MO.0.C		TSAGGTCASR	4.78e-41	6.52e-36	3.46e-33	136430	71026	71026	92306	1.2	52643	74.12	65667	71.14
111	Motifs_analysis_10kbp/HOCOMOCOv11_full_MOUSE_mono_meme_format.meme	TFDP1_MOUSE.H11MO.0.D		RRRRGGCGGGAARN	1.54e-40	2.03e-35	1.07e-32	131887	71026	71026	92306	1.31	51499	72.51	64150	69.5
112	Motifs_analysis_10kbp/HOCOMOCOv11_full_MOUSE_mono_meme_format.meme	SP2_MOUSE.H11MO.1.C		RGGRGGCGGGGC	1.47e-40	2.07e-35	1.1e-32	140976	71026	71026	92306	1.91	53198	74.9	66431	71.97
113	Motifs_analysis_10kbp/HOCOMOCOv11_full_MOUSE_mono_meme_format.meme	BHA15_MOUSE.H11MO.0.A		SSAGCAGCTGG	2.13e-40	2.84e-35	1.51e-32	133284	71026	71026	92306	2.23	38748	54.55	47308	51.25
114	Motifs_analysis_10kbp/HOCOMOCOv11_full_MOUSE_mono_meme_format.meme	MYOG_MOUSE.H11MO.0.A		CHSCAGCTGYYYB	3.07e-40	3.84e-35	2.03e-32	124927	71026	71026	92306	2.23	39291	55.32	48023	52.03
115	Motifs_analysis_10kbp/HOCOMOCOv11_full_MOUSE_mono_meme_format.meme	ELK4_MOUSE.H11MO.0.B		SRRCCGGAAGYRG	3.9e-40	4.98e-35	2.64e-32	127736	71026	71026	92306	1.45	40527	57.06	49643	53.78
116	Motifs_analysis_10kbp/HOCOMOCOv11_full_MOUSE_mono_meme_format.meme	MAFA_MOUSE.H11MO.0.D		BTGCTGASTCWGB	9.45e-40	1.46e-34	7.75e-32	154810	71026	71026	92306	1.56	52168	73.45	65076	70.5
117	Motifs_analysis_10kbp/HOCOMOCOv11_full_MOUSE_mono_meme_format.meme	PKNX1_MOUSE.H11MO.0.A		TGABTGRCAGS	1.79e-39	1.92e-34	1.02e-31	107594	71026	71026	92306	1	47863	67.39	59340	64.29
118	Motifs_analysis_10kbp/HOCOMOCOv11_full_MOUSE_mono_meme_format.meme	RARA_MOUSE.H11MO.2.A		RGGTCANSRRVAGGTCA	5.77e-39	5.57e-34	2.95e-31	96532	71026	71026	92306	1.01	42863	60.35	52754	57.15
119	Motifs_analysis_10kbp/HOCOMOCOv11_full_MOUSE_mono_meme_format.meme	TF2L1_MOUSE.H11MO.1.C		RRACTGGYTY	5.94e-39	7.63e-34	4.05e-31	128518	71026	71026	92306	1.14	50564	71.19	62958	68.21
120	Motifs_analysis_10kbp/HOCOMOCOv11_full_MOUSE_mono_meme_format.meme	KLF8_MOUSE.H11MO.0.C		CAGGGKGTG	2.09e-38	2.13e-33	1.13e-30	101671	71026	71026	92306	1.03	44836	63.13	55375	59.99
121	Motifs_analysis_10kbp/HOCOMOCOv11_full_MOUSE_mono_meme_format.meme	COE1_MOUSE.H11MO.0.A		RGYCCCWGGGGAS	4.42e-38	4.34e-33	2.3e-30	98234	71026	71026	92306	1.18	40967	57.68	50302	54.49
122	Motifs_analysis_10kbp/HOCOMOCOv11_full_MOUSE_mono_meme_format.meme	RARA_MOUSE.H11MO.1.A		GGRRGRTSMRRAGKTCAAGG	3.67e-38	5.48e-33	2.9e-30	149094	71026	71026	92306	2.16	53450	75.25	66857	72.43
123	Motifs_analysis_10kbp/HOCOMOCOv11_full_MOUSE_mono_meme_format.meme	EGR4_MOUSE.H11MO.0.D		GGSGGYRGGGM	1.02e-37	1.32e-32	6.98e-30	128669	71026	71026	92306	4.26	37674	53.04	46017	49.85
124	Motifs_analysis_10kbp/HOCOMOCOv11_full_MOUSE_mono_meme_format.meme	ERR3_MOUSE.H11MO.0.C		YCAAGGTCAC	9.96e-38	1.34e-32	7.08e-30	134089	71026	71026	92306	1.73	38422	54.1	46991	50.91
125	Motifs_analysis_10kbp/HOCOMOCOv11_full_MOUSE_mono_meme_format.meme	SALL1_MOUSE.H11MO.0.D		DGGRGGSWGGGGSRRGS	1.05e-37	1.71e-32	9.05e-30	162961	71026	71026	92306	19.3	53578	75.43	67046	72.63
126	Motifs_analysis_10kbp/HOCOMOCOv11_full_MOUSE_mono_meme_format.meme	MECP2_MOUSE.H11MO.0.C		SCCGGRR	9.7e-37	2.81e-32	1.49e-29	28957	71026	71026	92306	1	13453	18.94	15267	16.54
127	Motifs_analysis_10kbp/HOCOMOCOv11_full_MOUSE_mono_meme_format.meme	KLF4_MOUSE.H11MO.0.A		KRRRVWGGGTGKGGC	4e-37	6.33e-32	3.36e-29	158228	71026	71026	92306	4.6	41671	58.67	51264	55.54
128	Motifs_analysis_10kbp/HOCOMOCOv11_full_MOUSE_mono_meme_format.meme	MYOD1_MOUSE.H11MO.1.A		SCAGCTGYYSC	5.35e-37	6.47e-32	3.43e-29	121025	71026	71026	92306	2.07	38230	53.83	46771	50.67
129	Motifs_analysis_10kbp/HOCOMOCOv11_full_MOUSE_mono_meme_format.meme	ATOH1_MOUSE.H11MO.0.B		RRCAGMTGG	5.69e-37	8.07e-32	4.28e-29	141859	71026	71026	92306	3.1	27104	38.16	32417	35.12
130	Motifs_analysis_10kbp/HOCOMOCOv11_full_MOUSE_mono_meme_format.meme	WT1_MOUSE.H11MO.1.A		GWGGGAGGAGS	5.47e-37	8.79e-32	4.66e-29	160771	71026	71026	92306	3.34	51785	72.91	64666	70.06
131	Motifs_analysis_10kbp/HOCOMOCOv11_full_MOUSE_mono_meme_format.meme	RARB_MOUSE.H11MO.0.D		SAGGTCAVVVV	3.42e-36	4.47e-31	2.37e-28	130895	71026	71026	92306	1.53	46897	66.03	58189	63.04
132	Motifs_analysis_10kbp/HOCOMOCOv11_full_MOUSE_mono_meme_format.meme	MEIS1_MOUSE.H11MO.1.A		BTGHTGACAGVW	4.28e-36	6.49e-31	3.44e-28	151715	71026	71026	92306	1.29	56571	79.65	71148	77.08
133	Motifs_analysis_10kbp/HOCOMOCOv11_full_MOUSE_mono_meme_format.meme	E2F3_MOUSE.H11MO.0.A		GGGCGGGARS	1.14e-34	8.59e-30	4.55e-27	75434	71026	71026	92306	1.01	33832	47.63	41160	44.59
134	Motifs_analysis_10kbp/HOCOMOCOv11_full_MOUSE_mono_meme_format.meme	KLF3_MOUSE.H11MO.0.A		GGRGVDGGGCGGGGCYGGG	7.44e-35	1.09e-29	5.8e-27	147078	71026	71026	92306	11.4	34427	48.47	41922	45.42
135	Motifs_analysis_10kbp/HOCOMOCOv11_full_MOUSE_mono_meme_format.meme	SP4_MOUSE.H11MO.0.B		SRGVARGRGGCGGRGCHDRR	2.11e-34	3.33e-29	1.77e-26	158154	71026	71026	92306	6.72	49431	69.6	61626	66.76
136	Motifs_analysis_10kbp/HOCOMOCOv11_full_MOUSE_mono_meme_format.meme	MAX_MOUSE.H11MO.0.A		SVSCACGTGGC	7.39e-34	4.03e-29	2.14e-26	54570	71026	71026	92306	1.01	24732	34.82	29519	31.98
137	Motifs_analysis_10kbp/HOCOMOCOv11_full_MOUSE_mono_meme_format.meme	KLF5_MOUSE.H11MO.0.A		RGGGSWGGGHGGGGC	4.16e-34	6.45e-29	3.42e-26	154936	71026	71026	92306	3.83	54885	77.27	68941	74.69
138	Motifs_analysis_10kbp/HOCOMOCOv11_full_MOUSE_mono_meme_format.meme	CTCFL_MOUSE.H11MO.0.A		GCCRSCAGGGGGCGCYVB	3.91e-33	1.73e-28	9.15e-26	44142	71026	71026	92306	1.02	20148	28.37	23743	25.72
139	Motifs_analysis_10kbp/HOCOMOCOv11_full_MOUSE_mono_meme_format.meme	SP2_MOUSE.H11MO.0.B		GGSSVGGGGGCGGGGCCDGSGS	9.49e-33	1.33e-27	7.02e-25	139574	71026	71026	92306	3.74	49548	69.76	61850	67.01
140	Motifs_analysis_10kbp/HOCOMOCOv11_full_MOUSE_mono_meme_format.meme	P73_MOUSE.H11MO.0.B		RRRCAWGYCCARRCWTGYC	1.63e-32	1.61e-27	8.54e-25	98543	71026	71026	92306	1.01	43838	61.72	54307	58.83
141	Motifs_analysis_10kbp/HOCOMOCOv11_full_MOUSE_mono_meme_format.meme	ZEP2_MOUSE.H11MO.0.D		GGYDGGGWAACCSS	2.8e-32	1.86e-27	9.87e-25	66603	71026	71026	92306	1	30112	42.4	36467	39.51
142	Motifs_analysis_10kbp/HOCOMOCOv11_full_MOUSE_mono_meme_format.meme	NKX21_MOUSE.H11MO.0.A		TBTTGAGTGS	2e-32	2.74e-27	1.45e-24	136768	71026	71026	92306	1.3	46025	64.8	57194	61.96
143	Motifs_analysis_10kbp/HOCOMOCOv11_full_MOUSE_mono_meme_format.meme	RXRA_MOUSE.H11MO.0.A		RRGRKSRDRAGKTCAAGGYCA	2.75e-32	3.96e-27	2.1e-24	143802	71026	71026	92306	1.03	63012	88.72	80110	86.79
144	Motifs_analysis_10kbp/HOCOMOCOv11_full_MOUSE_mono_meme_format.meme	TBX5_MOUSE.H11MO.0.D		AGGTGTGA	3.44e-32	4.81e-27	2.55e-24	139789	71026	71026	92306	1.56	37035	52.14	45423	49.21
145	Motifs_analysis_10kbp/HOCOMOCOv11_full_MOUSE_mono_meme_format.meme	KLF1_MOUSE.H11MO.0.A		DGGGYGKGGCYGGG	4.7e-32	6.69e-27	3.55e-24	142393	71026	71026	92306	6.07	40333	56.79	49730	53.88
146	Motifs_analysis_10kbp/HOCOMOCOv11_full_MOUSE_mono_meme_format.meme	CTCF_MOUSE.H11MO.0.A		YGGCCASCAGRGGGCGCYVB	1.53e-31	8.41e-27	4.46e-24	54877	71026	71026	92306	1.03	24794	34.91	29694	32.17
147	Motifs_analysis_10kbp/HOCOMOCOv11_full_MOUSE_mono_meme_format.meme	NR6A1_MOUSE.H11MO.0.D		AAGKYCAAGKTCA	7.39e-32	1.15e-26	6.08e-24	155258	71026	71026	92306	1.51	58772	82.75	74292	80.48
148	Motifs_analysis_10kbp/HOCOMOCOv11_full_MOUSE_mono_meme_format.meme	HEY2_MOUSE.H11MO.0.D		GKBGGCWCGTGGCHTBV	8.22e-31	3.61e-26	1.91e-23	43927	71026	71026	92306	1.01	20078	28.27	23746	25.73
149	Motifs_analysis_10kbp/HOCOMOCOv11_full_MOUSE_mono_meme_format.meme	PURA_MOUSE.H11MO.0.D		GGWRKKGGDGGGCVKGG	2.68e-31	4.29e-26	2.28e-23	160066	71026	71026	92306	4.58	54666	76.97	68755	74.49
150	Motifs_analysis_10kbp/HOCOMOCOv11_full_MOUSE_mono_meme_format.meme	NDF2_MOUSE.H11MO.0.A		RRCAGATGGY	6.42e-31	9.07e-26	4.81e-23	141288	71026	71026	92306	1.7	46221	65.08	57519	62.31
151	Motifs_analysis_10kbp/HOCOMOCOv11_full_MOUSE_mono_meme_format.meme	ZBT18_MOUSE.H11MO.0.D		KCCAGMTGTKB	1.05e-30	1.48e-25	7.83e-23	140582	71026	71026	92306	1.38	51018	71.83	63894	69.22
152	Motifs_analysis_10kbp/HOCOMOCOv11_full_MOUSE_mono_meme_format.meme	MYB_MOUSE.H11MO.0.A		RGWGRCAGTTRG	2.92e-30	2.78e-25	1.47e-22	95350	71026	71026	92306	1.01	42250	59.49	52322	56.68
153	Motifs_analysis_10kbp/HOCOMOCOv11_full_MOUSE_mono_meme_format.meme	COT1_MOUSE.H11MO.0.B		CAAAGGTCA	2.3e-30	3.1e-25	1.65e-22	135127	71026	71026	92306	1.24	48934	68.9	61136	66.23
154	Motifs_analysis_10kbp/HOCOMOCOv11_full_MOUSE_mono_meme_format.meme	SP5_MOUSE.H11MO.1.C		GRRGDGGGAGGRG	2.96e-30	4.79e-25	2.54e-22	161830	71026	71026	92306	6.24	52541	73.97	65947	71.44
155	Motifs_analysis_10kbp/HOCOMOCOv11_full_MOUSE_mono_meme_format.meme	MAFB_MOUSE.H11MO.0.B		TGCTGASTYAD	8.69e-30	1.38e-24	7.29e-22	158371	71026	71026	92306	1.41	54748	77.08	68926	74.67
156	Motifs_analysis_10kbp/HOCOMOCOv11_full_MOUSE_mono_meme_format.meme	BHE41_MOUSE.H11MO.0.D		WSVRKSYCACGTGMWGRRRV	1.57e-29	1.51e-24	8e-22	96482	71026	71026	92306	1	43048	60.61	53403	57.85
157	Motifs_analysis_10kbp/HOCOMOCOv11_full_MOUSE_mono_meme_format.meme	ERR2_MOUSE.H11MO.0.A		RAGTTCAAGGTCAYMYW	1.35e-29	1.72e-24	9.14e-22	127562	71026	71026	92306	1.61	48711	68.58	60874	65.95
158	Motifs_analysis_10kbp/HOCOMOCOv11_full_MOUSE_mono_meme_format.meme	PLAG1_MOUSE.H11MO.0.D		GGRGGSMHNWVKAGGGG	1.73e-29	2.43e-24	1.29e-21	140470	71026	71026	92306	2.3	50058	70.48	62668	67.89
159	Motifs_analysis_10kbp/HOCOMOCOv11_full_MOUSE_mono_meme_format.meme	TWST1_MOUSE.H11MO.1.B		VACATCTGGWW	8.67e-29	1.34e-23	7.11e-21	154852	71026	71026	92306	1.68	45757	64.42	57003	61.75
160	Motifs_analysis_10kbp/HOCOMOCOv11_full_MOUSE_mono_meme_format.meme	OLIG2_MOUSE.H11MO.0.A		CCAKCTGYTYYYYWBCHB	9.35e-29	1.49e-23	7.9e-21	159359	71026	71026	92306	2.12	50278	70.79	62993	68.24
161	Motifs_analysis_10kbp/HOCOMOCOv11_full_MOUSE_mono_meme_format.meme	PRD14_MOUSE.H11MO.0.A		RRDGTTAGAGMCCYKG	1.76e-28	1.74e-23	9.2e-21	98535	71026	71026	92306	1.01	43669	61.48	54268	58.79
162	Motifs_analysis_10kbp/HOCOMOCOv11_full_MOUSE_mono_meme_format.meme	ETS1_MOUSE.H11MO.0.A		VRRRCMGGAAGTGG	3.46e-28	4.74e-23	2.51e-20	136868	71026	71026	92306	1.86	44279	62.34	55084	59.68
163	Motifs_analysis_10kbp/HOCOMOCOv11_full_MOUSE_mono_meme_format.meme	MAZ_MOUSE.H11MO.1.A		RRGGGAGGGGS	3.75e-28	5.71e-23	3.03e-20	152220	71026	71026	92306	3.69	55862	78.65	70492	76.37
164	Motifs_analysis_10kbp/HOCOMOCOv11_full_MOUSE_mono_meme_format.meme	P53_MOUSE.H11MO.1.A		RGRCATGYCYRGG	8.17e-28	7.31e-23	3.87e-20	89421	71026	71026	92306	1.02	39504	55.62	48844	52.92
165	Motifs_analysis_10kbp/HOCOMOCOv11_full_MOUSE_mono_meme_format.meme	MYCN_MOUSE.H11MO.0.A		SCACGTGG	1.7e-27	8.23e-23	4.36e-20	48494	71026	71026	92306	1	22075	31.08	26412	28.61
166	Motifs_analysis_10kbp/HOCOMOCOv11_full_MOUSE_mono_meme_format.meme	PPARG_MOUSE.H11MO.1.A		BCARAGGTCA	7.16e-28	1.12e-22	5.93e-20	156359	71026	71026	92306	1.61	50328	70.86	63099	68.36
167	Motifs_analysis_10kbp/HOCOMOCOv11_full_MOUSE_mono_meme_format.meme	RUNX3_MOUSE.H11MO.0.A		KKCTGTGGTTWS	1.24e-27	1.7e-22	8.99e-20	136460	71026	71026	92306	1.02	59754	84.13	75785	82.1
168	Motifs_analysis_10kbp/HOCOMOCOv11_full_MOUSE_mono_meme_format.meme	HESX1_MOUSE.H11MO.0.D		ABSYGGCWMRTRRMMT	6.04e-27	2.91e-22	1.54e-19	48139	71026	71026	92306	1.01	21657	30.49	25906	28.07
169	Motifs_analysis_10kbp/HOCOMOCOv11_full_MOUSE_mono_meme_format.meme	NR1I3_MOUSE.H11MO.1.D		RAGKTCAB	3.2e-27	4.42e-22	2.34e-19	138240	71026	71026	92306	1.24	46388	65.31	57909	62.74
170	Motifs_analysis_10kbp/HOCOMOCOv11_full_MOUSE_mono_meme_format.meme	SP3_MOUSE.H11MO.0.B		SGVVGGGGGCGGGGCBRGSS	3.51e-27	5.46e-22	2.89e-19	155462	71026	71026	92306	15.1	43494	61.24	54100	58.61
171	Motifs_analysis_10kbp/HOCOMOCOv11_full_MOUSE_mono_meme_format.meme	RFX1_MOUSE.H11MO.0.A		SSSSCBGTTGCCAKGGVRACSS	1.97e-26	8.2e-22	4.35e-19	41583	71026	71026	92306	1.01	18954	26.69	22509	24.39
172	Motifs_analysis_10kbp/HOCOMOCOv11_full_MOUSE_mono_meme_format.meme	HNF4G_MOUSE.H11MO.0.C		VRGKBCAAAGKYCA	7.76e-27	8.57e-22	4.54e-19	110474	71026	71026	92306	1.02	48398	68.14	60585	65.63
173	Motifs_analysis_10kbp/HOCOMOCOv11_full_MOUSE_mono_meme_format.meme	RXRG_MOUSE.H11MO.0.B		GRGGRTCARRAGKTCAAGGTCA	1.01e-26	1.22e-21	6.45e-19	120817	71026	71026	92306	1.01	53442	75.24	67304	72.91
174	Motifs_analysis_10kbp/HOCOMOCOv11_full_MOUSE_mono_meme_format.meme	TBX20_MOUSE.H11MO.0.C		DRGTGHTGACAGSH	1.7e-26	1.92e-21	1.02e-18	113362	71026	71026	92306	1.07	47774	67.26	59775	64.76
175	Motifs_analysis_10kbp/HOCOMOCOv11_full_MOUSE_mono_meme_format.meme	KLF6_MOUSE.H11MO.0.B		GSRRGGGHGGGGMHGGGRV	2.55e-26	4.08e-21	2.16e-18	159848	71026	71026	92306	8.38	50659	71.32	63610	68.91
176	Motifs_analysis_10kbp/HOCOMOCOv11_full_MOUSE_mono_meme_format.meme	SP4_MOUSE.H11MO.1.B		GRRRGGGGMGGGGCBK	3.01e-26	4.59e-21	2.43e-18	152318	71026	71026	92306	4.96	51552	72.58	64802	70.2
177	Motifs_analysis_10kbp/HOCOMOCOv11_full_MOUSE_mono_meme_format.meme	NGN2_MOUSE.H11MO.0.C		RBARCAGATGGB	5e-26	6.28e-21	3.33e-18	125559	71026	71026	92306	1.59	41873	58.95	52030	56.37
178	Motifs_analysis_10kbp/HOCOMOCOv11_full_MOUSE_mono_meme_format.meme	AP2D_MOUSE.H11MO.0.D		CGCCYGVGGCSCGT	4.76e-25	1.42e-20	7.53e-18	29861	71026	71026	92306	1.02	13668	19.24	15936	17.26
179	Motifs_analysis_10kbp/HOCOMOCOv11_full_MOUSE_mono_meme_format.meme	GABPA_MOUSE.H11MO.0.A		GGVRCCGGAAGTGV	3.06e-24	1.91e-19	1.01e-16	62483	71026	71026	92306	1.01	27905	39.29	34008	36.84
180	Motifs_analysis_10kbp/HOCOMOCOv11_full_MOUSE_mono_meme_format.meme	TF2L1_MOUSE.H11MO.0.C		RDCYRGTTYHRDCYRGYTY	3.51e-24	2.27e-19	1.21e-16	64862	71026	71026	92306	1	29190	41.1	35662	38.63
181	Motifs_analysis_10kbp/HOCOMOCOv11_full_MOUSE_mono_meme_format.meme	MAF_MOUSE.H11MO.1.A		YTGCTGASW	2.96e-24	4.54e-19	2.41e-16	153494	71026	71026	92306	2.35	27565	38.81	33571	36.37
182	Motifs_analysis_10kbp/HOCOMOCOv11_full_MOUSE_mono_meme_format.meme	ERG_MOUSE.H11MO.0.A		VVRCMGGAAGYRVV	7.37e-24	1.08e-18	5.74e-16	147073	71026	71026	92306	2.36	35448	49.91	43764	47.41
183	Motifs_analysis_10kbp/HOCOMOCOv11_full_MOUSE_mono_meme_format.meme	HAND1_MOUSE.H11MO.0.C		RGSYCTGGYYWNTSTCA	9.81e-24	1.44e-18	7.64e-16	146836	71026	71026	92306	1.82	45377	63.89	56748	61.48
184	Motifs_analysis_10kbp/HOCOMOCOv11_full_MOUSE_mono_meme_format.meme	GCM1_MOUSE.H11MO.0.D		HWVATGCKGGYMBK	2.1e-23	1.63e-18	8.65e-16	77797	71026	71026	92306	1.02	34059	47.95	41987	45.49
185	Motifs_analysis_10kbp/HOCOMOCOv11_full_MOUSE_mono_meme_format.meme	MAFK_MOUSE.H11MO.1.A		TGCTGAGTCAGCA	2.54e-23	2.72e-18	1.44e-15	106934	71026	71026	92306	1.07	45575	64.17	57030	61.78
186	Motifs_analysis_10kbp/HOCOMOCOv11_full_MOUSE_mono_meme_format.meme	NR2C1_MOUSE.H11MO.0.C		GSYVAGAGGTCAB	3.58e-23	3.4e-18	1.8e-15	94911	71026	71026	92306	1.04	41312	58.16	51442	55.73
187	Motifs_analysis_10kbp/HOCOMOCOv11_full_MOUSE_mono_meme_format.meme	ETV4_MOUSE.H11MO.0.B		SAGGAAGT	2.34e-23	3.77e-18	2e-15	160884	71026	71026	92306	1.88	36327	51.15	44932	48.68
188	Motifs_analysis_10kbp/HOCOMOCOv11_full_MOUSE_mono_meme_format.meme	HIC1_MOUSE.H11MO.0.C		GGGKTGCCC	6.51e-23	3.94e-18	2.09e-15	60538	71026	71026	92306	1	27179	38.27	33144	35.91
189	Motifs_analysis_10kbp/HOCOMOCOv11_full_MOUSE_mono_meme_format.meme	E2F4_MOUSE.H11MO.1.A		GGCGGGAADTTBNR	8.12e-22	1.95e-17	1.03e-14	23962	71026	71026	92306	1	11060	15.57	12819	13.89
190	Motifs_analysis_10kbp/HOCOMOCOv11_full_MOUSE_mono_meme_format.meme	MBD2_MOUSE.H11MO.0.B		SSGKCCGGMGR	9.08e-22	2.07e-17	1.1e-14	22767	71026	71026	92306	1	10553	14.86	12193	13.21
191	Motifs_analysis_10kbp/HOCOMOCOv11_full_MOUSE_mono_meme_format.meme	ZBT17_MOUSE.H11MO.0.A		GGSGGHGGGGGAGGGGMGG	1.5e-22	2.33e-17	1.24e-14	155766	71026	71026	92306	7.75	56156	79.06	71129	77.06
192	Motifs_analysis_10kbp/HOCOMOCOv11_full_MOUSE_mono_meme_format.meme	RUNX2_MOUSE.H11MO.0.A		BYCTGTGGTTWB	2.99e-22	4.34e-17	2.3e-14	144812	71026	71026	92306	1.44	52707	74.21	66530	72.08
193	Motifs_analysis_10kbp/HOCOMOCOv11_full_MOUSE_mono_meme_format.meme	NDF1_MOUSE.H11MO.0.A		RRCAGATGGY	6.05e-22	7.65e-17	4.05e-14	126498	71026	71026	92306	1.16	52128	73.39	65774	71.26
194	Motifs_analysis_10kbp/HOCOMOCOv11_full_MOUSE_mono_meme_format.meme	PBX1_MOUSE.H11MO.0.A		TGAKTGACAGS	8.93e-22	7.79e-17	4.13e-14	87168	71026	71026	92306	1	38851	54.7	48303	52.33
195	Motifs_analysis_10kbp/HOCOMOCOv11_full_MOUSE_mono_meme_format.meme	PEBB_MOUSE.H11MO.0.C		TYTGTGGTYWB	6.94e-22	9.87e-17	5.23e-14	142304	71026	71026	92306	1.43	46974	66.14	58949	63.86
196	Motifs_analysis_10kbp/HOCOMOCOv11_full_MOUSE_mono_meme_format.meme	RARA_MOUSE.H11MO.0.A		GGRTCARRAGTTCAAGGTCA	1e-21	1.04e-16	5.5e-14	103345	71026	71026	92306	7.31	27193	38.29	33224	35.99
197	Motifs_analysis_10kbp/HOCOMOCOv11_full_MOUSE_mono_meme_format.meme	ELF1_MOUSE.H11MO.0.A		SRACCCGGAAGTGS	4.63e-21	2.73e-16	1.45e-13	58955	71026	71026	92306	1.01	26371	37.13	32205	34.89
198	Motifs_analysis_10kbp/HOCOMOCOv11_full_MOUSE_mono_meme_format.meme	BMAL1_MOUSE.H11MO.0.A		MCACGTGMC	6.04e-21	3.44e-16	1.83e-13	57034	71026	71026	92306	1.01	25467	35.86	31053	33.64
199	Motifs_analysis_10kbp/HOCOMOCOv11_full_MOUSE_mono_meme_format.meme	EGR2_MOUSE.H11MO.0.A		KGHGTGGGHGGGGG	3.21e-21	4.99e-16	2.64e-13	155436	71026	71026	92306	3.24	56119	79.01	71141	77.07
200	Motifs_analysis_10kbp/HOCOMOCOv11_full_MOUSE_mono_meme_format.meme	PPARG_MOUSE.H11MO.0.A		AWSTRGGKCAAAGGKCA	5.54e-21	8.34e-16	4.42e-13	150462	71026	71026	92306	1.78	46168	65	57935	62.76
201	Motifs_analysis_10kbp/HOCOMOCOv11_full_MOUSE_mono_meme_format.meme	PPARA_MOUSE.H11MO.0.A		AASTRGGKSAAAGGTCA	1.13e-20	1.53e-15	8.1e-13	135834	71026	71026	92306	1	59749	84.12	76057	82.4
202	Motifs_analysis_10kbp/HOCOMOCOv11_full_MOUSE_mono_meme_format.meme	PPARD_MOUSE.H11MO.0.D		YAGGNBAAAGGTCA	1.57e-20	1.79e-15	9.49e-13	113945	71026	71026	92306	1.22	43308	60.97	54201	58.72
203	Motifs_analysis_10kbp/HOCOMOCOv11_full_MOUSE_mono_meme_format.meme	ETV6_MOUSE.H11MO.0.C		RCAGGAARK	3.63e-20	5.93e-15	3.14e-12	163232	71026	71026	92306	2.82	39772	56	49595	53.73
204	Motifs_analysis_10kbp/HOCOMOCOv11_full_MOUSE_mono_meme_format.meme	PAX8_MOUSE.H11MO.0.D		BTVAYTSRMGYRKR	3.61e-19	8.79e-15	4.66e-12	24332	71026	71026	92306	1.01	10968	15.44	12809	13.88
205	Motifs_analysis_10kbp/HOCOMOCOv11_full_MOUSE_mono_meme_format.meme	P63_MOUSE.H11MO.0.B		DRCAWGYCCAGRCWTGYYB	2.78e-19	1.84e-14	9.77e-12	66334	71026	71026	92306	1	29721	41.85	36610	39.66
206	Motifs_analysis_10kbp/HOCOMOCOv11_full_MOUSE_mono_meme_format.meme	ETV5_MOUSE.H11MO.0.D		RRRSAGGAARDGRV	1.18e-19	1.93e-14	1.02e-11	163294	71026	71026	92306	4.11	53680	75.58	67957	73.62
207	Motifs_analysis_10kbp/HOCOMOCOv11_full_MOUSE_mono_meme_format.meme	RFX2_MOUSE.H11MO.0.A		SGSNGTTGCCATGGMRACSRGD	9.08e-19	4.07e-14	2.16e-11	44788	71026	71026	92306	1.06	19427	27.35	23467	25.42
208	Motifs_analysis_10kbp/HOCOMOCOv11_full_MOUSE_mono_meme_format.meme	HNF4A_MOUSE.H11MO.0.A		VRGKYCAAAGTCCA	8.31e-19	8.01e-14	4.24e-11	96355	71026	71026	92306	1	42745	60.18	53562	58.03
209	Motifs_analysis_10kbp/HOCOMOCOv11_full_MOUSE_mono_meme_format.meme	ZN148_MOUSE.H11MO.0.D		KGRGKGGGGGAGGGG	6.6e-19	1.03e-13	5.46e-11	155958	71026	71026	92306	42.3	38752	54.56	48338	52.37
210	Motifs_analysis_10kbp/HOCOMOCOv11_full_MOUSE_mono_meme_format.meme	HEN1_MOUSE.H11MO.0.C		BGGGKMKCAGCTGCGKCCYY	3.06e-18	1.05e-13	5.57e-11	34353	71026	71026	92306	1.02	15592	21.95	18642	20.2
211	Motifs_analysis_10kbp/HOCOMOCOv11_full_MOUSE_mono_meme_format.meme	ERR1_MOUSE.H11MO.0.A		WGBTCAAGGTCA	2.56e-18	2.12e-13	1.12e-10	82913	71026	71026	92306	1.05	36130	50.87	44961	48.71
212	Motifs_analysis_10kbp/HOCOMOCOv11_full_MOUSE_mono_meme_format.meme	ELK1_MOUSE.H11MO.0.B		RCCGGAAGTGV	4.76e-18	2.16e-13	1.14e-10	45327	71026	71026	92306	1	20405	28.73	24748	26.81
213	Motifs_analysis_10kbp/HOCOMOCOv11_full_MOUSE_mono_meme_format.meme	EGR1_MOUSE.H11MO.0.A		GKGCGKGGGCGGGG	1.99e-18	2.45e-13	1.3e-10	122912	71026	71026	92306	9.84	24739	34.83	30259	32.78
214	Motifs_analysis_10kbp/HOCOMOCOv11_full_MOUSE_mono_meme_format.meme	PITX2_MOUSE.H11MO.0.D		TKGGATTAVH	2.13e-17	2.58e-12	1.37e-09	121371	71026	71026	92306	2.41	15272	21.5	18280	19.8
215	Motifs_analysis_10kbp/HOCOMOCOv11_full_MOUSE_mono_meme_format.meme	PPARA_MOUSE.H11MO.1.A		CAAAGGTCA	2.01e-17	2.95e-12	1.56e-09	146577	71026	71026	92306	1.25	55038	77.49	69885	75.71
216	Motifs_analysis_10kbp/HOCOMOCOv11_full_MOUSE_mono_meme_format.meme	SP1_MOUSE.H11MO.0.A		GGVGGGGGVGGGGGMGGGGCSGGG	5.43e-17	8.21e-12	4.35e-09	151266	71026	71026	92306	19.9	49269	69.37	62252	67.44
217	Motifs_analysis_10kbp/HOCOMOCOv11_full_MOUSE_mono_meme_format.meme	ZKSC1_MOUSE.H11MO.0.A		WGHRSMCCTACTRTGTGCH	1.58e-16	8.44e-12	4.48e-09	53598	71026	71026	92306	1.09	22606	31.83	27640	29.94
218	Motifs_analysis_10kbp/HOCOMOCOv11_full_MOUSE_mono_meme_format.meme	ZN143_MOUSE.H11MO.0.A		KGCMTKCTGGGARWTGTAGTYY	2.25e-16	1.23e-11	6.51e-09	54563	71026	71026	92306	1.35	21370	30.09	26071	28.24
219	Motifs_analysis_10kbp/HOCOMOCOv11_full_MOUSE_mono_meme_format.meme	GCR_MOUSE.H11MO.0.A		RGRACASRVTGTYCY	4.97e-16	5.17e-11	2.74e-08	103954	71026	71026	92306	1.05	44407	62.52	55911	60.57
220	Motifs_analysis_10kbp/HOCOMOCOv11_full_MOUSE_mono_meme_format.meme	ZN281_MOUSE.H11MO.0.A		GGGGTGGGGGAGGGG	4.2e-16	5.69e-11	3.02e-08	135382	71026	71026	92306	26.8	38181	53.76	47768	51.75
221	Motifs_analysis_10kbp/HOCOMOCOv11_full_MOUSE_mono_meme_format.meme	NR1I2_MOUSE.H11MO.1.D		RAGTTCAB	5.28e-16	6.79e-11	3.6e-08	128636	71026	71026	92306	1	56560	79.63	71994	77.99
222	Motifs_analysis_10kbp/HOCOMOCOv11_full_MOUSE_mono_meme_format.meme	SPZ1_MOUSE.H11MO.0.D		CGGCKGWWACMBYGGG	4.38e-15	1.13e-10	5.97e-08	25716	71026	71026	92306	1	11703	16.48	13907	15.07
223	Motifs_analysis_10kbp/HOCOMOCOv11_full_MOUSE_mono_meme_format.meme	ZFP57_MOUSE.H11MO.0.B		CTGCGGCARR	5.77e-15	1.33e-10	7.05e-08	23079	71026	71026	92306	1	10574	14.89	12500	13.54
224	Motifs_analysis_10kbp/HOCOMOCOv11_full_MOUSE_mono_meme_format.meme	FLI1_MOUSE.H11MO.1.A		SRRRRRSAGGAAGBRRRRV	9.13e-16	1.47e-10	7.77e-08	160485	71026	71026	92306	4.18	59346	83.56	75742	82.06
225	Motifs_analysis_10kbp/HOCOMOCOv11_full_MOUSE_mono_meme_format.meme	ELK3_MOUSE.H11MO.0.D		VMCHGGAARTSC	2.77e-15	2.21e-10	1.17e-07	79847	71026	71026	92306	1.13	32761	46.13	40784	44.18
226	Motifs_analysis_10kbp/HOCOMOCOv11_full_MOUSE_mono_meme_format.meme	NRF1_MOUSE.H11MO.0.A		CWSTGCGCATGCGCVRS	3.08e-14	7.27e-10	3.85e-07	23642	71026	71026	92306	1.01	10761	15.15	12768	13.83
227	Motifs_analysis_10kbp/HOCOMOCOv11_full_MOUSE_mono_meme_format.meme	NFKB2_MOUSE.H11MO.0.C		GGGRAAKYCCC	8.37e-15	7.36e-10	3.9e-07	87921	71026	71026	92306	1.25	32455	45.69	40420	43.79
228	Motifs_analysis_10kbp/HOCOMOCOv11_full_MOUSE_mono_meme_format.meme	P53_MOUSE.H11MO.0.A		RGACATGCCCRGGCADGYCC	3.19e-14	1.59e-09	8.41e-07	49806	71026	71026	92306	1.01	22349	31.47	27452	29.74
229	Motifs_analysis_10kbp/HOCOMOCOv11_full_MOUSE_mono_meme_format.meme	USF2_MOUSE.H11MO.0.A		GGGTCACGTGRBSVSSSSB	7.76e-14	2.11e-09	1.12e-06	27171	71026	71026	92306	1.01	12356	17.4	14789	16.02
230	Motifs_analysis_10kbp/HOCOMOCOv11_full_MOUSE_mono_meme_format.meme	WT1_MOUSE.H11MO.0.B		RGGVGGGGGAGGRGGVGGRG	3.3e-14	5.2e-09	2.76e-06	157457	71026	71026	92306	8.4	58764	82.74	75042	81.3
231	Motifs_analysis_10kbp/HOCOMOCOv11_full_MOUSE_mono_meme_format.meme	RELB_MOUSE.H11MO.0.C		RGGGRMTTTCCM	9.69e-14	7.04e-09	3.73e-06	72632	71026	71026	92306	1	32298	45.47	40290	43.65
232	Motifs_analysis_10kbp/HOCOMOCOv11_full_MOUSE_mono_meme_format.meme	RFX1_MOUSE.H11MO.1.A		BGTTGCYAKGG	4.32e-13	3.34e-08	1.77e-05	77333	71026	71026	92306	1.12	30945	43.57	38586	41.8
233	Motifs_analysis_10kbp/HOCOMOCOv11_full_MOUSE_mono_meme_format.meme	ANDR_MOUSE.H11MO.0.A		RGAACABYSTGTTCYB	5.02e-13	3.64e-08	1.93e-05	72509	71026	71026	92306	1	32220	45.36	40240	43.59
234	Motifs_analysis_10kbp/HOCOMOCOv11_full_MOUSE_mono_meme_format.meme	MAFF_MOUSE.H11MO.1.A		TGCTGASTCA	3.9e-13	4.06e-08	2.15e-05	104138	71026	71026	92306	1.68	30042	42.3	37416	40.53
235	Motifs_analysis_10kbp/HOCOMOCOv11_full_MOUSE_mono_meme_format.meme	KLF15_MOUSE.H11MO.0.A		RGGGMGGRGVDGGGGGRGG	4.49e-13	7.12e-08	3.77e-05	158394	71026	71026	92306	38.9	45829	64.52	57975	62.81
236	Motifs_analysis_10kbp/HOCOMOCOv11_full_MOUSE_mono_meme_format.meme	RFX2_MOUSE.H11MO.1.A		SGTTGCCATGG	2.05e-12	1.18e-07	6.27e-05	57593	71026	71026	92306	1.06	24440	34.41	30253	32.77
237	Motifs_analysis_10kbp/HOCOMOCOv11_full_MOUSE_mono_meme_format.meme	MAFK_MOUSE.H11MO.0.A		DWWWYTGCTGAGTCAKCWHW	1.67e-12	1.2e-07	6.39e-05	71944	71026	71026	92306	1.23	29885	42.08	37259	40.36
238	Motifs_analysis_10kbp/HOCOMOCOv11_full_MOUSE_mono_meme_format.meme	THA11_MOUSE.H11MO.0.B		KGCMTBCTGGGARWTGTAGTYY	1.34e-11	4.88e-07	0.000259	36456	71026	71026	92306	1.02	16410	23.1	20046	21.72
239	Motifs_analysis_10kbp/HOCOMOCOv11_full_MOUSE_mono_meme_format.meme	EGR3_MOUSE.H11MO.0.D		WGAGTGGGYGT	4.47e-12	6.37e-07	0.000338	142376	71026	71026	92306	5.03	28897	40.69	36015	39.02
240	Motifs_analysis_10kbp/HOCOMOCOv11_full_MOUSE_mono_meme_format.meme	RORG_MOUSE.H11MO.0.B		RRAASTRGGTCA	6.52e-12	6.69e-07	0.000354	102635	71026	71026	92306	1	45149	63.57	57167	61.93
241	Motifs_analysis_10kbp/HOCOMOCOv11_full_MOUSE_mono_meme_format.meme	GATA1_MOUSE.H11MO.0.A		TGSNSSNNDSAGATAAGRV	9.71e-12	8.07e-07	0.000428	83108	71026	71026	92306	1	36687	51.65	46132	49.98
242	Motifs_analysis_10kbp/HOCOMOCOv11_full_MOUSE_mono_meme_format.meme	ATF3_MOUSE.H11MO.0.A		VTGAGTCAB	1.03e-11	1.31e-06	0.000695	127793	71026	71026	92306	1.56	36804	51.82	46286	50.14
243	Motifs_analysis_10kbp/HOCOMOCOv11_full_MOUSE_mono_meme_format.meme	INSM1_MOUSE.H11MO.0.C		TGTMAGGGGGCR	5.8e-11	1.74e-06	0.000921	29970	71026	71026	92306	1	13533	19.05	16436	17.81
244	Motifs_analysis_10kbp/HOCOMOCOv11_full_MOUSE_mono_meme_format.meme	TGIF1_MOUSE.H11MO.0.A		TGACAGCTG	2.47e-11	2.89e-06	0.00153	117107	71026	71026	92306	1.59	30828	43.4	38566	41.78
245	Motifs_analysis_10kbp/HOCOMOCOv11_full_MOUSE_mono_meme_format.meme	RREB1_MOUSE.H11MO.0.D		DKGKKKGKGGKTGKTTTGGGKT	2.95e-11	4.38e-06	0.00232	148701	71026	71026	92306	1.11	64393	90.66	82786	89.69
246	Motifs_analysis_10kbp/HOCOMOCOv11_full_MOUSE_mono_meme_format.meme	MAZ_MOUSE.H11MO.0.A		GGGGGAGGGGGDGRGRRRGRRG	3.5e-11	5.69e-06	0.00302	162726	71026	71026	92306	62.2	56609	79.7	72345	78.38
247	Motifs_analysis_10kbp/HOCOMOCOv11_full_MOUSE_mono_meme_format.meme	KAISO_MOUSE.H11MO.2.B		YTSGCRGGARKH	2.27e-10	1.04e-05	0.00552	45857	71026	71026	92306	1.25	14621	20.59	17853	19.34
248	Motifs_analysis_10kbp/HOCOMOCOv11_full_MOUSE_mono_meme_format.meme	EGR2_MOUSE.H11MO.1.A		RKGHGKGGGHGGRRGDGG	9.43e-11	1.53e-05	0.00809	161844	71026	71026	92306	6.71	59752	84.13	76564	82.95
249	Motifs_analysis_10kbp/HOCOMOCOv11_full_MOUSE_mono_meme_format.meme	RUNX1_MOUSE.H11MO.0.A		BYYTGTGGTTWB	2.11e-10	2.73e-05	0.0144	129219	71026	71026	92306	1	56651	79.76	72453	78.49
250	Motifs_analysis_10kbp/HOCOMOCOv11_full_MOUSE_mono_meme_format.meme	MYBA_MOUSE.H11MO.0.C		VGYGGCVGTTRSVGV	1.25e-09	3.78e-05	0.02	30148	71026	71026	92306	1	13573	19.11	16572	17.95
251	Motifs_analysis_10kbp/HOCOMOCOv11_full_MOUSE_mono_meme_format.meme	MCR_MOUSE.H11MO.0.D		HAGDMCWGGTTGWDGTR	3.86e-10	3.81e-05	0.0202	98748	71026	71026	92306	1.32	32877	46.29	41315	44.76
252	Motifs_analysis_10kbp/HOCOMOCOv11_full_MOUSE_mono_meme_format.meme	MLXPL_MOUSE.H11MO.0.D		GCAYGKGVCAMCSBCGTGB	3.66e-09	9.15e-05	0.0485	25005	71026	71026	92306	1.06	10884	15.32	13198	14.3
253	Motifs_analysis_10kbp/HOCOMOCOv11_full_MOUSE_mono_meme_format.meme	TBX2_MOUSE.H11MO.0.D		TGVMWWCABAGGTGTGARRHGYSMC	1.74e-09	9.42e-05	0.0499	54022	71026	71026	92306	1.09	23281	32.78	28985	31.4
254	Motifs_analysis_10kbp/HOCOMOCOv11_full_MOUSE_mono_meme_format.meme	BACH2_MOUSE.H11MO.0.A		TGCTGAGTCAY	1.36e-09	0.000122	0.0646	89807	71026	71026	92306	1.02	38851	54.7	49124	53.22
255	Motifs_analysis_10kbp/HOCOMOCOv11_full_MOUSE_mono_meme_format.meme	PRDM9_MOUSE.H11MO.0.C		AADADGGYAGYAGCWBCTB	1.53e-09	0.000124	0.0659	81178	71026	71026	92306	1.17	32123	45.23	40389	43.76
256	Motifs_analysis_10kbp/HOCOMOCOv11_full_MOUSE_mono_meme_format.meme	ETV2_MOUSE.H11MO.0.A		RRARRCAGGAARYRGS	1e-09	0.000138	0.0732	137773	71026	71026	92306	2.45	40108	56.47	50751	54.98
257	Motifs_analysis_10kbp/HOCOMOCOv11_full_MOUSE_mono_meme_format.meme	BHE40_MOUSE.H11MO.0.A		RCACGTGAS	2.2e-08	0.000731	0.387	33227	71026	71026	92306	1	14890	20.96	18334	19.86
258	Motifs_analysis_10kbp/HOCOMOCOv11_full_MOUSE_mono_meme_format.meme	NFKB1_MOUSE.H11MO.0.A		GGGAAAKYCCC	1.16e-08	0.000791	0.419	68495	71026	71026	92306	1.01	29977	42.21	37689	40.83
259	Motifs_analysis_10kbp/HOCOMOCOv11_full_MOUSE_mono_meme_format.meme	STAT3_MOUSE.H11MO.0.A		SAYTTCCHRGMA	6.17e-09	0.000868	0.46	140777	71026	71026	92306	1.04	59773	84.16	76709	83.1
260	Motifs_analysis_10kbp/HOCOMOCOv11_full_MOUSE_mono_meme_format.meme	RFX3_MOUSE.H11MO.0.C		CSGTTGCCATGGMRAC	3.04e-08	0.000926	0.491	30485	71026	71026	92306	1.01	13664	19.24	16784	18.18
261	Motifs_analysis_10kbp/HOCOMOCOv11_full_MOUSE_mono_meme_format.meme	TF65_MOUSE.H11MO.0.A		KGGRMTTTCCC	1.22e-08	0.00106	0.564	87455	71026	71026	92306	1.04	37439	52.71	47371	51.32
262	Motifs_analysis_10kbp/HOCOMOCOv11_full_MOUSE_mono_meme_format.meme	ARNT_MOUSE.H11MO.0.B		BYRCGTGC	1.37e-07	0.00107	0.569	7847	71026	71026	92306	1	3625	5.1	4203	4.55
263	Motifs_analysis_10kbp/HOCOMOCOv11_full_MOUSE_mono_meme_format.meme	MAF_MOUSE.H11MO.0.A		RWWBTGCTGASWCWGCH	1.07e-08	0.00125	0.663	117380	71026	71026	92306	1.61	30791	43.35	38739	41.97
264	Motifs_analysis_10kbp/HOCOMOCOv11_full_MOUSE_mono_meme_format.meme	ELF2_MOUSE.H11MO.0.C		TDNCAGGAAGTRRVT	1.32e-08	0.00146	0.775	111331	71026	71026	92306	1.01	48860	68.79	62303	67.5
265	Motifs_analysis_10kbp/HOCOMOCOv11_full_MOUSE_mono_meme_format.meme	SP5_MOUSE.H11MO.0.C		RRGGRGGRGGRGRRGGGGGAGGRG	9.32e-09	0.00151	0.798	161611	71026	71026	92306	112	46947	66.1	59779	64.76
266	Motifs_analysis_10kbp/HOCOMOCOv11_full_MOUSE_mono_meme_format.meme	ANDR_MOUSE.H11MO.1.A		WSTBTGTTCYTK	1.07e-08	0.00174	0.925	162516	71026	71026	92306	2.47	31967	45.01	40262	43.62
267	Motifs_analysis_10kbp/HOCOMOCOv11_full_MOUSE_mono_meme_format.meme	PRGR_MOUSE.H11MO.0.A		RGAACARRVTGTYCY	1.9e-08	0.00175	0.93	92379	71026	71026	92306	1	40621	57.19	51534	55.83
268	Motifs_analysis_10kbp/HOCOMOCOv11_full_MOUSE_mono_meme_format.meme	HLTF_MOUSE.H11MO.0.D		KANKGCTGSMAM	1.28e-08	0.00178	0.942	139553	71026	71026	92306	1.24	51586	72.63	65888	71.38
269	Motifs_analysis_10kbp/HOCOMOCOv11_full_MOUSE_mono_meme_format.meme	GLI2_MOUSE.H11MO.0.D		GTGGGTGGTCY	7.48e-08	0.00205	1.08	27384	71026	71026	92306	1.17	12292	17.31	15069	16.33
270	Motifs_analysis_10kbp/HOCOMOCOv11_full_MOUSE_mono_meme_format.meme	USF1_MOUSE.H11MO.0.A		SRGTCACGTGRCS	2.81e-07	0.00689	3.65	24611	71026	71026	92306	1.01	10989	15.47	13457	14.58
271	Motifs_analysis_10kbp/HOCOMOCOv11_full_MOUSE_mono_meme_format.meme	HIF1A_MOUSE.H11MO.0.C		GDACGTGM	1.6e-06	0.00842	4.46	5284	71026	71026	92306	1	2421	3.41	2768	3
272	Motifs_analysis_10kbp/HOCOMOCOv11_full_MOUSE_mono_meme_format.meme	BRAC_MOUSE.H11MO.1.C		WGKSTGTSAATTY	5.57e-08	0.00888	4.71	160258	71026	71026	92306	3.03	26278	37	32974	35.72

## Sheet: ActB UP
rank	motif_DB	motif_ID	motif_alt_ID	consensus	p-value	adj_p-value	E-value	tests	FASTA_max	pos	neg	PWM_min	TP	%TP	FP	%FP
1	Motifs_analysis_10kbp/HOCOMOCOv11_full_MOUSE_mono_meme_format.meme	NKX61_MOUSE.H11MO.1.A		AWWAATGRV	4.87e-20	2.81e-15	1.49e-12	57638	10571	10571	92306	1.6	1043	9.87	6739	7.3
2	Motifs_analysis_10kbp/HOCOMOCOv11_full_MOUSE_mono_meme_format.meme	PO5F1_MOUSE.H11MO.1.A		WATGCWAAT	1.22e-14	9.08e-10	4.81e-07	74520	10571	10571	92306	1.64	1410	13.34	9984	10.82
3	Motifs_analysis_10kbp/HOCOMOCOv11_full_MOUSE_mono_meme_format.meme	SOX13_MOUSE.H11MO.0.D		YATTGTTY	2.09e-10	1.4e-05	0.00742	66998	10571	10571	92306	1.73	733	6.93	4996	5.41
4	Motifs_analysis_10kbp/HOCOMOCOv11_full_MOUSE_mono_meme_format.meme	HMGA1_MOUSE.H11MO.0.D		NWATTTT	2.72e-10	1.79e-05	0.0095	65897	10571	10571	92306	1.78	1198	11.33	8685	9.41
5	Motifs_analysis_10kbp/HOCOMOCOv11_full_MOUSE_mono_meme_format.meme	MYF6_MOUSE.H11MO.0.C		CASCTGC	2.95e-10	2.74e-05	0.0145	93119	10571	10571	92306	4.79	1056	9.99	7552	8.18
6	Motifs_analysis_10kbp/HOCOMOCOv11_full_MOUSE_mono_meme_format.meme	PRGR_MOUSE.H11MO.1.A		VRGRACAK	4.82e-10	4.95e-05	0.0263	102742	10571	10571	92306	2.14	2485	23.51	19300	20.91
7	Motifs_analysis_10kbp/HOCOMOCOv11_full_MOUSE_mono_meme_format.meme	HXD13_MOUSE.H11MO.0.D		TTTATTAGRGA	1.19e-09	5.06e-05	0.0268	42714	10571	10571	92306	1.73	825	7.8	5775	6.26
8	Motifs_analysis_10kbp/HOCOMOCOv11_full_MOUSE_mono_meme_format.meme	LHX3_MOUSE.H11MO.0.C		NCTRATKRV	4.69e-09	0.000159	0.0844	33963	10571	10571	92306	1.15	1196	11.31	8795	9.53
9	Motifs_analysis_10kbp/HOCOMOCOv11_full_MOUSE_mono_meme_format.meme	PAX3_MOUSE.H11MO.0.D		DKNTAATTGATTW	1.01e-08	0.000255	0.135	25364	10571	10571	92306	1.28	1103	10.43	8079	8.75
10	Motifs_analysis_10kbp/HOCOMOCOv11_full_MOUSE_mono_meme_format.meme	MSX2_MOUSE.H11MO.0.D		TAATTDK	1.34e-08	0.000286	0.151	21361	10571	10571	92306	1.26	795	7.52	5629	6.1
11	Motifs_analysis_10kbp/HOCOMOCOv11_full_MOUSE_mono_meme_format.meme	NFIB_MOUSE.H11MO.0.C		CYTGGCWSV	3.01e-09	0.000292	0.155	97247	10571	10571	92306	5.36	576	5.45	3867	4.19
12	Motifs_analysis_10kbp/HOCOMOCOv11_full_MOUSE_mono_meme_format.meme	HXD9_MOUSE.H11MO.0.D		ARWTTNATKD	5.99e-09	0.000336	0.178	56038	10571	10571	92306	1.92	1224	11.58	9033	9.79
13	Motifs_analysis_10kbp/HOCOMOCOv11_full_MOUSE_mono_meme_format.meme	PO2F1_MOUSE.H11MO.0.C		AWKBRWATGSAAWYAW	5.11e-08	0.00276	1.46	54057	10571	10571	92306	2.52	1371	12.97	10338	11.2
14	Motifs_analysis_10kbp/HOCOMOCOv11_full_MOUSE_mono_meme_format.meme	BARX2_MOUSE.H11MO.0.D		TYRWTAATKR	3.75e-07	0.00959	5.08	25715	10571	10571	92306	1.53	554	5.24	3856	4.18
15	Motifs_analysis_10kbp/HOCOMOCOv11_full_MOUSE_mono_meme_format.meme	OLIG2_MOUSE.H11MO.1.A		CCAKCTGYYY	1.19e-07	0.0121	6.41	102683	10571	10571	92306	2.58	2046	19.35	15978	17.31
16	Motifs_analysis_10kbp/HOCOMOCOv11_full_MOUSE_mono_meme_format.meme	NR1H4_MOUSE.H11MO.1.A		RGGTCAKT	1.54e-07	0.014	7.41	91108	10571	10571	92306	2.47	916	8.67	6697	7.26
17	Motifs_analysis_10kbp/HOCOMOCOv11_full_MOUSE_mono_meme_format.meme	ESR2_MOUSE.H11MO.1.A		RGGTCAGV	1.93e-07	0.0182	9.63	94960	10571	10571	92306	3.11	1817	17.19	14100	15.28

## Sheet: ActB DOWN
rank	motif_DB	motif_ID	motif_alt_ID	consensus	p-value	adj_p-value	E-value	tests	FASTA_max	pos	neg	PWM_min	TP	%TP	FP	%FP
1	Motifs_analysis_10kbp/HOCOMOCOv11_full_MOUSE_mono_meme_format.meme	HMGA1_MOUSE.H11MO.0.D		NWATTTT	7.74e-272	3.99e-267	2.12e-264	51562	11146	11146	92306	1	7296	65.46	44240	47.93
2	Motifs_analysis_10kbp/HOCOMOCOv11_full_MOUSE_mono_meme_format.meme	NKX61_MOUSE.H11MO.1.A		AWWAATGRV	2.63e-257	1.27e-252	6.72e-250	48239	11146	11146	92306	1.01	6705	60.16	39723	43.03
3	Motifs_analysis_10kbp/HOCOMOCOv11_full_MOUSE_mono_meme_format.meme	SOX13_MOUSE.H11MO.0.D		YATTGTTY	4.03e-205	2.28e-200	1.21e-197	56537	11146	11146	92306	1.08	6547	58.74	40117	43.46
4	Motifs_analysis_10kbp/HOCOMOCOv11_full_MOUSE_mono_meme_format.meme	CDX1_MOUSE.H11MO.0.C		HTTTATGD	4.83e-201	2.09e-196	1.11e-193	43300	11146	11146	92306	1	6151	55.19	37030	40.12
5	Motifs_analysis_10kbp/HOCOMOCOv11_full_MOUSE_mono_meme_format.meme	PO5F1_MOUSE.H11MO.1.A		WATGCWAAT	1.08e-184	7.47e-180	3.96e-177	69059	11146	11146	92306	1.09	7573	67.94	49558	53.69
6	Motifs_analysis_10kbp/HOCOMOCOv11_full_MOUSE_mono_meme_format.meme	SOX5_MOUSE.H11MO.0.C		YATTGTTW	1.39e-181	6.09e-177	3.23e-174	43911	11146	11146	92306	1.01	6021	54.02	36666	39.72
7	Motifs_analysis_10kbp/HOCOMOCOv11_full_MOUSE_mono_meme_format.meme	HXD9_MOUSE.H11MO.0.D		ARWTTNATKD	3.62e-161	1.56e-156	8.25e-154	43051	11146	11146	92306	1	5970	53.56	37013	40.1
8	Motifs_analysis_10kbp/HOCOMOCOv11_full_MOUSE_mono_meme_format.meme	FOXP3_MOUSE.H11MO.0.D		AATKTGWTT	6.2e-150	4.24e-145	2.24e-142	68286	11146	11146	92306	1.17	7142	64.08	47191	51.12
9	Motifs_analysis_10kbp/HOCOMOCOv11_full_MOUSE_mono_meme_format.meme	PIT1_MOUSE.H11MO.0.C		YTMATGAATATWY	1.4e-147	6.83e-143	3.62e-140	48763	11146	11146	92306	1.03	6301	56.53	40243	43.6
10	Motifs_analysis_10kbp/HOCOMOCOv11_full_MOUSE_mono_meme_format.meme	HXD4_MOUSE.H11MO.0.D		TTAATTGW	4.25e-144	1.01e-139	5.35e-137	23776	11146	11146	92306	1	3664	32.87	20032	21.7
11	Motifs_analysis_10kbp/HOCOMOCOv11_full_MOUSE_mono_meme_format.meme	HXD10_MOUSE.H11MO.0.D		TGCTTTAATT	3.04e-138	2.17e-133	1.15e-130	71366	11146	11146	92306	1.02	8705	78.1	61611	66.75
12	Motifs_analysis_10kbp/HOCOMOCOv11_full_MOUSE_mono_meme_format.meme	BARX1_MOUSE.H11MO.0.C		BBTAAKKGTTTT	8.62e-138	4.59e-133	2.44e-130	53278	11146	11146	92306	1	6969	62.52	46228	50.08
13	Motifs_analysis_10kbp/HOCOMOCOv11_full_MOUSE_mono_meme_format.meme	NKX61_MOUSE.H11MO.0.A		AYTAATKDSHWWTTAATKR	2.16e-132	8.52e-128	4.51e-125	39446	11146	11146	92306	1	5440	48.81	33924	36.75
14	Motifs_analysis_10kbp/HOCOMOCOv11_full_MOUSE_mono_meme_format.meme	NFAC4_MOUSE.H11MO.0.C		WGGAAAAYTW	9.76e-123	8.81e-118	4.67e-115	90192	11146	11146	92306	1.51	6962	62.46	46833	50.74
15	Motifs_analysis_10kbp/HOCOMOCOv11_full_MOUSE_mono_meme_format.meme	NFAC2_MOUSE.H11MO.0.C		TGGAAAAWY	9.35e-119	8.3e-114	4.4e-111	88788	11146	11146	92306	1.46	7401	66.4	50778	55.01
16	Motifs_analysis_10kbp/HOCOMOCOv11_full_MOUSE_mono_meme_format.meme	SRY_MOUSE.H11MO.0.B		YWTTGTTTH	1.43e-118	1.33e-113	7.04e-111	92589	11146	11146	92306	1.26	9699	87.02	72024	78.03
17	Motifs_analysis_10kbp/HOCOMOCOv11_full_MOUSE_mono_meme_format.meme	CUX2_MOUSE.H11MO.0.C		WRATCAATRAA	1.33e-116	4.51e-112	2.39e-109	33858	11146	11146	92306	1	4739	42.52	29101	31.53
18	Motifs_analysis_10kbp/HOCOMOCOv11_full_MOUSE_mono_meme_format.meme	FOXL2_MOUSE.H11MO.0.C		TGTTTAYATTW	6.39e-113	5.29e-108	2.8e-105	82779	11146	11146	92306	1.27	8480	76.08	60636	65.69
19	Motifs_analysis_10kbp/HOCOMOCOv11_full_MOUSE_mono_meme_format.meme	TBP_MOUSE.H11MO.0.A		STATAAAARS	6.29e-110	3.7e-105	1.96e-102	58745	11146	11146	92306	1	7407	66.45	51246	55.52
20	Motifs_analysis_10kbp/HOCOMOCOv11_full_MOUSE_mono_meme_format.meme	IRF7_MOUSE.H11MO.0.C		GAAASYGAAA	5.47e-109	4.44e-104	2.36e-101	81287	11146	11146	92306	1.04	9419	84.51	69652	75.46
21	Motifs_analysis_10kbp/HOCOMOCOv11_full_MOUSE_mono_meme_format.meme	NANOG_MOUSE.H11MO.0.A		BCYWTTGTBATGYWAAT	9.61e-104	7.57e-99	4.01e-96	78763	11146	11146	92306	1.07	9022	80.94	66085	71.59
22	Motifs_analysis_10kbp/HOCOMOCOv11_full_MOUSE_mono_meme_format.meme	FOXP2_MOUSE.H11MO.0.A		BTGTTTACN	1.64e-99	1.21e-94	6.4e-92	73364	11146	11146	92306	1.02	8564	76.83	62036	67.21
23	Motifs_analysis_10kbp/HOCOMOCOv11_full_MOUSE_mono_meme_format.meme	PO2F1_MOUSE.H11MO.0.C		AWKBRWATGSAAWYAW	2.61e-96	1.27e-91	6.72e-89	48517	11146	11146	92306	1.07	5814	52.16	38570	41.78
24	Motifs_analysis_10kbp/HOCOMOCOv11_full_MOUSE_mono_meme_format.meme	MEF2A_MOUSE.H11MO.0.A		DKCTATTTTTRGMH	2.65e-96	1.46e-91	7.74e-89	55008	11146	11146	92306	1	6940	62.26	47922	51.92
25	Motifs_analysis_10kbp/HOCOMOCOv11_full_MOUSE_mono_meme_format.meme	MSX2_MOUSE.H11MO.0.D		TAATTDK	6e-88	6.4e-84	3.39e-81	10667	11146	11146	92306	1	1785	16.01	8854	9.59
26	Motifs_analysis_10kbp/HOCOMOCOv11_full_MOUSE_mono_meme_format.meme	PO3F1_MOUSE.H11MO.0.C		CTCATGMATATKYAWD	2.23e-84	1.03e-79	5.45e-77	46099	11146	11146	92306	1	5932	53.22	40154	43.5
27	Motifs_analysis_10kbp/HOCOMOCOv11_full_MOUSE_mono_meme_format.meme	SOX15_MOUSE.H11MO.0.D		CWTTGTT	1.59e-84	1.15e-79	6.09e-77	72143	11146	11146	92306	1.14	7204	64.63	50799	55.03
28	Motifs_analysis_10kbp/HOCOMOCOv11_full_MOUSE_mono_meme_format.meme	BARX2_MOUSE.H11MO.0.D		TYRWTAATKR	2.65e-81	4.02e-77	2.13e-74	15214	11146	11146	92306	1	2338	20.98	12832	13.9
29	Motifs_analysis_10kbp/HOCOMOCOv11_full_MOUSE_mono_meme_format.meme	LHX3_MOUSE.H11MO.0.C		NCTRATKRV	9.62e-81	2.71e-76	1.44e-73	28136	11146	11146	92306	1	3843	34.48	23855	25.84
30	Motifs_analysis_10kbp/HOCOMOCOv11_full_MOUSE_mono_meme_format.meme	PROP1_MOUSE.H11MO.0.C		TAATTRRATTA	5.9e-79	1.33e-74	7.04e-72	22527	11146	11146	92306	1	3224	28.93	19303	20.91
31	Motifs_analysis_10kbp/HOCOMOCOv11_full_MOUSE_mono_meme_format.meme	PAX3_MOUSE.H11MO.0.D		DKNTAATTGATTW	3.01e-72	5.06e-68	2.68e-65	16785	11146	11146	92306	1	2493	22.37	14280	15.47
32	Motifs_analysis_10kbp/HOCOMOCOv11_full_MOUSE_mono_meme_format.meme	HXD13_MOUSE.H11MO.0.D		TTTATTAGRGA	1.32e-70	4.38e-66	2.32e-63	33129	11146	11146	92306	1	4406	39.53	28709	31.1
33	Motifs_analysis_10kbp/HOCOMOCOv11_full_MOUSE_mono_meme_format.meme	GATA3_MOUSE.H11MO.0.A		RVAGATAASAAYH	2.09e-68	1.06e-63	5.59e-61	50419	11146	11146	92306	1	6280	56.34	43940	47.6
34	Motifs_analysis_10kbp/HOCOMOCOv11_full_MOUSE_mono_meme_format.meme	SOX2_MOUSE.H11MO.0.A		KCYWTTGTHATGCWAA	3.24e-64	1.83e-59	9.69e-57	56376	11146	11146	92306	1.03	6707	60.17	47771	51.75
35	Motifs_analysis_10kbp/HOCOMOCOv11_full_MOUSE_mono_meme_format.meme	CDX2_MOUSE.H11MO.0.A		TTTTATKRCYYT	2.74e-63	1.33e-58	7.05e-56	48503	11146	11146	92306	1	6058	54.35	42419	45.95
36	Motifs_analysis_10kbp/HOCOMOCOv11_full_MOUSE_mono_meme_format.meme	MEF2C_MOUSE.H11MO.0.A		DDKCTATTTTTRGMH	1.11e-61	5.43e-57	2.88e-54	49003	11146	11146	92306	1.01	6077	54.52	42678	46.24
37	Motifs_analysis_10kbp/HOCOMOCOv11_full_MOUSE_mono_meme_format.meme	FOXA2_MOUSE.H11MO.0.A		YBYTGTTTACWYW	6.26e-60	3.34e-55	1.77e-52	53458	11146	11146	92306	1.11	5891	52.85	41258	44.7
38	Motifs_analysis_10kbp/HOCOMOCOv11_full_MOUSE_mono_meme_format.meme	GATA5_MOUSE.H11MO.0.D		WVANWGATAAYTYRRHK	1.04e-55	2.55e-51	1.35e-48	24491	11146	11146	92306	1.03	3168	28.42	20027	21.7
39	Motifs_analysis_10kbp/HOCOMOCOv11_full_MOUSE_mono_meme_format.meme	PO5F1_MOUSE.H11MO.0.A		CYWTTGWHATGCAAAT	1.29e-55	5.07e-51	2.69e-48	39280	11146	11146	92306	1.01	4973	44.62	34088	36.93
40	Motifs_analysis_10kbp/HOCOMOCOv11_full_MOUSE_mono_meme_format.meme	DLX2_MOUSE.H11MO.0.D		ATAATTRB	6.13e-55	6.98e-51	3.7e-48	11393	11146	11146	92306	1	1715	15.39	9505	10.3
41	Motifs_analysis_10kbp/HOCOMOCOv11_full_MOUSE_mono_meme_format.meme	EVX2_MOUSE.H11MO.0.A		TTTTATKRCHYY	8.43e-55	3.75e-50	1.99e-47	44513	11146	11146	92306	1	5562	49.9	38903	42.15
42	Motifs_analysis_10kbp/HOCOMOCOv11_full_MOUSE_mono_meme_format.meme	PRRX2_MOUSE.H11MO.0.C		YTAATTR	1.72e-51	1.61e-47	8.55e-45	9393	11146	11146	92306	1	1466	13.15	7926	8.59
43	Motifs_analysis_10kbp/HOCOMOCOv11_full_MOUSE_mono_meme_format.meme	CEBPD_MOUSE.H11MO.0.B		RRTKDBGCAAT	2.05e-51	2.42e-47	1.28e-44	11813	11146	11146	92306	1	1753	15.73	9913	10.74
44	Motifs_analysis_10kbp/HOCOMOCOv11_full_MOUSE_mono_meme_format.meme	FOXF2_MOUSE.H11MO.0.D		TGTTTACHTWD	4.51e-52	3.18e-47	1.69e-44	70548	11146	11146	92306	1	8280	74.29	62145	67.32
45	Motifs_analysis_10kbp/HOCOMOCOv11_full_MOUSE_mono_meme_format.meme	DLX5_MOUSE.H11MO.0.C		TAATTAYAGGK	1.67e-50	3.46e-46	1.83e-43	20698	11146	11146	92306	1.01	2784	24.98	17431	18.88
46	Motifs_analysis_10kbp/HOCOMOCOv11_full_MOUSE_mono_meme_format.meme	NF2L1_MOUSE.H11MO.0.C		HGTCATN	7.36e-50	1.06e-45	5.61e-43	14391	11146	11146	92306	1	2051	18.4	12095	13.1
47	Motifs_analysis_10kbp/HOCOMOCOv11_full_MOUSE_mono_meme_format.meme	HBP1_MOUSE.H11MO.0.D		AYYCATTGA	1.2e-49	3.39e-45	1.79e-42	28262	11146	11146	92306	1.02	3580	32.12	23518	25.48
48	Motifs_analysis_10kbp/HOCOMOCOv11_full_MOUSE_mono_meme_format.meme	NFAC1_MOUSE.H11MO.1.A		SARTGGAAARW	1.11e-48	1.14e-43	6.03e-41	102343	11146	11146	92306	2.14	6877	61.7	50256	54.44
49	Motifs_analysis_10kbp/HOCOMOCOv11_full_MOUSE_mono_meme_format.meme	TEAD3_MOUSE.H11MO.0.D		GAHATTYYWGCYBYW	2.88e-48	1.45e-43	7.7e-41	50534	11146	11146	92306	1.01	6089	54.63	43691	47.33
50	Motifs_analysis_10kbp/HOCOMOCOv11_full_MOUSE_mono_meme_format.meme	HXA10_MOUSE.H11MO.0.C		KATRRTTTATGW	3.53e-47	7.69e-43	4.08e-40	21801	11146	11146	92306	1	2947	26.44	18840	20.41
51	Motifs_analysis_10kbp/HOCOMOCOv11_full_MOUSE_mono_meme_format.meme	FOXD3_MOUSE.H11MO.0.C		KBTGTTTNCWTWRBH	2.03e-47	2.09e-42	1.11e-39	102958	11146	11146	92306	1.48	10335	92.72	81598	88.4
52	Motifs_analysis_10kbp/HOCOMOCOv11_full_MOUSE_mono_meme_format.meme	PDX1_MOUSE.H11MO.0.B		VYTAATGAB	1.83e-46	2.25e-42	1.19e-39	12325	11146	11146	92306	1	1793	16.09	10410	11.28
53	Motifs_analysis_10kbp/HOCOMOCOv11_full_MOUSE_mono_meme_format.meme	NFIL3_MOUSE.H11MO.0.C		DRTTATGYAAB	1.14e-44	2.06e-40	1.09e-37	17998	11146	11146	92306	1	2478	22.23	15475	16.76
54	Motifs_analysis_10kbp/HOCOMOCOv11_full_MOUSE_mono_meme_format.meme	NFAC3_MOUSE.H11MO.0.B		TGGAAAAHY	1.23e-44	9.8e-40	5.2e-37	79447	11146	11146	92306	1.01	9049	81.19	69543	75.34
55	Motifs_analysis_10kbp/HOCOMOCOv11_full_MOUSE_mono_meme_format.meme	FOXA1_MOUSE.H11MO.0.A		TGTTTACWYW	5.52e-43	3.12e-38	1.65e-35	56583	11146	11146	92306	1.03	6639	59.56	48677	52.73
56	Motifs_analysis_10kbp/HOCOMOCOv11_full_MOUSE_mono_meme_format.meme	FOXO4_MOUSE.H11MO.0.C		TTGTTTAYK	7.78e-43	6.93e-38	3.67e-35	89031	11146	11146	92306	1.13	9613	86.25	74862	81.1
57	Motifs_analysis_10kbp/HOCOMOCOv11_full_MOUSE_mono_meme_format.meme	NOBOX_MOUSE.H11MO.0.C		HTAATTRSY	1.48e-41	1.2e-37	6.39e-35	8139	11146	11146	92306	1	1253	11.24	6854	7.43
58	Motifs_analysis_10kbp/HOCOMOCOv11_full_MOUSE_mono_meme_format.meme	HXA13_MOUSE.H11MO.0.C		GDTTTTATTGG	1.38e-41	3.78e-37	2e-34	27460	11146	11146	92306	1	3560	31.94	23883	25.87
59	Motifs_analysis_10kbp/HOCOMOCOv11_full_MOUSE_mono_meme_format.meme	PO2F2_MOUSE.H11MO.0.B		AYATGCAAATK	1.53e-39	1.07e-34	5.65e-32	69727	11146	11146	92306	1	8099	72.66	61452	66.57
60	Motifs_analysis_10kbp/HOCOMOCOv11_full_MOUSE_mono_meme_format.meme	DBP_MOUSE.H11MO.0.B		VTTATGYAABM	5.63e-37	5.87e-33	3.11e-30	10431	11146	11146	92306	1.01	1499	13.45	8764	9.49
61	Motifs_analysis_10kbp/HOCOMOCOv11_full_MOUSE_mono_meme_format.meme	ZFHX3_MOUSE.H11MO.0.D		ATTAWTAATTA	1.82e-37	5.89e-33	3.12e-30	32366	11146	11146	92306	1.01	4046	36.3	27983	30.32
62	Motifs_analysis_10kbp/HOCOMOCOv11_full_MOUSE_mono_meme_format.meme	FOXA3_MOUSE.H11MO.0.A		CHTGTTTACWTWG	3.23e-36	1.81e-31	9.57e-29	55957	11146	11146	92306	1	6646	59.63	49284	53.39
63	Motifs_analysis_10kbp/HOCOMOCOv11_full_MOUSE_mono_meme_format.meme	TEF_MOUSE.H11MO.0.D		TGTTTATGTAAMTK	1.18e-34	2.74e-30	1.45e-27	23171	11146	11146	92306	1.01	2976	26.7	19855	21.51
64	Motifs_analysis_10kbp/HOCOMOCOv11_full_MOUSE_mono_meme_format.meme	HNF1B_MOUSE.H11MO.1.A		HWRGTTAATSATT	3.39e-33	6.17e-29	3.27e-26	18203	11146	11146	92306	1	2424	21.75	15756	17.07
65	Motifs_analysis_10kbp/HOCOMOCOv11_full_MOUSE_mono_meme_format.meme	HXA9_MOUSE.H11MO.0.B		RTGATTTATKR	2.6e-33	6.93e-29	3.67e-26	26619	11146	11146	92306	1.04	3199	28.7	21670	23.48
66	Motifs_analysis_10kbp/HOCOMOCOv11_full_MOUSE_mono_meme_format.meme	LHX2_MOUSE.H11MO.0.A		NYTAATKRGB	1.02e-32	1.26e-28	6.69e-26	12444	11146	11146	92306	1	1714	15.38	10524	11.4
67	Motifs_analysis_10kbp/HOCOMOCOv11_full_MOUSE_mono_meme_format.meme	MEF2D_MOUSE.H11MO.0.A		DKCTATTTTTAGMH	8.23e-33	2.61e-28	1.38e-25	31709	11146	11146	92306	1.01	3953	35.47	27611	29.91
68	Motifs_analysis_10kbp/HOCOMOCOv11_full_MOUSE_mono_meme_format.meme	FOXK1_MOUSE.H11MO.0.A		SBTGTTTACNY	4.57e-33	3.84e-28	2.03e-25	84046	11146	11146	92306	1	9489	85.13	74368	80.57
69	Motifs_analysis_10kbp/HOCOMOCOv11_full_MOUSE_mono_meme_format.meme	SOX17_MOUSE.H11MO.0.D		SCCATTGTKBY	6.43e-33	5.43e-28	2.88e-25	84462	11146	11146	92306	1.02	9368	84.05	73272	79.38
70	Motifs_analysis_10kbp/HOCOMOCOv11_full_MOUSE_mono_meme_format.meme	CDC5L_MOUSE.H11MO.0.D		GBGWKTTAAYRTAWY	1.18e-31	1.39e-27	7.37e-25	11794	11146	11146	92306	1	1652	14.82	10132	10.98
71	Motifs_analysis_10kbp/HOCOMOCOv11_full_MOUSE_mono_meme_format.meme	FOXM1_MOUSE.H11MO.0.B		TGTTTRCTYWKB	2.01e-32	1.98e-27	1.05e-24	98804	11146	11146	92306	1.11	10579	94.91	84834	91.91
72	Motifs_analysis_10kbp/HOCOMOCOv11_full_MOUSE_mono_meme_format.meme	IRF9_MOUSE.H11MO.0.C		GAAAGCGAAAYT	1.42e-30	2.99e-26	1.58e-23	21011	11146	11146	92306	1.09	2621	23.52	17427	18.88
73	Motifs_analysis_10kbp/HOCOMOCOv11_full_MOUSE_mono_meme_format.meme	NKX32_MOUSE.H11MO.0.B		TTAAGTGBWT	1.66e-30	5.29e-26	2.8e-23	31816	11146	11146	92306	1.01	3923	35.2	27563	29.86
74	Motifs_analysis_10kbp/HOCOMOCOv11_full_MOUSE_mono_meme_format.meme	PO3F2_MOUSE.H11MO.0.A		YWCATGMATATKCATA	3.25e-30	1.77e-25	9.39e-23	54602	11146	11146	92306	1.02	6374	57.19	47539	51.5
75	Motifs_analysis_10kbp/HOCOMOCOv11_full_MOUSE_mono_meme_format.meme	FOXF1_MOUSE.H11MO.0.D		WTGTTTATTTW	1.02e-29	9.09e-25	4.82e-22	89408	11146	11146	92306	1	9998	89.7	79333	85.95
76	Motifs_analysis_10kbp/HOCOMOCOv11_full_MOUSE_mono_meme_format.meme	GATA4_MOUSE.H11MO.0.A		DSAGATAAGA	1.89e-29	9.3e-25	4.93e-22	49160	11146	11146	92306	1	5851	52.49	43267	46.87
77	Motifs_analysis_10kbp/HOCOMOCOv11_full_MOUSE_mono_meme_format.meme	ARI3A_MOUSE.H11MO.0.D		RATTAAWBRRWATCAAAWTWWA	3.3e-29	2e-24	1.06e-21	60618	11146	11146	92306	1.05	6943	62.29	52413	56.78
78	Motifs_analysis_10kbp/HOCOMOCOv11_full_MOUSE_mono_meme_format.meme	NFAC2_MOUSE.H11MO.1.C		VWGGAAA	2.39e-29	2.47e-24	1.31e-21	103441	11146	11146	92306	1.99	6404	57.46	47871	51.86
79	Motifs_analysis_10kbp/HOCOMOCOv11_full_MOUSE_mono_meme_format.meme	HXB4_MOUSE.H11MO.0.A		YTAATGRC	5.74e-28	1.05e-23	5.55e-21	18247	11146	11146	92306	1	2390	21.44	15855	17.18
80	Motifs_analysis_10kbp/HOCOMOCOv11_full_MOUSE_mono_meme_format.meme	FOXD1_MOUSE.H11MO.0.D		CWWTGTTTACHTWVR	4.08e-28	1.24e-23	6.58e-21	30371	11146	11146	92306	1	3775	33.87	26595	28.81
81	Motifs_analysis_10kbp/HOCOMOCOv11_full_MOUSE_mono_meme_format.meme	PO4F2_MOUSE.H11MO.0.D		YATTAATGAGYTK	1.41e-27	2.63e-23	1.39e-20	18576	11146	11146	92306	1	2418	21.69	16096	17.44
82	Motifs_analysis_10kbp/HOCOMOCOv11_full_MOUSE_mono_meme_format.meme	FUBP1_MOUSE.H11MO.0.D		TYGTNTTTTTTT	3.49e-28	3.45e-23	1.83e-20	99022	11146	11146	92306	1.17	10644	95.5	85717	92.86
83	Motifs_analysis_10kbp/HOCOMOCOv11_full_MOUSE_mono_meme_format.meme	TF7L1_MOUSE.H11MO.0.A		BBCTTTGAWST	6.47e-28	5e-23	2.65e-20	77179	11146	11146	92306	1.01	8706	78.11	67740	73.39
84	Motifs_analysis_10kbp/HOCOMOCOv11_full_MOUSE_mono_meme_format.meme	EVX1_MOUSE.H11MO.0.C		TGATTTATKGCYW	2.55e-27	6.74e-23	3.57e-20	26447	11146	11146	92306	1	3320	29.79	23082	25.01
85	Motifs_analysis_10kbp/HOCOMOCOv11_full_MOUSE_mono_meme_format.meme	HNF1A_MOUSE.H11MO.0.A		RGTTAATMWTTAMCM	4.9e-27	7.27e-23	3.85e-20	14832	11146	11146	92306	1	1981	17.77	12837	13.91
86	Motifs_analysis_10kbp/HOCOMOCOv11_full_MOUSE_mono_meme_format.meme	MEIS1_MOUSE.H11MO.0.A		RTGATTKATKRB	3.19e-27	7.77e-23	4.12e-20	24394	11146	11146	92306	1	3082	27.65	21233	23
87	Motifs_analysis_10kbp/HOCOMOCOv11_full_MOUSE_mono_meme_format.meme	CDX4_MOUSE.H11MO.0.A		TGATTTATKGCY	9.2e-27	1.81e-22	9.57e-20	19617	11146	11146	92306	1	2537	22.76	17064	18.49
88	Motifs_analysis_10kbp/HOCOMOCOv11_full_MOUSE_mono_meme_format.meme	BATF3_MOUSE.H11MO.0.A		BRSTTTCADTWTGASWM	3.96e-27	2.39e-22	1.27e-19	60448	11146	11146	92306	1.12	6132	55.02	45819	49.64
89	Motifs_analysis_10kbp/HOCOMOCOv11_full_MOUSE_mono_meme_format.meme	HXA5_MOUSE.H11MO.0.D		YTRATTAATG	1.92e-26	2.5e-22	1.33e-19	13024	11146	11146	92306	1.01	1719	15.42	10928	11.84
90	Motifs_analysis_10kbp/HOCOMOCOv11_full_MOUSE_mono_meme_format.meme	HNF6_MOUSE.H11MO.0.A		WTTATTGATTK	1.07e-25	2.34e-21	1.24e-18	21846	11146	11146	92306	1.01	2757	24.74	18838	20.41
91	Motifs_analysis_10kbp/HOCOMOCOv11_full_MOUSE_mono_meme_format.meme	PBX2_MOUSE.H11MO.0.C		KRAWKTGATTGATKS	1.58e-25	5.53e-21	2.93e-18	35078	11146	11146	92306	1	4267	38.28	30749	33.31
92	Motifs_analysis_10kbp/HOCOMOCOv11_full_MOUSE_mono_meme_format.meme	STA5B_MOUSE.H11MO.0.A		YTTCYKRGAAAY	2.23e-25	1.69e-20	8.93e-18	75578	11146	11146	92306	1.01	8567	76.86	66745	72.31
93	Motifs_analysis_10kbp/HOCOMOCOv11_full_MOUSE_mono_meme_format.meme	STAT2_MOUSE.H11MO.0.A		RRGRAAAHGAAACTGAAAV	7.65e-25	6.95e-20	3.68e-17	90922	11146	11146	92306	1.1	9935	89.14	79089	85.68
94	Motifs_analysis_10kbp/HOCOMOCOv11_full_MOUSE_mono_meme_format.meme	GATA2_MOUSE.H11MO.0.A		DSAGATAAGRR	3.56e-23	2.67e-18	1.42e-15	75083	11146	11146	92306	1.25	5961	53.48	44806	48.54
95	Motifs_analysis_10kbp/HOCOMOCOv11_full_MOUSE_mono_meme_format.meme	GATA1_MOUSE.H11MO.1.A		RSAGATAAGVV	3.06e-22	1.23e-17	6.52e-15	40143	11146	11146	92306	1.01	4729	42.43	34805	37.71
96	Motifs_analysis_10kbp/HOCOMOCOv11_full_MOUSE_mono_meme_format.meme	DDIT3_MOUSE.H11MO.0.C		MTGATGHAAT	1.15e-21	3.79e-17	2.01e-14	32784	11146	11146	92306	1.14	3400	30.5	24219	26.24
97	Motifs_analysis_10kbp/HOCOMOCOv11_full_MOUSE_mono_meme_format.meme	FOXO3_MOUSE.H11MO.0.B		SYTGTTTACH	9.72e-22	5.86e-17	3.11e-14	60334	11146	11146	92306	1.02	6779	60.82	51791	56.11
98	Motifs_analysis_10kbp/HOCOMOCOv11_full_MOUSE_mono_meme_format.meme	HNF1B_MOUSE.H11MO.0.A		RGTTAATRATTAACH	4.59e-21	6.37e-17	3.37e-14	13867	11146	11146	92306	1.01	1806	16.2	11942	12.94
99	Motifs_analysis_10kbp/HOCOMOCOv11_full_MOUSE_mono_meme_format.meme	FOXJ2_MOUSE.H11MO.0.C		TGTTTRTTTW	2.53e-21	2.4e-16	1.27e-13	94904	11146	11146	92306	1.01	10458	93.83	84278	91.3
100	Motifs_analysis_10kbp/HOCOMOCOv11_full_MOUSE_mono_meme_format.meme	HXC8_MOUSE.H11MO.0.D		YTTSATTRATDSSC	1.25e-19	1.88e-15	9.96e-13	15024	11146	11146	92306	1	1932	17.33	13005	14.09
101	Motifs_analysis_10kbp/HOCOMOCOv11_full_MOUSE_mono_meme_format.meme	IRF8_MOUSE.H11MO.0.A		RAAARRGGAASTGAAASTDR	2.88e-20	2.2e-15	1.17e-12	76314	11146	11146	92306	1.37	7453	66.87	57656	62.46
102	Motifs_analysis_10kbp/HOCOMOCOv11_full_MOUSE_mono_meme_format.meme	FOXQ1_MOUSE.H11MO.0.C		HATTGTTTATTT	9.48e-20	2.49e-15	1.32e-12	26255	11146	11146	92306	1	3224	28.93	23017	24.94
103	Motifs_analysis_10kbp/HOCOMOCOv11_full_MOUSE_mono_meme_format.meme	REL_MOUSE.H11MO.0.A		DRWRGGGRAATKCCA	1.49e-19	1.31e-14	6.94e-12	87741	11146	11146	92306	5.57	1753	15.73	11656	12.63
104	Motifs_analysis_10kbp/HOCOMOCOv11_full_MOUSE_mono_meme_format.meme	BATF_MOUSE.H11MO.1.A		GWWATGASTCA	3.43e-19	1.39e-14	7.34e-12	40404	11146	11146	92306	1.03	4620	41.45	34255	37.11
105	Motifs_analysis_10kbp/HOCOMOCOv11_full_MOUSE_mono_meme_format.meme	ONEC2_MOUSE.H11MO.0.D		DKSWTKWTATKGATTTTTYYT	3.42e-18	5.81e-14	3.08e-11	16983	11146	11146	92306	1.39	1788	16.04	12027	13.03
106	Motifs_analysis_10kbp/HOCOMOCOv11_full_MOUSE_mono_meme_format.meme	IRF1_MOUSE.H11MO.0.A		RRAANWGAAASTGAAASYRR	1.82e-18	1.15e-13	6.09e-11	63074	11146	11146	92306	1.68	5476	49.13	41335	44.78
107	Motifs_analysis_10kbp/HOCOMOCOv11_full_MOUSE_mono_meme_format.meme	DLX3_MOUSE.H11MO.0.C		GMTAATTRSW	1.3e-17	1.36e-13	7.2e-11	10490	11146	11146	92306	1	1391	12.48	9086	9.84
108	Motifs_analysis_10kbp/HOCOMOCOv11_full_MOUSE_mono_meme_format.meme	NR2E3_MOUSE.H11MO.0.C		AAAGTCAAAAGTCA	8.88e-18	5.4e-13	2.86e-10	60753	11146	11146	92306	1.21	5774	51.8	43877	47.53
109	Motifs_analysis_10kbp/HOCOMOCOv11_full_MOUSE_mono_meme_format.meme	SP7_MOUSE.H11MO.0.A		VWAMCCTRTAATTW	5.6e-17	1.16e-12	6.15e-10	20724	11146	11146	92306	1	2568	23.04	18144	19.66
110	Motifs_analysis_10kbp/HOCOMOCOv11_full_MOUSE_mono_meme_format.meme	PBX1_MOUSE.H11MO.2.C		WAWTTGATTGATGDB	1.04e-16	3.05e-12	1.62e-09	29464	11146	11146	92306	1.02	3421	30.69	24900	26.98
111	Motifs_analysis_10kbp/HOCOMOCOv11_full_MOUSE_mono_meme_format.meme	CEBPA_MOUSE.H11MO.0.A		DRTTGTGCAAY	1.36e-16	3.07e-12	1.63e-09	22555	11146	11146	92306	1.04	2529	22.69	17878	19.37
112	Motifs_analysis_10kbp/HOCOMOCOv11_full_MOUSE_mono_meme_format.meme	IRF4_MOUSE.H11MO.0.A		RAAARRGGAASTGARASH	2.98e-16	2.96e-11	1.57e-08	99360	11146	11146	92306	4.37	4298	38.56	31994	34.66
113	Motifs_analysis_10kbp/HOCOMOCOv11_full_MOUSE_mono_meme_format.meme	ARI5B_MOUSE.H11MO.0.C		DBYKDGTATTSKR	1.47e-15	5.24e-11	2.78e-08	35651	11146	11146	92306	1.01	4144	37.18	30835	33.41
114	Motifs_analysis_10kbp/HOCOMOCOv11_full_MOUSE_mono_meme_format.meme	HXB7_MOUSE.H11MO.0.C		TTGATTRATK	2.46e-15	6.39e-11	3.39e-08	26046	11146	11146	92306	1	3148	28.24	22886	24.79
115	Motifs_analysis_10kbp/HOCOMOCOv11_full_MOUSE_mono_meme_format.meme	LHX6_MOUSE.H11MO.0.C		VCTGATTRV	3.48e-14	5.99e-10	3.17e-07	17180	11146	11146	92306	1.01	2039	18.29	14309	15.5
116	Motifs_analysis_10kbp/HOCOMOCOv11_full_MOUSE_mono_meme_format.meme	HXB8_MOUSE.H11MO.0.C		TTGATTAATKV	3.37e-14	7.19e-10	3.81e-07	21361	11146	11146	92306	1	2605	23.37	18725	20.29
117	Motifs_analysis_10kbp/HOCOMOCOv11_full_MOUSE_mono_meme_format.meme	SOX2_MOUSE.H11MO.1.A		YBCCWTTGTTHTB	9.44e-15	9.54e-10	5.05e-07	101065	11146	11146	92306	1.41	10131	90.89	81715	88.53
118	Motifs_analysis_10kbp/HOCOMOCOv11_full_MOUSE_mono_meme_format.meme	HXA7_MOUSE.H11MO.0.D		VMTCRATMGATTGGM	1.2e-13	1.21e-09	6.42e-07	10063	11146	11146	92306	1.01	1260	11.3	8407	9.11
119	Motifs_analysis_10kbp/HOCOMOCOv11_full_MOUSE_mono_meme_format.meme	PO3F2_MOUSE.H11MO.1.A		RTSTCATGMATATTCAW	5.08e-14	1.22e-09	6.49e-07	24088	11146	11146	92306	1.05	2819	25.29	20432	22.14
120	Motifs_analysis_10kbp/HOCOMOCOv11_full_MOUSE_mono_meme_format.meme	GATA6_MOUSE.H11MO.0.A		RSAGATAAGR	4.22e-14	1.88e-09	9.95e-07	44516	11146	11146	92306	1.05	4718	42.33	35684	38.66
121	Motifs_analysis_10kbp/HOCOMOCOv11_full_MOUSE_mono_meme_format.meme	HLF_MOUSE.H11MO.0.C		DGTTRCAYAAS	4.78e-13	8.73e-09	4.62e-06	18245	11146	11146	92306	1.07	2022	18.14	14293	15.48
122	Motifs_analysis_10kbp/HOCOMOCOv11_full_MOUSE_mono_meme_format.meme	STAT1_MOUSE.H11MO.0.A		RRRAAAHWGAAASTVAARVARR	1.6e-13	1.65e-08	8.76e-06	103160	11146	11146	92306	2.03	11020	98.87	90384	97.92
123	Motifs_analysis_10kbp/HOCOMOCOv11_full_MOUSE_mono_meme_format.meme	HXB6_MOUSE.H11MO.0.D		AWTGATTKATGMM	1.37e-12	1.8e-08	9.55e-06	13123	11146	11146	92306	1.02	1629	14.62	11304	12.25
124	Motifs_analysis_10kbp/HOCOMOCOv11_full_MOUSE_mono_meme_format.meme	PRRX1_MOUSE.H11MO.0.D		TAAYCTG	4.76e-12	2.82e-08	1.49e-05	5919	11146	11146	92306	1	800	7.18	5110	5.54
125	Motifs_analysis_10kbp/HOCOMOCOv11_full_MOUSE_mono_meme_format.meme	CEBPB_MOUSE.H11MO.0.A		DRTTGYGCAAY	7.34e-12	1.02e-07	5.38e-05	13840	11146	11146	92306	1.01	1691	15.17	11853	12.84
126	Motifs_analysis_10kbp/HOCOMOCOv11_full_MOUSE_mono_meme_format.meme	AIRE_MOUSE.H11MO.0.C		HTTGGWWWWAWTGGDTWH	1.42e-11	6.28e-07	0.000333	44376	11146	11146	92306	1	5102	45.77	39193	42.46
127	Motifs_analysis_10kbp/HOCOMOCOv11_full_MOUSE_mono_meme_format.meme	EVI1_MOUSE.H11MO.0.B		WAGAYAAGATAANAKA	3.23e-11	6.56e-07	0.000348	20307	11146	11146	92306	1.01	2421	21.72	17625	19.09
128	Motifs_analysis_10kbp/HOCOMOCOv11_full_MOUSE_mono_meme_format.meme	FOXJ3_MOUSE.H11MO.1.B		TKKTTWWTGTTTA	1.7e-11	1.53e-06	0.000813	90250	11146	11146	92306	1.01	9935	89.14	80262	86.95
129	Motifs_analysis_10kbp/HOCOMOCOv11_full_MOUSE_mono_meme_format.meme	IRF2_MOUSE.H11MO.0.B		RAAAVHGAAAGTGAAASTRV	3.53e-11	2.03e-06	0.00108	57604	11146	11146	92306	1.29	5630	50.51	43605	47.24
130	Motifs_analysis_10kbp/HOCOMOCOv11_full_MOUSE_mono_meme_format.meme	PRDM1_MOUSE.H11MO.0.A		RAAAGTGAAAGTGR	2.82e-11	2.69e-06	0.00143	95629	11146	11146	92306	3.63	5028	45.11	38632	41.85
131	Motifs_analysis_10kbp/HOCOMOCOv11_full_MOUSE_mono_meme_format.meme	NFAC1_MOUSE.H11MO.0.A		TGGAAAAWVTGASTC	1.1e-10	6.15e-06	0.00326	56176	11146	11146	92306	1	6367	57.12	49802	53.95
132	Motifs_analysis_10kbp/HOCOMOCOv11_full_MOUSE_mono_meme_format.meme	STAT6_MOUSE.H11MO.0.A		YTTCCHVAGAAMYS	1e-10	7.09e-06	0.00376	70895	11146	11146	92306	1.07	7571	67.93	59906	64.9
133	Motifs_analysis_10kbp/HOCOMOCOv11_full_MOUSE_mono_meme_format.meme	FOXC1_MOUSE.H11MO.0.C		CDWTGTTTACTTWRG	3.27e-10	7.58e-06	0.00401	23136	11146	11146	92306	1.01	2726	24.46	20173	21.85
134	Motifs_analysis_10kbp/HOCOMOCOv11_full_MOUSE_mono_meme_format.meme	SRF_MOUSE.H11MO.0.A		TTBCCWTATWTGGCHAY	1.49e-09	5.84e-05	0.0309	39194	11146	11146	92306	1.35	3278	29.41	24685	26.74
135	Motifs_analysis_10kbp/HOCOMOCOv11_full_MOUSE_mono_meme_format.meme	MSX3_MOUSE.H11MO.0.D		TAATTGSWWTTTAATTG	1.52e-08	0.000108	0.0575	7155	11146	11146	92306	1.03	903	8.1	6151	6.66
136	Motifs_analysis_10kbp/HOCOMOCOv11_full_MOUSE_mono_meme_format.meme	CEBPG_MOUSE.H11MO.0.B		RKMTGATGCAAY	3.1e-08	0.000512	0.271	16521	11146	11146	92306	1.41	1496	13.42	10741	11.64
137	Motifs_analysis_10kbp/HOCOMOCOv11_full_MOUSE_mono_meme_format.meme	HXC6_MOUSE.H11MO.0.D		ATGATTTATTACTTT	7.22e-08	0.00057	0.302	7893	11146	11146	92306	1.08	971	8.71	6732	7.29
138	Motifs_analysis_10kbp/HOCOMOCOv11_full_MOUSE_mono_meme_format.meme	OVOL1_MOUSE.H11MO.0.C		KGTAACKGT	2.55e-08	0.000725	0.384	28458	11146	11146	92306	1.34	1893	16.98	13838	14.99
139	Motifs_analysis_10kbp/HOCOMOCOv11_full_MOUSE_mono_meme_format.meme	CEBPE_MOUSE.H11MO.0.A		TTKCGHAATMTB	2.83e-07	0.00104	0.554	3699	11146	11146	92306	1	494	4.43	3201	3.47
140	Motifs_analysis_10kbp/HOCOMOCOv11_full_MOUSE_mono_meme_format.meme	ATF4_MOUSE.H11MO.0.A		RNMTGATGCAAY	2.94e-07	0.00396	2.1	13512	11146	11146	92306	1.63	1150	10.32	8172	8.85
141	Motifs_analysis_10kbp/HOCOMOCOv11_full_MOUSE_mono_meme_format.meme	STA5A_MOUSE.H11MO.0.A		TTCCMRGAAA	2e-07	0.0137	7.25	68778	11146	11146	92306	1.34	6657	59.73	52811	57.21

## Sheet: PB UP
rank	motif_DB	motif_ID	motif_alt_ID	consensus	p-value	adj_p-value	E-value	tests	FASTA_max	pos	neg	PWM_min	TP	%TP	FP	%FP
1	Motifs_analysis_10kbp/HOCOMOCOv11_full_MOUSE_mono_meme_format.meme	HAND1_MOUSE.H11MO.1.C		KSYCTGG	3.39e-316	4.20e-311	2.23e-308	123871	32873	32873	92306	2.72	14855	45.19	30776	33.34
2	Motifs_analysis_10kbp/HOCOMOCOv11_full_MOUSE_mono_meme_format.meme	PRDM5_MOUSE.H11MO.1.A		VMWGGAGRN	1.45e-258	1.81e-253	9.59e-251	124624	32873	32873	92306	2.34	17619	53.6	39322	42.6
3	Motifs_analysis_10kbp/HOCOMOCOv11_full_MOUSE_mono_meme_format.meme	SMAD3_MOUSE.H11MO.0.B		SYCTSHCWSCWS	3.94e-246	4.92e-241	2.61e-238	125061	32873	32873	92306	3.48	19570	59.53	45056	48.81
4	Motifs_analysis_10kbp/HOCOMOCOv11_full_MOUSE_mono_meme_format.meme	NR1H4_MOUSE.H11MO.1.A		RGGTCAKT	9.4e-214	1.02e-208	5.41e-206	108548	32873	32873	92306	1.61	16054	48.84	35931	38.93
5	Motifs_analysis_10kbp/HOCOMOCOv11_full_MOUSE_mono_meme_format.meme	NFIC_MOUSE.H11MO.1.A		YYTGGCWBNNNKCCM	7.04e-210	8.41e-205	4.46e-202	119462	32873	32873	92306	2.52	16466	50.09	37142	40.24
6	Motifs_analysis_10kbp/HOCOMOCOv11_full_MOUSE_mono_meme_format.meme	RFX6_MOUSE.H11MO.0.C		SKGTTGCYNDG	1.74e-207	2.04e-202	1.08e-199	117011	32873	32873	92306	1.82	18768	57.09	43604	47.24
7	Motifs_analysis_10kbp/HOCOMOCOv11_full_MOUSE_mono_meme_format.meme	ESR2_MOUSE.H11MO.1.A		RGGTCAGV	6.62e-202	7.55e-197	4e-194	114137	32873	32873	92306	2.06	16802	51.11	38241	41.43
8	Motifs_analysis_10kbp/HOCOMOCOv11_full_MOUSE_mono_meme_format.meme	HTF4_MOUSE.H11MO.0.A		RGCAGGTGKG	8.09e-201	9.8e-196	5.19e-193	121073	32873	32873	92306	2.5	21701	66.01	52187	56.54
9	Motifs_analysis_10kbp/HOCOMOCOv11_full_MOUSE_mono_meme_format.meme	NFIB_MOUSE.H11MO.0.C		CYTGGCWSV	3.73e-198	4.38e-193	2.32e-190	117445	32873	32873	92306	2.48	16968	51.62	38783	42.02
10	Motifs_analysis_10kbp/HOCOMOCOv11_full_MOUSE_mono_meme_format.meme	RARG_MOUSE.H11MO.1.C		VAGGTCAS	5.23e-198	6.07e-193	3.22e-190	116095	32873	32873	92306	2.19	15443	46.98	34607	37.49
11	Motifs_analysis_10kbp/HOCOMOCOv11_full_MOUSE_mono_meme_format.meme	AP2B_MOUSE.H11MO.0.B		GCCYGVGGGS	1.51e-186	1.08e-181	5.74e-179	71909	32873	32873	92306	1.15	18934	57.6	44551	48.26
12	Motifs_analysis_10kbp/HOCOMOCOv11_full_MOUSE_mono_meme_format.meme	ZFX_MOUSE.H11MO.1.B		CCAGGCCC	2.72e-185	2.67e-180	1.41e-177	97833	32873	32873	92306	2.22	14318	43.56	31850	34.5
13	Motifs_analysis_10kbp/HOCOMOCOv11_full_MOUSE_mono_meme_format.meme	THA_MOUSE.H11MO.1.C		TRAGGWCAS	2.72e-180	3.18e-175	1.69e-172	117092	32873	32873	92306	1.88	19684	59.88	46832	50.74
14	Motifs_analysis_10kbp/HOCOMOCOv11_full_MOUSE_mono_meme_format.meme	ZBT7A_MOUSE.H11MO.0.B		VRGGGKCKY	4.84e-180	3.67e-175	1.94e-172	75730	32873	32873	92306	1.25	17622	53.61	41017	44.44
15	Motifs_analysis_10kbp/HOCOMOCOv11_full_MOUSE_mono_meme_format.meme	NFIC_MOUSE.H11MO.0.A		TYYTGGCWS	5.83e-179	7.09e-174	3.76e-171	121606	32873	32873	92306	2.01	18775	57.11	44281	47.97
16	Motifs_analysis_10kbp/HOCOMOCOv11_full_MOUSE_mono_meme_format.meme	LYL1_MOUSE.H11MO.0.A		CCAKCTGYTYYCTB	2.83e-176	3.54e-171	1.88e-168	125019	32873	32873	92306	2.57	19917	60.59	47595	51.56
17	Motifs_analysis_10kbp/HOCOMOCOv11_full_MOUSE_mono_meme_format.meme	TBX3_MOUSE.H11MO.0.B		RAGGTGYBA	5.96e-176	6.15e-171	3.26e-168	103185	32873	32873	92306	1.3	21020	63.94	50782	55.01
18	Motifs_analysis_10kbp/HOCOMOCOv11_full_MOUSE_mono_meme_format.meme	NFIA_MOUSE.H11MO.1.D		MTTGGCW	1.38e-171	1.58e-166	8.38e-164	114164	32873	32873	92306	1.4	17018	51.77	39539	42.83
19	Motifs_analysis_10kbp/HOCOMOCOv11_full_MOUSE_mono_meme_format.meme	FEV_MOUSE.H11MO.0.B		GCVGGAAGYG	1.41e-170	1.62e-165	8.58e-163	114716	32873	32873	92306	1.55	17904	54.46	42033	45.54
20	Motifs_analysis_10kbp/HOCOMOCOv11_full_MOUSE_mono_meme_format.meme	PRD16_MOUSE.H11MO.0.B		YCCCAGGGRA	3.12e-168	3.79e-163	2.01e-160	121477	32873	32873	92306	2.97	17300	52.63	40404	43.77
21	Motifs_analysis_10kbp/HOCOMOCOv11_full_MOUSE_mono_meme_format.meme	SMAD2_MOUSE.H11MO.0.A		TCTGYCTGB	3.34e-168	4.17e-163	2.21e-160	124717	32873	32873	92306	3.03	20218	61.5	48656	52.71
22	Motifs_analysis_10kbp/HOCOMOCOv11_full_MOUSE_mono_meme_format.meme	IKZF1_MOUSE.H11MO.0.C		BTGGGARR	2.65e-165	3.3e-160	1.75e-157	124173	32873	32873	92306	2.3	17583	53.49	41265	44.7
23	Motifs_analysis_10kbp/HOCOMOCOv11_full_MOUSE_mono_meme_format.meme	NR1H3_MOUSE.H11MO.2.A		MVAGGTCAVR	8.91e-165	1.08e-159	5.73e-157	121393	32873	32873	92306	2.02	18838	57.31	44806	48.54
24	Motifs_analysis_10kbp/HOCOMOCOv11_full_MOUSE_mono_meme_format.meme	RARA_MOUSE.H11MO.3.A		SMVAGGTCAGRG	3.43e-161	3.78e-156	2.01e-153	110372	32873	32873	92306	2.28	17418	52.99	40907	44.32
25	Motifs_analysis_10kbp/HOCOMOCOv11_full_MOUSE_mono_meme_format.meme	RORA_MOUSE.H11MO.0.C		AWSTRGGTCARRG	8.05e-158	9.44e-153	5e-150	117236	32873	32873	92306	2	18398	55.97	43739	47.38
26	Motifs_analysis_10kbp/HOCOMOCOv11_full_MOUSE_mono_meme_format.meme	GLI3_MOUSE.H11MO.0.D		BSTGGGTGGYCY	8.07e-157	8.93e-152	4.74e-149	110744	32873	32873	92306	2.15	18412	56.01	43804	47.46
27	Motifs_analysis_10kbp/HOCOMOCOv11_full_MOUSE_mono_meme_format.meme	THB_MOUSE.H11MO.0.D		RRGGTCABYBNRGGACA	9.05e-155	1.07e-149	5.67e-147	118282	32873	32873	92306	2.32	19326	58.79	46445	50.32
28	Motifs_analysis_10kbp/HOCOMOCOv11_full_MOUSE_mono_meme_format.meme	SRBP2_MOUSE.H11MO.0.B		VSGTGGGGWGABG	2.08e-153	2.45e-148	1.3e-145	117486	32873	32873	92306	2.42	19360	58.89	46577	50.46
29	Motifs_analysis_10kbp/HOCOMOCOv11_full_MOUSE_mono_meme_format.meme	ESR1_MOUSE.H11MO.1.A		CHRGGTCASV	6.01e-152	6.11e-147	3.24e-144	101777	32873	32873	92306	1.8	17230	52.41	40618	44
30	Motifs_analysis_10kbp/HOCOMOCOv11_full_MOUSE_mono_meme_format.meme	SMAD4_MOUSE.H11MO.0.A		CTGTCTGNCACY	5.74e-151	7.08e-146	3.75e-143	123256	32873	32873	92306	2.49	20027	60.92	48546	52.59
31	Motifs_analysis_10kbp/HOCOMOCOv11_full_MOUSE_mono_meme_format.meme	ARNT2_MOUSE.H11MO.0.D		GNCGTGGSASRC	2.49e-150	2.26e-145	1.2e-142	90817	32873	32873	92306	1.37	20047	60.98	48620	52.67
32	Motifs_analysis_10kbp/HOCOMOCOv11_full_MOUSE_mono_meme_format.meme	NR1H4_MOUSE.H11MO.0.A		RRGGKCAVTGRCCBSGVGG	2.84e-149	1.93e-144	1.02e-141	67954	32873	32873	92306	1.01	19711	59.96	47686	51.66
33	Motifs_analysis_10kbp/HOCOMOCOv11_full_MOUSE_mono_meme_format.meme	SRBP1_MOUSE.H11MO.0.B		GGTGGGGTGAB	7.87e-149	7.14e-144	3.78e-141	90619	32873	32873	92306	1.41	17974	54.68	42779	46.34
34	Motifs_analysis_10kbp/HOCOMOCOv11_full_MOUSE_mono_meme_format.meme	MYF6_MOUSE.H11MO.0.C		CASCTGC	2.27e-148	2.55e-143	1.35e-140	112545	32873	32873	92306	2.33	18341	55.79	43823	47.48
35	Motifs_analysis_10kbp/HOCOMOCOv11_full_MOUSE_mono_meme_format.meme	ZEB1_MOUSE.H11MO.0.B		BVCAGGTGWG	5.24e-147	6.14e-142	3.25e-139	117188	32873	32873	92306	2.03	19255	58.57	46446	50.32
36	Motifs_analysis_10kbp/HOCOMOCOv11_full_MOUSE_mono_meme_format.meme	SNAI1_MOUSE.H11MO.0.C		SCAGGTGK	8.48e-146	9e-141	4.77e-138	106188	32873	32873	92306	2.19	18083	55.01	43165	46.76
37	Motifs_analysis_10kbp/HOCOMOCOv11_full_MOUSE_mono_meme_format.meme	ZIC1_MOUSE.H11MO.0.B		KGGGWGGTS	3.89e-144	4.48e-139	2.38e-136	115148	32873	32873	92306	2.11	19678	59.86	47728	51.71
38	Motifs_analysis_10kbp/HOCOMOCOv11_full_MOUSE_mono_meme_format.meme	ZFX_MOUSE.H11MO.0.B		GSCBVGGCCTGSSSSSCBS	3.14e-141	1.89e-136	1e-133	60104	32873	32873	92306	1	17748	53.99	42347	45.88
39	Motifs_analysis_10kbp/HOCOMOCOv11_full_MOUSE_mono_meme_format.meme	AP2C_MOUSE.H11MO.0.A		YRSCCYCAGGSYN	6.57e-139	5.64e-134	2.99e-131	85840	32873	32873	92306	2.48	14741	44.84	34108	36.95
40	Motifs_analysis_10kbp/HOCOMOCOv11_full_MOUSE_mono_meme_format.meme	MXI1_MOUSE.H11MO.0.A		VCACGTGGSNGSBGS	1.93e-137	1.4e-132	7.43e-130	72527	32873	32873	92306	1.09	19625	59.7	47758	51.74
41	Motifs_analysis_10kbp/HOCOMOCOv11_full_MOUSE_mono_meme_format.meme	OLIG2_MOUSE.H11MO.1.A		CCAKCTGYYY	2.4e-136	3e-131	1.59e-128	124956	32873	32873	92306	2	18013	54.8	43223	46.83
42	Motifs_analysis_10kbp/HOCOMOCOv11_full_MOUSE_mono_meme_format.meme	PRGR_MOUSE.H11MO.1.A		VRGRACAK	6.12e-136	7.66e-131	4.06e-128	125014	32873	32873	92306	1.89	15700	47.76	36808	39.88
43	Motifs_analysis_10kbp/HOCOMOCOv11_full_MOUSE_mono_meme_format.meme	ESR2_MOUSE.H11MO.0.A		RGGTCASCSTGMCCY	2.07e-135	1.86e-130	9.84e-128	89907	32873	32873	92306	1.16	23363	71.07	58696	63.59
44	Motifs_analysis_10kbp/HOCOMOCOv11_full_MOUSE_mono_meme_format.meme	TFCP2_MOUSE.H11MO.0.D		SCCTGMNCDSRCCRGA	8.48e-134	7.8e-129	4.14e-126	92036	32873	32873	92306	1.47	19601	59.63	47790	51.77
45	Motifs_analysis_10kbp/HOCOMOCOv11_full_MOUSE_mono_meme_format.meme	HES1_MOUSE.H11MO.0.D		VMGVCACGMGMCM	2.17e-133	1.04e-128	5.51e-126	47798	32873	32873	92306	1.02	13957	42.46	32128	34.81
46	Motifs_analysis_10kbp/HOCOMOCOv11_full_MOUSE_mono_meme_format.meme	STF1_MOUSE.H11MO.0.B		SYYCAAGGYCA	1.17e-130	1.33e-125	7.06e-123	114316	32873	32873	92306	1.86	25773	78.4	66095	71.6
47	Motifs_analysis_10kbp/HOCOMOCOv11_full_MOUSE_mono_meme_format.meme	VDR_MOUSE.H11MO.1.A		WGRGKTCAB	1.32e-129	1.41e-124	7.49e-122	107205	32873	32873	92306	1.45	20689	62.94	51029	55.28
48	Motifs_analysis_10kbp/HOCOMOCOv11_full_MOUSE_mono_meme_format.meme	NKX25_MOUSE.H11MO.0.A		DSTBRAGTGS	7.35e-128	7.43e-123	3.94e-120	101122	32873	32873	92306	1.28	20171	61.36	49588	53.72
49	Motifs_analysis_10kbp/HOCOMOCOv11_full_MOUSE_mono_meme_format.meme	RARG_MOUSE.H11MO.0.C		RGGTCASVRTGVCMTGRV	7.03e-124	7.13e-119	3.78e-116	101436	32873	32873	92306	1.69	18889	57.46	46046	49.88
50	Motifs_analysis_10kbp/HOCOMOCOv11_full_MOUSE_mono_meme_format.meme	PTF1A_MOUSE.H11MO.1.A		RGCAGCTGG	4.83e-123	5.68e-118	3.01e-115	117500	32873	32873	92306	2.12	22740	69.18	57193	61.96
51	Motifs_analysis_10kbp/HOCOMOCOv11_full_MOUSE_mono_meme_format.meme	PRDM5_MOUSE.H11MO.0.A		VMTGGAGADCMRGGW	4.84e-122	5.74e-117	3.04e-114	118556	32873	32873	92306	2.73	21243	64.62	52847	57.25
52	Motifs_analysis_10kbp/HOCOMOCOv11_full_MOUSE_mono_meme_format.meme	NR1H3_MOUSE.H11MO.0.A		SWGGBCARAGKTCAS	1.11e-121	1.3e-116	6.87e-114	116338	32873	32873	92306	1.95	22991	69.94	57972	62.8
53	Motifs_analysis_10kbp/HOCOMOCOv11_full_MOUSE_mono_meme_format.meme	PTF1A_MOUSE.H11MO.0.A		SCAGCTGBYBBYBYYCHC	1.36e-115	1.56e-110	8.29e-108	115097	32873	32873	92306	3.07	19714	59.97	48637	52.69
54	Motifs_analysis_10kbp/HOCOMOCOv11_full_MOUSE_mono_meme_format.meme	P63_MOUSE.H11MO.1.B		VDRCATGCCTG	1.82e-115	2.11e-110	1.12e-107	115957	32873	32873	92306	1.9	22602	68.76	57005	61.76
55	Motifs_analysis_10kbp/HOCOMOCOv11_full_MOUSE_mono_meme_format.meme	ASCL2_MOUSE.H11MO.0.C		VCASCTGCT	8.55e-114	9.36e-109	4.96e-106	109404	32873	32873	92306	2.7	19344	58.84	47636	51.61
56	Motifs_analysis_10kbp/HOCOMOCOv11_full_MOUSE_mono_meme_format.meme	RXRG_MOUSE.H11MO.1.B		RAGKTCAAGG	3.41e-113	3.99e-108	2.11e-105	116947	32873	32873	92306	1.56	26886	81.79	69985	75.82
57	Motifs_analysis_10kbp/HOCOMOCOv11_full_MOUSE_mono_meme_format.meme	P73_MOUSE.H11MO.1.B		GRRCATGYCTGG	2.16e-109	2.31e-104	1.23e-101	107290	32873	32873	92306	1.47	23909	72.73	61049	66.14
58	Motifs_analysis_10kbp/HOCOMOCOv11_full_MOUSE_mono_meme_format.meme	ESR1_MOUSE.H11MO.0.A		RGGTCASMSTGACCY	2.85e-109	2.91e-104	1.54e-101	102261	32873	32873	92306	1.2	26274	79.93	68200	73.88
59	Motifs_analysis_10kbp/HOCOMOCOv11_full_MOUSE_mono_meme_format.meme	ZIC3_MOUSE.H11MO.0.A		GGCYHCCTGCTGWGH	3.88e-108	3.44e-103	1.82e-100	88713	32873	32873	92306	1.32	22051	67.08	55610	60.25
60	Motifs_analysis_10kbp/HOCOMOCOv11_full_MOUSE_mono_meme_format.meme	COT2_MOUSE.H11MO.1.B		VAGGTCAARGGTCAM	6.05e-108	7e-103	3.71e-100	115716	32873	32873	92306	1.74	21625	65.78	54375	58.91
61	Motifs_analysis_10kbp/HOCOMOCOv11_full_MOUSE_mono_meme_format.meme	ZIC2_MOUSE.H11MO.0.C		DGCYHCCTGCTGWGH	2.05e-107	1.66e-102	8.8e-100	81079	32873	32873	92306	1.02	22707	69.07	57553	62.35
62	Motifs_analysis_10kbp/HOCOMOCOv11_full_MOUSE_mono_meme_format.meme	ZN335_MOUSE.H11MO.1.A		YGCCTGW	3.04e-107	3.25e-102	1.72e-99	107068	32873	32873	92306	1.47	17811	54.18	43502	47.13
63	Motifs_analysis_10kbp/HOCOMOCOv11_full_MOUSE_mono_meme_format.meme	TFE2_MOUSE.H11MO.0.A		SMCAGCTGCWB	1.19e-106	1.25e-101	6.64e-99	105584	32873	32873	92306	2.19	20600	62.67	51450	55.74
64	Motifs_analysis_10kbp/HOCOMOCOv11_full_MOUSE_mono_meme_format.meme	AP2A_MOUSE.H11MO.0.A		VTRSCCTGRGGC	1.87e-106	1.45e-101	7.69e-99	77373	32873	32873	92306	2.08	15505	47.17	37113	40.21
65	Motifs_analysis_10kbp/HOCOMOCOv11_full_MOUSE_mono_meme_format.meme	NR1H3_MOUSE.H11MO.1.A		CHRRGGTYACTNNAGGTCA	8.45e-106	7.84e-101	4.16e-98	92828	32873	32873	92306	1.23	21766	66.21	54851	59.42
66	Motifs_analysis_10kbp/HOCOMOCOv11_full_MOUSE_mono_meme_format.meme	COT2_MOUSE.H11MO.2.B		RGRGYCARAGGTCARVR	7.59e-106	8.89e-101	4.71e-98	117130	32873	32873	92306	2.06	23088	70.23	58722	63.62
67	Motifs_analysis_10kbp/HOCOMOCOv11_full_MOUSE_mono_meme_format.meme	THA_MOUSE.H11MO.0.C		RRGGTCABHTRAGGWCA	1.51e-104	1.24e-99	6.56e-97	81827	32873	32873	92306	1.01	22948	69.81	58349	63.21
68	Motifs_analysis_10kbp/HOCOMOCOv11_full_MOUSE_mono_meme_format.meme	GLI1_MOUSE.H11MO.0.C		YSTGGGTGGTCY	2.04e-102	1.83e-97	9.72e-95	89883	32873	32873	92306	1.29	21494	65.38	54166	58.68
69	Motifs_analysis_10kbp/HOCOMOCOv11_full_MOUSE_mono_meme_format.meme	NKX22_MOUSE.H11MO.0.A		STBRAGWGSBB	1.97e-102	2.12e-97	1.12e-94	107475	32873	32873	92306	1.44	18186	55.32	44708	48.43
70	Motifs_analysis_10kbp/HOCOMOCOv11_full_MOUSE_mono_meme_format.meme	NFIA_MOUSE.H11MO.0.C		TTGGCHNRNWGCCAR	5.98e-102	4.61e-97	2.45e-94	77186	32873	32873	92306	1.04	21106	64.2	53057	57.48
71	Motifs_analysis_10kbp/HOCOMOCOv11_full_MOUSE_mono_meme_format.meme	COT2_MOUSE.H11MO.0.A		BMARAGGTCARRR	1.37e-100	1.55e-95	8.21e-93	113298	32873	32873	92306	1.78	20981	63.82	52739	57.13
72	Motifs_analysis_10kbp/HOCOMOCOv11_full_MOUSE_mono_meme_format.meme	ZBTB6_MOUSE.H11MO.0.D		GGWGMTGGAGCCD	4.7e-100	4.5e-95	2.39e-92	95848	32873	32873	92306	1.21	24152	73.47	62052	67.22
73	Motifs_analysis_10kbp/HOCOMOCOv11_full_MOUSE_mono_meme_format.meme	ZN322_MOUSE.H11MO.0.B		GAGCCTGSTACWSWGCCTGR	2.08e-99	1.49e-94	7.9e-92	71593	32873	32873	92306	1.01	20406	62.08	51121	55.38
74	Motifs_analysis_10kbp/HOCOMOCOv11_full_MOUSE_mono_meme_format.meme	SUH_MOUSE.H11MO.0.A		BYSTGGGAAAV	1.18e-97	1.42e-92	7.55e-90	120468	32873	32873	92306	1.82	22074	67.15	56004	60.67
75	Motifs_analysis_10kbp/HOCOMOCOv11_full_MOUSE_mono_meme_format.meme	RFX6_MOUSE.H11MO.1.C		KGTTGCYRGGRDAC	3.05e-97	3.07e-92	1.63e-89	100956	32873	32873	92306	1.05	27106	82.46	71099	77.03
76	Motifs_analysis_10kbp/HOCOMOCOv11_full_MOUSE_mono_meme_format.meme	ASCL1_MOUSE.H11MO.0.A		CWSCASCTGCYBCY	8.82e-97	8.79e-92	4.66e-89	99705	32873	32873	92306	2.3	20729	63.06	52135	56.48
77	Motifs_analysis_10kbp/HOCOMOCOv11_full_MOUSE_mono_meme_format.meme	RXRB_MOUSE.H11MO.0.C		TSAGGTCASR	2.84e-96	2.94e-91	1.56e-88	103745	32873	32873	92306	1.4	21263	64.68	53693	58.17
78	Motifs_analysis_10kbp/HOCOMOCOv11_full_MOUSE_mono_meme_format.meme	RXRA_MOUSE.H11MO.2.A		RRGGTCAAGG	1.37e-94	1.48e-89	7.83e-87	107923	32873	32873	92306	1.77	22989	69.93	58781	63.68
79	Motifs_analysis_10kbp/HOCOMOCOv11_full_MOUSE_mono_meme_format.meme	CLOCK_MOUSE.H11MO.0.C		CWGHCACGTGMVVM	1.68e-94	1.72e-89	9.11e-87	102073	32873	32873	92306	1.45	15762	47.95	38198	41.38
80	Motifs_analysis_10kbp/HOCOMOCOv11_full_MOUSE_mono_meme_format.meme	E2F7_MOUSE.H11MO.0.C		GDGGCGGGAARDR	2.2e-94	2.57e-89	1.36e-86	116662	32873	32873	92306	1.73	26281	79.95	68643	74.36
81	Motifs_analysis_10kbp/HOCOMOCOv11_full_MOUSE_mono_meme_format.meme	NR1D1_MOUSE.H11MO.0.A		RRRNMASTGGGTCAGDRDR	2.47e-94	3.04e-89	1.61e-86	123268	32873	32873	92306	2.8	20301	61.76	50985	55.23
82	Motifs_analysis_10kbp/HOCOMOCOv11_full_MOUSE_mono_meme_format.meme	NR5A2_MOUSE.H11MO.0.A		KBYCAAGGYCA	3.85e-93	3.94e-88	2.09e-85	102457	32873	32873	92306	1.04	27797	84.56	73364	79.48
83	Motifs_analysis_10kbp/HOCOMOCOv11_full_MOUSE_mono_meme_format.meme	TBX21_MOUSE.H11MO.0.A		RRAGGTGWGARD	1.66e-92	2.08e-87	1.1e-84	125016	32873	32873	92306	2.46	21204	64.5	53646	58.12
84	Motifs_analysis_10kbp/HOCOMOCOv11_full_MOUSE_mono_meme_format.meme	VDR_MOUSE.H11MO.0.A		RRGGTCABYGRGKTCA	6.12e-92	4.82e-87	2.55e-84	78662	32873	32873	92306	1.2	19130	58.19	47722	51.7
85	Motifs_analysis_10kbp/HOCOMOCOv11_full_MOUSE_mono_meme_format.meme	COT1_MOUSE.H11MO.1.C		GKBCAAAGGTCA	6.84e-91	6.83e-86	3.62e-83	99848	32873	32873	92306	1.19	24252	73.77	62635	67.86
86	Motifs_analysis_10kbp/HOCOMOCOv11_full_MOUSE_mono_meme_format.meme	MYOG_MOUSE.H11MO.0.A		CHSCAGCTGYYYB	2.56e-90	2.43e-85	1.29e-82	94690	32873	32873	92306	2.33	18259	55.54	45311	49.09
87	Motifs_analysis_10kbp/HOCOMOCOv11_full_MOUSE_mono_meme_format.meme	NR2C2_MOUSE.H11MO.0.A		RGGTCARAGGTCA	1.13e-88	1.3e-83	6.87e-81	114347	32873	32873	92306	1.47	25588	77.84	66710	72.27
88	Motifs_analysis_10kbp/HOCOMOCOv11_full_MOUSE_mono_meme_format.meme	MAFG_MOUSE.H11MO.1.A		TGCTGAGT	1.43e-88	1.74e-83	9.23e-81	121443	32873	32873	92306	1.64	23407	71.2	60207	65.23
89	Motifs_analysis_10kbp/HOCOMOCOv11_full_MOUSE_mono_meme_format.meme	NR1D2_MOUSE.H11MO.0.A		RRRDAWGTRRGTCASDRRR	2.6e-88	3.2e-83	1.69e-80	122821	32873	32873	92306	2.95	20811	63.31	52653	57.04
90	Motifs_analysis_10kbp/HOCOMOCOv11_full_MOUSE_mono_meme_format.meme	E2F1_MOUSE.H11MO.0.A		GRGGGCGGGRMV	4.28e-88	3.29e-83	1.75e-80	77027	32873	32873	92306	1.03	21389	65.07	54329	58.86
91	Motifs_analysis_10kbp/HOCOMOCOv11_full_MOUSE_mono_meme_format.meme	GLIS3_MOUSE.H11MO.0.D		GYGGGGGGTM	7.57e-87	5.82e-82	3.08e-79	76892	32873	32873	92306	1.04	21102	64.19	53542	58
92	Motifs_analysis_10kbp/HOCOMOCOv11_full_MOUSE_mono_meme_format.meme	BHA15_MOUSE.H11MO.0.A		SSAGCAGCTGG	8.17e-87	8.23e-82	4.36e-79	100836	32873	32873	92306	2.29	18021	54.82	44760	48.49
93	Motifs_analysis_10kbp/HOCOMOCOv11_full_MOUSE_mono_meme_format.meme	SNAI2_MOUSE.H11MO.0.A		RRCAGGTGCNB	1.84e-86	1.64e-81	8.68e-79	89047	32873	32873	92306	1.59	20013	60.88	50426	54.63
94	Motifs_analysis_10kbp/HOCOMOCOv11_full_MOUSE_mono_meme_format.meme	E2F4_MOUSE.H11MO.0.A		RGGGGGCGGGRMNN	5.51e-85	4.04e-80	2.14e-77	73294	32873	32873	92306	1.03	20339	61.87	51411	55.7
95	Motifs_analysis_10kbp/HOCOMOCOv11_full_MOUSE_mono_meme_format.meme	ERR3_MOUSE.H11MO.0.C		YCAAGGTCAC	4.78e-85	4.87e-80	2.58e-77	101763	32873	32873	92306	1.79	17755	54.01	44073	47.75
96	Motifs_analysis_10kbp/HOCOMOCOv11_full_MOUSE_mono_meme_format.meme	RARA_MOUSE.H11MO.2.A		RGGTCANSRRVAGGTCA	2.65e-84	1.89e-79	1e-76	71542	32873	32873	92306	1.05	19296	58.7	48456	52.49
97	Motifs_analysis_10kbp/HOCOMOCOv11_full_MOUSE_mono_meme_format.meme	SALL4_MOUSE.H11MO.0.A		GSDGGGWGGG	3.95e-84	4.9e-79	2.6e-76	124019	32873	32873	92306	5.21	20665	62.86	52377	56.74
98	Motifs_analysis_10kbp/HOCOMOCOv11_full_MOUSE_mono_meme_format.meme	TLX1_MOUSE.H11MO.0.D		YYGGYAMBDDGCCAAGR	1.72e-83	9.75e-79	5.16e-76	56795	32873	32873	92306	1.01	16009	48.7	39252	42.52
99	Motifs_analysis_10kbp/HOCOMOCOv11_full_MOUSE_mono_meme_format.meme	TF2L1_MOUSE.H11MO.1.C		RRACTGGYTY	2.03e-83	1.97e-78	1.05e-75	97038	32873	32873	92306	1.08	25072	76.27	65324	70.77
100	Motifs_analysis_10kbp/HOCOMOCOv11_full_MOUSE_mono_meme_format.meme	ITF2_MOUSE.H11MO.0.B		VCAGGTGCD	4.84e-83	3.95e-78	2.1e-75	81674	32873	32873	92306	1.54	17303	52.64	42875	46.45
101	Motifs_analysis_10kbp/HOCOMOCOv11_full_MOUSE_mono_meme_format.meme	MITF_MOUSE.H11MO.0.A		YCWYGTGACY	5.83e-83	4.11e-78	2.18e-75	70570	32873	32873	92306	1	20015	60.89	50554	54.77
102	Motifs_analysis_10kbp/HOCOMOCOv11_full_MOUSE_mono_meme_format.meme	RXRA_MOUSE.H11MO.1.A		RGRDSRKSARRAGKTCAAGGYC	7.93e-83	8.68e-78	4.6e-75	109511	32873	32873	92306	2.32	22831	69.45	58707	63.6
103	Motifs_analysis_10kbp/HOCOMOCOv11_full_MOUSE_mono_meme_format.meme	SIX4_MOUSE.H11MO.0.C		WGWAACCTGASMSY	1.63e-82	1.99e-77	1.05e-74	121967	32873	32873	92306	1.51	20158	61.32	50979	55.23
104	Motifs_analysis_10kbp/HOCOMOCOv11_full_MOUSE_mono_meme_format.meme	MAFA_MOUSE.H11MO.0.D		BTGCTGASTCWGB	5.19e-82	6.14e-77	3.25e-74	118193	32873	32873	92306	1.64	23291	70.85	60085	65.09
105	Motifs_analysis_10kbp/HOCOMOCOv11_full_MOUSE_mono_meme_format.meme	MYF5_MOUSE.H11MO.0.D		SCAGCTGTYHY	9.19e-82	1.04e-76	5.51e-74	113233	32873	32873	92306	1.67	23368	71.09	60320	65.35
106	Motifs_analysis_10kbp/HOCOMOCOv11_full_MOUSE_mono_meme_format.meme	RARB_MOUSE.H11MO.0.D		SAGGTCAVVVV	4.85e-81	4.83e-76	2.56e-73	99475	32873	32873	92306	2.03	17481	53.18	43445	47.07
107	Motifs_analysis_10kbp/HOCOMOCOv11_full_MOUSE_mono_meme_format.meme	ATOH1_MOUSE.H11MO.0.B		RRCAGMTGG	9.48e-81	1.02e-75	5.43e-73	108131	32873	32873	92306	2.34	18658	56.76	46772	50.67
108	Motifs_analysis_10kbp/HOCOMOCOv11_full_MOUSE_mono_meme_format.meme	MYOD1_MOUSE.H11MO.0.A		VCAGCTGTYBCYSYC	1.3e-80	1.33e-75	7.06e-73	102357	32873	32873	92306	2.02	23209	70.6	59892	64.88
109	Motifs_analysis_10kbp/HOCOMOCOv11_full_MOUSE_mono_meme_format.meme	MYC_MOUSE.H11MO.0.A		MGCCACGTGSBC	6.3e-78	2.38e-73	1.26e-70	37800	32873	32873	92306	1.01	11201	34.07	26345	28.54
110	Motifs_analysis_10kbp/HOCOMOCOv11_full_MOUSE_mono_meme_format.meme	COE1_MOUSE.H11MO.0.A		RGYCCCWGGGGAS	4.36e-78	3.21e-73	1.7e-70	73747	32873	32873	92306	1.35	18196	55.35	45563	49.36
111	Motifs_analysis_10kbp/HOCOMOCOv11_full_MOUSE_mono_meme_format.meme	ZN335_MOUSE.H11MO.0.A		RGCTGYCYNBVSCKMTGCCTGW	8.41e-78	6.69e-73	3.55e-70	79562	32873	32873	92306	1.17	20747	63.11	52838	57.24
112	Motifs_analysis_10kbp/HOCOMOCOv11_full_MOUSE_mono_meme_format.meme	RARA_MOUSE.H11MO.1.A		GGRRGRTSMRRAGKTCAAGG	2.78e-77	3.16e-72	1.68e-69	113693	32873	32873	92306	2	25879	78.72	67951	73.61
113	Motifs_analysis_10kbp/HOCOMOCOv11_full_MOUSE_mono_meme_format.meme	ZEP2_MOUSE.H11MO.0.D		GGYDGGGWAACCSS	1.13e-76	5.42e-72	2.87e-69	47817	32873	32873	92306	1.04	12958	39.42	31119	33.71
114	Motifs_analysis_10kbp/HOCOMOCOv11_full_MOUSE_mono_meme_format.meme	TAF1_MOUSE.H11MO.0.A		VAARAWGGCGGMGG	4.69e-77	5.42e-72	2.87e-69	115633	32873	32873	92306	1.5	25633	77.98	67217	72.82
115	Motifs_analysis_10kbp/HOCOMOCOv11_full_MOUSE_mono_meme_format.meme	NR6A1_MOUSE.H11MO.0.D		AAGKYCAAGKTCA	1.24e-76	1.48e-71	7.84e-69	118974	32873	32873	92306	1.8	25465	77.46	66726	72.29
116	Motifs_analysis_10kbp/HOCOMOCOv11_full_MOUSE_mono_meme_format.meme	PAX5_MOUSE.H11MO.0.A		VDRVKCAGYSRAGCGTGAC	1.47e-75	6.63e-71	3.52e-68	45175	32873	32873	92306	1.01	13211	40.19	31845	34.5
117	Motifs_analysis_10kbp/HOCOMOCOv11_full_MOUSE_mono_meme_format.meme	MYOD1_MOUSE.H11MO.1.A		SCAGCTGYYSC	2.25e-74	2.06e-69	1.09e-66	91646	32873	32873	92306	2.26	17038	51.83	42447	45.99
118	Motifs_analysis_10kbp/HOCOMOCOv11_full_MOUSE_mono_meme_format.meme	E2F6_MOUSE.H11MO.0.A		NKGGCGGGARRG	8.33e-74	8.19e-69	4.34e-66	98253	32873	32873	92306	1.06	26418	80.36	69696	75.51
119	Motifs_analysis_10kbp/HOCOMOCOv11_full_MOUSE_mono_meme_format.meme	SMAD1_MOUSE.H11MO.0.D		RSCCTGTCTGCC	9.06e-74	1.08e-68	5.71e-66	118819	32873	32873	92306	3.18	18240	55.49	45847	49.67
120	Motifs_analysis_10kbp/HOCOMOCOv11_full_MOUSE_mono_meme_format.meme	KLF8_MOUSE.H11MO.0.C		CAGGGKGTG	3.2e-73	2.44e-68	1.3e-65	76429	32873	32873	92306	1.03	21140	64.31	54138	58.65
121	Motifs_analysis_10kbp/HOCOMOCOv11_full_MOUSE_mono_meme_format.meme	KLF4_MOUSE.H11MO.0.A		KRRRVWGGGTGKGGC	1.81e-69	2.19e-64	1.16e-61	120699	32873	32873	92306	3.49	23049	70.12	59822	64.81
122	Motifs_analysis_10kbp/HOCOMOCOv11_full_MOUSE_mono_meme_format.meme	NDF2_MOUSE.H11MO.0.A		RRCAGATGGY	1.86e-68	1.99e-63	1.06e-60	107470	32873	32873	92306	2.01	18586	56.54	47028	50.95
123	Motifs_analysis_10kbp/HOCOMOCOv11_full_MOUSE_mono_meme_format.meme	NR0B1_MOUSE.H11MO.0.D		GMGKGGGASR	3.82e-68	3.25e-63	1.72e-60	85108	32873	32873	92306	1.31	18093	55.04	45648	49.45
124	Motifs_analysis_10kbp/HOCOMOCOv11_full_MOUSE_mono_meme_format.meme	PPARG_MOUSE.H11MO.1.A		BCARAGGTCA	4.24e-68	5.08e-63	2.69e-60	119707	32873	32873	92306	1.61	23854	72.56	62236	67.42
125	Motifs_analysis_10kbp/HOCOMOCOv11_full_MOUSE_mono_meme_format.meme	ZBT18_MOUSE.H11MO.0.D		KCCAGMTGTKB	1.32e-67	1.41e-62	7.47e-60	106631	32873	32873	92306	1.92	17472	53.15	43922	47.58
126	Motifs_analysis_10kbp/HOCOMOCOv11_full_MOUSE_mono_meme_format.meme	MXI1_MOUSE.H11MO.1.A		MCACGTGS	1.08e-65	6.21e-61	3.29e-58	57282	32873	32873	92306	1	16369	49.79	40912	44.32
127	Motifs_analysis_10kbp/HOCOMOCOv11_full_MOUSE_mono_meme_format.meme	PKNX1_MOUSE.H11MO.0.A		TGABTGRCAGS	2.25e-64	1.81e-59	9.61e-57	80756	32873	32873	92306	1.01	22248	67.68	57682	62.49
128	Motifs_analysis_10kbp/HOCOMOCOv11_full_MOUSE_mono_meme_format.meme	SP2_MOUSE.H11MO.1.C		RGGRGGCGGGGC	2.47e-64	2.63e-59	1.39e-56	106554	32873	32873	92306	2.59	21973	66.84	56886	61.63
129	Motifs_analysis_10kbp/HOCOMOCOv11_full_MOUSE_mono_meme_format.meme	RXRA_MOUSE.H11MO.0.A		RRGRKSRDRAGKTCAAGGYCA	4.54e-64	4.98e-59	2.64e-56	109834	32873	32873	92306	1.35	28359	86.27	75966	82.3
130	Motifs_analysis_10kbp/HOCOMOCOv11_full_MOUSE_mono_meme_format.meme	KLF5_MOUSE.H11MO.0.A		RGGGSWGGGHGGGGC	7.11e-64	8.39e-59	4.45e-56	118054	32873	32873	92306	4.74	23778	72.33	62171	67.35
131	Motifs_analysis_10kbp/HOCOMOCOv11_full_MOUSE_mono_meme_format.meme	TBX5_MOUSE.H11MO.0.D		AGGTGTGA	2.34e-63	2.49e-58	1.32e-55	106338	32873	32873	92306	1.62	16332	49.68	40902	44.31
132	Motifs_analysis_10kbp/HOCOMOCOv11_full_MOUSE_mono_meme_format.meme	WT1_MOUSE.H11MO.1.A		GWGGGAGGAGS	2.17e-62	2.67e-57	1.41e-54	122980	32873	32873	92306	4.08	20476	62.29	52651	57.04
133	Motifs_analysis_10kbp/HOCOMOCOv11_full_MOUSE_mono_meme_format.meme	MAFB_MOUSE.H11MO.0.B		TGCTGASTYAD	2.23e-62	2.71e-57	1.44e-54	121287	32873	32873	92306	1.52	23086	70.23	60201	65.22
134	Motifs_analysis_10kbp/HOCOMOCOv11_full_MOUSE_mono_meme_format.meme	TWST1_MOUSE.H11MO.1.B		VACATCTGGWW	3.67e-62	4.34e-57	2.3e-54	118335	32873	32873	92306	1.66	22004	66.94	57062	61.82
135	Motifs_analysis_10kbp/HOCOMOCOv11_full_MOUSE_mono_meme_format.meme	OLIG2_MOUSE.H11MO.0.A		CCAKCTGYTYYYYWBCHB	1.11e-61	1.36e-56	7.19e-54	122026	32873	32873	92306	2.12	23630	71.88	61821	66.97
136	Motifs_analysis_10kbp/HOCOMOCOv11_full_MOUSE_mono_meme_format.meme	SP1_MOUSE.H11MO.1.A		GGGGGCGGGGC	1.11e-60	1.27e-55	6.74e-53	114931	32873	32873	92306	5.7	19041	57.92	48630	52.68
137	Motifs_analysis_10kbp/HOCOMOCOv11_full_MOUSE_mono_meme_format.meme	COT1_MOUSE.H11MO.0.B		CAAAGGTCA	1.25e-60	1.29e-55	6.85e-53	103215	32873	32873	92306	1.13	25599	77.87	67689	73.33
138	Motifs_analysis_10kbp/HOCOMOCOv11_full_MOUSE_mono_meme_format.meme	RXRG_MOUSE.H11MO.0.B		GRGGRTCARRAGKTCAAGGTCA	2.81e-60	2.59e-55	1.37e-52	92335	32873	32873	92306	1.02	25312	77	66846	72.42
139	Motifs_analysis_10kbp/HOCOMOCOv11_full_MOUSE_mono_meme_format.meme	FLI1_MOUSE.H11MO.0.A		GGVRCCGGAAGYGS	3.59e-60	3.01e-55	1.59e-52	83700	32873	32873	92306	1.31	19445	59.15	49799	53.95
140	Motifs_analysis_10kbp/HOCOMOCOv11_full_MOUSE_mono_meme_format.meme	HAND1_MOUSE.H11MO.0.C		RGSYCTGGYYWNTSTCA	1.48e-59	1.66e-54	8.77e-52	112053	32873	32873	92306	1.69	22799	69.35	59476	64.43
141	Motifs_analysis_10kbp/HOCOMOCOv11_full_MOUSE_mono_meme_format.meme	NGN2_MOUSE.H11MO.0.C		RBARCAGATGGB	2.63e-59	2.51e-54	1.33e-51	95328	32873	32873	92306	1.33	22419	68.2	58381	63.25
142	Motifs_analysis_10kbp/HOCOMOCOv11_full_MOUSE_mono_meme_format.meme	MEIS1_MOUSE.H11MO.1.A		BTGHTGACAGVW	2.46e-59	2.85e-54	1.51e-51	115884	32873	32873	92306	1.43	23913	72.74	62744	67.97
143	Motifs_analysis_10kbp/HOCOMOCOv11_full_MOUSE_mono_meme_format.meme	KLF3_MOUSE.H11MO.0.A		GGRGVDGGGCGGGGCYGGG	7.95e-58	8.87e-53	4.7e-50	111568	32873	32873	92306	3.44	24256	73.79	63813	69.13
144	Motifs_analysis_10kbp/HOCOMOCOv11_full_MOUSE_mono_meme_format.meme	MAX_MOUSE.H11MO.0.A		SVSCACGTGGC	4.23e-57	1.67e-52	8.85e-50	39462	32873	32873	92306	1	11480	34.92	27837	30.16
145	Motifs_analysis_10kbp/HOCOMOCOv11_full_MOUSE_mono_meme_format.meme	TFDP1_MOUSE.H11MO.0.D		RRRRGGCGGGAARN	1.86e-56	1.83e-51	9.7e-49	98670	32873	32873	92306	1.06	26234	79.8	69746	75.56
146	Motifs_analysis_10kbp/HOCOMOCOv11_full_MOUSE_mono_meme_format.meme	P73_MOUSE.H11MO.0.B		RRRCAWGYCCARRCWTGYC	7.22e-56	5.3e-51	2.81e-48	73437	32873	32873	92306	1	20479	62.3	52932	57.34
147	Motifs_analysis_10kbp/HOCOMOCOv11_full_MOUSE_mono_meme_format.meme	SP4_MOUSE.H11MO.0.B		SRGVARGRGGCGGRGCHDRR	7.87e-56	9.5e-51	5.03e-48	120722	32873	32873	92306	5.22	24686	75.1	65161	70.59
148	Motifs_analysis_10kbp/HOCOMOCOv11_full_MOUSE_mono_meme_format.meme	SALL1_MOUSE.H11MO.0.D		DGGRGGSWGGGGSRRGS	1.29e-55	1.62e-50	8.56e-48	124850	32873	32873	92306	15.5	26362	80.19	70162	76.01
149	Motifs_analysis_10kbp/HOCOMOCOv11_full_MOUSE_mono_meme_format.meme	ERR2_MOUSE.H11MO.0.A		RAGTTCAAGGTCAYMYW	4.4e-55	4.28e-50	2.27e-47	97271	32873	32873	92306	1.32	24516	74.58	64689	70.08
150	Motifs_analysis_10kbp/HOCOMOCOv11_full_MOUSE_mono_meme_format.meme	PLAG1_MOUSE.H11MO.0.D		GGRGGSMHNWVKAGGGG	6.25e-55	6.65e-50	3.52e-47	106262	32873	32873	92306	2.57	22111	67.26	57670	62.48
151	Motifs_analysis_10kbp/HOCOMOCOv11_full_MOUSE_mono_meme_format.meme	KLF1_MOUSE.H11MO.0.A		DGGGYGKGGCYGGG	1.8e-54	1.95e-49	1.03e-46	108035	32873	32873	92306	1.96	26246	79.84	69857	75.68
152	Motifs_analysis_10kbp/HOCOMOCOv11_full_MOUSE_mono_meme_format.meme	HIC1_MOUSE.H11MO.0.C		GGGKTGCCC	9.25e-53	4.11e-48	2.18e-45	44428	32873	32873	92306	1	12778	38.87	31538	34.17
153	Motifs_analysis_10kbp/HOCOMOCOv11_full_MOUSE_mono_meme_format.meme	NKX21_MOUSE.H11MO.0.A		TBTTGAGTGS	1.8e-52	1.87e-47	9.91e-45	103671	32873	32873	92306	1.45	18151	55.22	46466	50.34
154	Motifs_analysis_10kbp/HOCOMOCOv11_full_MOUSE_mono_meme_format.meme	ELK4_MOUSE.H11MO.0.B		SRRCCGGAAGYRG	9.97e-52	9.57e-47	5.07e-44	95998	32873	32873	92306	1.38	19587	59.58	50568	54.78
155	Motifs_analysis_10kbp/HOCOMOCOv11_full_MOUSE_mono_meme_format.meme	TF2L1_MOUSE.H11MO.0.C		RDCYRGTTYHRDCYRGYTY	2.18e-51	1.05e-46	5.55e-44	47939	32873	32873	92306	1.02	13487	41.03	33537	36.33
156	Motifs_analysis_10kbp/HOCOMOCOv11_full_MOUSE_mono_meme_format.meme	NDF1_MOUSE.H11MO.0.A		RRCAGATGGY	3.14e-51	3.02e-46	1.6e-43	96194	32873	32873	92306	1.48	21132	64.28	55008	59.59
157	Motifs_analysis_10kbp/HOCOMOCOv11_full_MOUSE_mono_meme_format.meme	HNF4G_MOUSE.H11MO.0.C		VRGKBCAAAGKYCA	4.15e-51	3.48e-46	1.84e-43	83832	32873	32873	92306	1.17	20910	63.61	54376	58.91
158	Motifs_analysis_10kbp/HOCOMOCOv11_full_MOUSE_mono_meme_format.meme	SP5_MOUSE.H11MO.1.C		GRRGDGGGAGGRG	2.91e-51	3.6e-46	1.91e-43	123854	32873	32873	92306	4.07	27947	85.02	75124	81.39
159	Motifs_analysis_10kbp/HOCOMOCOv11_full_MOUSE_mono_meme_format.meme	CTCFL_MOUSE.H11MO.0.A		GCCRSCAGGGGGCGCYVB	4.79e-50	1.56e-45	8.25e-43	32534	32873	32873	92306	1.01	9558	29.08	22952	24.87
160	Motifs_analysis_10kbp/HOCOMOCOv11_full_MOUSE_mono_meme_format.meme	MAF_MOUSE.H11MO.1.A		YTGCTGASW	2.09e-50	2.46e-45	1.3e-42	117378	32873	32873	92306	1.76	21916	66.67	57303	62.08
161	Motifs_analysis_10kbp/HOCOMOCOv11_full_MOUSE_mono_meme_format.meme	SP2_MOUSE.H11MO.0.B		GGSSVGGGGGCGGGGCCDGSGS	3.03e-50	3.19e-45	1.69e-42	105392	32873	32873	92306	3.12	23739	72.21	62608	67.83
162	Motifs_analysis_10kbp/HOCOMOCOv11_full_MOUSE_mono_meme_format.meme	HEY2_MOUSE.H11MO.0.D		GKBGGCWCGTGGCHTBV	1.52e-49	4.83e-45	2.56e-42	31790	32873	32873	92306	1.01	9319	28.35	22334	24.2
163	Motifs_analysis_10kbp/HOCOMOCOv11_full_MOUSE_mono_meme_format.meme	ETV4_MOUSE.H11MO.0.B		SAGGAAGT	9.19e-50	1.13e-44	6.01e-42	123294	32873	32873	92306	1.68	22270	67.75	58355	63.22
164	Motifs_analysis_10kbp/HOCOMOCOv11_full_MOUSE_mono_meme_format.meme	PURA_MOUSE.H11MO.0.D		GGWRKKGGDGGGCVKGG	1.37e-49	1.68e-44	8.9e-42	122305	32873	32873	92306	4.12	26009	79.12	69339	75.12
165	Motifs_analysis_10kbp/HOCOMOCOv11_full_MOUSE_mono_meme_format.meme	MYB_MOUSE.H11MO.0.A		RGWGRCAGTTRG	3.48e-49	2.47e-44	1.31e-41	70859	32873	32873	92306	1.04	18403	55.98	47327	51.27
166	Motifs_analysis_10kbp/HOCOMOCOv11_full_MOUSE_mono_meme_format.meme	NR1I3_MOUSE.H11MO.1.D		RAGKTCAB	1.12e-48	1.18e-43	6.27e-41	105678	32873	32873	92306	1.23	22304	67.85	58502	63.38
167	Motifs_analysis_10kbp/HOCOMOCOv11_full_MOUSE_mono_meme_format.meme	CTCF_MOUSE.H11MO.0.A		YGGCCASCAGRGGGCGCYVB	3.48e-48	1.42e-43	7.52e-41	40738	32873	32873	92306	1.01	11764	35.79	28972	31.39
168	Motifs_analysis_10kbp/HOCOMOCOv11_full_MOUSE_mono_meme_format.meme	EGR4_MOUSE.H11MO.0.D		GGSGGYRGGGM	1.6e-48	1.56e-43	8.26e-41	97514	32873	32873	92306	4.06	17432	53.03	44622	48.34
169	Motifs_analysis_10kbp/HOCOMOCOv11_full_MOUSE_mono_meme_format.meme	PPARG_MOUSE.H11MO.0.A		AWSTRGGKCAAAGGKCA	1.54e-47	1.76e-42	9.35e-40	114683	32873	32873	92306	1.57	24036	73.12	63595	68.9
170	Motifs_analysis_10kbp/HOCOMOCOv11_full_MOUSE_mono_meme_format.meme	PRD14_MOUSE.H11MO.0.A		RRDGTTAGAGMCCYKG	3.4e-47	2.51e-42	1.33e-39	73848	32873	32873	92306	1	20476	62.29	53312	57.76
171	Motifs_analysis_10kbp/HOCOMOCOv11_full_MOUSE_mono_meme_format.meme	RFX1_MOUSE.H11MO.0.A		SSSSCBGTTGCCAKGGVRACSS	9.15e-47	2.75e-42	1.46e-39	30106	32873	32873	92306	1.01	8863	26.96	21229	23
172	Motifs_analysis_10kbp/HOCOMOCOv11_full_MOUSE_mono_meme_format.meme	MAZ_MOUSE.H11MO.1.A		RRGGGAGGGGS	4.71e-47	5.47e-42	2.9e-39	116108	32873	32873	92306	3.24	26697	81.21	71499	77.46
173	Motifs_analysis_10kbp/HOCOMOCOv11_full_MOUSE_mono_meme_format.meme	RUNX3_MOUSE.H11MO.0.A		KKCTGTGGTTWS	3.87e-46	4.01e-41	2.13e-38	103578	32873	32873	92306	1.29	24176	73.54	64067	69.41
174	Motifs_analysis_10kbp/HOCOMOCOv11_full_MOUSE_mono_meme_format.meme	KLF6_MOUSE.H11MO.0.B		GSRRGGGHGGGGMHGGGRV	9.19e-46	1.12e-40	5.94e-38	122067	32873	32873	92306	4.96	26864	81.72	72052	78.06
175	Motifs_analysis_10kbp/HOCOMOCOv11_full_MOUSE_mono_meme_format.meme	PPARD_MOUSE.H11MO.0.D		YAGGNBAAAGGTCA	1.9e-45	1.64e-40	8.68e-38	86300	32873	32873	92306	1.01	23513	71.53	62160	67.34
176	Motifs_analysis_10kbp/HOCOMOCOv11_full_MOUSE_mono_meme_format.meme	BHE41_MOUSE.H11MO.0.D		WSVRKSYCACGTGMWGRRRV	2.93e-45	2.12e-40	1.12e-37	72319	32873	32873	92306	1.02	19971	60.75	51962	56.29
177	Motifs_analysis_10kbp/HOCOMOCOv11_full_MOUSE_mono_meme_format.meme	MAFK_MOUSE.H11MO.1.A		TGCTGAGTCAGCA	2.39e-44	1.94e-39	1.03e-36	80921	32873	32873	92306	1	22281	67.78	58635	63.52
178	Motifs_analysis_10kbp/HOCOMOCOv11_full_MOUSE_mono_meme_format.meme	MECP2_MOUSE.H11MO.0.C		SCCGGRR	1.45e-43	2.85e-39	1.51e-36	19628	32873	32873	92306	1	5942	18.08	13674	14.81
179	Motifs_analysis_10kbp/HOCOMOCOv11_full_MOUSE_mono_meme_format.meme	TBX20_MOUSE.H11MO.0.C		DRGTGHTGACAGSH	6.25e-44	5.34e-39	2.83e-36	85464	32873	32873	92306	1.18	20382	62	53199	57.63
180	Motifs_analysis_10kbp/HOCOMOCOv11_full_MOUSE_mono_meme_format.meme	RARA_MOUSE.H11MO.0.A		GGRTCARRAGTTCAAGGTCA	1.2e-43	9.48e-39	5.03e-36	79086	32873	32873	92306	1.02	21753	66.17	57145	61.91
181	Motifs_analysis_10kbp/HOCOMOCOv11_full_MOUSE_mono_meme_format.meme	SP4_MOUSE.H11MO.1.B		GRRRGGGGMGGGGCBK	1.25e-43	1.45e-38	7.68e-36	116078	32873	32873	92306	2.16	28401	86.4	76791	83.19
182	Motifs_analysis_10kbp/HOCOMOCOv11_full_MOUSE_mono_meme_format.meme	HEN1_MOUSE.H11MO.0.C		BGGGKMKCAGCTGCGKCCYY	5.89e-43	1.49e-38	7.91e-36	25330	32873	32873	92306	1.03	7433	22.61	17592	19.06
183	Motifs_analysis_10kbp/HOCOMOCOv11_full_MOUSE_mono_meme_format.meme	PPARA_MOUSE.H11MO.0.A		AASTRGGKSAAAGGTCA	2.63e-43	2.71e-38	1.44e-35	102990	32873	32873	92306	1.3	23672	72.01	62722	67.95
184	Motifs_analysis_10kbp/HOCOMOCOv11_full_MOUSE_mono_meme_format.meme	P53_MOUSE.H11MO.1.A		RGRCATGYCYRGG	1.16e-42	7.8e-38	4.13e-35	66995	32873	32873	92306	1.09	17554	53.4	45247	49.02
185	Motifs_analysis_10kbp/HOCOMOCOv11_full_MOUSE_mono_meme_format.meme	ETV6_MOUSE.H11MO.0.C		RCAGGAARK	8.52e-43	1.07e-37	5.65e-35	125102	32873	32873	92306	2.62	21770	66.22	57235	62.01
186	Motifs_analysis_10kbp/HOCOMOCOv11_full_MOUSE_mono_meme_format.meme	PPARA_MOUSE.H11MO.1.A		CAAAGGTCA	3.9e-42	4.36e-37	2.31e-34	112025	32873	32873	92306	1.13	28026	85.26	75705	82.02
187	Motifs_analysis_10kbp/HOCOMOCOv11_full_MOUSE_mono_meme_format.meme	ETS1_MOUSE.H11MO.0.A		VRRRCMGGAAGTGG	6.45e-42	6.7e-37	3.55e-34	103774	32873	32873	92306	1.47	23779	72.34	63099	68.36
188	Motifs_analysis_10kbp/HOCOMOCOv11_full_MOUSE_mono_meme_format.meme	NR2C1_MOUSE.H11MO.0.C		GSYVAGAGGTCAB	9.72e-42	6.99e-37	3.71e-34	71961	32873	32873	92306	1.04	19521	59.38	50854	55.09
189	Motifs_analysis_10kbp/HOCOMOCOv11_full_MOUSE_mono_meme_format.meme	AP2D_MOUSE.H11MO.0.D		CGCCYGVGGCSCGT	4.72e-41	1.02e-36	5.41e-34	21635	32873	32873	92306	1	6469	19.68	15135	16.4
190	Motifs_analysis_10kbp/HOCOMOCOv11_full_MOUSE_mono_meme_format.meme	ERR1_MOUSE.H11MO.0.A		WGBTCAAGGTCA	1.61e-41	1.02e-36	5.42e-34	63479	32873	32873	92306	1.08	17198	52.32	44304	48
191	Motifs_analysis_10kbp/HOCOMOCOv11_full_MOUSE_mono_meme_format.meme	E2F3_MOUSE.H11MO.0.A		GGGCGGGARS	3.4e-41	1.88e-36	9.96e-34	55243	32873	32873	92306	1.01	15418	46.9	39347	42.63
192	Motifs_analysis_10kbp/HOCOMOCOv11_full_MOUSE_mono_meme_format.meme	NFKB2_MOUSE.H11MO.0.C		GGGRAAKYCCC	1.44e-40	9.51e-36	5.04e-33	65871	32873	32873	92306	1.02	18102	55.07	46896	50.8
193	Motifs_analysis_10kbp/HOCOMOCOv11_full_MOUSE_mono_meme_format.meme	GCM1_MOUSE.H11MO.0.D		HWVATGCKGGYMBK	3.83e-39	2.22e-34	1.17e-31	57773	32873	32873	92306	1	16176	49.21	41564	45.03
194	Motifs_analysis_10kbp/HOCOMOCOv11_full_MOUSE_mono_meme_format.meme	GCR_MOUSE.H11MO.0.A		RGRACASRVTGTYCY	1.92e-38	1.51e-33	8.01e-31	78820	32873	32873	92306	1.04	21056	64.05	55402	60.02
195	Motifs_analysis_10kbp/HOCOMOCOv11_full_MOUSE_mono_meme_format.meme	MYCN_MOUSE.H11MO.0.A		SCACGTGG	6.14e-38	2.15e-33	1.14e-30	35085	32873	32873	92306	1	10108	30.75	24947	27.03
196	Motifs_analysis_10kbp/HOCOMOCOv11_full_MOUSE_mono_meme_format.meme	HESX1_MOUSE.H11MO.0.D		ABSYGGCWMRTRRMMT	9.6e-37	3.33e-32	1.76e-29	34629	32873	32873	92306	1	9955	30.28	24590	26.64
197	Motifs_analysis_10kbp/HOCOMOCOv11_full_MOUSE_mono_meme_format.meme	BMAL1_MOUSE.H11MO.0.A		MCACGTGMC	2.5e-36	1.05e-31	5.57e-29	41995	32873	32873	92306	1.02	11623	35.36	29138	31.57
198	Motifs_analysis_10kbp/HOCOMOCOv11_full_MOUSE_mono_meme_format.meme	RUNX2_MOUSE.H11MO.0.A		BYCTGTGGTTWB	5.52e-36	6.08e-31	3.22e-28	110206	32873	32873	92306	1.37	25445	77.4	68264	73.95
199	Motifs_analysis_10kbp/HOCOMOCOv11_full_MOUSE_mono_meme_format.meme	HNF4A_MOUSE.H11MO.0.A		VRGKYCAAAGTCCA	1.17e-35	8.55e-31	4.53e-28	73152	32873	32873	92306	1.02	19985	60.79	52491	56.87
200	Motifs_analysis_10kbp/HOCOMOCOv11_full_MOUSE_mono_meme_format.meme	SP3_MOUSE.H11MO.0.B		SGVVGGGGGCGGGGCBRGSS	7.13e-35	8.44e-30	4.48e-27	118468	32873	32873	92306	11.4	21542	65.53	56984	61.73
201	Motifs_analysis_10kbp/HOCOMOCOv11_full_MOUSE_mono_meme_format.meme	ERG_MOUSE.H11MO.0.A		VVRCMGGAAGYRVV	9.45e-35	1.06e-29	5.61e-27	112140	32873	32873	92306	1.78	22079	67.16	58534	63.41
202	Motifs_analysis_10kbp/HOCOMOCOv11_full_MOUSE_mono_meme_format.meme	ETV5_MOUSE.H11MO.0.D		RRRSAGGAARDGRV	9.54e-35	1.19e-29	6.33e-27	125151	32873	32873	92306	3.73	26692	81.2	72012	78.01
203	Motifs_analysis_10kbp/HOCOMOCOv11_full_MOUSE_mono_meme_format.meme	ZBT17_MOUSE.H11MO.0.A		GGSGGHGGGGGAGGGGMGG	2.88e-34	3.43e-29	1.82e-26	118911	32873	32873	92306	7.33	26202	79.71	70581	76.46
204	Motifs_analysis_10kbp/HOCOMOCOv11_full_MOUSE_mono_meme_format.meme	RFX2_MOUSE.H11MO.0.A		SGSNGTTGCCATGGMRACSRGD	1.62e-33	5.32e-29	2.82e-26	32865	32873	32873	92306	1.02	9382	28.54	23199	25.13
205	Motifs_analysis_10kbp/HOCOMOCOv11_full_MOUSE_mono_meme_format.meme	PBX1_MOUSE.H11MO.0.A		TGAKTGACAGS	1.03e-33	6.75e-29	3.58e-26	65699	32873	32873	92306	1	18165	55.26	47441	51.4
206	Motifs_analysis_10kbp/HOCOMOCOv11_full_MOUSE_mono_meme_format.meme	EGR2_MOUSE.H11MO.0.A		KGHGTGGGHGGGGG	2.15e-33	2.55e-28	1.35e-25	118571	32873	32873	92306	2.55	27483	83.6	74434	80.64
207	Motifs_analysis_10kbp/HOCOMOCOv11_full_MOUSE_mono_meme_format.meme	ZKSC1_MOUSE.H11MO.0.A		WGHRSMCCTACTRTGTGCH	5.07e-32	2.04e-27	1.08e-24	40173	32873	32873	92306	1.08	10800	32.85	27116	29.38
208	Motifs_analysis_10kbp/HOCOMOCOv11_full_MOUSE_mono_meme_format.meme	PEBB_MOUSE.H11MO.0.C		TYTGTGGTYWB	2.99e-32	3.24e-27	1.72e-24	108268	32873	32873	92306	1.36	23029	70.05	61410	66.53
209	Motifs_analysis_10kbp/HOCOMOCOv11_full_MOUSE_mono_meme_format.meme	P63_MOUSE.H11MO.0.B		DRCAWGYCCAGRCWTGYYB	2.32e-30	1.15e-25	6.08e-23	49359	32873	32873	92306	1.09	13147	39.99	33638	36.44
210	Motifs_analysis_10kbp/HOCOMOCOv11_full_MOUSE_mono_meme_format.meme	PAX8_MOUSE.H11MO.0.D		BTVAYTSRMGYRKR	1.18e-29	1.94e-25	1.03e-22	16435	32873	32873	92306	1	4869	14.81	11401	12.35
211	Motifs_analysis_10kbp/HOCOMOCOv11_full_MOUSE_mono_meme_format.meme	ANDR_MOUSE.H11MO.0.A		RGAACABYSTGTTCYB	2.55e-29	1.4e-24	7.42e-22	54829	32873	32873	92306	1	15260	46.42	39555	42.85
212	Motifs_analysis_10kbp/HOCOMOCOv11_full_MOUSE_mono_meme_format.meme	TGIF1_MOUSE.H11MO.0.A		TGACAGCTG	4.82e-27	4.29e-22	2.27e-19	89086	32873	32873	92306	1.69	13371	40.67	34452	37.32
213	Motifs_analysis_10kbp/HOCOMOCOv11_full_MOUSE_mono_meme_format.meme	EGR1_MOUSE.H11MO.0.A		GKGCGKGGGCGGGG	1.48e-26	1.38e-21	7.31e-19	92956	32873	32873	92306	1.01	25112	76.39	67779	73.43
214	Motifs_analysis_10kbp/HOCOMOCOv11_full_MOUSE_mono_meme_format.meme	NFKB1_MOUSE.H11MO.0.A		GGGAAAKYCCC	3.97e-26	2.03e-21	1.07e-18	51004	32873	32873	92306	1.06	13522	41.13	34926	37.84
215	Motifs_analysis_10kbp/HOCOMOCOv11_full_MOUSE_mono_meme_format.meme	ZN143_MOUSE.H11MO.0.A		KGCMTKCTGGGARWTGTAGTYY	5.75e-26	2.38e-21	1.26e-18	41456	32873	32873	92306	1.27	10866	33.05	27632	29.94
216	Motifs_analysis_10kbp/HOCOMOCOv11_full_MOUSE_mono_meme_format.meme	MBD2_MOUSE.H11MO.0.B		SSGKCCGGMGR	2.81e-25	4.55e-21	2.41e-18	16192	32873	32873	92306	1.01	4771	14.51	11324	12.27
217	Motifs_analysis_10kbp/HOCOMOCOv11_full_MOUSE_mono_meme_format.meme	ZN281_MOUSE.H11MO.0.A		GGGGTGGGGGAGGGG	6.55e-26	6.76e-21	3.58e-18	103143	32873	32873	92306	16.8	19389	58.98	51372	55.65
218	Motifs_analysis_10kbp/HOCOMOCOv11_full_MOUSE_mono_meme_format.meme	ZN148_MOUSE.H11MO.0.D		KGRGKGGGGGAGGGG	6.94e-26	8.27e-21	4.38e-18	119165	32873	32873	92306	7.2	26913	81.87	73105	79.2
219	Motifs_analysis_10kbp/HOCOMOCOv11_full_MOUSE_mono_meme_format.meme	SPZ1_MOUSE.H11MO.0.D		CGGCKGWWACMBYGGG	7.4e-25	1.36e-20	7.18e-18	18329	32873	32873	92306	1.03	5178	15.75	12409	13.44
220	Motifs_analysis_10kbp/HOCOMOCOv11_full_MOUSE_mono_meme_format.meme	SP1_MOUSE.H11MO.0.A		GGVGGGGGVGGGGGMGGGGCSGGG	4.12e-25	4.75e-20	2.52e-17	115334	32873	32873	92306	2.88	28690	87.28	78440	84.98
221	Motifs_analysis_10kbp/HOCOMOCOv11_full_MOUSE_mono_meme_format.meme	E2F4_MOUSE.H11MO.1.A		GGCGGGAADTTBNR	5.09e-24	8.2e-20	4.35e-17	16118	32873	32873	92306	1	4756	14.47	11339	12.28
222	Motifs_analysis_10kbp/HOCOMOCOv11_full_MOUSE_mono_meme_format.meme	NR1I2_MOUSE.H11MO.1.D		RAGTTCAB	1.26e-23	1.24e-18	6.57e-16	98678	32873	32873	92306	1.14	21524	65.48	57600	62.4
223	Motifs_analysis_10kbp/HOCOMOCOv11_full_MOUSE_mono_meme_format.meme	RELB_MOUSE.H11MO.0.C		RGGGRMTTTCCM	6e-23	3.24e-18	1.72e-15	54020	32873	32873	92306	1	14934	45.43	39053	42.31
224	Motifs_analysis_10kbp/HOCOMOCOv11_full_MOUSE_mono_meme_format.meme	KLF15_MOUSE.H11MO.0.A		RGGGMGGRGVDGGGGGRGG	1.51e-22	1.83e-17	9.68e-15	121135	32873	32873	92306	5.65	28845	87.75	79030	85.62
225	Motifs_analysis_10kbp/HOCOMOCOv11_full_MOUSE_mono_meme_format.meme	RORG_MOUSE.H11MO.0.B		RRAASTRGGTCA	3.99e-22	3.11e-17	1.65e-14	78040	32873	32873	92306	1	21203	64.5	56784	61.52
226	Motifs_analysis_10kbp/HOCOMOCOv11_full_MOUSE_mono_meme_format.meme	FLI1_MOUSE.H11MO.1.A		SRRRRRSAGGAAGBRRRRV	3.99e-22	4.91e-17	2.6e-14	122867	32873	32873	92306	4.97	26286	79.96	71470	77.43
227	Motifs_analysis_10kbp/HOCOMOCOv11_full_MOUSE_mono_meme_format.meme	NR4A2_MOUSE.H11MO.0.C		AAAGGTCAS	1.29e-21	1.15e-16	6.08e-14	88938	32873	32873	92306	1.03	23457	71.36	63283	68.56
228	Motifs_analysis_10kbp/HOCOMOCOv11_full_MOUSE_mono_meme_format.meme	BACH2_MOUSE.H11MO.0.A		TGCTGAGTCAY	1.73e-21	1.18e-16	6.26e-14	68160	32873	32873	92306	1	18616	56.63	49484	53.61
229	Motifs_analysis_10kbp/HOCOMOCOv11_full_MOUSE_mono_meme_format.meme	PRDM9_MOUSE.H11MO.0.C		AADADGGYAGYAGCWBCTB	2.35e-21	1.44e-16	7.63e-14	61132	32873	32873	92306	1.01	16693	50.78	44081	47.76
230	Motifs_analysis_10kbp/HOCOMOCOv11_full_MOUSE_mono_meme_format.meme	GABPA_MOUSE.H11MO.0.A		GGVRCCGGAAGTGV	4.8e-21	2.2e-16	1.17e-13	45890	32873	32873	92306	1	12753	38.79	33133	35.89
231	Motifs_analysis_10kbp/HOCOMOCOv11_full_MOUSE_mono_meme_format.meme	P53_MOUSE.H11MO.0.A		RGACATGCCCRGGCADGYCC	6.17e-21	2.28e-16	1.21e-13	36911	32873	32873	92306	1.01	10350	31.48	26533	28.74
232	Motifs_analysis_10kbp/HOCOMOCOv11_full_MOUSE_mono_meme_format.meme	TF65_MOUSE.H11MO.0.A		KGGRMTTTCCC	5.14e-21	3.39e-16	1.8e-13	65911	32873	32873	92306	1.04	17458	53.11	46254	50.11
233	Motifs_analysis_10kbp/HOCOMOCOv11_full_MOUSE_mono_meme_format.meme	ELK3_MOUSE.H11MO.0.D		VMCHGGAARTSC	6.77e-21	4.07e-16	2.15e-13	60086	32873	32873	92306	1.37	13225	40.23	34449	37.32
234	Motifs_analysis_10kbp/HOCOMOCOv11_full_MOUSE_mono_meme_format.meme	WT1_MOUSE.H11MO.0.B		RGGVGGGGGAGGRGGVGGRG	9.55e-21	1.15e-15	6.09e-13	120333	32873	32873	92306	7.24	27641	84.08	75539	81.84
235	Motifs_analysis_10kbp/HOCOMOCOv11_full_MOUSE_mono_meme_format.meme	GATA1_MOUSE.H11MO.0.A		TGSNSSNNDSAGATAAGRV	2.26e-20	1.4e-15	7.44e-13	62149	32873	32873	92306	1.09	14892	45.3	39117	42.38
236	Motifs_analysis_10kbp/HOCOMOCOv11_full_MOUSE_mono_meme_format.meme	USF2_MOUSE.H11MO.0.A		GGGTCACGTGRBSVSSSSB	7.76e-20	1.54e-15	8.17e-13	19867	32873	32873	92306	1	5736	17.45	14130	15.31
237	Motifs_analysis_10kbp/HOCOMOCOv11_full_MOUSE_mono_meme_format.meme	PITX2_MOUSE.H11MO.0.D		TKGGATTAVH	9.86e-20	9.26e-15	4.91e-12	93867	32873	32873	92306	2.5	7079	21.53	17731	19.21
238	Motifs_analysis_10kbp/HOCOMOCOv11_full_MOUSE_mono_meme_format.meme	ELF1_MOUSE.H11MO.0.A		SRACCCGGAAGTGS	5.18e-19	2.25e-14	1.19e-11	43441	32873	32873	92306	1.04	11703	35.6	30379	32.91
239	Motifs_analysis_10kbp/HOCOMOCOv11_full_MOUSE_mono_meme_format.meme	MAFF_MOUSE.H11MO.1.A		TGCTGASTCA	1.45e-18	1.15e-13	6.1e-11	79395	32873	32873	92306	1.11	20270	61.66	54385	58.92
240	Motifs_analysis_10kbp/HOCOMOCOv11_full_MOUSE_mono_meme_format.meme	ELK1_MOUSE.H11MO.0.B		RCCGGAAGTGV	3.9e-18	1.3e-13	6.89e-11	33334	32873	32873	92306	1	9321	28.35	23909	25.9
241	Motifs_analysis_10kbp/HOCOMOCOv11_full_MOUSE_mono_meme_format.meme	HLTF_MOUSE.H11MO.0.D		KANKGCTGSMAM	1.92e-18	2.03e-13	1.08e-10	106180	32873	32873	92306	1.28	23228	70.66	62844	68.08
242	Motifs_analysis_10kbp/HOCOMOCOv11_full_MOUSE_mono_meme_format.meme	EGR2_MOUSE.H11MO.1.A		RKGHGKGGGHGGRRGDGG	3.03e-18	3.75e-13	1.99e-10	123898	32873	32873	92306	6.71	27516	83.7	75317	81.59
243	Motifs_analysis_10kbp/HOCOMOCOv11_full_MOUSE_mono_meme_format.meme	PRGR_MOUSE.H11MO.0.A		RGAACARRVTGTYCY	8.31e-18	5.84e-13	3.09e-10	70237	32873	32873	92306	1.08	17898	54.45	47735	51.71
244	Motifs_analysis_10kbp/HOCOMOCOv11_full_MOUSE_mono_meme_format.meme	RFX1_MOUSE.H11MO.1.A		BGTTGCYAKGG	2.82e-17	1.64e-12	8.67e-10	58026	32873	32873	92306	1.03	15419	46.9	40823	44.23
245	Motifs_analysis_10kbp/HOCOMOCOv11_full_MOUSE_mono_meme_format.meme	RREB1_MOUSE.H11MO.0.D		DKGKKKGKGGKTGKTTTGGGKT	1.81e-17	2.05e-12	1.09e-09	113630	32873	32873	92306	1.3	29389	89.4	80922	87.67
246	Motifs_analysis_10kbp/HOCOMOCOv11_full_MOUSE_mono_meme_format.meme	ATF3_MOUSE.H11MO.0.A		VTGAGTCAB	2.67e-17	2.61e-12	1.38e-09	97637	32873	32873	92306	1.48	18748	57.03	50173	54.36
247	Motifs_analysis_10kbp/HOCOMOCOv11_full_MOUSE_mono_meme_format.meme	ZFP57_MOUSE.H11MO.0.B		CTGCGGCARR	1.91e-16	3.13e-12	1.66e-09	16365	32873	32873	92306	1	4727	14.38	11630	12.6
248	Motifs_analysis_10kbp/HOCOMOCOv11_full_MOUSE_mono_meme_format.meme	MCR_MOUSE.H11MO.0.D		HAGDMCWGGTTGWDGTR	6.74e-17	5.06e-12	2.68e-09	75008	32873	32873	92306	1.37	14718	44.77	38897	42.14
249	Motifs_analysis_10kbp/HOCOMOCOv11_full_MOUSE_mono_meme_format.meme	KAISO_MOUSE.H11MO.2.B		YTSGCRGGARKH	1.77e-16	5.99e-12	3.17e-09	33855	32873	32873	92306	1.13	7864	23.92	20057	21.73
250	Motifs_analysis_10kbp/HOCOMOCOv11_full_MOUSE_mono_meme_format.meme	ANDR_MOUSE.H11MO.1.A		WSTBTGTTCYTK	5.95e-17	7.41e-12	3.93e-09	124580	32873	32873	92306	2.26	18914	57.54	50670	54.89
251	Motifs_analysis_10kbp/HOCOMOCOv11_full_MOUSE_mono_meme_format.meme	MLXPL_MOUSE.H11MO.0.D		GCAYGKGVCAMCSBCGTGB	1.51e-15	2.78e-11	1.47e-08	18342	32873	32873	92306	1.01	5222	15.89	12999	14.08
252	Motifs_analysis_10kbp/HOCOMOCOv11_full_MOUSE_mono_meme_format.meme	STAT3_MOUSE.H11MO.0.A		SAYTTCCHRGMA	9.98e-16	1.08e-10	5.7e-08	107761	32873	32873	92306	1.12	26233	79.8	71728	77.71
253	Motifs_analysis_10kbp/HOCOMOCOv11_full_MOUSE_mono_meme_format.meme	THA11_MOUSE.H11MO.0.B		KGCMTBCTGGGARWTGTAGTYY	4.68e-15	1.28e-10	6.77e-08	27340	32873	32873	92306	1.1	7151	21.75	18221	19.74
254	Motifs_analysis_10kbp/HOCOMOCOv11_full_MOUSE_mono_meme_format.meme	RFX2_MOUSE.H11MO.1.A		SGTTGCCATGG	3.25e-15	1.4e-10	7.4e-08	42967	32873	32873	92306	1.01	11823	35.97	30999	33.58
255	Motifs_analysis_10kbp/HOCOMOCOv11_full_MOUSE_mono_meme_format.meme	GLI2_MOUSE.H11MO.0.D		GTGGGTGGTCY	7.44e-15	1.57e-10	8.31e-08	21066	32873	32873	92306	1.34	5732	17.44	14407	15.61
256	Motifs_analysis_10kbp/HOCOMOCOv11_full_MOUSE_mono_meme_format.meme	REST_MOUSE.H11MO.0.A		KTCAGCACCAYGGACAGCKCCM	2.57e-14	1.98e-10	1.05e-07	7723	32873	32873	92306	9.52	956	2.91	1991	2.16
257	Motifs_analysis_10kbp/HOCOMOCOv11_full_MOUSE_mono_meme_format.meme	SP5_MOUSE.H11MO.0.C		RRGGRGGRGGRGRRGGGGGAGGRG	1.71e-15	2.11e-10	1.12e-07	123769	32873	32873	92306	38.3	26055	79.26	71227	77.16
258	Motifs_analysis_10kbp/HOCOMOCOv11_full_MOUSE_mono_meme_format.meme	NR4A3_MOUSE.H11MO.0.D		CAAAGGTCAS	7.87e-15	3.58e-10	1.9e-07	45446	32873	32873	92306	1.07	11952	36.36	31387	34
259	Motifs_analysis_10kbp/HOCOMOCOv11_full_MOUSE_mono_meme_format.meme	MAZ_MOUSE.H11MO.0.A		GGGGGAGGGGGDGRGRRRGRRG	3.12e-15	3.89e-10	2.06e-07	124674	32873	32873	92306	56.5	26471	80.53	72456	78.5
260	Motifs_analysis_10kbp/HOCOMOCOv11_full_MOUSE_mono_meme_format.meme	GRHL2_MOUSE.H11MO.0.A		AACCDGTYTKDC	1.17e-14	6.78e-10	3.59e-07	58076	32873	32873	92306	1	15825	48.14	42177	45.69
261	Motifs_analysis_10kbp/HOCOMOCOv11_full_MOUSE_mono_meme_format.meme	GCR_MOUSE.H11MO.1.A		HRRGAACAGWVW	6.44e-15	7.9e-10	4.19e-07	122735	32873	32873	92306	1.89	20199	61.45	54478	59.02
262	Motifs_analysis_10kbp/HOCOMOCOv11_full_MOUSE_mono_meme_format.meme	INSM1_MOUSE.H11MO.0.C		TGTMAGGGGGCR	7.65e-14	1.69e-09	8.98e-07	22150	32873	32873	92306	1.02	6180	18.8	15679	16.99
263	Motifs_analysis_10kbp/HOCOMOCOv11_full_MOUSE_mono_meme_format.meme	NR1I3_MOUSE.H11MO.0.C		RRGGTCARVRRAGTTCAD	4.74e-14	1.94e-09	1.03e-06	40949	32873	32873	92306	1.01	11262	34.26	29546	32.01
264	Motifs_analysis_10kbp/HOCOMOCOv11_full_MOUSE_mono_meme_format.meme	RUNX1_MOUSE.H11MO.0.A		BYYTGTGGTTWB	2.32e-14	2.28e-09	1.21e-06	98113	32873	32873	92306	1.07	25369	77.17	69323	75.1
265	Motifs_analysis_10kbp/HOCOMOCOv11_full_MOUSE_mono_meme_format.meme	RFX3_MOUSE.H11MO.0.C		CSGTTGCCATGGMRAC	3.19e-13	7.33e-09	3.89e-06	23012	32873	32873	92306	1.03	6404	19.48	16327	17.69
266	Motifs_analysis_10kbp/HOCOMOCOv11_full_MOUSE_mono_meme_format.meme	TBX2_MOUSE.H11MO.0.D		TGVMWWCABAGGTGTGARRHGYSMC	5.66e-13	2.32e-08	1.23e-05	40986	32873	32873	92306	1.8	8810	26.8	22895	24.8
267	Motifs_analysis_10kbp/HOCOMOCOv11_full_MOUSE_mono_meme_format.meme	NRF1_MOUSE.H11MO.0.A		CWSTGCGCATGCGCVRS	1.43e-12	2.47e-08	1.31e-05	17266	32873	32873	92306	1.35	4361	13.27	10879	11.79
268	Motifs_analysis_10kbp/HOCOMOCOv11_full_MOUSE_mono_meme_format.meme	ETV2_MOUSE.H11MO.0.A		RRARRCAGGAARYRGS	2.74e-13	2.88e-08	1.52e-05	105010	32873	32873	92306	1.9	21664	65.9	58785	63.68
269	Motifs_analysis_10kbp/HOCOMOCOv11_full_MOUSE_mono_meme_format.meme	ELF2_MOUSE.H11MO.0.C		TDNCAGGAAGTRRVT	3.44e-13	2.9e-08	1.54e-05	84416	32873	32873	92306	1.48	18882	57.44	50905	55.15
270	Motifs_analysis_10kbp/HOCOMOCOv11_full_MOUSE_mono_meme_format.meme	MAF_MOUSE.H11MO.0.A		RWWBTGCTGASWCWGCH	4.29e-13	3.83e-08	2.03e-05	89405	32873	32873	92306	1.06	22918	69.72	62381	67.58
271	Motifs_analysis_10kbp/HOCOMOCOv11_full_MOUSE_mono_meme_format.meme	NANOG_MOUSE.H11MO.1.A		VRGCCATYARV	2.96e-12	2.26e-07	0.00012	76240	32873	32873	92306	1.48	8562	26.05	22275	24.13
272	Motifs_analysis_10kbp/HOCOMOCOv11_full_MOUSE_mono_meme_format.meme	ZEP1_MOUSE.H11MO.0.D		TGGGAAATCCCB	5e-12	2.27e-07	0.00012	45405	32873	32873	92306	1.05	12054	36.67	31915	34.58
273	Motifs_analysis_10kbp/HOCOMOCOv11_full_MOUSE_mono_meme_format.meme	MAFK_MOUSE.H11MO.0.A		DWWWYTGCTGAGTCAKCWHW	5.5e-12	3.01e-07	0.000159	54700	32873	32873	92306	3.35	10414	31.68	27386	29.67
274	Motifs_analysis_10kbp/HOCOMOCOv11_full_MOUSE_mono_meme_format.meme	ETS2_MOUSE.H11MO.0.A		RDVRGGAARVRRR	1.1e-11	1.37e-06	0.000727	125167	32873	32873	92306	3.56	23638	71.91	64568	69.95
275	Motifs_analysis_10kbp/HOCOMOCOv11_full_MOUSE_mono_meme_format.meme	MYBA_MOUSE.H11MO.0.C		VGYGGCVGTTRSVGV	1.66e-10	3.66e-06	0.00194	22015	32873	32873	92306	1.07	5646	17.18	14476	15.68
276	Motifs_analysis_10kbp/HOCOMOCOv11_full_MOUSE_mono_meme_format.meme	BHE40_MOUSE.H11MO.0.A		RCACGTGAS	1.87e-10	4.61e-06	0.00244	24652	32873	32873	92306	1.03	6619	20.14	17121	18.55
277	Motifs_analysis_10kbp/HOCOMOCOv11_full_MOUSE_mono_meme_format.meme	BCL6_MOUSE.H11MO.0.A		YGCTYTCYAGGAA	4.45e-11	4.77e-06	0.00253	107380	32873	32873	92306	1.46	19313	58.75	52328	56.69
278	Motifs_analysis_10kbp/HOCOMOCOv11_full_MOUSE_mono_meme_format.meme	USF1_MOUSE.H11MO.0.A		SRGTCACGTGRCS	5.83e-10	1.08e-05	0.00571	18467	32873	32873	92306	1	5188	15.78	13279	14.39
279	Motifs_analysis_10kbp/HOCOMOCOv11_full_MOUSE_mono_meme_format.meme	NR1I2_MOUSE.H11MO.0.C		DDRGGTYAANNRAGTTCAB	3.86e-10	1.82e-05	0.00963	47129	32873	32873	92306	1.02	12694	38.62	33877	36.7
280	Motifs_analysis_10kbp/HOCOMOCOv11_full_MOUSE_mono_meme_format.meme	HXB1_MOUSE.H11MO.0.D		TGATKGATGG	1.2e-09	4.26e-05	0.0226	35445	32873	32873	92306	8.23	3214	9.78	8004	8.67
281	Motifs_analysis_10kbp/HOCOMOCOv11_full_MOUSE_mono_meme_format.meme	TYY1_MOUSE.H11MO.0.A		CAAVATGGCGGC	1.83e-09	6.35e-05	0.0337	34724	32873	32873	92306	1	9521	28.96	25163	27.26
282	Motifs_analysis_10kbp/HOCOMOCOv11_full_MOUSE_mono_meme_format.meme	ATF2_MOUSE.H11MO.0.A		RRTGABGTCAY	2.1e-09	0.000107	0.0565	50830	32873	32873	92306	1.1	12283	37.37	32813	35.55
283	Motifs_analysis_10kbp/HOCOMOCOv11_full_MOUSE_mono_meme_format.meme	ZFP42_MOUSE.H11MO.0.A		GGCMGCCATTTT	1.93e-09	0.000134	0.071	69248	32873	32873	92306	1.04	18017	54.81	48848	52.92
284	Motifs_analysis_10kbp/HOCOMOCOv11_full_MOUSE_mono_meme_format.meme	JUN_MOUSE.H11MO.0.A		DVTGAGTCAY	2.24e-09	0.000169	0.0898	75492	32873	32873	92306	1.16	18253	55.53	49520	53.65
285	Motifs_analysis_10kbp/HOCOMOCOv11_full_MOUSE_mono_meme_format.meme	HXA1_MOUSE.H11MO.0.C		TKGATGGATG	6.92e-09	0.000401	0.213	58031	32873	32873	92306	32.9	670	2.04	1438	1.56
286	Motifs_analysis_10kbp/HOCOMOCOv11_full_MOUSE_mono_meme_format.meme	MEIS2_MOUSE.H11MO.0.B		TTGACAGBTGTCM	1.35e-08	0.000603	0.32	44754	32873	32873	92306	1.46	9249	28.14	24502	26.54
287	Motifs_analysis_10kbp/HOCOMOCOv11_full_MOUSE_mono_meme_format.meme	ATF7_MOUSE.H11MO.0.D		RRTGABGTCAB	1.72e-08	0.00101	0.537	58904	32873	32873	92306	1.17	12574	38.25	33724	36.54
288	Motifs_analysis_10kbp/HOCOMOCOv11_full_MOUSE_mono_meme_format.meme	HSF1_MOUSE.H11MO.0.A		YRGAANNTTCYAGAA	2.52e-08	0.00142	0.753	56493	32873	32873	92306	1.06	14903	45.34	40240	43.59
289	Motifs_analysis_10kbp/HOCOMOCOv11_full_MOUSE_mono_meme_format.meme	FOSB_MOUSE.H11MO.0.A		VTGAGTCAB	1.64e-08	0.00148	0.786	90298	32873	32873	92306	1.5	14429	43.89	38893	42.13
290	Motifs_analysis_10kbp/HOCOMOCOv11_full_MOUSE_mono_meme_format.meme	KAISO_MOUSE.H11MO.1.B		TMTCGCGAGAN	1.41e-06	0.00223	1.18	1579	32873	32873	92306	1.01	494	1.5	1071	1.16
291	Motifs_analysis_10kbp/HOCOMOCOv11_full_MOUSE_mono_meme_format.meme	RFX3_MOUSE.H11MO.1.C		BGTTGCCATG	5.63e-08	0.00278	1.47	49391	32873	32873	92306	1.38	10001	30.42	26646	28.87
292	Motifs_analysis_10kbp/HOCOMOCOv11_full_MOUSE_mono_meme_format.meme	FOSL2_MOUSE.H11MO.0.A		KVTGAGTCABY	6.66e-08	0.00457	2.42	68713	32873	32873	92306	1.06	17883	54.4	48653	52.71
293	Motifs_analysis_10kbp/HOCOMOCOv11_full_MOUSE_mono_meme_format.meme	PITX1_MOUSE.H11MO.0.C		RGGGATTARV	6.46e-08	0.00462	2.45	71729	32873	32873	92306	1.49	6287	19.13	16440	17.81
294	Motifs_analysis_10kbp/HOCOMOCOv11_full_MOUSE_mono_meme_format.meme	HSF2_MOUSE.H11MO.0.A		VGAABRTTCTAGAA	1.45e-07	0.00756	4.01	52488	32873	32873	92306	2.09	4083	12.42	10482	11.36
295	Motifs_analysis_10kbp/HOCOMOCOv11_full_MOUSE_mono_meme_format.meme	ARNT_MOUSE.H11MO.0.B		BYRCGTGC	3.14e-06	0.0159	8.44	5103	32873	32873	92306	1	1481	4.51	3622	3.92

## Sheet: PB DOWN
rank	motif_DB	motif_ID	motif_alt_ID	consensus	p-value	adj_p-value	E-value	tests	FASTA_max	pos	neg	PWM_min	TP	%TP	FP	%FP
1	Motifs_analysis_10kbp/HOCOMOCOv11_full_MOUSE_mono_meme_format.meme	HMGA1_MOUSE.H11MO.0.D		NWATTTT	3.04e-227	2.37e-222	1.26e-219	77900	38936	38936	92306	1	25666	65.92	52085	56.43
2	Motifs_analysis_10kbp/HOCOMOCOv11_full_MOUSE_mono_meme_format.meme	CDX1_MOUSE.H11MO.0.C		HTTTATGD	5.58e-168	3.71e-163	1.97e-160	66471	38936	38936	92306	1	21854	56.13	44118	47.8
3	Motifs_analysis_10kbp/HOCOMOCOv11_full_MOUSE_mono_meme_format.meme	SOX5_MOUSE.H11MO.0.C		YATTGTTW	1.74e-138	1.13e-133	5.99e-131	64813	38936	38936	92306	1	21296	54.69	43510	47.14
4	Motifs_analysis_10kbp/HOCOMOCOv11_full_MOUSE_mono_meme_format.meme	SOX13_MOUSE.H11MO.0.D		YATTGTTY	9.96e-138	8.04e-133	4.26e-130	80715	38936	38936	92306	1.01	25655	65.89	54058	58.56
5	Motifs_analysis_10kbp/HOCOMOCOv11_full_MOUSE_mono_meme_format.meme	FOXP3_MOUSE.H11MO.0.D		AATKTGWTT	5.66e-131	5.39e-126	2.86e-123	95245	38936	38936	92306	1.2	24763	63.6	52048	56.39
6	Motifs_analysis_10kbp/HOCOMOCOv11_full_MOUSE_mono_meme_format.meme	SRY_MOUSE.H11MO.0.B		YWTTGTTTH	9.51e-125	1.15e-119	6.08e-117	120709	38936	38936	92306	1.52	29987	77.02	65248	70.69
7	Motifs_analysis_10kbp/HOCOMOCOv11_full_MOUSE_mono_meme_format.meme	TBP_MOUSE.H11MO.0.A		STATAAAARS	5.36e-123	4.5e-118	2.38e-115	83825	38936	38936	92306	1	26727	68.64	57088	61.85
8	Motifs_analysis_10kbp/HOCOMOCOv11_full_MOUSE_mono_meme_format.meme	BARX1_MOUSE.H11MO.0.C		BBTAAKKGTTTT	1.21e-122	9.04e-118	4.79e-115	74803	38936	38936	92306	1.01	23833	61.21	50011	54.18
9	Motifs_analysis_10kbp/HOCOMOCOv11_full_MOUSE_mono_meme_format.meme	HXD10_MOUSE.H11MO.0.D		TGCTTTAATT	2.66e-121	2.61e-116	1.38e-113	98190	38936	38936	92306	1.11	28110	72.2	60581	65.63
10	Motifs_analysis_10kbp/HOCOMOCOv11_full_MOUSE_mono_meme_format.meme	NKX61_MOUSE.H11MO.1.A		AWWAATGRV	8.37e-113	5.77e-108	3.06e-105	68860	38936	38936	92306	1	22116	56.8	46156	50
11	Motifs_analysis_10kbp/HOCOMOCOv11_full_MOUSE_mono_meme_format.meme	IRF7_MOUSE.H11MO.0.C		GAAASYGAAA	2.26e-109	2.45e-104	1.3e-101	108300	38936	38936	92306	1.09	31721	81.47	70107	75.95
12	Motifs_analysis_10kbp/HOCOMOCOv11_full_MOUSE_mono_meme_format.meme	PO5F1_MOUSE.H11MO.1.A		WATGCWAAT	8.38e-105	7.77e-100	4.12e-97	92740	38936	38936	92306	1	29048	74.6	63385	68.67
13	Motifs_analysis_10kbp/HOCOMOCOv11_full_MOUSE_mono_meme_format.meme	HXD9_MOUSE.H11MO.0.D		ARWTTNATKD	1.22e-102	7.88e-98	4.17e-95	64761	38936	38936	92306	1.09	18498	47.51	37909	41.07
14	Motifs_analysis_10kbp/HOCOMOCOv11_full_MOUSE_mono_meme_format.meme	FOXL2_MOUSE.H11MO.0.C		TGTTTAYATTW	8.29e-102	9.17e-97	4.86e-94	110554	38936	38936	92306	1.27	29908	76.81	65645	71.12
15	Motifs_analysis_10kbp/HOCOMOCOv11_full_MOUSE_mono_meme_format.meme	HXD4_MOUSE.H11MO.0.D		TTAATTGW	2.06e-98	8.26e-94	4.38e-91	40089	38936	38936	92306	1	13479	34.62	26520	28.73
16	Motifs_analysis_10kbp/HOCOMOCOv11_full_MOUSE_mono_meme_format.meme	MEF2A_MOUSE.H11MO.0.A		DKCTATTTTTRGMH	2.72e-96	2.17e-91	1.15e-88	79889	38936	38936	92306	1.01	25102	64.47	53854	58.34
17	Motifs_analysis_10kbp/HOCOMOCOv11_full_MOUSE_mono_meme_format.meme	NANOG_MOUSE.H11MO.0.A		BCYWTTGTBATGYWAAT	2.65e-90	2.82e-85	1.49e-82	106535	38936	38936	92306	1.01	32831	84.32	73493	79.62
18	Motifs_analysis_10kbp/HOCOMOCOv11_full_MOUSE_mono_meme_format.meme	NKX61_MOUSE.H11MO.0.A		AYTAATKDSHWWTTAATKR	6.87e-90	4.21e-85	2.23e-82	61278	38936	38936	92306	1	19838	50.95	41440	44.89
19	Motifs_analysis_10kbp/HOCOMOCOv11_full_MOUSE_mono_meme_format.meme	PIT1_MOUSE.H11MO.0.C		YTMATGAATATWY	1.55e-82	1.08e-77	5.73e-75	69553	38936	38936	92306	1.16	18481	47.47	38492	41.7
20	Motifs_analysis_10kbp/HOCOMOCOv11_full_MOUSE_mono_meme_format.meme	FOXP2_MOUSE.H11MO.0.A		BTGTTTACN	1.96e-82	1.93e-77	1.02e-74	98418	38936	38936	92306	1	30465	78.24	67614	73.25
21	Motifs_analysis_10kbp/HOCOMOCOv11_full_MOUSE_mono_meme_format.meme	NFAC4_MOUSE.H11MO.0.C		WGGAAAAYTW	6.1e-77	7.07e-72	3.75e-69	115930	38936	38936	92306	1.42	25540	65.59	55545	60.17
22	Motifs_analysis_10kbp/HOCOMOCOv11_full_MOUSE_mono_meme_format.meme	MSX2_MOUSE.H11MO.0.D		TAATTDK	1.19e-75	2.47e-71	1.31e-68	20707	38936	38936	92306	1	7266	18.66	13441	14.56
23	Motifs_analysis_10kbp/HOCOMOCOv11_full_MOUSE_mono_meme_format.meme	MEF2C_MOUSE.H11MO.0.A		DDKCTATTTTTRGMH	5.29e-76	3.8e-71	2.01e-68	71766	38936	38936	92306	1	22792	58.54	48928	53.01
24	Motifs_analysis_10kbp/HOCOMOCOv11_full_MOUSE_mono_meme_format.meme	FOXF2_MOUSE.H11MO.0.D		TGTTTACHTWD	4.77e-67	4.59e-62	2.43e-59	96283	38936	38936	92306	1	29801	76.54	66424	71.96
25	Motifs_analysis_10kbp/HOCOMOCOv11_full_MOUSE_mono_meme_format.meme	NFAC2_MOUSE.H11MO.0.C		TGGAAAAWY	5.57e-67	6.36e-62	3.37e-59	114289	38936	38936	92306	1.35	27212	69.89	59991	64.99
26	Motifs_analysis_10kbp/HOCOMOCOv11_full_MOUSE_mono_meme_format.meme	ARI3A_MOUSE.H11MO.0.D		RATTAAWBRRWATCAAAWTWWA	6.57e-60	5.7e-55	3.02e-52	86808	38936	38936	92306	1.04	26678	68.52	58939	63.85
27	Motifs_analysis_10kbp/HOCOMOCOv11_full_MOUSE_mono_meme_format.meme	FOXD3_MOUSE.H11MO.0.C		KBTGTTTNCWTWRBH	6.47e-59	8.45e-54	4.48e-51	130611	38936	38936	92306	1.68	32484	83.43	73498	79.62
28	Motifs_analysis_10kbp/HOCOMOCOv11_full_MOUSE_mono_meme_format.meme	FOXO4_MOUSE.H11MO.0.C		TTGTTTAYK	1.34e-57	1.55e-52	8.2e-50	115783	38936	38936	92306	1	35187	90.37	80596	87.31
29	Motifs_analysis_10kbp/HOCOMOCOv11_full_MOUSE_mono_meme_format.meme	PROP1_MOUSE.H11MO.0.C		TAATTRRATTA	2.18e-54	7.76e-50	4.11e-47	35630	38936	38936	92306	1	11708	30.07	23891	25.88
30	Motifs_analysis_10kbp/HOCOMOCOv11_full_MOUSE_mono_meme_format.meme	SOX15_MOUSE.H11MO.0.D		CWTTGTT	1.02e-50	9.62e-46	5.1e-43	94514	38936	38936	92306	1.05	27604	70.9	61572	66.7
31	Motifs_analysis_10kbp/HOCOMOCOv11_full_MOUSE_mono_meme_format.meme	SOX2_MOUSE.H11MO.0.A		KCYWTTGTHATGCWAA	1.08e-49	8.37e-45	4.44e-42	77802	38936	38936	92306	1	24235	62.24	53412	57.86
32	Motifs_analysis_10kbp/HOCOMOCOv11_full_MOUSE_mono_meme_format.meme	DLX2_MOUSE.H11MO.0.D		ATAATTRB	1.19e-48	2.32e-44	1.23e-41	19490	38936	38936	92306	1	6622	17.01	12773	13.84
33	Motifs_analysis_10kbp/HOCOMOCOv11_full_MOUSE_mono_meme_format.meme	DLX5_MOUSE.H11MO.0.C		TAATTAYAGGK	1.26e-47	4.13e-43	2.19e-40	32912	38936	38936	92306	1	10804	27.75	22096	23.94
34	Motifs_analysis_10kbp/HOCOMOCOv11_full_MOUSE_mono_meme_format.meme	PO2F1_MOUSE.H11MO.0.C		AWKBRWATGSAAWYAW	4.07e-47	2.68e-42	1.42e-39	65909	38936	38936	92306	1	20741	53.27	45163	48.93
35	Motifs_analysis_10kbp/HOCOMOCOv11_full_MOUSE_mono_meme_format.meme	CDX2_MOUSE.H11MO.0.A		TTTTATKRCYYT	1.7e-46	1.16e-41	6.16e-39	68152	38936	38936	92306	1.01	21267	54.62	46441	50.31
36	Motifs_analysis_10kbp/HOCOMOCOv11_full_MOUSE_mono_meme_format.meme	FOXA2_MOUSE.H11MO.0.A		YBYTGTTTACWYW	2.25e-46	1.65e-41	8.74e-39	73479	38936	38936	92306	1.01	22689	58.27	49841	54
37	Motifs_analysis_10kbp/HOCOMOCOv11_full_MOUSE_mono_meme_format.meme	BARX2_MOUSE.H11MO.0.D		TYRWTAATKR	1.56e-45	4.07e-41	2.16e-38	26174	38936	38936	92306	1.01	8571	22.01	17166	18.6
38	Motifs_analysis_10kbp/HOCOMOCOv11_full_MOUSE_mono_meme_format.meme	HXD13_MOUSE.H11MO.0.D		TTTATTAGRGA	5.17e-45	2.53e-40	1.34e-37	48847	38936	38936	92306	1	15609	40.09	33210	35.98
39	Motifs_analysis_10kbp/HOCOMOCOv11_full_MOUSE_mono_meme_format.meme	FOXF1_MOUSE.H11MO.0.D		WTGTTTATTTW	9.79e-45	1.14e-39	6.04e-37	116399	38936	38936	92306	1.77	29161	74.89	65659	71.13
40	Motifs_analysis_10kbp/HOCOMOCOv11_full_MOUSE_mono_meme_format.meme	FUBP1_MOUSE.H11MO.0.D		TYGTNTTTTTTT	3e-44	3.79e-39	2.01e-36	126643	38936	38936	92306	1.49	35333	90.75	81365	88.15
41	Motifs_analysis_10kbp/HOCOMOCOv11_full_MOUSE_mono_meme_format.meme	CUX2_MOUSE.H11MO.0.C		WRATCAATRAA	1.26e-43	6.14e-39	3.25e-36	48823	38936	38936	92306	1	15575	40	33192	35.96
42	Motifs_analysis_10kbp/HOCOMOCOv11_full_MOUSE_mono_meme_format.meme	PRRX2_MOUSE.H11MO.0.C		YTAATTR	3.73e-43	6.62e-39	3.51e-36	17749	38936	38936	92306	1	6006	15.43	11599	12.57
43	Motifs_analysis_10kbp/HOCOMOCOv11_full_MOUSE_mono_meme_format.meme	PAX3_MOUSE.H11MO.0.D		DKNTAATTGATTW	2.28e-40	6.09e-36	3.23e-33	26750	38936	38936	92306	1.01	8696	22.33	17632	19.1
44	Motifs_analysis_10kbp/HOCOMOCOv11_full_MOUSE_mono_meme_format.meme	FOXM1_MOUSE.H11MO.0.B		TGTTTRCTYWKB	1.95e-40	2.46e-35	1.3e-32	126199	38936	38936	92306	1.38	32807	84.26	74967	81.22
45	Motifs_analysis_10kbp/HOCOMOCOv11_full_MOUSE_mono_meme_format.meme	HXA10_MOUSE.H11MO.0.C		KATRRTTTATGW	9.92e-40	3.35e-35	1.77e-32	33744	38936	38936	92306	1.02	10647	27.34	22051	23.89
46	Motifs_analysis_10kbp/HOCOMOCOv11_full_MOUSE_mono_meme_format.meme	FOXJ2_MOUSE.H11MO.0.C		TGTTTRTTTW	1.13e-39	1.39e-34	7.34e-32	122410	38936	38936	92306	1.18	36066	92.63	83446	90.4
47	Motifs_analysis_10kbp/HOCOMOCOv11_full_MOUSE_mono_meme_format.meme	FOXA1_MOUSE.H11MO.0.A		TGTTTACWYW	9.41e-39	7.22e-34	3.83e-31	76692	38936	38936	92306	1.04	22985	59.03	50907	55.15
48	Motifs_analysis_10kbp/HOCOMOCOv11_full_MOUSE_mono_meme_format.meme	ZFHX3_MOUSE.H11MO.0.D		ATTAWTAATTA	3.59e-38	1.74e-33	9.21e-31	48402	38936	38936	92306	1.01	15218	39.08	32613	35.33
49	Motifs_analysis_10kbp/HOCOMOCOv11_full_MOUSE_mono_meme_format.meme	MEF2D_MOUSE.H11MO.0.A		DKCTATTTTTAGMH	1.6e-37	7.43e-33	3.94e-30	46436	38936	38936	92306	1	14768	37.93	31600	34.23
50	Motifs_analysis_10kbp/HOCOMOCOv11_full_MOUSE_mono_meme_format.meme	PO3F1_MOUSE.H11MO.0.C		CTCATGMATATKYAWD	1.16e-35	7.42e-31	3.94e-28	64041	38936	38936	92306	1	19980	51.31	43905	47.56
51	Motifs_analysis_10kbp/HOCOMOCOv11_full_MOUSE_mono_meme_format.meme	EVX2_MOUSE.H11MO.0.A		TTTTATKRCHYY	3.26e-35	2.02e-30	1.07e-27	61952	38936	38936	92306	1	19391	49.8	42535	46.08
52	Motifs_analysis_10kbp/HOCOMOCOv11_full_MOUSE_mono_meme_format.meme	NKX32_MOUSE.H11MO.0.B		TTAAGTGBWT	5.65e-35	2.46e-30	1.3e-27	43528	38936	38936	92306	1.01	13702	35.19	29256	31.69
53	Motifs_analysis_10kbp/HOCOMOCOv11_full_MOUSE_mono_meme_format.meme	GATA5_MOUSE.H11MO.0.D		WVANWGATAAYTYRRHK	1.02e-31	3.64e-27	1.93e-24	35815	38936	38936	92306	1.01	11190	28.74	23641	25.61
54	Motifs_analysis_10kbp/HOCOMOCOv11_full_MOUSE_mono_meme_format.meme	FOXJ3_MOUSE.H11MO.1.B		TKKTTWWTGTTTA	3.51e-32	4.09e-27	2.17e-24	116641	38936	38936	92306	1.46	33581	86.25	77257	83.7
55	Motifs_analysis_10kbp/HOCOMOCOv11_full_MOUSE_mono_meme_format.meme	STAT2_MOUSE.H11MO.0.A		RRGRAAAHGAAACTGAAAV	7.46e-32	8.82e-27	4.68e-24	118177	38936	38936	92306	1.09	35095	90.14	81150	87.91
56	Motifs_analysis_10kbp/HOCOMOCOv11_full_MOUSE_mono_meme_format.meme	HNF1B_MOUSE.H11MO.1.A		HWRGTTAATSATT	1.03e-30	2.81e-26	1.49e-23	27288	38936	38936	92306	1	8860	22.76	18393	19.93
57	Motifs_analysis_10kbp/HOCOMOCOv11_full_MOUSE_mono_meme_format.meme	FOXA3_MOUSE.H11MO.0.A		CHTGTTTACWTWG	6.67e-31	5.07e-26	2.69e-23	75983	38936	38936	92306	1.05	22247	57.14	49550	53.68
58	Motifs_analysis_10kbp/HOCOMOCOv11_full_MOUSE_mono_meme_format.meme	FOXK1_MOUSE.H11MO.0.A		SBTGTTTACNY	5.39e-29	5.87e-24	3.11e-21	108856	38936	38936	92306	1.04	31715	81.45	72703	78.76
59	Motifs_analysis_10kbp/HOCOMOCOv11_full_MOUSE_mono_meme_format.meme	LHX3_MOUSE.H11MO.0.C		NCTRATKRV	7.51e-28	2.94e-23	1.56e-20	39073	38936	38936	92306	1	12215	31.37	26186	28.37
60	Motifs_analysis_10kbp/HOCOMOCOv11_full_MOUSE_mono_meme_format.meme	TEF_MOUSE.H11MO.0.D		TGTTTATGTAAMTK	1.26e-27	4.35e-23	2.3e-20	34380	38936	38936	92306	1.01	10811	27.77	22975	24.89
61	Motifs_analysis_10kbp/HOCOMOCOv11_full_MOUSE_mono_meme_format.meme	PDX1_MOUSE.H11MO.0.B		VYTAATGAB	4.09e-27	7.93e-23	4.2e-20	19397	38936	38936	92306	1	6361	16.34	12943	14.02
62	Motifs_analysis_10kbp/HOCOMOCOv11_full_MOUSE_mono_meme_format.meme	FOXJ3_MOUSE.H11MO.0.A		TTGTTTATKKTTW	9.37e-28	1.08e-22	5.71e-20	115000	38936	38936	92306	1.06	34476	88.55	79716	86.36
63	Motifs_analysis_10kbp/HOCOMOCOv11_full_MOUSE_mono_meme_format.meme	DBP_MOUSE.H11MO.0.B		VTTATGYAABM	1.01e-26	1.6e-22	8.49e-20	15929	38936	38936	92306	1	5264	13.52	10529	11.41
64	Motifs_analysis_10kbp/HOCOMOCOv11_full_MOUSE_mono_meme_format.meme	PO5F1_MOUSE.H11MO.0.A		CYWTTGWHATGCAAAT	4e-27	2.14e-22	1.13e-19	53379	38936	38936	92306	1.01	16618	42.68	36455	39.49
65	Motifs_analysis_10kbp/HOCOMOCOv11_full_MOUSE_mono_meme_format.meme	CEBPD_MOUSE.H11MO.0.B		RRTKDBGCAAT	1.26e-26	2.18e-22	1.16e-19	17333	38936	38936	92306	1	5707	14.66	11511	12.47
66	Motifs_analysis_10kbp/HOCOMOCOv11_full_MOUSE_mono_meme_format.meme	HNF1A_MOUSE.H11MO.0.A		RGTTAATMWTTAMCM	7.2e-26	1.65e-21	8.77e-19	22985	38936	38936	92306	1.03	7170	18.41	14804	16.04
67	Motifs_analysis_10kbp/HOCOMOCOv11_full_MOUSE_mono_meme_format.meme	NFIL3_MOUSE.H11MO.0.C		DRTTATGYAAB	7.56e-26	1.91e-21	1.01e-18	25318	38936	38936	92306	1	8161	20.96	17036	18.46
68	Motifs_analysis_10kbp/HOCOMOCOv11_full_MOUSE_mono_meme_format.meme	TF7L1_MOUSE.H11MO.0.A		BBCTTTGAWST	1.15e-25	1.15e-20	6.11e-18	100111	38936	38936	92306	1.04	29377	75.45	67093	72.69
69	Motifs_analysis_10kbp/HOCOMOCOv11_full_MOUSE_mono_meme_format.meme	HXA13_MOUSE.H11MO.0.C		GDTTTTATTGG	3.08e-25	1.21e-20	6.43e-18	39423	38936	38936	92306	1	12478	32.05	26934	29.18
70	Motifs_analysis_10kbp/HOCOMOCOv11_full_MOUSE_mono_meme_format.meme	FOXD1_MOUSE.H11MO.0.D		CWWTGTTTACHTWVR	1.14e-24	4.81e-20	2.55e-17	42388	38936	38936	92306	1	13365	34.33	29018	31.44
71	Motifs_analysis_10kbp/HOCOMOCOv11_full_MOUSE_mono_meme_format.meme	IRF1_MOUSE.H11MO.0.A		RRAANWGAAASTGAAASYRR	2.27e-24	1.93e-19	1.02e-16	85121	38936	38936	92306	1.03	25832	66.34	58541	63.42
72	Motifs_analysis_10kbp/HOCOMOCOv11_full_MOUSE_mono_meme_format.meme	NOBOX_MOUSE.H11MO.0.C		HTAATTRSY	1.88e-23	2.62e-19	1.39e-16	13909	38936	38936	92306	1.01	4535	11.65	9049	9.8
73	Motifs_analysis_10kbp/HOCOMOCOv11_full_MOUSE_mono_meme_format.meme	GATA3_MOUSE.H11MO.0.A		RVAGATAASAAYH	6.07e-24	4.11e-19	2.18e-16	67757	38936	38936	92306	1.03	19651	50.47	43791	47.44
74	Motifs_analysis_10kbp/HOCOMOCOv11_full_MOUSE_mono_meme_format.meme	NFAC3_MOUSE.H11MO.0.B		TGGAAAAHY	6.52e-24	6.65e-19	3.52e-16	101938	38936	38936	92306	1.06	29453	75.64	67377	72.99
75	Motifs_analysis_10kbp/HOCOMOCOv11_full_MOUSE_mono_meme_format.meme	HXA9_MOUSE.H11MO.0.B		RTGATTTATKR	3.77e-23	1.51e-18	8e-16	39977	38936	38936	92306	1	12598	32.36	27331	29.61
76	Motifs_analysis_10kbp/HOCOMOCOv11_full_MOUSE_mono_meme_format.meme	HNF1B_MOUSE.H11MO.0.A		RGTTAATRATTAACH	2.03e-22	4.34e-18	2.3e-15	21370	38936	38936	92306	1	6934	17.81	14432	15.63
77	Motifs_analysis_10kbp/HOCOMOCOv11_full_MOUSE_mono_meme_format.meme	CDX4_MOUSE.H11MO.0.A		TGATTTATKGCY	8.26e-22	2.44e-17	1.29e-14	29484	38936	38936	92306	1	9391	24.12	20035	21.7
78	Motifs_analysis_10kbp/HOCOMOCOv11_full_MOUSE_mono_meme_format.meme	FOXO3_MOUSE.H11MO.0.B		SYTGTTTACH	8.41e-22	6.7e-17	3.55e-14	79639	38936	38936	92306	1.01	24096	61.89	54524	59.07
79	Motifs_analysis_10kbp/HOCOMOCOv11_full_MOUSE_mono_meme_format.meme	SP7_MOUSE.H11MO.0.A		VWAMCCTRTAATTW	2.9e-20	8.5e-16	4.5e-13	29329	38936	38936	92306	1.05	8663	22.25	18459	20
80	Motifs_analysis_10kbp/HOCOMOCOv11_full_MOUSE_mono_meme_format.meme	EVX1_MOUSE.H11MO.0.C		TGATTTATKGCYW	2.34e-20	9.18e-16	4.87e-13	39271	38936	38936	92306	1	12348	31.71	26922	29.17
81	Motifs_analysis_10kbp/HOCOMOCOv11_full_MOUSE_mono_meme_format.meme	TEAD3_MOUSE.H11MO.0.D		GAHATTYYWGCYBYW	2.03e-20	1.36e-15	7.19e-13	66903	38936	38936	92306	1.02	20109	51.65	45109	48.87
82	Motifs_analysis_10kbp/HOCOMOCOv11_full_MOUSE_mono_meme_format.meme	PO2F2_MOUSE.H11MO.0.B		AYATGCAAATK	2.4e-20	2.17e-15	1.15e-12	90655	38936	38936	92306	1	27588	70.85	63045	68.3
83	Motifs_analysis_10kbp/HOCOMOCOv11_full_MOUSE_mono_meme_format.meme	PO3F2_MOUSE.H11MO.0.A		YWCATGMATATKCATA	1.65e-19	1.21e-14	6.43e-12	73642	38936	38936	92306	1	22581	58	51054	55.31
84	Motifs_analysis_10kbp/HOCOMOCOv11_full_MOUSE_mono_meme_format.meme	SOX2_MOUSE.H11MO.1.A		YBCCWTTGTTHTB	4.41e-19	5.67e-14	3e-11	128610	38936	38936	92306	1.21	37251	95.67	87236	94.51
85	Motifs_analysis_10kbp/HOCOMOCOv11_full_MOUSE_mono_meme_format.meme	IRF9_MOUSE.H11MO.0.C		GAAAGCGAAAYT	2.63e-18	7.39e-14	3.92e-11	28091	38936	38936	92306	1	8921	22.91	19160	20.76
86	Motifs_analysis_10kbp/HOCOMOCOv11_full_MOUSE_mono_meme_format.meme	HXA5_MOUSE.H11MO.0.D		YTRATTAATG	1.68e-17	3.44e-13	1.82e-10	20538	38936	38936	92306	1.01	6532	16.78	13772	14.92
87	Motifs_analysis_10kbp/HOCOMOCOv11_full_MOUSE_mono_meme_format.meme	NF2L1_MOUSE.H11MO.0.C		HGTCATN	1.73e-17	3.54e-13	1.88e-10	20457	38936	38936	92306	1.01	6191	15.9	13003	14.09
88	Motifs_analysis_10kbp/HOCOMOCOv11_full_MOUSE_mono_meme_format.meme	LHX2_MOUSE.H11MO.0.A		NYTAATKRGB	2.38e-17	4.62e-13	2.45e-10	19430	38936	38936	92306	1	6249	16.05	13141	14.24
89	Motifs_analysis_10kbp/HOCOMOCOv11_full_MOUSE_mono_meme_format.meme	FOXQ1_MOUSE.H11MO.0.C		HATTGTTTATTT	1.51e-17	5.27e-13	2.79e-10	34946	38936	38936	92306	1.04	10809	27.76	23545	25.51
90	Motifs_analysis_10kbp/HOCOMOCOv11_full_MOUSE_mono_meme_format.meme	AIRE_MOUSE.H11MO.0.C		HTTGGWWWWAWTGGDTWH	1.31e-17	7.81e-13	4.14e-10	59537	38936	38936	92306	1.03	17523	45	39200	42.47
91	Motifs_analysis_10kbp/HOCOMOCOv11_full_MOUSE_mono_meme_format.meme	BATF3_MOUSE.H11MO.0.A		BRSTTTCADTWTGASWM	1.05e-17	8.41e-13	4.46e-10	80065	38936	38936	92306	1.06	22853	58.69	51834	56.15
92	Motifs_analysis_10kbp/HOCOMOCOv11_full_MOUSE_mono_meme_format.meme	NKX31_MOUSE.H11MO.0.C		NTWAAGTGBTTD	3.07e-17	2.97e-12	1.58e-09	96707	38936	38936	92306	1.05	27237	69.95	62405	67.61
93	Motifs_analysis_10kbp/HOCOMOCOv11_full_MOUSE_mono_meme_format.meme	IRF2_MOUSE.H11MO.0.B		RAAAVHGAAAGTGAAASTRV	5.27e-17	4.09e-12	2.17e-09	77538	38936	38936	92306	1.28	20633	52.99	46600	50.48
94	Motifs_analysis_10kbp/HOCOMOCOv11_full_MOUSE_mono_meme_format.meme	STAT1_MOUSE.H11MO.0.A		RRRAAAHWGAAASTVAARVARR	8.44e-17	1.1e-11	5.85e-09	130897	38936	38936	92306	5.11	35087	90.11	81755	88.57
95	Motifs_analysis_10kbp/HOCOMOCOv11_full_MOUSE_mono_meme_format.meme	CDC5L_MOUSE.H11MO.0.D		GBGWKTTAAYRTAWY	1.38e-15	2.41e-11	1.28e-08	17502	38936	38936	92306	1.01	5573	14.31	11710	12.69
96	Motifs_analysis_10kbp/HOCOMOCOv11_full_MOUSE_mono_meme_format.meme	PBX2_MOUSE.H11MO.0.C		KRAWKTGATTGATKS	7.11e-16	3.47e-11	1.84e-08	48809	38936	38936	92306	1	15118	38.83	33683	36.49
97	Motifs_analysis_10kbp/HOCOMOCOv11_full_MOUSE_mono_meme_format.meme	FOXC1_MOUSE.H11MO.0.C		CDWTGTTTACTTWRG	2.07e-15	6.67e-11	3.53e-08	32262	38936	38936	92306	1.02	9991	25.66	21801	23.62
98	Motifs_analysis_10kbp/HOCOMOCOv11_full_MOUSE_mono_meme_format.meme	ONEC2_MOUSE.H11MO.0.D		DKSWTKWTATKGATTTTTYYT	1.56e-14	3.8e-10	2.01e-07	24402	38936	38936	92306	1.01	7729	19.85	16666	18.06
99	Motifs_analysis_10kbp/HOCOMOCOv11_full_MOUSE_mono_meme_format.meme	HNF6_MOUSE.H11MO.0.A		WTTATTGATTK	1.34e-14	4.09e-10	2.17e-07	30508	38936	38936	92306	1.02	9353	24.02	20387	22.09
100	Motifs_analysis_10kbp/HOCOMOCOv11_full_MOUSE_mono_meme_format.meme	NR2E3_MOUSE.H11MO.0.C		AAAGTCAAAAGTCA	1.1e-14	8.8e-10	4.66e-07	80297	38936	38936	92306	1.01	24364	62.57	55683	60.32
101	Motifs_analysis_10kbp/HOCOMOCOv11_full_MOUSE_mono_meme_format.meme	PO4F2_MOUSE.H11MO.0.D		YATTAATGAGYTK	5.55e-13	1.47e-08	7.77e-06	26405	38936	38936	92306	1	8290	21.29	18055	19.56
102	Motifs_analysis_10kbp/HOCOMOCOv11_full_MOUSE_mono_meme_format.meme	NFAC1_MOUSE.H11MO.1.A		SARTGGAAARW	1.3e-13	1.68e-08	8.92e-06	129702	38936	38936	92306	1.86	27874	71.59	64218	69.57
103	Motifs_analysis_10kbp/HOCOMOCOv11_full_MOUSE_mono_meme_format.meme	DLX3_MOUSE.H11MO.0.C		GMTAATTRSW	1.41e-12	2.22e-08	1.17e-05	15673	38936	38936	92306	1.03	4728	12.14	9970	10.8
104	Motifs_analysis_10kbp/HOCOMOCOv11_full_MOUSE_mono_meme_format.meme	HXB4_MOUSE.H11MO.0.A		YTAATGRC	3.6e-12	8.88e-08	4.71e-05	24679	38936	38936	92306	1	7745	19.89	16861	18.27
105	Motifs_analysis_10kbp/HOCOMOCOv11_full_MOUSE_mono_meme_format.meme	HBP1_MOUSE.H11MO.0.D		AYYCATTGA	6.25e-12	2.4e-07	0.000127	38374	38936	38936	92306	1.03	11268	28.94	25017	27.1
106	Motifs_analysis_10kbp/HOCOMOCOv11_full_MOUSE_mono_meme_format.meme	STA5B_MOUSE.H11MO.0.A		YTTCYKRGAAAY	8.75e-12	8.49e-07	0.00045	96976	38936	38936	92306	1.65	19595	50.33	44577	48.29
107	Motifs_analysis_10kbp/HOCOMOCOv11_full_MOUSE_mono_meme_format.meme	IRF8_MOUSE.H11MO.0.A		RAAARRGGAASTGAAASTDR	1.63e-11	1.59e-06	0.000844	97791	38936	38936	92306	1.49	24213	62.19	55596	60.23
108	Motifs_analysis_10kbp/HOCOMOCOv11_full_MOUSE_mono_meme_format.meme	CEBPA_MOUSE.H11MO.0.A		DRTTGTGCAAY	6.41e-11	1.85e-06	0.000983	28938	38936	38936	92306	1	9027	23.18	19907	21.57
109	Motifs_analysis_10kbp/HOCOMOCOv11_full_MOUSE_mono_meme_format.meme	HLF_MOUSE.H11MO.0.C		DGTTRCAYAAS	1.94e-10	4.75e-06	0.00252	24487	38936	38936	92306	1.01	7569	19.44	16584	17.97
110	Motifs_analysis_10kbp/HOCOMOCOv11_full_MOUSE_mono_meme_format.meme	ARI5B_MOUSE.H11MO.0.C		DBYKDGTATTSKR	1.07e-10	5e-06	0.00265	46664	38936	38936	92306	1	14205	36.48	31980	34.65
111	Motifs_analysis_10kbp/HOCOMOCOv11_full_MOUSE_mono_meme_format.meme	BATF_MOUSE.H11MO.1.A		GWWATGASTCA	1.14e-10	6.03e-06	0.0032	53055	38936	38936	92306	1	16222	41.66	36719	39.78
112	Motifs_analysis_10kbp/HOCOMOCOv11_full_MOUSE_mono_meme_format.meme	MEIS1_MOUSE.H11MO.0.A		RTGATTKATKRB	1.25e-09	4.38e-05	0.0232	34933	38936	38936	92306	1	10797	27.73	24122	26.13
113	Motifs_analysis_10kbp/HOCOMOCOv11_full_MOUSE_mono_meme_format.meme	DDIT3_MOUSE.H11MO.0.C		MTGATGHAAT	1.3e-09	5.56e-05	0.0295	42645	38936	38936	92306	1.33	8888	22.83	19694	21.34
114	Motifs_analysis_10kbp/HOCOMOCOv11_full_MOUSE_mono_meme_format.meme	FOXO1_MOUSE.H11MO.0.A		KBBTGTTTAC	5.73e-10	7.17e-05	0.038	125164	38936	38936	92306	1.1	35677	91.63	83608	90.58
115	Motifs_analysis_10kbp/HOCOMOCOv11_full_MOUSE_mono_meme_format.meme	PRRX1_MOUSE.H11MO.0.D		TAAYCTG	1.04e-08	9.2e-05	0.0488	8817	38936	38936	92306	1	2848	7.31	5962	6.46
116	Motifs_analysis_10kbp/HOCOMOCOv11_full_MOUSE_mono_meme_format.meme	HXB7_MOUSE.H11MO.0.C		TTGATTRATK	9.36e-09	0.000329	0.174	35177	38936	38936	92306	1	10847	27.86	24321	26.35
117	Motifs_analysis_10kbp/HOCOMOCOv11_full_MOUSE_mono_meme_format.meme	GATA4_MOUSE.H11MO.0.A		DSAGATAAGA	7.27e-09	0.000468	0.248	64398	38936	38936	92306	1.03	18703	48.04	42760	46.32
118	Motifs_analysis_10kbp/HOCOMOCOv11_full_MOUSE_mono_meme_format.meme	GFI1_MOUSE.H11MO.0.C		GCWSTGATTT	1.59e-08	0.00116	0.615	73159	38936	38936	92306	1.2	16782	43.1	38260	41.45
119	Motifs_analysis_10kbp/HOCOMOCOv11_full_MOUSE_mono_meme_format.meme	CEBPB_MOUSE.H11MO.0.A		DRTTGYGCAAY	8.14e-08	0.00146	0.772	17905	38936	38936	92306	1.06	4936	12.68	10748	11.64
120	Motifs_analysis_10kbp/HOCOMOCOv11_full_MOUSE_mono_meme_format.meme	IRF4_MOUSE.H11MO.0.A		RAAARRGGAASTGARASH	1.94e-08	0.00245	1.3	126384	38936	38936	92306	2.58	25073	64.4	57963	62.79
121	Motifs_analysis_10kbp/HOCOMOCOv11_full_MOUSE_mono_meme_format.meme	EVI1_MOUSE.H11MO.0.B		WAGAYAAGATAANAKA	1.46e-07	0.00417	2.21	28632	38936	38936	92306	1.01	8818	22.65	19720	21.36
122	Motifs_analysis_10kbp/HOCOMOCOv11_full_MOUSE_mono_meme_format.meme	HXC8_MOUSE.H11MO.0.D		YTTSATTRATDSSC	2.9e-07	0.00612	3.24	21173	38936	38936	92306	1	6544	16.81	14486	15.69
123	Motifs_analysis_10kbp/HOCOMOCOv11_full_MOUSE_mono_meme_format.meme	OVOL1_MOUSE.H11MO.0.C		KGTAACKGT	2.63e-07	0.00973	5.16	37207	38936	38936	92306	1	11396	29.27	25752	27.9
124	Motifs_analysis_10kbp/HOCOMOCOv11_full_MOUSE_mono_meme_format.meme	MSX3_MOUSE.H11MO.0.D		TAATTGSWWTTTAATTG	1.02e-06	0.0102	5.43	10046	38936	38936	92306	1.01	3191	8.2	6855	7.43
