# Supplementary material for: Pre-mitotic genome re-organisation bookends the B cell differentiation process
Source: Nat Commun. 2021 Feb 26;12:1344. doi: 10.1038/s41467-021-21536-2 (PMC7910489; doi:10.1038/s41467-021-21536-2)
Supplement: Supplementary file 16 — Supplementary Data 13 [file 41467_2021_21536_MOESM16_ESM.xlsx]

## Sheet: Sheet1
Target	Fluorochrome	Clone	Source	Catalogue number	Dilution
TCRβ	PE	H57-597	BD	562841	1:1000
CD19	PE/Cy7	ID3	BD	561739	1:800
B220	PacB	RA3-6B2	In house	NA	1:400
IgM	FITC	X-54	Miltenyi	130-095-906	1:11
IgD	APC	11-26c.2a	Miltenyi	130-102-445	1:11
CD69	APC	H1.2F3	Miltenyi	130-103-980	1:11
CD138	PE/Cy7	281-2	Biolegend	142513	1:400
CD22	PE	OX-97	Biolegend	126111	1:200
CD22	APC	OX-97	Biolegend	126109	1:200
