# Supplementary material for: Pre-mitotic genome re-organisation bookends the B cell differentiation process
Source: Nat Commun. 2021 Feb 26;12:1344. doi: 10.1038/s41467-021-21536-2 (PMC7910489; doi:10.1038/s41467-021-21536-2)
Supplement: Supplementary file 18 — Source Data [file 41467_2021_21536_MOESM18_ESM.xlsx]

## Sheet: Fig 1
Fig 1 C
	Naive - 3h	3h - 10h	10h - 33h	33h - Expanded	Expanded - Plasmablast
Upreg	2645	2126	1321	932	1876
Downreg	3196	1838	557	439	1467
Fig 1 E
	Naive - 3h	3h - 10h	10h - 33h	33h - Expanded	Expanded - Plasmablast
Upreg	376	14	5334	264	4508
Downreg	344	6	8368	242	3196
Fig 1 G
rRNA processing	ribosome biogenesis	rRNA metabolic process	ribonucleoprotein complex biogenesis	ncRNA processing	ncRNA metabolic process	nucleic acid transport	RNA transport	RNA localization	ribonucleoprotein complex assembly
58.96	56.69	56.5	53.52	49.04	46.94	46.67	46.67	46.2	46.15
Fig 1 H
lyase activity	nucleoside triphosphate biosynthetic process	carboxylic acid catabolic process	organic acid catabolic process	purine nucleoside triphosphate biosynthetic process	cilium organization	nucleobase-containing small molecule biosynthetic process	ribonucleoside triphosphate biosynthetic process	nucleoside triphosphate metabolic process	purine ribonucleoside triphosphate biosynthetic process
36.09	35.59	35.57	35.57	35.51	35.4	35.25	35.19	34.91	34.91
Fig 1 I
DNA-dependent DNA replication	chromatin assembly	DNA packaging	meiotic cell cycle process	meiotic nuclear division	DNA conformation change	DNA replication	mitotic sister chromatid segregation	sister chromatid segregation	protein-DNA complex assembly
51.61	43.69	42.96	40.31	40	39.77	39.53	39.26	38.36	38.16

## Sheet: Fig 2
Fig 2 B
	Up	Down	Total	Ratio Down
Naïve to 3hr	1725	2821	4546	0.620546
3hr to 10hr	429	384	813	0.472325
10hr to Imm Div	764	3897	4661	0.836087
Imm Div to Exp	1708	2035	3743	0.543682
Exp to Plasma	1619	1841	3460	0.532081
Fig 2 C
Naive	3hr act.	10hr act.	Pre-S	Imminent div.	Expanded	Plasmablasts
249968	249968	1349773	1850105	4399868	1299831	299514
600463	499771	249968	950006	350476	950185	350575
299946	299911	349725	299946	449638	449596	749994
299911	249723	299946	299911	1050083	300546	450098
249723	250060	299911	251169	2099885	699508	899890
700047	749994	249723	699508	749994	750077	1050207
749994	250137	2000619	1250002	2599957	549872	12350194
549939	849809	749994	1349958	250057	1050122	250336
350090	1050122	250137	849809	599755	749479	1800044
549872	250660	849809	1050122	1050122	350196	1548831
1050122	1099892	1050122	500063	250660	350030	550190
450458	3700127	250660	1099892	1350100	1049827	650355
549679	599630	399209	1099979	3549999	450573	2000454
1099892	300161	1099892	2450023	1649916	549434	649393
300376	899976	2750247	1599833	849893	1450376	1049935
599727	1000004	350159	899976	1049686	5050141	350111
599630	549579	1549595	1000004	6450832	499516	1749843
350244	1000110	949742	6300210	3299568	1850107	349480
1000004	1049540	6200193	249894	2150157	949951	1200257
350107	350324	349911	499992	2000454	949618	300114
250091	850221	499992	2749992	698960	550190	6900022
4749820	2849749	1750126	2150157	1750782	600324	700157
250336	350180	999869	2649844	299894	249874	899737
1700032	1250267	949618	1899773	1899698	1550076	249730
950041	1949592	350324	250402	299538	250541	250106
1049540	299538	850221	1749988	1050919	649393	450090
350324	1050919	2849749	350287	7249558	750441	849851
850221	249633	350180	1149373	700157	299894	650110
2649844	4950313	1250267	250083	899737	1899698	1350001
250082	549611	250000	5049166	1400386	299538	1149675
450121	3050337	1949592	500730	849851	1001045	850329
1100152	699464	299538	700157	650110	249510	251093
349826	499643	1050919	799972	1400003	7049925	898943
1749988	1350001	249633	1550214	1099673	700157	2000142
350287	1149675	1199958	599158	1300138	899737	350380
1149373	850329	250083	550123	1300083	1400386	1099676
250083	349706	4949974	1400003	2000142	849851	350212
5000285	1400189	599922	1099673	249716	650110	249827
549611	2000142	3050337	1300083	350380	1400003	1349625
3050337	350380	699464	2000142	500362	1099673	250556
599158	1449885	250794	249716	249827	850329	249971
351100	299958	499643	350380	4500757	349706	549298
499643	6799486	1350001	1449885	2399456	250159	750340
1400003	750340	449072	249827	699747	1150033	950070
298968	950070	850329	1349625	950070	1949027	300095
850329	1799889	349706	250556	1799889	251119	1499797
349706	2100338	1400189	300065	2250540	400092	2250540
250159	5350001	2000142	1999721	2249637	1099676	2249637
1150033	1599532	249716	600802	650334	350212	700714
2000142	346503	350380	2399456	499646	249827	349925
249716	2703461	1449885	699747	1400011	1349625	1499352
350380	349966	249827	950070	350338	250556	1649377
1449885	5450087	1349625	1799889	2400166	249971	250774
249827	3000006	250556	2250540	2699558	2049815	2699558
698423	999844	249971	5199799	250115	600802	250115
901758	349748	2449832	2347289	5450087	2399456	349817
249971	6700309	750340	2702590	3000006	699747	2150809
2449832	650731	950070	250115	949866	950070	699492
600797	1299204	1799889	5450087	7149972	300095	1249837
1149783	349859	2250540	3000006	699917	1450118	300154
1749719	350341	5199799	1549829	1200078	2300219	699993
2250540	10499978	1599532	6500069	750006	599287	249343
2249637	249616	346503	749857	10699782	1650353	2700334
650334	300330	2753306	1249970	350120	650334	650172
499646	849849	300121	11350019	800059	499646	350029
1400011	2150029	5450087	399994	1149990	1400011	499784
400183	3500043	2900176	750407	6549614	400183	950149
1599532	249916	249406	2199681	1700490	1599532	599610
2703461	249671	850271	5400321	1549925	450257	1350325
349966	1400700	349748	1849744	9100410	2699558	349859
349817	1299719	6750249	1549925	4249585	250115	350341
2150809	550028	600791	9100410	649710	2550375	249773
2949467	1549925	1299204	4049412	5950380	599509	449953
3000006	2200009	349859	250162	700223	1350071	349683
599840	350397	350341	599724	399653	950141	6049855
350029	2599731	10699717	5950380	6150107	3000006	350120
299846	1249956	350204	700223	1600337	350029	400319
6500533	349934	849849	6549757	949626	499784	699451
349599	899870	1299666	1550102	1850342	1050288	349759
650292	1150053	250291	249843	499981	699917	3500043
1249703	349816	1200209	750021	249727	1249970	249916
349859	4000077	500284	1850342	1199252	400150	249671
350341	250162	1549925	499981	350581	850200	1500473
10449947	599724	5099904	249727	950253	4149871	350023
350204	5950380	450251	1199252	1199612	449971	800067
800197	250287	549939	301395	4150251	549774	599887
1199642	749523	299999	999439	250149	600219	1549925
650286	650356	349934	1199612	1549368	650286	2250281
349759	1049982	899870	1350439	250634	349759	2799907
3500043	349875	1150053	2799815	750100	3500043	499970
249916	349862	349816	250149	1099783	249916	549939
249671	550354	3950334	1549368	2199984	249671	299999
1299666	799800	249919	250634	1100100	1350470	349934
250291	849699	649710	550018	699945	249963	899870
1150465	700504	5950380	249674	1000017	250066	1249979
550028	499829	399699	700461	650435	849926	249890
1549925	299802	300527	349736	449663	550028	649710
5050185	450105	749523	2199984	1299585	1549925	5950380
499970	299919	650356	1100100	700530	6100088	700223
549939	1850342	1049982	699945	1549936	299999	799743
899870	499981	349875	1000017	350010	400144	600136
1150053	249727	349862	650435	249922	849660	1049982
349816	1199252	550354	699654	5450963	1450531	349875
4000077	350581	550685	800506	1249250	4249585	349862
250162	950253	249118	948742	950012	649710	1350151
599724	350155	849699	400409	300065	5950380	849699
5950380	600396	300137	1549936	1450044	700223	350505
349618	1499315	400370	350010	621945	349094	350002
350608	2900003	499829	249922	3200384	350383	499829
349094	250149	1550102	3500444	249690	700405	1600337
350383	1549368	249843	700181	400056	1049982	949626
750251	250634	450105	349282	1051169	2549762	1099534
1000136	550018	299919	650319	1048628	700321	1100413
349875	249674	1850342	250749	300101	350002	499493
349862	700461	499981	1249250	599873	499829	1099862
550354	349736	299658	549644	1550197	1550102	301395
799800	2199984	301395	700433	1200500	249843	999439
299990	1100100	999439	1099962	700579	750021	1199612
350505	699945	249067	621945	850102	1050038	750544
350002	1000017	4150251	400056	500143	550046	249770
499829	650435	250149	1051169	850106	250264	3149943
1500143	349825	1549368	1048628	1499738	349605	250149
299802	350846	250634	249989	350426	400103	1549368
450105	948742	550018	250050	2499688	1199252	250634
299919	350474	249674	1450135	300408	301395	649911
1850342	350059	750284	300092	1499076	999439	1150055
499981	1500120	349959	950492	349899	350155	2199945
299658	350188	2149938	249159	4500430	800016	1150056
350808	299560	1100100	249603	550124	4449841	300022
999439	2100494	699945	700579	250244	1549368	399926
1199612	750324	1000017	850102	9600212	250634	950151
750544	349282	650435	600274	1299521	750100	399678
249770	650319	349825	1499738	350499	1099783	300626
3149943	250749	350846	350426	1049376	2150028	1049565
250149	1249250	948742	2499688	1900118	1150056	899168
1549368	549644	350474	300408	4399692	699945	250604
250634	400371	350059	1499076	350946	1000017	1399561
550018	300065	1549936	349899	2799396	700083	399826
249674	1099962	249922	4500430	650014	599673	249922
700461	621945	3500444	550124	1449963	499996	1100396
349736	400056	700181	11149971	849988	350846	249417
699843	599844	349282	350499	500138	948742	450629
999924	1350482	650319	1049376	1650879	350474	1400002
249727	250050	250749	1900118	248910	350059	1450851
550397	1301137	1249250	300043	550217	1549936	1249250
950151	1050522	549644	4099652	549902	350010	621945
249377	249603	400371	3250888	899855	249922	400056
550076	700579	300065	300346	3849849	1300415	349206
700343	250493	350085	1449963	450123	551202	451328
349825	599612	1099962	449868	249806	1349871	1249024
350846	600274	621945	500138	800420	1500939	349691
948742	349518	400056	1700115	999835	1249250	450074
350474	1150223	1051169	749888	1000369	349930	1299640
350059	350426	499920	549902	1200179	249937	249912
1549936	2499688	300365	899855	2249851	249874	449374
299560	300408	250050	3849849	699818	271875	250493
2100494	1499076	850400	699926	3950009	249690	499704
750324	349899	1299640	349403	3949811	349986	250193
349282	2900296	249633	350520	2750031	399878	349372
650319	550065	249603	1000369	1650115	451328	400652
250749	1050075	750657	1200179	500307	998252	350426
1249250	550124	800024	2249851	500363	250050	250602
400371	11149971	600274	649849	399520	1500216	1499076
300065	350499	1499738	1900184	2900269	900284	349899
421979	999619	350426	1249808	1449744	249912	2900296
249690	1949875	249680	3949811	250308	349508	550065
400056	300043	1549804	2700318	5099801	650129	1050075
599844	4099652	349899	949971	4050209	250493	550124
451328	300084	2900296	349785	6949894	350281	300342
549422	2750569	550065	500307	249968	850241	499976
300365	1450606	1050075	399358	3199687	350426	500023
250050	949534	550124	2850829	1250616	249680	399552
250103	500138	11149971	1700049	299978	1549804	500064
1299640	601311	350499	4749988	1300239	349899	350141
249603	550217	999619	4050209	399808	1100551	349991
750657	549902	1949875	6949894	2648363	449945	300151
800024	949866	300043	3850171	651275	1300675	250058
250193	349622	4099652	850097	699611	599196	350090
349518	500874	3100345	1900515	4600262	1050075	349685
1150223	249683	700008	349546	2450429	650138	449789
350426	749792	1350417	1900616	1299667	700301	499801
300408	399436	949534	349973	6300094	250259	250478
1499076	350520	550070	1300239	3200095	399778	649861
250940	950213	949913	399808	3499747	249474	299881
849614	1250335	401337	2648363	650022	250740	900149
449945	2000313	248910	651275	699122	949794	1100587
1300675	649849	550217	650127	800809	250058	549426
649538	699709	549902	4649746	1048985	399882	750098
999733	2100604	899855	2450429	250797	650124	350499
550124	1199671	2899674	300110	649840	650131	1049376
250244	3949811	350400	999560	799772	449453	1900118
599785	2050114	599781	6400099	700391	2100360	250089
300207	350144	800420	3049928	900514	500240	348914
349655	349779	399436	3549909	2799380	1200285	3000290
349268	1450275	350520	700033	5650424	549426	549465
250740	249782	249885	2048634	599772	750098	1449963
299666	949971	950213	598748	4000037	350499	899925
650131	349785	1250335	601179	600575	1049376	450201
349797	500307	249541	249367	349625	1900118	450592
599783	450056	2000313	999251	1899748	4399692	348883
301325	499267	699818	250797	1300272	350946	350454
2799073	2850829	800023	649840	599824	499637	649692
1200285	1499582	1300235	799772	450107	1449963	3799526
1299521	5049975	3949811	700391	299264	849988	300495
350499	2099888	2700318	900514	1050775	550070	249678
999619	1950324	949971	2799380	349915	949913	349884
1949875	249995	349785	850088	250062	401337	350045
300043	6699902	500307	1099765	1549830	248910	800420
4099652	1999888	450056	650230	298991	600039	999835
2950683	649913	499267	2950221	350338	949866	1000369
550066	1900616	2800853	1099658	349880	1850199	1249950
1500017	349973	1750025	500062	749971	1949642	2200080
849988	1251109	4699866	4000037	649994	450123	649849
550070	498693	2099888	600575	300160	249806	849992
401337	2598608	1950324	349625	1799176	800420	2299755
400187	651275	6949894	1899748	899408	999835	350175
649692	650127	3850171	1300272	550698	1000369	500065
949866	3349746	10748470	949898	413154	1200179	3949811
2849663	1300003	651275	249896	3300933	2249851	2050114
350400	2450429	650127	349995	1248743	649849	350144
599781	300110	3399623	1049926	350269	849992	249569
249806	999560	1250126	250089	1450407	1950321	949971
750624	949916	2450429	250069	3999539	1199671	349785
449232	299810	300110	1599767	1900835	3949811	550453
350520	650179	999560	249282	1648839	2050114	399358
950213	250036	949916	400047	1050517	350144	250266
1300106	4300096	350227	349880	249793	249569	1499582
2200080	3000002	599762	749971	349590	1750325	250296
699818	849929	250036	649994	299783	999910	249995
850086	2449475	4300096	399390	300127	349785	4849874
1900258	700033	3000002	300599	1000033	550453	2049997
500065	650096	849929	1100089	699904	299635	1350128
3949811	1700006	250511	650164	4799808	2900269	600199
449767	600585	2449475	363099	1950371	1449744	6900007
1600350	598748	700033	1699806	1499490	250308	250509
350144	700990	1750208	849712	649261	349816	598972
349779	1148804	550196	1800673	1151177	2650138	251380
999910	1700403	649137	249541	500013	2149744	349189
349785	700391	850543	3199828	2850365	2049997	299885
500307	900514	999251	1950825	499428	1950324	649913
399358	2799380	1700403	1399564	400848	6949894	1200376
250266	899819	700391	249793	849442	249968	850097
1700049	1050034	900514	349590	849964	3249596	1450421
4699866	650230	2799380	349866	649882	350613	349546
2099888	3250028	899819	300127	1599825	850097	1950611
1950324	1299910	1050034	1000033	1300301	1350298	349522
6900007	4000037	650230	699904	9400037	349546	1250695
249876	600575	3250028	4799808	250002	1950611	399808
249792	349625	799851	1950371	1550122	299978	2648363
649913	1899748	500062	649261	550065	1348568	651275
1200376	1150234	4000037	1151177	1299830	351479	650127
850097	1099936	600575	450008	2749981	2648363	3349746
949507	249896	349625	2900370	800019	651275	1300003
5100595	450107	1899748	499428	399528	699611	2450429
349973	299264	2450053	400848	2000130	3300262	300110
448938	1050775	500114	249317	1750264	1300003	999560
2648363	1549830	299264	600128	2750328	2450429	900239
651275	300003	1050775	849964	699492	349838	349487
650127	400047	299971	649882	2550219	949832	850498
3349746	349880	250069	1599825	1199360	900239	4349810
350091	749971	1599767	1300301	250614	349487	349821
949915	649994	300003	9400037	5200070	850498	849929
2450429	350287	400047	1800121	699666	4349810	250511
1299667	349702	349880	550065	250365	2350845	6698928
6450025	249859	749971	1299830	2799922	649160	800809
2350845	850351	649994	2749981	900073	3350448	1048985
649160	249371	300160	1449961	2550472	249653	250797
849929	600753	349702	899955	1249605	599833	600124
300510	363099	1150515	4700310	2500245	3599437	849902
2399476	250056	299564	399774	899727	800809	900514
700033	1549937	600753	1249975	799709	1048985	2799380
1650165	1050154	363099	249863	2249913	250797	899819
550196	1800673	1500104	4900414	350666	649840	250232
649137	249541	799607	249795	300078	899214	799805
650562	500186	1800673	699666	3549737	851202	650230
1399733	550196	249541	250365	649201	2799380	2050065
700133	399803	550176	2799922	1800395	899819	1900104
799772	251096	1900835	900073	900417	250232	599772
700391	949630	250532	2550472	849990	799805	4000037
900514	249793	949630	1349450	1599683	650230	600575
2799380	349590	249793	1200530	799671	2950221	349625
850088	300127	349590	1199873	600856	1099658	899747
299963	1050000	249919	899727	349691	500062	249457
799805	600111	599578	699824	850179	4000037	350032
650230	249871	249912	2650386	349960	600575	449750
2950221	4300315	4300067	350153	349825	349625	300369
1599717	299454	249835	3549737	1350009	1899748	1399918
4000037	1399885	2049976	649201	349870	350032	450107
600575	649261	1399885	1800395	549920	449750	299264
349625	1151177	649261	850062	350456	249633	1050775
1899748	450008	1151177	900345	449646	549866	349915
2250167	2900370	450008	1599683	750378	350013	250062
249896	599912	1550893	1750212	349960	249911	300003
450107	600128	499428	850179	1550067	500114	298490
299264	849964	299727	699782	399649	299264	348874
1050775	699479	600128	1350009	5899771	1100657	350128
1599767	1550228	849964	349870	1500093	250089	2749271
349712	1300301	649882	549920	4250141	250069	299564
350338	9400037	1599825	350456	2349788	1599767	550698
349880	1800121	1300301	449646	3050279	300003	413154
250067	550065	9400037	750378	349996	298490	2300147
250095	1299830	1850092	349960	399820	501470	550116
249815	2749981	500094	1600071	450074	699938	349815
649994	1449948	1299830	349645	1249979	649994	550359
349702	1749726	2749981	5899771	500228	2399602	499990
249859	1750264	3299543	1500093	349955	350558	499984
249538	1200403	1650392	299958	599628	899408	350358
400608	699492	1300082	3950186	600182	550698	299711
249549	1650293	249849	2349788	350500	413154	1149999
349810	899929	1200403	3050279	999509	500196	1149755
600753	1300168	699492	349996	2599804	799607	300127
363099	300052	1650293	450074	600558	350269	649910
749202	4800032	899929	1200147	1099723	1450407	349888
1800673	249795	1249975	550060	900073	499876	349619
249541	699666	249863	349955	350544	750184	1051149
999610	250365	4799992	599628	249425	640135	648824
1950825	2799922	350217	600182	849525	1648839	350009
500179	900073	699666	999509	2900498	1050517	599053
249793	2550472	250365	2599804	549855	249793	1151177
349590	249811	2799922	600558	250135	1049880	2850365
350430	1200530	900073	1099723	450255	300127	499428
349866	1149534	2550472	599992	949774	1000033	400848
300127	950066	1299427	350544	349816	699904	849442
699904	249717	1250553	249425	1150288	249912	849964
350448	300027	1149534	849525	1049965	1299553	600343
4099747	350159	899662	2900498	4699182	2000336	1649364
349619	349843	850113	299710	451514	1499733	1300301
249383	950284	2550501	650363	1849158	599053	250202
1399885	1150192	300513	999798	3550290	1151177	8899660
649261	300513	248777	349816	249831	500013	250181
1151177	248777	3350603	1150288	1939233	2850365	1750261
450008	3350603	649201	1049965	3499844	499428	599925
250148	499341	1800395	1650034	500216	400848	1299830
1350246	249937	850062	250438	2149949	899064	349925
499428	1700321	900345	449481	349122	800342	2400059
299727	850062	1599683	451514	1550982	249798	1449948
600128	900345	1850271	1849158	299774	1599825	1800240
849964	1599683	699962	3550290	250531	1300301	699492
649882	699962	749940	2239669	499239	9400037	299968
249624	749940	300140	449786	700286	250002	1100031
1300301	300140	1001135	2149949	1050206	1550122	250300
9400037	1049872	349057	349122	699448	550065	899929
250002	349870	599470	1550982	600383	1299830	1449971
799569	549920	350456	299774	249227	2400059	5200070
750556	1550474	650607	250531	249111	1449948	800592
550065	349960	349960	499239	249830	1749726	2949358
1299830	1600071	1600071	700286	300140	1449961	1700144
2749981	349645	349645	1050206	3250053	1850376	1300106
1350226	250103	250103	699448	549796	699492	1049958
1849448	5649671	5649671	600383	1349905	299968	899662
1250518	250550	1500093	2299733	250038	1050245	750228
699492	349655	299958	249227	349814	300086	2750013
399774	300358	3950186	400289	2950620	899929	299536
1199360	599539	2349788	599773	1700626	1199360	3500727
250614	299958	2800609	300140	5298989	250614	599877
4950278	3849822	249673	2350485	1400088	5200070	1849719
249795	800603	349996	549796	1199885	699666	850062
699666	450190	300000	1349905	699994	250365	950178
250365	349050	500059	250038	4850229	2799922	1599638
2799922	850318	1249979	349814	599824	650321	699542
900073	2800609	500228	350165	1099628	249755	600101
2550472	249673	349955	350275	249760	2550472	250056
1099642	349996	599628	5150086	4100380	1349450	2199760
249811	399820	600182	1400088	1349849	1200530	549920
1200530	450074	350500	1199885	250071	1199873	350456
1149534	1200147	999509	699994	999692	849323	349993
899662	900012	350178	4850229	3350531	750228	1199988
249910	599628	2249629	250277	650097	549916	349645
350238	600182	500507	349550	249908	900486	250103
350159	299824	349784	1099628	1299785	799834	5549782
449662	1050185	800089	600177	1449919	499786	250330
300513	350178	250482	3650197	600071	250526	1349655
248777	2249629	350544	1649754	1499906	3549737	250098
3350603	500507	249425	999692	1150152	1100731	4000046
499341	299854	849525	3150504	2300297	499085	700239
249937	899923	2900498	249955	1751060	850062	399397
1700321	649594	250148	600172	6198326	900345	850318
850062	250482	500053	249908	350652	1599683	2800609
900345	350544	800053	249274	1600204	850290	249673
1599683	249425	449739	350090	249322	550237	349996
249964	800019	1150288	549921	350261	349691	649838
1500251	2950004	1049965	1499906	3498295	850179	450074
800021	250148	1200202	1150152	2101726	349960	1249979
749940	299710	1499789	2050461	350418	1699831	300048
300140	650363	899617	549796	2899487	349870	599628
1049872	999798	1850247	349904	449980	549920	600182
349870	349816	2800034	851366	400091	350456	3949807
549920	1150288	289645	6198326	1299856	349993	600558
350456	1049965	299872	1950367	899708	1199988	1249785
1549978	1050185	500216	550360	4950743	1349425	699522
1600071	949574	2149949	249322	499355	250649	401033
349645	1101242	349122	600123	951284	349645	249425
250103	1899279	1550982	250133	248788	3749670	800019
3499570	649806	499239	350418	1300558	1850395	3000077
400431	2800034	700286	1350035	1149303	1399374	499782
1850395	400774	1050206	500215	550422	4250141	1049533
499483	249831	699448	349856	250232	2349788	349816
300358	589655	600383	649681	250116	3050279	1150288
599539	299872	2299733	4900319	300069	349996	1049965
299958	500216	249227	549779	450254	1299815	650285
3950186	1150180	400289	951284	1250047	550135	599831
2349788	350200	699122	1049376	1549600	300048	1101242
2800609	1499781	250335	1000306	1250273	599628	250431
249673	499239	2050252	650155	249700	600182	850064
349996	700286	300236	1400074	2999846	299824	350256
349993	1050206	549796	250232	600779	1050185	350442
349400	699448	250038	250116	1249144	2599804	249831
350686	600383	300021	300069	549933	600558	289645
250023	500336	300407	499726	2449772	1150839	250562
999963	300140	299819	1200575	1400526	249425	449786
550060	2150062	3950856	1300105	349888	849525	950071
349955	300236	699444	349280	5200289	2900498	400323
599628	549796	699871	2900266	1549967	549855	249327
600182	1349905	700220	600779	849972	250135	649798
350500	250038	1199885	1249144	699864	500053	350765
999509	300021	699994	250479	500354	899976	349833
2599804	449834	4799963	349416	899805	349816	800344
500507	250280	650090	2350400	1300255	1150288	249847
299854	4049607	1099628	1449939	1199895	1049965	249682
899923	650337	700929	349888	350046	900323	600191
300084	1400088	349952	2500711	599600	699935	250001
250482	1199885	249914	2699581	250445	499782	549796
350544	699994	300068	1549967	850338	1250705	1349905
249425	4799963	349763	299998	649709	349455	250038
849525	650090	350840	849972	650253	299759	349814
2900498	750008	2049675	2100017	349858	350256	900020
250148	349623	1549862	1300255	249973	1350404	350275
250099	1299682	1150198	1199895	249804	350442	249514
500238	349952	3099890	350046	349540	249831	4801018
249554	249914	249955	1300389	250021	289645	349071
1150288	1349957	249908	548943	249949	449786	1350483
1049965	1700383	1249852	250445	300199	2149949	349774
1249809	1499668	299207	850338	699818	349122	4749803
350238	1200392	900711	700259	299921	1600929	650090
1849158	2999653	350090	349381	649928	249827	750008
699927	350192	549921	249973	749984	250531	349623
339449	499520	349755	249804	300012	499239	4351123
500216	350560	300205	349540	299834	700286	1549862
999895	1299785	849952	350383	251214	1050206	1099584
349122	249274	1150152	250279	599006	699448	2700710
1550982	850838	249839	250021	799792	600383	599843
349973	349813	2000242	249949	249827	299876	949983
349574	600071	600015	300199	5650480	300140	1249852
700286	349755	349904	350025	899927	599254	1550002
1050206	300205	851366	649928	400104	300236	550032
699448	849952	349146	249580	500556	549796	1199912
650522	1150152	17549497	300012	299457	1349905	1750684
449517	299869	749935	299834	250048	250038	299780
400289	2000431	350418	251214	699915	349814	549796
599773	549796	1198538	599006	600147	2900428	349904
300140	349904	350920	1649773	1449952	1299938	851366
1949887	851366	1350035	2699857	299945	350275	300475
350166	298661	449980	550299	550114	249514	249322
549796	5899668	400091	2400330	648966	5150086	1750718
1349905	350652	1549883	899927	350678	1350483	1851596
250038	449312	649681	400104	708377	1249490	250133
300021	550360	4900319	1149878	3149111	699994	350418
350072	249322	549779	400422	450746	4850229	250008
350165	548041	951284	349423	600130	599824	2649482
800608	1249589	248788	249328	549767	1099628	349852
2399806	350418	1100206	650669	250188	350502	250010
300020	1599519	249619	600147	2100261	4000624	1299856
1400088	1299971	1050652	349915	249565	1399686	450418
1199885	449980	2299352	603308	349978	250071	449293
699994	400091	250232	946447	1000009	948873	250368
4799963	1549883	250116	708377	5449700	3401350	250212
650090	649681	300069	3149111	800411	650097	1150148
1099628	250368	499726	450746	1349976	249908	249619
650106	4649954	1200575	649982	900039	1299785	950592
349952	299926	1549600	599691	249000	1500069	749794
600621	951284	1250273	549772	1300812	549921	1350149
299121	1100206	3600622	249167	2649730	1499906	250116
350840	499525	4199430	1100638	1800400	1150152	499726
1349416	250116	1449939	3298940	1699975	249839	1200575
700262	350353	1300401	800411	249899	549796	1599603
1449540	349675	2699581	400719	7550436	549746	1200270
250367	1250696	1549967	249116	14898774	651524	249700
949542	1499124	799984	1350126	850619	450390	3600622
3150504	1350395	699864	1349976	1250454	300475	250479
249955	3850319	500354	900039	8400700	250322	349416
300677	4199430	899805	249000	349522	1801707	2399813
299207	1449939	1300255	1300812	900335	300022	1400526
700843	349888	1199895	2649730	2499603	350418	1550198
249619	1200313	1700025	3500372	949514	1299971	300171
300205	1300401	749792	7800332	850211	449980	299896
849952	2699581	850338	249784	1499942	400091	949775
1150152	1499946	700259	14648993	2500041	1299856	1050259
299869	1199988	349381	2101070	1550394	450418	1549967
2000431	699864	350128	2800165	3849324	449293	349986
549796	500354	300128	2548846	8500318	2500370	799984
349904	899805	300190	351353	250013	499355	699864
851366	1350054	249367	548921	1600381	951284	500354
349146	1150096	300474	800259	349223	248788	899805
5799463	350046	249973	1599931	1350822	1349822	1300255
500110	1249732	249804	2400031	1200353	1000306	1199895
1449886	850042	349540	249686	249583	700080	599584
550360	850338	350383	250848	1100256	1300117	1000194
249322	700259	250279	849519	1000353	349507	850042
699891	250086	250021	4099644	349745	250232	850338
348258	349858	249949	8450769	349665	250116	649709
650134	249973	300199	249188	450152	300069	899933
350418	249804	649714	500128	599994	499726	350733
1198538	550229	350025	250134	400597	1200575	349072
350920	349907	649928	1500070	1549925	1649788	550444
1350035	550030	249580	349223	300111	1150085	249804
449980	300199	300012	1000065	1449537	249700	349540
400091	599887	299834	3200010	550523	2999846	350383
1549883	350257	251214	350204	600068	600779	300168
649681	699523	599006	250214	2250138	1249144	450078
4900319	249580	1449908	249583	699758	250479	300199
299926	300012	299638	1250265	799719	299457	400302
951284	299834	5550710	600011	4049930	2449772	299921
450161	251214	849422	250336	1299417	1400526	649928
899664	599006	450609	399457	350940	349888	749984
1850300	1399949	1149878	299953	1049917	1200313	300012
250232	349597	400422	450152	449882	1350247	299834
250116	2600087	249611	599994	450068	349814	251214
300069	800401	700165	400597	299706	299896	599006
499726	2150228	649822	851012	600160	949775	1649773
1200575	399762	1399982	349314	1250370	1050259	2699857
1449478	250144	550114	349605	350066	1549967	550299
1350395	250027	648966	300111	5100050	849972	2400330
3850319	400104	1059052	1099637	3400354	699864	399762
1249144	549948	3149111	500356	650314	500354	250144
2350400	500556	450746	650235	648470	899805	250027
1449939	349423	650295	249927	3850612	1049825	400104
2850596	249328	649982	1949328	899984	250433	599841
2699581	650669	599691	700197	1199967	1199895	349401
1499946	600147	249167	850166	600163	2399957	350535
350019	1399982	1050685	4001244	299604	900195	249969
849972	349915	3049785	1348103	350823	349756	249611
699864	550114	800411	350940	599788	350506	550557
500354	648966	1400077	1049917	450135	999631	599738
899805	1059052	1300025	449882	250024	349858	1350131
1300255	3149111	900039	450068	600159	599987	349915
1199895	450746	249000	299706	349505	399957	603308
350046	650295	1300812	550352	1700145	500228	496813
249541	599691	2649730	1650241	900341	399908	449637
300331	650280	1800400	5100050	699887	350453	708377
550061	249565	7600299	3400354	350111	649714	450746
250058	1050685	249784	650314	349436	350025	650295
749792	299863	14599608	648470	249871	649928	349639
850338	800411	900004	3900533	800132	749984	850645
700259	700149	248989	600039	399819	300012	299260
999631	350333	1001468	250027	1400592	299834	449428
349858	1249865	249840	549231	349342	251214	1900350
349968	1399912	2500858	500692	1050230	599006	949548
250022	900039	2548846	800005	300540	250045	800411
350159	249000	900271	249472	398458	350118	1200206
600027	1350956	850211	250564	751009	749371	849860
349907	2599586	1600077	1250379	1034629	300248	350333
550030	1900287	2349933	349319	3499595	2699857	1049977
300199	700312	249686	299901	2050125	550299	1300025
599887	899779	250848	650507	2149917	2400330	900039
350257	7800332	849519	350111	500038	649903	249000
699523	249784	4099644	349436	650355	250027	1350956
500152	14599608	8450769	600392	299745	349982	550282
350232	900004	249188	700269	899983	700331	299784
251214	1250454	500128	499682	250067	399538	649629
599006	300212	250134	1400592	2449996	500556	1850119
1399949	2500858	1500070	349342	599911	249969	750480
249827	2548846	349223	1100525	349708	249611	899779
2699857	900271	1350822	250245	3800190	550557	699770
550299	850211	3399655	398458	1900821	249546	7151190
2400330	1549979	350123	1034629	249806	549887	1098920
399762	2400031	250236	3499595	3500049	1449952	850619
250144	249686	549803	450190	950018	603308	350730
250027	250848	249583	249869	2300146	399893	899727
349982	849519	649513	550327	2799777	308487	900335
549921	4099644	250820	249881	1000329	3149111	2548846
549948	8450769	349471	350480	1799718	450746	250516
500556	249188	299953	299974	299941	600130	549746
349423	250134	450152	350086	949808	449319	3999959
249328	1500070	599994	600150	1500226	1300571	449936
650669	349223	400597	299997	7250054	349642	949648
600147	1350822	851012	2449996	249827	751225	250345
249851	3349912	698916	949616	350482	349416	1500105
1150134	250236	300111	3800190	6899647	2099420	600711
349915	250214	349903	249403	650361	1199523	1549322
1158011	249583	1099637	1900821	299723	800411	299656
650295	1250265	550523	299793	9499921	1200206	249811
649982	600011	600068	3450062	2500138	849860	250013
599691	250336	2199252	950018	300205	350333	2199952
499949	399457	700197	2300146	2999587	349666	349223
299843	299953	850166	249782	2449952	950138	1350822
1000009	450152	350140	1050573	8600116	1349976	800050
499926	599994	699899	2499754	850775	1049921	950012
3049785	1150134	2951211	350060	1349351	1499931	549897
800411	851012	1348103	1399805	2349948	500422	549970
350205	450011	350940	349797	2499778	1199640	350093
950811	250222	1049917	800000	750831	849670	250256
249116	1049418	449882	1650034	699089	1900287	300384
900098	550523	450068	7250054	1950390	700312	250214
1349976	600068	299706	249827	2199936	949165	249583
900039	2199252	550352	350482	549786	350949	1250265
249000	700197	350066	6899647	2050222	349975	799870
1300812	850166	349354	650361	450072	6699898	500209
2649730	350140	350579	349748	899888	350133	249675
1900287	750079	3450207	9399957	1199990	1049797	450152
700312	800023	949919	350375	1250040	449900	599994
899779	250238	3400354	2999587	2349729	1349047	1150134
350093	750154	699445	2449952	500306	1001243	851012
7450242	1399189	649909	249872	4299934	849746	349314
249784	1049539	3800042	8350247	3299573	1849931	349605
599789	350940	649960	850775	350056	599094	300111
650127	1049917	250027	1399288	3850038	1101099	349903
1349047	500078	1199967	900032	2750112	999382	1099637
300038	349368	550093	1399982	349332	5649562	550523
1799971	550352	249948	2499778	900804	850619	449996
599094	1650241	500010	800069	849762	1250454	900075
250271	1650254	299604	600457	249576	8400700	1500138
999382	2499883	250730	1999784	3050620	349522	699758
248775	949919	649324	2100231	799059	900335	850896
2299009	3400354	500692	599878	349888	2548846	1049039
2101070	749001	349653	1950409	1100633	900271	800023
249840	600353	250024	249501	750388	850211	250238
7850147	3800042	500666	350000	250252	1499942	899635
349808	649960	498120	449177	599736	2500041	1249708
349926	250027	950277	1150623	250059	1550394	1049539
850842	2450100	249708	1250040	1900169	1549661	350940
2548846	349513	250521	450790	2399894	649738	1049917
900271	250730	649654	1898942	1150034	1649931	350036
800259	649324	350203	500306	350101	8500318	549914
1650029	500692	350745	8350762	999606	250013	299706
2349933	349653	649224	3700216	649857	599574	550352
249686	450665	700269	2249895	350394	1600381	1300178
250848	498120	499682	500220	350042	349223	350066
849519	900323	1050073	349332	4999339	1350822	349354
3849324	249708	350522	900804	500389	800050	350579
8450769	250343	349342	849762	1750365	1099805	950327
249188	349319	1100525	249576	1400113	349830	2499883
500128	250521	299502	700691	400273	350093	949919
250134	649654	349201	2349932	1349651	250236	3400354
1500070	350203	1785635	799059	786234	250214	650314
349223	399577	3499595	349888	3199968	249583	699040
1350822	550644	449597	1150610	399902	1100256	3800042
3399655	849880	950482	850138	600232	949879	649960
250236	349982	249926	900460	249849	500209	250027
250214	1099910	348623	1049546	800567	249675	350094
249583	350522	250172	1900169	249691	450152	499935
1100256	349342	249869	2399894	299540	599994	349944
300217	1100525	550327	1100028	249708	749540	550093
250336	299502	249881	500236	350308	400597	500010
349745	349201	300362	899477	2500146	851012	299604
450152	800895	299745	4549540	1199620	349314	549231
599994	984743	250276	250636	1000012	349605	250343
400597	3499595	650208	249756	3800062	300111	250024
851012	499812	350086	1800120	450309	1049857	348915
349314	950482	299997	1600411	1349821	550136	351201
349605	249926	2449996	499149	1349776	548956	1150038
300111	599534	3599701	1000722	4100197	351206	249657
349903	500038	550005	449546	2950040	1949328	800474
1099637	550327	249403	336691	249805	700197	649654
500356	249881	1900821	3199968	1499682	850166	400344
700222	299770	299793	700397	1450406	1100216	349436
2200151	399700	3399797	399540	600405	2299761	550644
699758	850481	1000283	249691	349439	450205	849880
799719	299997	2349738	450068	4950027	1499171	250086
350140	2449996	249896	249553	999637	350940	249802
750079	599911	1000867	299695	2950405	1049917	350522
2901031	299971	1449248	2399808	1500346	350036	349342
1348103	250229	1050509	1199620	1249568	549914	500104
500737	3599701	350060	1550199	5799996	299706	299502
950030	550005	1399805	349939	500150	550352	349201
350049	249403	349797	1150498	2100032	1300178	750050
499991	1950543	800000	399713	2500011	350066	284582
299706	250071	1650034	299692	999810	749738	3499595
500260	3450062	7350118	1199900	350165	3400399	349950
1700333	950018	2300273	4100197	648999	949919	300402
349354	2349738	9299916	4699521	2799791	3400354	249707
350579	1000867	2550077	1400468	249955	650314	350194
3450207	2849811	349919	650343	3400232	648470	549762
949919	1399805	2949873	349439	349614	3850612	650355
3400354	349797	2449952	4950027	1000350	649960	250498
650314	800000	350188	3950039	250055	250027	2749404
699040	1650034	8249931	1500346	1450115	299909	299745
3749993	350317	750000	1249568	799380	550093	550071
700009	6899740	1500063	500096	2650441	249948	599861
250027	249827	900032	549972	1199846	500010	299997
350094	2100004	1399982	1100044	1599926	299604	1200022
499935	1250352	2499778	1450060	1300334	350823	249940
349944	3899776	800069	2049996	549507	650109	599911
550093	699881	600457	350165	350390	349979	299971
249948	350275	1999784	648999	2199680	349632	250229
500010	9349910	4799938	350136	2150244	299880	3599701
299604	2499907	450072	2799791	299983	649871	799405
250730	350375	449904	3400232	499999	348915	1649650
649324	3099031	1199990	349614	599633	351201	299793
500692	2350508	1250040	700061	6400616	1150038	499948
349653	249872	499607	250055	399740	249657	250251
250024	8250971	499436	1450115	5100162	800474	499897
649871	249349	8401126	799380	3199850	649654	250141
348915	599930	349755	2650441	1450133	400344	2349738
351201	1500063	3899512	1199846	2000105	349436	1250760
249795	2250392	2300073	1599926	599814	550644	1499428
850492	2549397	450042	950505	1350106	849880	1000329
249708	800069	349332	350096	2049921	349982	350060
250343	600457	1750563	1249752	1749723	250054	1399805
349319	1999784	249576	499970	1200292	350522	1249764
250521	4799938	3050620	399927	599554	349342	1599785
699887	450072	799059	2249634	1450439	500104	1000275
350111	500081	349888	1050366	599672	550129	6200061
550644	900250	1100633	249558	350393	349201	249827
849880	649189	900115	800372	1549813	751009	350482
349982	1300401	350091	299983	500360	750050	1800034
1099910	700124	250252	499999	549721	284582	1149788
350522	1600114	599736	599633	350047	3499595	2599815
349342	499436	250059	849901	1000393	500124	249812
1050230	8401126	1900169	500132	499624	300402	650361
449030	349755	2399894	349936	1900206	249707	299723
800895	550310	1150034	250346	349773	549708	950106
984743	749301	350101	2949717	350088	348623	2049837
3499595	800068	999606	850186	2650143	450629	750103
399649	499910	649857	399740	800356	749389	249800
950482	499737	350394	5100162	949094	299745	5450148
249926	650176	350042	3199850	500677	250276	1800147
399918	350017	449802	950368	1200005	250338	599858
249869	1200639	2200274	300060	349632	950233	3100189
550327	849270	549830	349890	349865	299997	849883
249881	500220	1350403	349887	250129	249744	849777
349642	349332	649640	900075	650028	950281	649975
650208	3000560	299791	350140	5263039	1249977	8550123
600150	799059	1200401	250196	537168	599911	750000
900011	349888	549967	1350106	599840	299971	1500063
1300247	1150610	1800383	250108	600252	250229	1099678
599911	850138	348932	1799816	899950	3599701	1200336
299971	250252	1000722	849556	1800035	799405	2499778
250229	799806	800247	1200292	300101	601784	800069
3599701	1950155	449546	599554	1099770	1299040	600457
550005	2399894	336691	1450439	541400	249806	1999784
249403	500023	3199968	599672	3150194	3449784	2100231
299793	600008	250641	350393	249908	750035	649491
3450062	500236	249691	1549813	1299912	2349738	2050222
950018	899477	349430	550293	4500095	2750185	450072
2349738	649857	550422	499788	1199842	1000329	850521
1250760	350394	350648	1050148	1000536	350060	549810
1499428	350042	449461	499624	349349	1399805	699550
250395	449802	249708	1900206	1300341	349797	1250040
1399805	2200274	350200	349773	850088	949808	349950
349797	549830	1199620	350088	1250059	1500226	6800016
899970	1350403	1750347	2650143	3449604	7250054	950183
1550064	599804	250072	899595	350005	249827	3450403
6950434	349627	799932	700114	750318	350482	349855
2300273	1300179	1300279	600143	1149963	1800034	700393
1149788	450189	350281	1250280	1199607	1149788	350008
3700022	400112	299645	349632	1250119	2349999	499910
249812	349986	299692	349865	1250223	1599835	499737
650361	549713	750490	250129	2750028	650361	450156
349748	500581	1349776	450069	3699818	299723	950475
9399957	348932	950025	250199	250037	9449982	849270
2499907	1000722	1250133	400170	1950555	2499907	500220
350375	800247	249874	649874	3149100	350375	349332
3099031	449546	449740	600252	800208	2999587	900804
2350508	336691	1200437	800059	3099989	250083	499838
249872	3199968	2949745	349878	349973	800091	349927
8350247	399902	2050808	300101	600443	499870	249576
750000	650699	349439	541400	249159	250104	2950522
1500063	399540	4950027	3150194	3850875	699809	249813
1399982	250063	450270	1649835	699317	8599976	649347
1750004	800570	499913	4400077	1450570	800922	349888
350174	249708	1850007	1199842	699784	1399288	1100633
399606	350308	1149858	850598	9250460	1049310	350328
800069	350200	1500346	3899766	448557	1250704	749964
600457	1199620	1249568	3449604	2650624	2499778	350091
1750551	1600507	500096	350005	1050685	750831	250252
2100231	299631	549972	750318	5849515	649695	650015
599878	900213	2399620	1149963	500242	299570	249574
249790	1299926	300009	1199607	1700106	1700217	1850375
1700622	399713	249958	1200154	2992529	2149862	2399894
249501	299692	3950265	2900235	257420	650023	500023
350000	750490	350165	3650002	1649924	1899834	650014
500081	1349776	648999	250037	1049198	550297	400399
850149	950025	850862	1950555	2700803	500081	949308
650159	1250133	799799	3149100	2000295	399810	600640
249245	449868	1999959	251340	1549993	1199990	499693
1100290	1500258	249955	249510	1149923	1250040	299820
700124	2999620	3400232	3000208	699625	2049252	1350403
1649608	2050808	349614	449754	2000133	400472	250636
500306	349439	1000350	600443	349562	4350298	249756
4299934	4950027	250055	249159	2800775	850020	500508
900291	950180	1400362	3799235	1999713	3550566	649927
3199716	1850007	300587	2901305	8099973	249366	350260
250077	1149858	548549	6349797	1249917	349855	399838
249804	1500346	2650441	623991	2300367	700393	449794
351014	1249568	1199846	1000490	1950249	950794	1000722
749301	250082	1599926	650287	799961	349184	250146
800068	549972	950505	448557	1299786	499737	250136
499910	1849455	350096	250291	2400010	650176	435940
499737	1250787	1249752	1050685	2550001	2650328	3199968
650176	499953	549507	2499538	650302	349332	549690
350017	699725	350390	350462	249823	900804	850256
250167	1150269	3250134	1549849	1399742	499838	2250077
999962	449666	350116	899692	650038	349927	250109
799783	350172	699778	2200345	2299510	349954	249708
500220	799855	349882	2992529	1350562	700011	350308
1250133	449559	499999	257420	249901	650147	2149949
499838	750551	599633	2100244	250062	1499992	350200
349927	3400232	450223	349932	849856	249813	1199620
249576	349614	499920	1999444	549625	649347	1750347
700691	1000350	3099985	350059	500377	349888	250072
2249834	299795	850186	350254	249546	1100633	549796
249813	1350622	399740	1649924	1550334	350328	250139
649347	300587	5100162	1049198	651286	350303	1750021
349888	548549	3399995	1499867	249884	699364	350241
1150610	2650441	1249988	1850242	2350016	350091	399713
850138	1199846	400012	599355	1100183	250252	250071
400586	1599926	299968	550571	5050111	799806	249802
999560	950505	1000197	699625	2150108	1899919	1249968
1950155	350096	249916	2000133	4999929	2450130	950025
2399894	1249752	649835	349562	499881	500023	1300515
500023	549507	1350106	2800775	1650708	650014	349549
650014	350390	250108	1999713	798646	350101	1500117
350101	350116	1799816	8099973	1800333	999606	2950040
999606	699778	550056	1249917	550414	600640	249805
649857	349882	350117	2300367	1199932	399611	1099413
350394	499999	599467	1950249	350018	350042	1499203
350042	599633	250092	399873	3149890	1750011	551608
499940	1400643	1200292	649578	750015	900065	349439
299820	1249829	249839	1450169	349724	299820	329637
800442	2800345	349718	2350330	799995	1799442	4620393
449042	949808	1400348	1399734	900008	250636	450270
250636	5499899	649763	250484	1800334	249756	499913
249756	3399995	350393	299631	649956	649927	1850007
1250271	1249988	1549813	249933	1049989	350260	1149858
549852	400012	550293	650302	1049809	1049856	1500346
1600411	1000197	499788	249823	2400196	250056	1249568
499149	899748	300292	2899205	250295	499149	299904
1000722	1350106	499624	1350562	3699293	1000722	500150
800247	250108	1900206	250062	1400557	800247	1999902
449546	1799816	299699	849856	850198	449546	2549075
336691	550056	400162	549625	4099647	336691	950746
3199968	350117	2650143	500377	4300197	3199968	350165
650699	599467	749818	300113	699652	399902	699725
299409	250092	2700308	651286	1450317	600232	800136
300100	1200292	349632	300711	1150463	500133	799799
249691	249839	349865	248898	249447	2250077	350172
249708	349718	250129	250340	700253	299695	499852
350308	1400348	450069	1098986	399731	1350322	449559
649764	1000153	250199	899765	300426	1199620	750551
1199620	1549813	1599855	2900318	849781	1600507	249955
299981	550293	350635	2150108	1050206	299631	3400232
750023	300292	2999304	4999929	5150429	900213	349614
1150176	249722	349981	499881	2948842	1050148	1000350
299759	299855	400170	1650708	3150766	450309	250055
350167	1000198	300053	798646	1750546	1349821	1100008
350057	1900206	349824	7000819	699432	1349776	799380
700125	349773	600252	799771	1800324	4100197	2850072
299774	350088	800059	349724	1199894	2950040	1000215
1050005	2650143	699694	450205	4249836	249805	1599926
950025	800356	299730	349793	850031	1499682	950505
1250133	1449768	250078	900008	250213	551608	2199765
249874	1200005	650433	1800334	1750150	349439	349666
249803	499985	350052	649956	899999	4620393	3150278
1450452	800271	1000068	1049989	399517	999637	549928
3099694	1599855	591151	1049809	299998	2950405	349882
1400468	350635	3150194	2500780	900291	1500346	450094
650343	2999304	1649835	3849001	1000032	1249568	700415
349439	450204	4400077	1400557	350171	649624	4000079
4950027	250019	299823	350049	5350019	500150	399740
450270	349824	850598	500152	350027	2100032	5100162
499913	600252	2899480	4099647	1050231	2350079	2899963
1850007	800059	649925	3450856	299907	250119	549720
1149858	699694	299966	849344	3249911	648999	1150310
1500346	299730	250529	699652	849859	850862	799889
1249568	250078	3199624	349990	1199788	799799	950278
550037	400271	399860	500363	550381	350172	649835
549972	1000068	750318	249447	1299601	300006	1600211
1949492	591151	1149963	349625	1800275	499852	1799816
900403	3150194	1149921	349948	349491	350226	1749723
999810	1649835	1299805	350163	1050465	249819	1200292
350165	4400077	1149832	349994	649855	600068	599554
699725	550854	2900235	300158	1449984	249955	1400348
850741	850598	3650002	249649	2350270	3400232	1000153
749194	2899480	250037	1050206	950406	349614	599936
350172	649925	1950555	5150429	2049323	1000350	949880
1999959	299966	3199483	2948842	1899443	250055	550293
249955	250529	749825	1200941	350903	1450115	499788
3150089	299987	600443	1999799	4649265	799380	1850058
250146	350005	249159	1700575	373612	2650441	1900206
349614	750318	3799235	699432	434191	1199846	349773
750025	1149963	2901305	1800324	3949885	1599926	350088
250055	1199607	6299758	849819	1399820	950505	2650143
300940	350418	750152	350078	551050	299514	800356
799380	549987	448557	17249904	4550215	1300334	799353
2650441	349720	2500982	999673	1300004	549507	650418
1099790	1149832	499872	350465	350070	350390	1200005
250189	2850419	700458	3249911	899827	2300211	349632
1449796	3699818	549986	699751	349950	1999814	349865
950505	250037	5299532	250033	450111	349882	250199
350096	1950555	2200345	949524	3099990	499999	1349817
1249752	3199483	2992529	700723	1450751	550955	300120
349666	749825	257420	1349822	700485	1548992	300556
2199942	3099989	4449614	1750054	399872	550183	900444
1050366	349973	3399426	349491	1149887	350049	249734
699778	600443	2650870	1050465	11399902	4000079	250114
349882	249159	2050228	299789	549754	399740	350152
450094	2901305	1549993	599914	2450405	5100162	350130
649538	6399485	1149923	1449984	2199939	3399995	299747
1450495	750152	699625	2350270	1150219	1199995	600252
3149894	448557	2000133	350074	299368	2050098	899950
800277	2601585	349562	299980	750379	599814	299760
5499899	1099724	2800775	300358	2949575	1350106	299730
3399995	549986	1999713	2049323	850349	2049921	250078
450164	5299532	250125	1899443	900247	1749723	250005
549892	2200345	7800054	350903	4549742	1200292	400431
300060	2992529	1350187	1000246	3099685	599554	541400
349890	307628	2249894	2499552	3800488	1450439	3150194
349887	4399406	1950249	300205	799717	599672	249908
950278	3399426	399873	699964	299846	350393	400357
849867	2650870	649578	522919	550262	599936	699895
249928	2050228	1450169	434191	4349887	949880	1149996
1150062	1549993	2350330	499944	3350283	550293	249630
250108	1149923	1399734	500607	5499870	499788	850598
749633	699625	650392	899063	3049827	350047	299786
1749723	2000133	250154	649952	550108	950297	1050176
1150306	349562	600263	800366	1150463	549720	399658
299825	2800775	249823	2849702	1050376	1900206	600647
349718	1999713	1399742	300247	749832	349773	249773
700406	250125	2949545	999341	650127	350088	350367
350899	7800054	1151010	250623	7848679	2650143	3449604
349049	1100358	249945	350070	600641	800356	350005
1000153	2499723	849756	349950	1350396	799353	750318
1549813	1950249	550128	450111	549884	299810	1187915
550293	399873	849856	3099990	549762	1200005	1299805
499788	649578	549625	450065	1299881	349632	1250223
300292	1450169	500377	3750026	1100221	349865	299759
1050148	2350330	300113	11399902	649940	250129	300294
499624	500122	1299391	549754	550323	450069	649913
1900206	250684	250320	2500340	899668	250199	849932
349773	1249709	601345	2150004	10150137	1300253	299998
350088	250172	300711	6900122	1450025	850424	3650002
2650143	798891	248898	4549742	2999945	499885	250037
749818	701343	1149379	2700559	1148374	349629	1950555
500677	1398977	2049647	399129	751663	1049470	3199483
1200005	749789	3000467	3800488	2199898	350819	700153
349632	650095	1549110	894068	800307	350152	3049880
349865	849856	650775	4349887	349909	350130	449754
250199	549625	4950155	3350283	1550003	249920	600443
1599855	550254	499881	2600026	3699551	650079	249159
350635	250236	1650708	5499870	2050410	649982	3850875
1099783	1499767	798646	3049827	1250304	299730	650262
250526	651286	7050575	550108	494661	250078	1499625
349629	249824	1099736	1150463	3199979	250005	699784
1000290	248898	349793	1899488	750157	400431	1149686
399999	1199917	900008	349890	2699952	300101	623991
350152	350091	1800334	2550359	1749798	299525	1376339
350130	1100183	649956	7848679	1950121	541400	900342
299747	5050111	1049989	600641	249790	3150194	448557
600252	550798	1049809	550405	349992	299684	2650624
849806	799072	2200209	1899634	250251	599877	1050685
350190	850018	350192	1299881	3899829	4500095	2599425
299760	4950155	1000035	1100221	849590	700548	350462
299730	499881	699957	649940	2500502	499297	2449538
250078	1650708	349864	550323	300166	349349	1200026
250005	798646	1749536	250475	1450240	800508	550005
400431	7050575	1400557	10099534	1049460	249773	2992529
350052	1099736	350049	1499834	400125	350367	257420
1000068	349793	500152	2950136	600301	3449604	2100244
591151	900008	4099647	500162	349522	350005	349932
3150194	1800334	950681	550116	3100143	750318	1799752
1649835	649956	2500178	849762	2049895	1149963	299719
250673	1049989	649074	2199898	2549845	1199607	350254
249533	1049809	899922	800307	1100231	1250119	1750146
649966	2200209	1200049	349909	1150128	1250223	948976
250129	350192	250271	449910	7449737	1649920	350843
1350226	1000035	1150463	699856	300184	799920	1749993
899481	699957	449476	3649553	599630	3650002	699949
599926	349864	499901	2050410	1599927	250037	1650446
299966	1749536	349948	1250304	800267	1950555	599355
250529	1400557	300426	494661	2000061	3199483	550571
249888	350049	600135	3199979	550129	700153	699625
350005	500152	249649	750157	349910	3049880	2000133
750318	4099647	1050206	2699952	800108	449754	349562
1149963	950681	349986	1749798	1150100	600443	2750753
1149921	2500178	349859	700084	800803	249159	2049735
349910	499336	349871	349992	848928	3850875	8099973
600181	350011	1850563	250251	2249780	650262	1050561
349720	1899698	249734	1250079	1949569	1499625	449627
1250223	250271	2699111	2299922	1400904	699784	600233
2750028	1199768	1200941	249500	3850451	1150235	1449869
3699818	600273	1999799	2500502	4299411	900342	1950249
250037	399731	1700575	1799871	850153	448557	599871
1899477	300426	749361	999992	1050150	2650624	1450169
3200178	600135	1750395	400125	2099599	1050685	2400010
251340	249649	1250129	600301	1150203	549986	1300366
548871	1050206	17199669	349522	1049836	2499538	700080
3099989	349986	999673	3100143	1400142	350462	349449
349973	349859	350465	2049895	299983	2449538	299638
600443	549620	1749049	399428	5099943	550295	550779
249159	350644	700166	1550328	850250	1650053	249823
3850875	349694	800702	449821	550066	2992529	1399742
650262	250277	699751	250213	5800192	257420	800562
1499625	249941	250033	300184	4750026	2100244	750012
699784	349871	949524	599630	1100279	349932	450056
375852	2350561	600906	1599927	1949640	2049784	950451
650287	249734	1399418	800267	2000250	299719	650099
448557	2650546	1800275	2000061	449852	350254	250062
2399552	1249506	349491	550129	950335	1649924	849856
1050685	299862	1050465	850609	1299551	1049198	499717
549986	1699940	1400272	1099875	1450050	300720	600162
2499538	1700575	349757	851028	550075	2550195	250236
350462	699432	549946	848928	349936	1549937	601345
1649712	1949877	1050145	2249780	299868	300252	248898
799829	700266	399842	1949569	800085	1549993	799875
2200345	350078	2350270	2050653	550154	599355	249610
2992529	4249836	350074	3200702	6949971	550571	1200527
257420	850031	300358	3699936	399606	699625	1050827
2100244	250213	1999540	950588	1800181	2000133	950317
349932	1750150	3199976	1050150	1650121	349562	650175
500123	349832	1199880	2150012	249891	2800775	649596
350254	350268	300205	1099790	1100458	1999713	601001
1649924	1099901	699964	1049836	500118	8099973	349789
1049198	350188	1194915	1149794	549470	1249917	250171
2650870	1049890	449940	250351	682628	2300367	2299982
250115	350171	450056	299983	3450591	1950249	1850059
699710	350179	451123	5050381	1599978	399873	499881
250503	550394	899063	899812	2899365	649578	1650708
549660	449816	600069	1749774	350520	1450169	798646
1549993	1050231	899627	6499967	299731	2400010	1800333
1149923	299907	2800324	4750026	450398	1300366	250545
699625	2449212	300247	2199708	250439	700080	299872
2000133	750427	999341	2450099	550215	249933	1249940
349562	849925	250623	950335	249817	650302	300010
1950636	500532	350070	349853	899980	249823	3149890
850142	1399418	500082	1000780	349889	1399742	750015
1999713	1800275	850116	249195	1900680	849231	349724
250125	349491	399661	299868	1050150	451316	750405
7600313	1000616	450111	699763	549850	250030	949598
249541	1450121	450065	1250030	2950143	1398977	1800334
650483	299789	3750026	299913	849869	350173	649956
349983	599914	11399902	249801	2800031	849856	1049989
499725	950110	549754	6900322	249622	249710	1049809
900137	499877	2500340	399606	1850590	500377	250144
1149965	2350270	2150004	1800181	4749845	249546	2200325
1950249	350074	849702	1650121	649837	1349958	3149615
399873	299980	300520	449896	1499598	250320	749703
649578	300358	299368	1100458	900497	601345	950322
1450169	1999540	699960	500118	849903	248898	450238
2350330	4600041	2999994	249621	299757	799875	350049
1350046	1199880	800528	682628	349921	250340	500152
700080	699964	999823	3450591	300376	1149379	4149515
349449	1194915	7200543	1599978	550052	2949875	900813
250154	449940	399129	2899365	800489	650175	599222
600263	551050	3750339	350520	549222	649596	350676
249823	899063	849866	299731	1450230	850343	849715
1149845	899627	299846	450398	700025	549632	700574
249900	2800324	550262	250439	4398992	1850059	599380
950310	300247	2650182	350139	6700961	499881	1700252
600264	999341	1199609	349889	3400370	1650708	449413
1398977	250623	3350283	1900680	1149475	798646	250271
1100741	350070	2600026	1050150	3100444	1800333	1150463
300069	500082	5499870	549850	299642	550414	249447
250062	850116	1199942	2999567	5650111	1049420	299975
849856	399661	1849888	800445	300111	250008	399731
549625	450111	550108	250384	3949919	250525	300426
500377	3199429	1150463	2100209	2050243	3149890	900171
300113	399666	1949285	4749845	2849885	750015	999816
1499767	1401045	349890	649837	1349879	349724	349986
651286	750191	1150406	350148	850036	949598	349859
248898	399872	749832	299568	600063	1800334	350277
799875	1199831	699632	300293	950007	649956	250077
1399968	2050023	7799174	549598	1049656	1049989	299960
300758	2450038	600641	250084	449864	1049809	2050604
1098986	6849903	550405	699866	850352	300262	249734
3000467	549754	1349875	299757	550080	2050234	2699111
599860	2500340	549762	349921	249945	649927	1200941
600126	2150004	1049631	1650911	2550017	250186	599235
349130	300520	649940	1050172	3949910	749868	900642
601001	299368	550323	699856	4400554	349864	499928
4999929	750379	699799	399527	6299237	1749536	1700575
499881	1699656	250475	4550035	600678	1400557	699432
1650708	550198	10099534	549946	2349287	400463	1949877
798646	400364	1499834	5999975	700196	4099647	750190
1800333	299366	2950136	1800353	950580	950681	350389
550414	800528	500162	1149475	849398	599222	1049693
1149807	999823	550116	3100444	2500175	350676	649818
350125	7200543	1049935	299642	1850393	899483	2450249
300016	399129	1999725	9849956	249907	499898	899878
2899895	3750339	550314	2100422	2199735	1000252	250213
750015	849866	1250075	2849885	1600016	699652	1699689
349724	299846	349909	1349879	549960	549774	849744
349793	550262	449910	1450096	650226	1100397	900291
900008	1249857	500231	950007	2200145	349454	599656
1800334	3350283	3649553	249444	599461	249618	1000032
649956	2600026	2050410	800215	500208	350308	350171
1049989	5499870	249786	300188	900268	349948	350179
1098694	1150101	1000521	350377	349772	350163	1000730
2151324	1200062	494661	649654	1150627	349994	1799948
350192	699670	3199979	800022	1228382	849781	1049841
1000035	550108	750157	2550017	3350343	1050206	349238
699957	1150463	2699952	3949910	549042	349986	700166
349864	1949285	1749798	3900017	1900144	249985	750427
1749536	599602	600223	500540	249269	300459	900134
1400557	400782	650155	6299237	2050565	349038	1300177
350049	1150406	349992	600678	3600205	399894	350175
500152	749832	250251	2349287	349958	249638	1049032
4099647	699632	2299922	700196	599986	1050246	350389
950681	7799174	849590	698853	1650001	1850563	1800275
599222	600641	1801179	251730	1799958	2948842	349491
350676	550405	1799871	799668	350472	1200941	1050465
798305	549762	399321	2549905	1149594	1949828	1049974
751984	1350471	400125	1850393	1449454	1750546	350301
899922	1049631	299841	249907	550665	749361	249848
1150274	649940	3100143	2199735	899825	1750395	649855
300046	550323	2049895	1600016	1350496	899743	1449984
1499914	699799	449918	549960	349689	350389	250462
599923	250475	1600044	650226	1249913	1049693	2099811
349948	10099534	700031	2299871	249874	600263	350074
399731	1450025	299850	249684	2299967	2549651	300358
600135	2999945	650086	650491	250012	850031	349575
249649	648215	900573	699862	499530	250213	1099993
1050206	3002319	299454	450020	700602	1750150	349773
349986	749546	7450215	1100502	1100023	899999	249991
349859	1250075	249896	1228382	299927	399517	1350285
250232	349909	599630	3350343	849467	299998	549161
249981	449910	1599927	1850308	1000152	900291	350903
450060	649866	800267	249269	1000735	599656	600035
299688	3649553	2000061	2050565	1449708	1000032	349753
250277	2050410	499856	1649698	600257	350171	300205
249941	249786	349682	1250162	699540	350179	899113
349871	1000521	850609	700351	2100196	1450009	434191
2350561	494661	1099875	349958	449890	2799454	449940
299211	3199979	851028	749946	400044	700421	450056
2500741	799997	848928	1700113	650287	399992	350675
249665	2650112	2000160	1799929	849862	1050231	249447
999936	549817	299957	300389	499617	299907	899627
350320	250613	1899235	1149594	1350227	399346	499674
1649976	849825	2050653	550047	549776	700166	300143
249911	349992	449370	599790	700165	750427	350070
1550409	250251	3699936	550665	599890	849925	1250422
699432	399939	950588	249123	350173	1350386	1849571
1800324	249749	999843	350236	1300183	350175	399583
899743	849590	2200319	1350496	1250184	1449639	1550273
350389	1750007	1099790	349689	1150251	1750054	700485
4149754	1799871	1049836	1249913	749476	349491	449700
849387	399321	1400142	249874	1450687	1050465	649394
250683	400125	5350361	350970	949561	1049974	450668
1800171	299951	599674	449158	1699656	350301	2099967
299998	3100143	800144	450554	1049960	249848	2450038
900291	2100032	2100750	1100023	1199793	649855	2549018
699593	449918	899333	299927	800203	1449984	2150813
900095	649911	749397	800063	399281	2350270	250121
350171	599959	1000714	1049556	2600369	350074	549754
350179	349875	249869	1000735	1849646	299980	2400097
1599853	7399794	4700198	1449708	1399642	300358	2250247
2100174	249896	2149939	600257	1050559	349575	750379
749984	599630	2450099	699540	5399222	1099993	1699656
399992	1599927	950335	350358	1300379	349773	250579
1050231	800267	1249537	1649807	1600019	249991	299366
299907	2000061	250133	249914	550013	499307	850349
699211	550129	249896	400044	1499649	350903	300049
700166	299409	299868	849862	2550121	450143	549917
600258	850609	299991	499617	651119	249572	1100063
249862	1099875	599607	1350227	348947	1050106	1650131
700058	851028	1300583	549776	1900730	249965	1549460
250363	848928	500062	700165	1149657	249652	2600008
899472	2000160	299615	800016	6049860	650032	849866
700723	299957	449920	1250184	899816	350442	299846
1299601	1899235	6200442	1150251	9050096	449332	550262
1800275	950698	399606	749476	2300008	373612	2650182
349491	300730	250804	1450687	550397	434191	1349816
1000616	4049603	1349259	349294	449190	249880	3350283
1199926	449370	1850242	600270	800379	449940	2600026
599952	900246	449896	1699656	1850980	450056	5499870
500018	999843	349914	1049960	349354	849899	1649701
500484	2200319	1050339	1199793	999842	300246	1400129
499557	1099790	500118	650784	1599709	350675	550108
499877	1049836	299852	800203	300166	949210	950156
2350270	1400142	249621	399281	1349995	299330	250084
350074	6250170	682628	1999907	1649773	350140	1899511
300358	1749774	3450591	1249926	1499670	450229	1000381
1999540	1449820	1599978	300591	1600260	499847	1099907
1249019	2150849	249052	598536	549635	349759	800331
700210	899333	2601834	1399642	1049871	650335	699632
350903	4700198	350121	1050559	1000549	1300004	600093
249334	1949640	450398	5399222	399874	350070	1200294
399682	2450099	650463	3400925	621579	500082	3698859
350168	950335	449911	4099247	550218	899827	601777
999971	1249537	250163	449150	549750	349950	1698163
249965	250133	499508	449499	2450262	450111	600641
300205	1000780	250167	700161	249809	3099990	550405
434191	549060	949959	6049860	2300791	499105	1349875
3499948	550208	1850380	9949909	3018857	1450751	600160
449940	500080	1050150	2300008	879642	700485	1300073
450056	1250030	249457	550397	700644	399872	1049631
800145	500062	249867	449190	850478	699222	649940
249552	299615	850276	800379	2349296	450668	550323
451123	449920	2998731	449759	250469	2099967	1849533
899063	6200442	751050	249821	1500412	350101	2199498
849744	399606	299983	250255	350009	299917	2999945
400595	250804	2100209	999842	2099593	749469	748412
399633	1349259	4749845	249717	600271	1999934	602059
650335	500303	649837	800328	1600270	2449044	349780
499674	349914	350148	549670	1449694	2400931	449758
250623	1050339	299568	300166	1199905	549754	450183
350070	500118	300293	1349995	8799892	2500340	249919
899827	632426	500339	1649773	1299615	2150004	900635
450111	3450591	300076	250129	500524	1150219	749546
3199429	1599978	699866	400373	350226	299368	250366
399666	399084	299757	1549794	999800	750379	999712
700485	2350938	349921	1349914	999768	1301087	349909
399872	250161	300376	250588	1500268	499264	449910
1149887	500645	550052	499272	1499703	299366	249971
2099967	451299	800489	204526	550137	850349	500231
949843	499508	1299596	621579	550356	849963	3649553
700270	250167	449923	599661	499797	4600026	2050410
6899805	1750226	399527	300184	300027	1899604	249786
549754	1050150	4500035	2050514	699646	849866	1000521
2450405	249457	599946	2499938	700592	299846	494661
2199939	249867	5699654	5569451	299349	550262	3199979
800157	800045	300324	2430758	499854	3350185	249304
350065	2950143	3400370	249620	349715	999705	500856
299368	849869	1199576	1300667	800196	3350283	250155
699960	450635	3050343	350009	250138	2600026	2449800
1801009	2100209	299642	2099593	650320	5499870	249710
250579	4749845	250002	2150096	1149630	3599932	1500091
400364	2149432	2100422	1400115	450218	1200237	600223
299366	900497	2849885	1299926	599972	1849714	249886
800528	849903	1349879	8799892	1099905	1100173	550635
999823	299757	1549992	500524	1199793	800331	349992
4499987	349921	850111	400767	550106	650127	250251
500122	849957	349998	949259	250221	3699657	249749
250312	1299751	699661	999768	250292	1849091	849590
800235	650233	300188	1500268	299755	550686	2500502
399129	700025	400386	1499703	500102	1749254	300166
3750339	4449830	599645	550137	950095	600641	1499708
849866	650151	800022	550356	299881	550405	449843
299846	5750059	650032	499797	1149628	1349875	400125
550262	249919	899997	599845	1700743	549762	600301
2650182	3450026	999994	750200	599608	1299881	399175
1249857	1149920	4000102	349993	1150045	1100221	1400805
250158	3050343	4400036	649764	300110	649940	2099934
3100128	299642	6249563	249837	1749835	550323	300230
2600026	9499614	600678	499854	600390	899668	550007
5499870	350345	299359	600120	299615	1900136	1150128
1150101	1100353	1050737	400235	250247	350072	650086
1899729	1000072	999197	399694	1049165	2499316	299454
550108	2849885	700196	350346	599965	1700564	299401
1150463	1349879	1100154	950079	299887	2249807	951046
1949285	1549992	699824	299313	299965	1499834	799033
650494	850111	2500175	350459	600075	2950136	450354
349890	349998	1750568	549922	1499311	500162	299311
1150406	699661	349732	1149955	1150641	648215	550399
749832	400386	2199735	1199793	19299647	651892	1899899
699632	599645	1600016	249717	300375	299947	550129
4750163	800022	549960	300019	550126	499975	299409
699924	650032	650226	250292	1599618	399966	850609
650933	899997	2299871	249531	1300323	1099790	1099875
1698163	999994	249684	500102	299906	999712	851028
600641	4000102	700232	950095	651219	349909	848928
600420	500540	700244	1449506	1348847	449910	2000160
400627	6299237	399897	1000338	249059	399898	299957
899236	600678	1100502	700408	600363	249971	1899235
549762	299359	1228382	1150045	8299377	450233	1400904
1350471	1100014	3350343	300110	600011	3699551	3850451
1049631	949920	700555	1749835	250180	2050410	499043
649940	700196	1850308	600390	2349833	1250304	3699936
550323	1100154	249269	299615	999942	494661	950588
250475	699824	2000495	250247	1050104	3199979	999843
400037	2500175	3450071	1049165	349668	799997	2200319
499962	1900044	550162	300174	350144	2650112	1099790
1999947	2399988	450852	299887	2150280	1749798	1100099
1499834	1600016	4850199	299965	399941	249790	1349879
2950136	549960	599714	600075	1552309	349992	299983
500162	650226	299995	1499311	900062	250251	799877
648215	2299871	299798	1150641	849886	250293	950073
951836	499735	350075	349967	250064	3899829	1700194
899938	700232	450857	18949683	400137	849590	1600246
1099790	700244	999129	600187	299587	2500502	899812
800307	399897	1250202	1549557	350167	300166	1849878
1250075	1100502	400035	5150289	600477	1499708	699925
349909	1228382	1200003	249940	249732	999992	649769
449910	3350343	249652	649887	549791	400125	1100034
399898	700555	2249610	2349833	350666	999473	449800
249971	598878	350236	999942	299266	1400805	249687
500231	1850308	499530	1050104	1200052	250402	1250580
3649553	249269	700602	349668	2450124	1099825	4750026
2050410	2000495	1100023	350144	11551709	2049895	899980
249786	3450071	299927	2199907	1248139	2549845	350106
1000521	550162	800063	400372	250109	1100231	950335
494661	450852	1049842	1502251	1250180	1150128	1349672
3199979	1099927	999245	350152	949721	349977	749760
2650112	299877	650374	250244	2100086	599959	749495
249710	450857	350358	799967	300450	900573	1200298
699380	999129	1649807	250064	649652	299454	299913
749768	1250202	549924	350027	350493	2599935	249801
349992	400035	400044	349697	1100214	300184	249966
250251	1249913	699602	350167	550200	599630	449920
249749	249874	800547	600477	4849627	1599927	749997
849590	2600355	499617	249732	1750109	850216	450186
1550708	2299494	1350227	549791	3749964	1950112	249896
1799871	350236	549776	350666	3950163	550129	3150904
249595	499530	700165	349436	399944	349910	801187
400125	1100023	599890	1149882	1349913	800108	399606
299951	299927	500614	2450124	1199581	1099875	250804
350034	800063	1099589	11551709	1150309	851028	1299310
299841	1099921	1300337	1248139	1399997	848928	300006
3100143	1398912	1150251	250109	600141	1950653	250021
300230	700219	698975	1049778	800148	299130	300106
1600044	650374	1501188	899998	349897	1949569	499800
700031	350358	349294	600391	599746	1451118	249891
349977	1649807	600270	250124	1250388	3800237	300356
599959	549924	1750076	350493	2649631	499043	500118
350029	400044	1049791	1299508	900096	3699936	449724
249896	699602	1149542	1049920	1799962	1000117	282600
599630	800547	650784	5399824	1950293	2150012	250418
1599927	550086	2100154	1800113	4049833	1149498	1599978
800267	1299758	598536	1799953	550217	1000128	2899365
2000061	549776	1449842	550026	749906	1149794	350520
499856	700165	1050559	3999945	499909	250351	299731
349682	599890	5349622	1700298	499913	299983	450398
850609	1150063	3099967	250048	1250227	799877	1600410
1099875	1100646	350561	450696	749947	800407	499205
851028	749476	4099247	1299161	250099	549517	250163
649179	1049912	651119	1199581	899999	449425	799711
1349074	900390	449150	1100240	250085	850924	350439
850838	1699656	1800527	350493	1099725	1649808	349685
299957	1100211	7199514	1149793	649583	850250	1600599
1899235	1149542	949834	549924	500885	1849878	1050150
300730	650784	1549788	249584	350047	599674	749516
3999930	749640	4550628	550567	349423	850376	549850
499043	499922	299826	349897	250218	2050518	3048962
3699936	2050730	2199822	599746	499795	400242	751050
950588	1399642	2300008	1250388	350232	299245	250384
999843	1150115	550397	2649631	500375	1250580	550329
2200319	5250066	449190	900096	2599266	4750026	1549883
1049836	3099967	800379	1799962	250462	1399902	1999856
1149794	350561	300508	1950293	2199118	300084	350575
250351	4099247	999842	1949804	950770	1349936	2399420
5350361	651119	249717	2050277	6050409	2000250	2149432
899812	449150	800328	599972	749732	449852	699898
1849878	1800527	300166	799317	699904	950335	1050502
599674	7199514	1349995	600910	550117	1349672	299757
850373	400026	499805	249581	249658	250150	349921
850435	1500350	250129	349980	550376	250252	900424
899333	2199822	400373	249602	450088	349936	1350305
800201	2300008	1549794	1250227	800241	299868	1399634
949910	550397	499272	749947	349981	300021	700025
249869	499415	900483	250099	349351	450477	1800323
1650068	750154	450049	450045	650106	749495	249981
3050133	449759	621579	449957	849674	1200298	499794
999642	1250505	3299811	3199733	493707	299913	6400207
2100105	250255	250059	250218	352356	249801	249919
2450099	999842	549750	499795	1597397	249966	1550268
950335	249717	350358	350232	4999724	449920	1249899
499037	800328	2150113	500375	1800754	749997	600209
249896	349675	2450262	451406	1049119	450186	1199576
550131	1349995	2300791	1850055	1050470	249766	750114
400016	1149971	3018857	2199118	1299722	801187	2300232
599972	499805	2430758	950770	1400281	399606	299642
349684	250129	350067	6050409	2199784	250804	5650111
550208	400373	1150348	699832	349904	749222	300111
500080	1549794	350009	549224	650108	550091	3899740
599607	449919	2099593	250210	700452	250073	1150255
1300583	549354	2350476	449878	699519	999654	700030
299913	571757	1299756	300826	249621	299881	250143
249801	550218	1199905	499683	350444	350592	2849885
249966	549750	8799892	800241	499580	499800	1349879
449920	350358	350226	249721	1400455	249891	1549992
5399258	2150113	999800	600110	4199979	300356	699557
801187	2450262	999768	328945	749875	500118	350803
250804	249809	1500268	349390	1149994	499777	399610
1150324	2300791	1499703	1549947	499887	732321	900343
500303	3018857	550137	3100301	1249842	3450591	750031
349914	2430758	550356	549898	950377	1599978	249739
800345	2349296	499797	1349531	4700114	2949005	899997
500118	300159	850152	1149424	3300077	300880	999994
249621	1150348	349993	1400454	2249884	500645	2648515
682628	299334	649764	1050470	1349819	1549292	1351590
3450591	2150268	500326	1299722	3200166	549861	3799203
1599978	2350476	249837	1400281	299650	250167	250699
249052	649657	349452	2199784	1550757	799711	300466
2650316	1150171	250511	349904	4699367	1900680	349454
350520	2200258	500014	650108	349992	1050150	1400119
299731	999800	400235	750189	350234	749516	4549670
450398	999768	399694	649782	899685	549850	850414
1549292	1500268	650320	249621	500330	751050	1149634
250439	1499703	950079	350444	799925	250384	949920
549861	550137	299313	499580	350064	300710	700196
250167	248634	350459	1350339	650057	1299880	1799975
400189	499797	599972	249865	2949986	250006	350165
1850380	299642	1099905	4000233	250105	1999856	500068
1050150	649764	250109	4599963	1849520	350575	250047
249457	249837	549936	4800208	851106	2399420	449924
249867	349452	249575	3149670	499872	2149432	499922
549850	250511	350485	3650013	3149487	699866	1949900
3048962	251716	300019	3200166	3100432	700354	500066
751050	349843	250292	300070	299917	800489	350054
250384	349631	549571	600101	1499479	599818	550098
2100209	700383	500102	351159	1050723	1399634	949923
4749845	1149630	1249973	349850	549764	700025	1600016
649837	450218	250263	1200614	249646	599742	549960
300293	599972	249665	1049756	350554	1200584	650226
549598	1099905	400045	349992	899590	249981	250524
350639	250109	700408	450058	1599673	399947	699471
699866	549729	849401	299494	450672	250261	799897
299757	300019	350075	350352	1949459	6499712	650491
349921	250292	1699870	799925	407693	1600020	350282
850425	549571	600390	350064	3550511	1200147	1050427
849957	500102	349663	250094	1199478	600209	1228382
1399634	1249973	250047	299854	750020	1149475	250404
700025	299852	999317	250105	600062	800215	649701
4449830	349858	650530	249831	549906	2300232	750384
550076	500856	250005	399356	3000081	299642	699834
5799729	1449551	250288	900820	1049913	5650111	249269
300324	1150045	299887	249801	10650115	300111	249528
1550268	350075	349947	3549816	349764	3949919	1149722
749893	1699870	550093	1999639	400143	2050243	500437
1149920	600390	1449817	349998	250473	2849885	400003
3050343	349663	1200135	1499479	1249607	1349879	250277
299642	250047	349967	449645	599949	1549992	349958
9499614	999317	18700152	1000099	500129	850111	248977
350345	600328	249534	499672	249236	249444	249895
1100353	300174	300375	350554	950578	800215	1250247
1000072	299887	600187	300090	249943	449864	749032
2849885	349947	1549557	299722	500093	850352	400854
1349879	550093	1300323	500054	300153	550080	499562
1549992	1449817	249981	1949459	1300321	249945	299995
850111	1200135	749755	6950284	549329	650032	299798
349998	300787	2800692	1507835	500327	899997	949773
699661	18749332	7950102	3550511	399382	999994	500261
300188	549906	299402	3049857	1400030	3899740	550022
400386	349877	649887	16449832	499455	356240	649984
599645	1799867	2349833	400143	850379	3593950	2750238
249945	5150289	999942	850379	1049942	500540	300598
650032	7900555	1050104	1049942	5450010	6299237	499530
349945	299402	349668	1400336	950101	600678	700602
550055	2299601	350144	1298119	1700015	299359	1100023
950058	999942	450377	2951993	3000332	1100014	1099987
4050038	1050104	249937	1499681	1499681	949920	1099921
3150375	400196	1499599	2600088	2600088	700196	999477
1199990	299616	400372	3149521	3149521	698853	1349805
6299237	750132	1502251	1750324	300257	251730	1350590
600678	1449778	799579	6100738	1450070	849398	350358
299359	1502251	250533	2048997	5400004	350165	1749841
2049931	599676	749689	600404	700737	500068	449890
700196	849886	600088	399871	2048997	749544	400044
1000101	350027	449943	4149909	600404	250257	699602
500387	699861	600477	1000067	399871	650153	800547
399895	600477	549791	1099895	4149909	1850393	400145
500068	799520	350666	499781	1000067	249907	1449699
699968	350666	349436	599942	1099895	349669	549776
299833	349436	1149882	400214	499781	350054	650299
650153	1149882	550022	449939	599942	550098	350173
1850393	900180	999989	300355	400214	949923	1300183
599573	999989	11551709	2949401	449939	1600016	1250184
1150213	11551709	1248139	2000091	900708	549960	1150251
699859	947642	250109	499958	2949401	650226	698975
899996	300500	1049778	1900112	2000091	749192	1501188
350064	250109	899998	249948	499958	749565	349294
349962	949561	250223	1249876	1900112	650491	600270
549960	899998	500809	1349785	249948	349583	1750076
2950094	250223	250124	1550114	599610	350282	999540
249684	350563	350493	999949	650269	450020	1199793
650491	250124	2349425	6049707	1600089	1100502	600477
349583	350493	5399824	287557	1599963	1228382	799947
350282	1249214	1750109	700414	950100	299608	449844
450020	1150338	8250672	2349262	2000356	350096	500219
1100502	5399818	700239	1949917	4049354	649732	1249926
1228382	2299422	450696	249652	287557	1850308	300591
3350343	1250526	1299161	1600123	250135	249269	1049411
1850308	600075	1199581	1000229	750189	2000495	1349832
249269	4450557	1150309	549852	849656	399856	1050559
2000495	2649870	1399997	400353	1499609	749869	5399222
750490	449611	1400286	250143	1400782	550049	3100944
700351	1349913	349897	1799919	1999242	650277	2550121
349958	1199581	599746	1100336	3050331	349958	399853
900071	1050506	1250388	350227	1600123	248977	549942
1150054	1499800	2649631	699322	1000229	900071	1350791
1799958	600141	900096	4399940	4949493	399846	1149657
350472	800148	1799962	250020	500037	1799958	299927
1099927	349897	1950293	1150003	2600424	350472	399829
599714	599746	4049833	1350366	999420	1149594	4050109
299995	1200222	750387	899539	650711	550047	1300004
299798	2699797	549736	250271	4450052	299995	899816
450857	900096	650321	249961	1400470	299798	2200022
999129	1950293	249581	2500078	1249545	550665	350172
1250202	4049833	349980	849832	1200066	650720	500255
400035	1300120	300058	250255	249961	249108	799587
1200003	650321	349787	2349678	2500078	1350496	2250226
2650239	249581	1250227	1900300	2349678	349689	2300008
2249610	349980	749947	499757	1900300	1249913	500339
350236	300058	250099	7050115	449912	249874	499248
499530	349787	899999	499919	7099960	2749980	800379
450554	1250227	3199733	2250315	499919	250012	300015
1100023	749947	250218	400297	2350019	499530	1450343
299927	250099	499795	849485	1150075	700602	1049485
800063	400477	500375	249895	249895	1100023	1550066
999477	250122	2849725	2400145	2400145	1149391	300166
999245	1549877	2199118	1050101	1050101	1000152	1349995
650374	250218	950770	599920	599920	1049842	400373
350358	499795	6050409	2449941	2449941	1349805	399804
1649807	300149	1499260	1299781	1299781	651053	1600260
549924	550458	449878	250253	1300141	699540	749838
400044	2949743	300270	249204	1449242	2100196	621579
650287	2099100	249553	800690	1600668	449890	250059
350270	950770	300826	600274	1000309	400044	599661
1350227	6050409	950201	848971	1250326	699602	949860
549776	599942	499683	1600668	1500230	800547	1899817
700165	649114	299999	1000309	599509	550086	600124
599890	250210	251306	1399645	249842	1299758	249809
500614	249658	349981	1350911	2849988	549776	350985
1099589	300826	249721	599509	350122	700165	899017
1300337	999796	700235	249842	849949	800016	1050083
1150251	450088	699282	2799317	249912	250014	1069763
698975	299999	264798	400793	650528	1200216	879642
1501188	248942	328945	849949	549410	1250184	700644
349294	251306	1647618	249912	1550205	1150251	850478
600270	349981	3050080	650528	449593	749476	2399661
649733	249721	549898	2099612	1750234	1450687	900424
500205	700235	1349531	449593	250160	349294	349838
549724	699282	1750142	249697	600208	600270	350009
1100211	400555	1450757	250160	1149708	1699656	2099593
1149542	249779	950068	550084	500220	1049960	2299874
650784	328945	1299963	1199832	249656	1199793	1400092
749640	352356	1450139	500220	300244	650784	1150171
1050027	1647618	249879	249656	1599890	749640	10099504
1400400	3050080	449873	300244	5850449	449844	850747
2100154	549898	249983	699951	252220	449776	999800
1399642	1349531	1000002	899942	3249848	1249926	1049874
1050559	1750142	250059	400198	450119	300591	949928
5349622	1050465	349904	3749718	749918	1399642	1499703
3200089	1500023	650108	399818	599703	1050559	648904
599544	950068	700452	252220	999942	5399222	351333
2550121	1299963	699519	3249848	600141	1550234	250003
651119	1849193	249621	450119	499789	1250087	350053
449150	300695	350444	749918	1200447	650090	850152
1850395	249983	499580	599703	449483	1499649	349993
6499922	1000002	1350339	1350450	700034	2550121	350522
649427	599960	249865	649466	401227	600213	299349
350172	650108	4000233	450464	398874	500056	349452
349927	1399968	4599963	1200447	349460	1800527	250511
450131	600062	4800208	449483	1000268	6049860	298693
249782	499580	3149670	700034	900222	899816	751112
2300008	1150241	2300197	650550	1001229	1950391	250138
550397	350718	299757	1499273	2098766	1749803	650320
449190	4099478	450545	400132	750236	350172	999466
800379	4599963	549550	500093	349701	349927	249926
449759	4950033	2799915	1001229	300310	500255	350459
250255	2999845	499925	250407	1149199	350680	549922
300478	3650013	800670	1500194	299908	299826	498986
300147	3100387	549815	600028	1451734	700583	1199793
300166	349578	399522	250101	249699	499363	500308
1349995	250129	699916	249811	248417	999882	550308
1149971	800670	300643	300310	1551081	2300008	299755
499805	549815	1149749	3749010	1749913	550397	500102
250129	399522	1899060	1650093	1349854	750154	1500233
249642	699916	250492	3250017	250151	449759	249665
250588	300643	349992	649858	899737	1350333	1349796
499272	1149749	350234	599916	1500339	400245	1150045
250415	1899060	450058	600127	699757	999842	350075
450049	250492	249972	950045	599830	1599709	1500891
621579	349992	350352	250253	349978	300166	249007
3299261	450058	550195	450428	1250347	1349995	999898
250059	249972	350064	549596	450428	1649773	250261
549750	350352	650057	599780	600113	1050055	899230
749953	550195	299854	850267	799475	399804	500290
2150113	350064	250105	1149688	900158	1650623	299887
2450262	650057	1549978	350374	1099797	1049871	299965
249809	299854	900820	349848	250029	1000549	650215
300229	250105	3049093	1600139	1600139	621579	1149733
2000565	249831	350458	599661	599661	250059	349993
3018857	1549978	1049860	1200311	1250102	499747	1100089
2430758	900820	1749924	349655	1949979	250636	300787
2299452	299596	299917	1650118	1250197	799498	6598743
249620	550044	1550107	1250197	4499985	2100437	950159
299954	950054	849618	4499985	5050021	800086	1600818
1150348	1749924	300430	5050021	1149906	600124	4799364
350009	349500	349343	999974	900225	249809	1300077
2099593	1350611	249646	299176	299176	249899	3749717
2150096	1150008	350554	950471	950471	249517	300375
850037	549764	249999	1400259	1400259	1201673	2149741
499738	299384	350222	949899	949899	3018857	350185
1350269	249646	500054	600279	600279	879642	850050
8799892	350554	1949459	1299174	1299174	700644	350072
1299615	250150	6950284	882159	250773	850478	701144
500524	500054	1050197		631389	900424	1100491
400767	1949459	457641			349838	300007
949259	6999992	3599830			350009	600095
999768	1000489	2950227			2099593	499892
1500268	457641	750020			600271	3299834
1499703	3599830	600062			449841	2550739
550137	2849976	15099756			1099990	1049213
248634	750020	500014			1349772	1050104
499797	600062	12200279			1350269	400196
700108	15049703	1049942			10099504	299616
249763	550067	5450010			500524	450377
500227	400143	2650113			350226	249937
500326	250473	1650105			999800	299472
249837	599547	299536			999768	350117
349452	349961	1300643			1500268	350314
250511	249743	1249735			1499703	252217
450232	350209	2600088			550137	249992
450017	249980	3149521			400224	849322
349631	250152	1750324			299879	1200466
350040	249236	8149732			350053	300248
300399	300565	700151			1350042	699861
249693	650016	350030			1250011	600477
750336	249943	4049890			349715	249732
299313	450099	1050180			800196	549791
350459	800225	1099895			250138	350666
599972	298473	499781			650320	1000290
1099905	351143	599942			1149630	699474
1199793	299611	400214			450218	1600433
500308	450675	449939			599972	249542
300019	399382	600356			1099905	11302170
250292	299025	2949401			1199793	1248139
249819	550523	1251424			550106	299895
350295	399914	748670			500510	1250117
349514	450052	499958			299755	950428
1350021	249936	249948			500102	950099
299852	249716	1249876			249665	350493
349858	450409	250307			2350446	2349425
550053	1049942	1599967			1150045	550200
1400354	5299180	1050241			350075	850479
1100248	2800943	5999415			1699870	1399697
350075	1650105	287557			1049923	5550224
1449769	299536	700414			1149488	4749810
250104	1300643	1499609			350484	2050362
600390	2649854	1999242			800336	450696
349663	3099755	250211			299887	1299161
250047	1750324	299943			349947	1199581
999317	8149732	2550210			550093	1000915
600328	700151	1500200			1499311	1549391
250288	350030	1050125			1100381	1400286
299887	4049890	4949493			250366	349897
349947	1050180	599818			2049881	599746
350305	1099895	400353			300375	1200222
249931	499781	250143			600187	2699797
1449171	599942	1799919			1549557	900096
1150641	250426	1100336			749821	1698567
300787	599727	350227			350017	2051688
2649789	600356	699322			651219	4049833
1199360	300355	250020			1348847	1300120
1650903	2949401	1150003			300007	650321
249534	1251424	1350366			1200455	249581
300375	748670	1149807			3199657	499909
600187	499958	249961			350595	350794
1549557	1900112	2500078			3999343	349282
1300323	249948	2349678			249673	1050067
951122	1249876	1900300			2299601	749947
1348847	1600089	499757			999942	650412
300007	1550114	7050115			1050104	2549816
600095	999949	499919			349668	349423
7950102	6049707	2250315			350144	250218
299402	287557	400297			1050284	450495
2349833	750189	849485			350416	899904
999942	649585	249895			749586	449537
1050104	950322	2400145			399941	550139
349668	499510	1050101			252217	1850055
350144	1949917	649977			3899992	2199118
300155	250211	2350027			250244	950770
350416	2599931	2649776			949912	6050409
400372	1149906	1400208			1099947	300674
252217	599818	1649702			350027	499505
949912	400353	1000309			499857	250254
849886	250143	1399645			550563	300826
349697	1799919	1350911			249732	450088
350167	1100336	599509			549791	300455
649168	350227	249842			350666	349981
350666	699322	2799317			1099886	249721
349436	4399940	849949			2500120	700235
1149882	250020	249912			11551709	250368
549961	1150003	650528			1248139	299519
299736	1350366	1949675			250109	250010
600447	250271	599530			1299903	264798
999989	2750036	1450263			899998	328945
11551709	2599930	299974			1000212	399806
1248139	1900300	500469			350493	1549947
250109	499757	299775			1100214	300765
1000055	7050115	249785			5399824	2799539
949721	499919	899714			1750109	549898
250223	2250315	550556			3749964	1349531
250124	400297	599719			4750337	300520
350493	849485	650129			2900604	600245
1199355	249895	899942			1299161	1099731
1150073	2400145	400198			1199581	1450757
5449942	1050101	449780			1200629	950068
500664	649977	252220			1349677	1299963
1199390	2350027	3249848			550244	1499871
599962	2649776	450119			850045	349325
550026	1400208	749918			349897	300695
249850	1649702	599703			599746	349979
550269	1000309	1350450			1200222	1150062
299822	1350476	1099927			2750364	349904
399944	1400080	1200447			849529	300046
1399591	599509	449483			1799962	700452
1149903	249842	700034			1950293	699519
1200629	2799317	401227			4049833	249621
1049866	400793	249326			550217	350444
350031	849949	400132			799317	499580
500027	249912	1001229			850488	1400455
850045	650528	250407			349980	4199979
349897	1949675	1500194			249602	1000132
599746	599530	799551			1250227	849940
1250388	1450263	300386			749947	2749897
2649631	299974	300310			250099	4700114
900096	500469	249754			299732	3300077
1750136	299775	800028			250085	2299858
2000119	249785	449763			599893	1249872
4049833	649956	299756			499835	349806
750387	650129	250183			350068	2800557
549736	899942	249773			299873	300035
650321	400198	1600002			250218	1350482
249581	3699756	3250017			499795	348441
349980	449780	649858			350232	2101178
300058	1300724	599916			449906	250492
349787	252220	600127			500006	400588
1250227	3249848	950045			550139	249793
749947	450119	450428			1599596	949530
250099	749918	549596			250462	550205
450045	599703	250215			2199118	750050
449957	1401032	599780			950770	350064
300581	1049345	850267			6050409	650057
250122	1200447	1149688			699832	299854
300254	449483	400302			549224	1749822
1499684	700034	299920			250210	900820
250218	650550	1650093			449878	5451353
499795	1499273	549707			550376	1548831
350232	400132	1200311			450088	1050723
500375	500093	349655			500245	549764
499401	1001229	1650118			349981	249005
500275	1449449	1250197			349351	350788
1850055	799551	4499985			600110	849751
2199118	300386	249854			499634	1550291
950770	300310	4800170			350043	500054
6050409	1400772	1149906			493707	1949459
1249053	250176	900225			3300026	600487
250210	249722	299176			449636	349774
449878	1350326	950471			1500117	650745
299569	1699822	1400259			249751	349366
300826	1650093	949899			2850553	249868
999796	3250017	550078			549898	249493
450088	649858	1349375			1349531	1100493
800241	599916	882159			300520	1150200
349981	600127				649894	849330
249721	950045				850346	400173
700235	350210				1049119	350791
314932	349492				1450757	349445
328945	250496				1000167	600213
399806	549596				1249864	449987
1549947	250215				249277	457641
300765	599780				1250597	3150231
2799539	900158				349325	400283
549898	1099797				300695	1199478
1349531	400302				349979	649924
1750142	299920				599960	650077
1099731	1500041				650108	1249831
1450757	699759				700452	550180
1000167	1200311				699519	549906
1249864	349655				249621	3000081
1450139	1650118				350444	398987
399057	1250197				499580	500594
300695	4499985				1400455	10549751
249983	350103				4249693	349764
1000002	4699921				700161	400143
349904	1100131				250260	250473
650108	950000				899737	1249607
800032	250009				499887	599949
599939	999638				1249842	500129
249621	1400259				950377	549798
350444	949899				4700114	650016
499580	550078				3249764	249943
1350339	1349375				2050172	400167
249865	882159				1549871	550025
3800364					3250139	300153
249586					250129	298473
700161					1350482	251351
250260					348441	299456
550073					1100975	1099259
299870					1100411	399914
549684					2149549	499649
1249842					400588	450409
950377					299638	1049942
4700114					899685	5450010
249922					500330	1349252
2999845					799925	1349203
3650013					350064	1601766
3349997					650057	299536
350094					299854	1100297
850029					3000204	2650325
500456					249871	3149521
1100411					1749822	1450070
1899060					900820	5350488
250492					549013	800350
400588					2400246	1998900
299638					299917	650039
450058					1400194	4149909
249972					1150008	1000067
350352					549764	1099895
249733					3449246	499781
550195					350788	799478
350064					849751	949553
650057					1500123	2900556
299854					250078	1050031
350172					300147	950063
249831					1949459	1900112
299885					600487	849555
949936					349774	1200178
449375					650745	799996
250565					349366	1950076
1599459					249868	498933
1000095					549645	287557
499805					1100493	3200055
349343					1150200	750189
249646					349445	249854
350554					1050197	349797
349357					457641	1499609
250150					400283	449724
500054					650272	299943
1949459					649924	350392
600487					650077	650695
349774					499848	1550227
1799615					600258	799682
1100493					600062	300273
1150200					549906	449750
549715					3000081	549852
299618					398987	349742
350812					751293	1750371
250252					549959	1100336
249396					300633	350227
249952					7849429	4399940
457641					349831	1150003
3550511					250473	900368
650272					349765	1599805
649924					400176	2750036
650077					250152	849832
499848					549798	2599930
550146					650016	1900300
750020					249943	449912
600062					449907	3450030
2950064					300153	949473
10449820					298473	300516
500014					349751	2099705
2700506					500327	300248
299786					399382	499919
249236					1400030	2650609
950578					550523	849485
249943					399914	300719
450099					950055	2349321
600110					7399627	1050101
649066					500658	599920
351143					3000332	2400084
299611					1499681	1549858
450675					2600088	299234
399382					3149521	2249929
1101008					300257	250889
299025					1450070	1349782
550523					5400004	1000309
399914					2048997	1350476
450052					600404	1449350
249936					399871	550239
249716					4149909	249842
450409					1150110	2799317
1049942					499781	400793
5450010					599942	849949
2698452					400214	249912
1601766					400062	650528
299536					950585	1300537
1300643					2949401	599530
1249735					2000091	1450263
2649854					499958	299974
3099755					1900112	900082
1750324					249948	599719
5350488					599610	800184
750253					650269	400198
2048997					250307	3699756
4100003					1349785	449780
1000067					1550114	1300724
1099895					999949	252220
499781					2000356	3249848
599942					2499642	450119
400214					249555	749918
449939					287557	300381
600356					750189	1050072
300355					849656	1249943
2949401					1499609	1050431
2000091					1200057	449483
499958					250053	700034
1900112					1949917	1149555
249948					300502	1050595
1249876					249652	349805
250307					650695	500093
1349785					1499102	950017
399978					1600123	249385
399781					4599804	799551
750361					249911	300386
300450					1699354	349552
699502					1050102	1350326
2100134					350227	1699822
3949576					4399525	1650093
287557					1400470	1749681
700414					1249545	699757
2349262					1149544	599830
1999242					300483	1550052
249652					2500078	900496
2550210					1100084	600113
850557					2349678	799475
1000229					1900300	900158
249472					449912	1099797
549852					7099960	450193
400353					499919	250029
250143					2350019	800044
1799919					1150075	1399756
398838					300719	1300077
650711					2349321	1900004
4350316					1050101	1250197
299644					3049858	650096
1150003					1299781	1299807
1350366					250253	900301
899539					249204	5050021
250271					2249929	1149906
2750036					1600668	900225
800001					1000309	250009
1249975					1250326	649836
1399789					1500230	349805
499757					4899398	1400259
7050115					249912	999982
499919					650528	499995
2250315					599651	1249850
449637					1350027	981684
500093					599530
300055					1450263
249895					299974
2400145					250160
1050101					550084
649977					249785
2350027					950050
1349638					299893
250253					300244
249204					849959
549674					400198
499945					3699756
249918					449780
1399787					252220
500140					3249848
1399645					500256
550239					649882
249842					950352
2799317					600141
400793					499789
249965					1200447
300070					349984
249912					850211
650528					249326
1250361					1499273
599530					900222
1450263					1001229
299974					1198851
250160					899918
600208					799551
500220					300386
300244					1099957
699951					350343
899942					1401299
400198					2049191
3699756					1649972
449780					249846
302159					650348
3249848					299669
599441					500089
599703					899737
250560					1500339
1099893					699757
649466					599830
450464					1699701
1200447					500354
449483					250496
700034					600113
401227					799475
398874					900158
1349725					1099797
1051021					450193
1100635					250029
399562					800044
799551					850052
300386					549707
1350461					1250102
250375					299864
299834					1650118
1600261					1250197
1749913					4499985
1600002					5050021
3250017					650197
649858					499712
599916					900225
600127					299176
950045					950471
450185					1400259
250496					999982
549596					649908
[truncated: 30 more rows]

## Sheet: Fig 3
Fig 3 C
	Naive - 3h	3h - 10h	10h - 33h	33h - Expanded	Expanded - Plasmablast
Upreg	55	5	1734	91	408
Downreg	72	1	1628	155	657
Total	127	6	3362	246	1065

## Sheet: Fig 4
Fig 4 A
A	B	C	D	E	F	G	H	I
3	4	10	14	84	3	2	24	16

## Sheet: Fig 5
Fig 5 C
	Naive - 3h	3h - 10h	10h - PreS	PreS - 33h	33h - Expanded	Expanded - Plasmablast
Upreg	77	4	1099	19	98	450
Downreg	98	0	880	28	176	690
Total	175	4	1979	47	274	1140

## Sheet: Fig 6
Fig 6 A
	G1				S
DAY 3	30.2	31.3	27.4	30.9	38.7	35	40.2	37.8
DAY 4	46.7	42.2	43.1	46.3	24.8	23.4	30.7	28.4
DAY 5	55.6	48.5	45.6	49.3	25	17.6	26.4	23.9
Fig 6 B
	Expanded				Plasmablast
Day 5 G1	55.6	48.5	45.6	49.3	21.8	32.7	32.3	34.7
Fig 6 E
Generation	No Drug		L-mimosine		Purvalanol A
0	3.17	1.41	1.69	2.03	1.96	2.08
1	2.27	0.976	1.32	1.23	1.54	1.42
2	1.18	0.828	1.6	1.72	2.97	1.59
3	0.928	0.532	2.27	1.78	1.69	3.11
4	0.723	0.82	4.3	1.68	5.31	5.85
5	1.36	1.33	8.54	6.25	15	8.66
6	3.59	3.55	6.67	6.82	39.3	23.7

## Sheet: Supp Fig 1
Supp Fig 1 I	Naïve		3h		10h		Imm Div		Expanded		Plasmablast
Ebf1	86.3834	87.5837	76.5662	68.9067	40.5203	43.0857	42.9693	34.9042	29.6821	28.4093	12.0029	12.8018
Prdm1	0.626418	0.495239	1.42577	1.70683	4.32972	5.41982	6.49358	11.6536	45.9888	50.0384	111.555	123.932
Id2	3.18404	2.95588	29.8962	36.6025	12.7451	12.0932	6.25513	9.10496	8.94915	9.28596	1.83538	2.25952
